# Supplementary material for: Spatial transcriptomics reveals unique gene expression changes in different brain regions after sleep deprivation
Source: Nat Commun. 2023 Nov 4;14:7095. doi: 10.1038/s41467-023-42751-z (PMC10625558; doi:10.1038/s41467-023-42751-z)
Supplement: Supplementary file 4 — Supplementary Data 1 [file 41467_2023_42751_MOESM4_ESM.xlsx]

## Sheet: Sup. Table 1
Sample ID	Sample1	Sample2	Sample3	Sample4	Sample5	Sample6	Sample7	Sample8	Sample9	Sample10	Sample11	Sample12	Sample13	Sample14	Sample15	Sample16	Mean
Slide number	V0Y07-113	V0Y07-113	V0Y07-113	V0Y07-113	V0Y07-114	V0Y07-114	V0Y07-114	V0Y07-114	V11M15-284	V11M15-284	V11M15-284	V11M15-284	V11M15-287	V11M15-287	V11M15-287	V11M15-287
Area number	A1	B1	C1	D1	A1	B1	C1	D1	A1	B1	C1	D1	A1	B1	C1	D1
Estimated.Number.of.Spots	1997	2666	2694	2711	2631	2494	2997	2306	1967	2072	3103	2378	2958	2085	1736	2634	2464.31
Mean.Reads.per.Spot	93933	78900	82970	75151	70743	73533	76020	97214	122138	125490	81212	103316	79600	112418	129337	89947	93245.1
Median.Genes.per.Spot	6827	6756	6826	6108	5682	5674	5732	5678	5675	5838	5817	5112	5994	6105	6082	5746	5978.25
Number.of.Reads	187583807	210347522	223521569	203735211	186123646	183390961	227833082	224175587	240245107	260016255	252001072	245685246	235456975	234391229	224529697	236919182	2.23497e+08
Valid.Barcodes	0.959	0.959	0.958	0.959	0.967	0.967	0.966	0.967	0.98	0.98	0.98	0.979	0.98	0.981	0.981	0.98	0.971437
Sequencing.Saturation	0.531	0.458	0.479	0.563	0.567	0.568	0.559	0.633	0.724	0.732	0.593	0.709	0.605	0.694	0.688	0.643	0.609125
Q30.Bases.in.Barcode	0.94	0.94	0.942	0.942	0.937	0.938	0.94	0.939	0.947	0.947	0.95	0.947	0.948	0.95	0.947	0.946	0.94375
Q30.Bases.in.RNA.Read	0.924	0.915	0.926	0.927	0.907	0.901	0.914	0.911	0.937	0.933	0.934	0.932	0.928	0.934	0.932	0.938	0.924562
Q30.Bases.in.UMI	0.939	0.94	0.942	0.942	0.933	0.934	0.937	0.935	0.944	0.943	0.947	0.942	0.944	0.947	0.942	0.942	0.940813
Reads.Mapped.to.Genome	0.963	0.964	0.957	0.961	0.957	0.958	0.95	0.948	0.953	0.953	0.933	0.942	0.965	0.97	0.964	0.953	0.955687
Reads.Mapped.Confidently.to.Genome	0.941	0.942	0.934	0.938	0.936	0.936	0.926	0.925	0.931	0.933	0.911	0.92	0.944	0.951	0.944	0.932	0.934
Reads.Mapped.Confidently.to.Intergenic.Regions	0.035	0.033	0.034	0.028	0.032	0.03	0.031	0.03	0.04	0.043	0.043	0.052	0.035	0.04	0.045	0.043	0.037125
Reads.Mapped.Confidently.to.Intronic.Regions	0.012	0.011	0.011	0.01	0.01	0.01	0.01	0.011	0.014	0.018	0.015	0.019	0.015	0.019	0.021	0.017	0.0139375
Reads.Mapped.Confidently.to.Exonic.Regions	0.894	0.899	0.889	0.9	0.895	0.896	0.885	0.885	0.877	0.872	0.853	0.85	0.894	0.892	0.878	0.872	0.883187
Reads.Mapped.Confidently.to.Transcriptome	0.867	0.872	0.864	0.874	0.877	0.879	0.867	0.866	0.857	0.852	0.833	0.829	0.874	0.872	0.859	0.853	0.862188
Reads.Mapped.Antisense.to.Gene	0.017	0.017	0.016	0.017	0.009	0.009	0.009	0.009	0.011	0.011	0.012	0.012	0.011	0.011	0.01	0.01	0.0119375
Fraction.Reads.in.Spots.Under.Tissue	0.926	0.937	0.926	0.967	0.942	0.919	0.922	0.878	0.931	0.934	0.966	0.909	0.947	0.923	0.825	0.92	0.92325
Total.Genes.Detected	21603	22050	21878	21738	21214	21351	21687	21405	21302	21176	21973	21204	21825	21242	21200	21441	21518.1
Median.UMI.Counts.per.Spot	33598	32632	33494	26667	23968	24030	24762	24100	24707	24964	25138	19992	25156	26472	26448	23892	26251.2
Age.Death (months)	2.5	2.5	2.5	2.5	2.5	2.5	2.5	2.5	3.5	3.5	3.5	3.5	3.5	3.5	3.5	3.5
Sex	Male	Male	Male	Male	Male	Male	Male	Male	Male	Male	Male	Male	Male	Male	Male	Male
Condition (SD = Sleep Deprived ; NSD = Non Sleep Deprived)	SD	NSD	SD	NSD	SD	NSD	SD	NSD	SD	NSD	SD	NSD	SD	NSD	SD	NSD
