# Supplementary material for: Spatial transcriptomics reveals unique gene expression changes in different brain regions after sleep deprivation
Source: Nat Commun. 2023 Nov 4;14:7095. doi: 10.1038/s41467-023-42751-z (PMC10625558; doi:10.1038/s41467-023-42751-z)
Supplement: Supplementary file 5 — Supplementary Data 2 [file 41467_2023_42751_MOESM5_ESM.xlsx]

## Sheet: Hippocampal region
Ensembl ID	Gene name	P-value (SD vs. NSD)	FDR step up (SD vs. NSD)	Ratio (SD vs. NSD)	Fold change (SD vs. NSD)	Median(SD) (SD vs. NSD)	Median(NSD) (SD vs. NSD)
ENSMUSG00000031167	Rbm3	1.89875e-52	3.66953e-48	0.68319	-1.46372	112.502	164.671
ENSMUSG00000071866	Ppia	3.36015e-41	3.24691e-37	0.916309	-1.09133	2540.41	2772.43
ENSMUSG00000035202	Lars2	2.56693e-31	1.65361e-27	1.49964	1.49964	78.3216	52.2269
ENSMUSG00000029632	Ndufa4	4.55904e-31	2.2027e-27	0.888996	-1.12486	1684.08	1894.37
ENSMUSG00000098178	Gm42418	1.21614e-30	4.70061e-27	1.44215	1.44215	1195.3	828.83
ENSMUSG00000021948	Prkcd	4.57056e-28	1.47218e-24	0.0223803	-44.6821	1	44.6821
ENSMUSG00000035383	Pmch	1.72479e-25	4.76191e-22	1	1	1	1
ENSMUSG00000057666	Gapdh	6.52672e-25	1.57669e-21	0.930564	-1.07462	2436.21	2618
ENSMUSG00000045193	Cirbp	2.73982e-24	5.88331e-21	0.641174	-1.55964	35.8602	55.929
ENSMUSG00000042750	Bex2	5.3612e-24	1.03611e-20	0.836495	-1.19546	542.124	648.089
ENSMUSG00000019505	Ubb	1.3082e-23	2.29838e-20	0.921259	-1.08547	2219.92	2409.66
ENSMUSG00000020912	Krt12	2.11752e-23	3.41027e-20	1	1	1	1
ENSMUSG00000022490	Ppp1r1a	1.08443e-22	1.61213e-19	0.816889	-1.22416	349.993	428.446
ENSMUSG00000041046	Ramp3	5.07694e-22	7.00836e-19	1	1	1	1
ENSMUSG00000044216	Kcnj4	8.48449e-22	1.09314e-18	0.488716	-2.04618	23.2088	47.4893
ENSMUSG00000078812	Eif5a	3.20531e-21	3.87161e-18	0.875985	-1.14157	409.431	467.395
ENSMUSG00000098120	Gm5914	5.8707e-21	6.67395e-18	1	1	1	1
ENSMUSG00000117924	Tmem223	7.53971e-21	8.09514e-18	0.82063	-1.21858	110.986	135.245
ENSMUSG00000029462	Vps29	1.02391e-20	1.04148e-17	0.824507	-1.21285	161.797	196.235
ENSMUSG00000029328	Hnrnpdl	1.16676e-20	1.12744e-17	0.826405	-1.21006	138.48	167.57
ENSMUSG00000027133	Nop10	2.82672e-20	2.60139e-17	0.828487	-1.20702	170.397	205.672
ENSMUSG00000026688	Mgst3	4.00962e-20	3.52227e-17	0.797027	-1.25466	124.003	155.582
ENSMUSG00000026864	Hspa5	1.22916e-19	1.03282e-16	1.2983	1.2983	164.362	126.598
ENSMUSG00000025468	Caly	2.75036e-19	2.21473e-16	0.847126	-1.18046	300.582	354.826
ENSMUSG00000090223	Pcp4	1.15533e-18	8.70513e-16	0.635334	-1.57397	466.673	734.532
ENSMUSG00000022820	Ndufb4	1.17113e-18	8.70513e-16	0.910613	-1.09816	510.799	560.94
ENSMUSG00000045471	Hcrt	1.63866e-18	1.17292e-15	1	1	1	1
ENSMUSG00000067242	Lgi1	1.75399e-18	1.21063e-15	0.746783	-1.33908	101.791	136.306
ENSMUSG00000037126	Psd	3.63494e-18	2.42238e-15	1.17387	1.17387	453.504	386.332
ENSMUSG00000018965	Ywhah	3.84858e-18	2.47925e-15	0.858715	-1.16453	998.236	1162.48
ENSMUSG00000032010	Usp2	1.12306e-17	7.00136e-15	0.520407	-1.92157	23.4225	45.008
ENSMUSG00000003657	Calb2	1.75056e-17	1.05723e-14	1	1	1	1
ENSMUSG00000024446	Rpp21	2.09969e-17	1.22966e-14	0.763769	-1.3093	61.3748	80.3577
ENSMUSG00000022797	Tfrc	2.42171e-17	1.37653e-14	0.660176	-1.51475	33.7559	51.1316
ENSMUSG00000017778	Cox7c	3.40568e-17	1.88052e-14	0.925711	-1.08025	1429.22	1543.91
ENSMUSG00000027489	Necab3	4.17515e-17	2.24136e-14	1	1	1	1
ENSMUSG00000055839	Elob	5.43367e-17	2.83814e-14	0.912681	-1.09567	874.391	958.047
ENSMUSG00000061808	Ttr	7.00172e-17	3.56093e-14	0.49185	-2.03314	120.508	245.009
ENSMUSG00000060166	Zdhhc8	8.31794e-17	4.05606e-14	0.717033	-1.39464	39.7293	55.408
ENSMUSG00000059149	Mfsd4a	8.39503e-17	4.05606e-14	0.0257809	-38.7884	1	38.7884
ENSMUSG00000003814	Calr	1.49059e-16	7.02615e-14	1.16743	1.16743	224.193	192.04
ENSMUSG00000042043	Tbca	2.45952e-16	1.13173e-13	0.862729	-1.15911	212.207	245.972
ENSMUSG00000022285	Ywhaz	3.3128e-16	1.48891e-13	0.873275	-1.14512	696.081	797.093
ENSMUSG00000113902	Ndufb1-ps	3.94602e-16	1.7332e-13	0.919783	-1.08721	498.972	542.489
ENSMUSG00000028837	Psmb2	4.25545e-16	1.82757e-13	0.84072	-1.18946	116.913	139.063
ENSMUSG00000025422	Agap2	6.02145e-16	2.5298e-13	1.29992	1.29992	104.242	80.1912
ENSMUSG00000029211	Gabra4	8.73426e-16	3.59145e-13	0.749526	-1.33418	47.317	63.1292
ENSMUSG00000027581	Stmn3	8.97928e-16	3.61528e-13	0.913334	-1.09489	777.325	851.085
ENSMUSG00000063457	Rps15	1.00556e-15	3.966e-13	1.07595	1.07595	1356.35	1260.61
ENSMUSG00000030707	Coro1a	1.07964e-15	4.17302e-13	0.802291	-1.24643	80.7681	100.672
ENSMUSG00000024953	Prdx5	1.11068e-15	4.20882e-13	0.921479	-1.08521	382.707	415.318
ENSMUSG00000042675	Ypel3	1.45202e-15	5.39648e-13	0.865027	-1.15603	357.902	413.746
ENSMUSG00000056501	Cebpb	1.78494e-15	6.50863e-13	0.0235945	-42.3827	1	42.3827
ENSMUSG00000032403	2300009A05Rik	2.16936e-15	7.76388e-13	0.773008	-1.29365	49.1174	63.5406
ENSMUSG00000090137	Uba52	2.97361e-15	1.04487e-12	0.808124	-1.23743	157.829	195.303
ENSMUSG00000029038	Ssu72	4.99303e-15	1.6929e-12	0.86711	-1.15326	154.574	178.264
ENSMUSG00000069744	Psmb3	4.93822e-15	1.6929e-12	0.867608	-1.15259	168.625	194.356
ENSMUSG00000086859	Snhg20	5.66387e-15	1.88724e-12	0.77061	-1.29767	51.7718	67.1828
ENSMUSG00000020267	Hint1	6.01637e-15	1.97072e-12	0.909666	-1.0993	642.348	706.136
ENSMUSG00000028289	Epha7	7.28795e-15	2.34745e-12	0.790324	-1.2653	121.735	154.031
ENSMUSG00000031840	Rab3a	9.83829e-15	3.11696e-12	0.918701	-1.08849	691.066	752.221
ENSMUSG00000021866	Anxa11	1.01161e-14	3.15329e-12	0.630704	-1.58553	33.0596	52.417
ENSMUSG00000059857	Ntng1	1.03849e-14	3.1857e-12	1	1	1	1
ENSMUSG00000020436	Gabrg2	1.1434e-14	3.45272e-12	0.815708	-1.22593	121.227	148.616
ENSMUSG00000022494	Shisa9	1.43602e-14	4.25255e-12	1	1	1	1
ENSMUSG00000042604	Kcna4	1.45228e-14	4.25255e-12	1	1	1	1
ENSMUSG00000021134	Srsf5	1.67984e-14	4.84545e-12	0.873601	-1.14469	136.137	155.835
ENSMUSG00000048483	Zdhhc22	1.74903e-14	4.97085e-12	1	1	1	1
ENSMUSG00000034868	Myl12b	1.77596e-14	4.97424e-12	0.887614	-1.12662	377.482	425.277
ENSMUSG00000030291	Med21	1.85565e-14	5.12317e-12	0.758165	-1.31897	44.4963	58.6895
ENSMUSG00000058351	Smim4	2.09508e-14	5.70274e-12	0.562106	-1.77902	21.4769	38.2079
ENSMUSG00000029769	Ccdc136	2.568e-14	6.89294e-12	0.708272	-1.41189	39.1154	55.2265
ENSMUSG00000024121	Atp6v0c	2.62851e-14	6.95871e-12	0.915662	-1.09211	1308.8	1429.35
ENSMUSG00000046432	Bex3	2.74946e-14	7.18054e-12	0.880505	-1.13571	241.255	273.996
ENSMUSG00000056201	Cfl1	3.34564e-14	8.62105e-12	0.898858	-1.11252	813.036	904.521
ENSMUSG00000043811	Rtn4r	4.33654e-14	1.10274e-11	0.761656	-1.31293	51.8253	68.0429
ENSMUSG00000068742	Cry2	4.99044e-14	1.25254e-11	0.796798	-1.25502	47.8342	60.033
ENSMUSG00000025151	Maged1	5.43498e-14	1.34662e-11	0.90189	-1.10878	374.396	415.123
ENSMUSG00000019927	Ube2d1	5.58187e-14	1.36551e-11	0.67083	-1.49069	34.8124	51.8945
ENSMUSG00000032330	Cox7a2	7.72902e-14	1.86714e-11	0.919576	-1.08746	967.4	1052.01
ENSMUSG00000045733	Sprn	8.01038e-14	1.88791e-11	0.845812	-1.1823	110.486	130.627
ENSMUSG00000049751	Rpl36al	7.96888e-14	1.88791e-11	0.900109	-1.11098	373.656	415.123
ENSMUSG00000085241	Snhg3	9.13601e-14	2.12726e-11	0.514144	-1.94498	18.9942	36.9434
ENSMUSG00000021967	Mrpl57	1.01823e-13	2.34265e-11	0.860476	-1.16215	104.936	121.951
ENSMUSG00000035890	Rnf126	1.0319e-13	2.34617e-11	0.785657	-1.27282	68.9057	87.7046
ENSMUSG00000039058	Ak5	1.07457e-13	2.41478e-11	0.7611	-1.31389	134.026	176.096
ENSMUSG00000026235	Epha4	1.10808e-13	2.4335e-11	0.823224	-1.21474	178.141	216.395
ENSMUSG00000078307	AI593442	1.09585e-13	2.4335e-11	0.743433	-1.34511	87.1484	117.224
ENSMUSG00000023911	Flywch2	1.18466e-13	2.57245e-11	0.0262568	-38.0853	1	38.0853
ENSMUSG00000027419	Pcsk2	1.53785e-13	3.30228e-11	0.850622	-1.17561	178.654	210.028
ENSMUSG00000006476	Nsmf	1.57093e-13	3.33624e-11	1.11308	1.11308	521.467	468.49
ENSMUSG00000020738	Sumo2	1.61221e-13	3.3867e-11	0.895891	-1.11621	352.34	393.284
ENSMUSG00000008136	Fhl2	2.2146e-13	4.60207e-11	0.626994	-1.59491	29.9775	47.8114
ENSMUSG00000027566	Psma7	2.2998e-13	4.72829e-11	0.884953	-1.13	173.879	196.484
ENSMUSG00000059456	Ptk2b	2.87707e-13	5.85287e-11	0.861776	-1.16039	489.871	568.443
ENSMUSG00000006651	Aplp1	3.00852e-13	6.05653e-11	0.930964	-1.07416	744.143	799.325
ENSMUSG00000104960	Snhg8	3.49582e-13	6.96497e-11	0.843545	-1.18547	133.502	158.263
ENSMUSG00000037727	Avp	3.88542e-13	7.6622e-11	1	1	1	1
ENSMUSG00000051351	Zfp46	4.29869e-13	8.39156e-11	1	1	1	1
ENSMUSG00000031144	Syp	4.37575e-13	8.45658e-11	0.886237	-1.12837	361.473	407.874
ENSMUSG00000005089	Slc1a2	4.69314e-13	8.98015e-11	1.09782	1.09782	1186.79	1081.04
ENSMUSG00000027350	Chgb	4.90238e-13	9.28857e-11	0.8698	-1.14969	426.921	490.827
ENSMUSG00000029344	Tpst2	5.66832e-13	1.06355e-10	0.0375092	-26.6601	1	26.6601
ENSMUSG00000026473	Glul	5.80579e-13	1.07887e-10	1.21561	1.21561	428.894	352.824
ENSMUSG00000023861	Mpc1	8.86485e-13	1.63164e-10	0.89422	-1.11829	267.971	299.67
ENSMUSG00000098912	1500004A13Rik	9.45872e-13	1.72452e-10	0.77208	-1.2952	42.3563	54.86
ENSMUSG00000002477	Snrpd1	9.7455e-13	1.7602e-10	0.859745	-1.16314	134.241	156.14
ENSMUSG00000029054	Gabrd	9.89715e-13	1.77104e-10	0.0371316	-26.9313	1	26.9313
ENSMUSG00000039849	Pcif1	1.0813e-12	1.91718e-10	0.782346	-1.27821	47.1786	60.304
ENSMUSG00000039221	Rpl22l1	1.26464e-12	2.22186e-10	0.913392	-1.09482	571.241	625.406
ENSMUSG00000035960	Apex1	1.34758e-12	2.32529e-10	0.688904	-1.45158	34.2888	49.773
ENSMUSG00000022454	Nell2	1.34717e-12	2.32529e-10	0.889865	-1.12377	309.976	348.341
ENSMUSG00000035486	Plk5	1.59168e-12	2.7222e-10	1	1	1	1
ENSMUSG00000030500	Slc17a6	1.74113e-12	2.95167e-10	1	1	1	1
ENSMUSG00000022841	Ap2m1	1.94412e-12	3.26714e-10	0.897349	-1.11439	556.642	620.318
ENSMUSG00000027679	Dnajc19	1.97984e-12	3.29848e-10	0.82826	-1.20735	91.1231	110.018
ENSMUSG00000006024	Napa	2.01518e-12	3.32465e-10	0.885002	-1.12994	330.812	373.798
ENSMUSG00000038738	Shank1	2.02996e-12	3.32465e-10	1.21784	1.21784	112.465	92.3478
ENSMUSG00000034891	Sncb	2.09191e-12	3.36902e-10	0.872881	-1.14563	198.01	226.846
ENSMUSG00000030270	Cpne9	2.08968e-12	3.36902e-10	1	1	1	1
ENSMUSG00000029390	Tmed2	2.1119e-12	3.37311e-10	0.820797	-1.21833	78.8971	96.1226
ENSMUSG00000034271	Jdp2	2.52082e-12	3.99323e-10	0.0287599	-34.7707	1	34.7707
ENSMUSG00000025889	Snca	2.91462e-12	4.5795e-10	0.8764	-1.14103	414.399	472.843
ENSMUSG00000036564	Ndrg4	3.17473e-12	4.94798e-10	0.893432	-1.11928	798.73	894.002
ENSMUSG00000056895	Hist3h2ba	3.70624e-12	5.73014e-10	0.789318	-1.26692	66.2766	83.9669
ENSMUSG00000038982	Bloc1s5	3.83573e-12	5.88328e-10	1	1	1	1
ENSMUSG00000030695,ENSMUSG00000114515	Aldoa	3.91798e-12	5.96212e-10	0.933904	-1.07077	830.176	888.93
ENSMUSG00000001016	Ilf2	4.05438e-12	6.12148e-10	0.825074	-1.21201	56.3761	68.3285
ENSMUSG00000028484	Psip1	4.16355e-12	6.23758e-10	0.854674	-1.17004	89.992	105.294
ENSMUSG00000061046	Haghl	4.67231e-12	6.94593e-10	0.823963	-1.21365	79.2361	96.1646
ENSMUSG00000066551	Hmgb1	4.73163e-12	6.98042e-10	0.895753	-1.11638	126.975	141.753
ENSMUSG00000024571	Gm16286	4.80985e-12	7.04205e-10	0.842719	-1.18663	100.094	118.775
ENSMUSG00000031516	Dctn6	4.86878e-12	7.07474e-10	0.821346	-1.21751	91.305	111.165
ENSMUSG00000022940	Pigp	5.21232e-12	7.51742e-10	0.799972	-1.25004	62.8326	78.5434
ENSMUSG00000026824	Kcnj3	5.49787e-12	7.87051e-10	0.762157	-1.31207	54.8367	71.9494
ENSMUSG00000037894	H2afz	5.67861e-12	8.01057e-10	0.916305	-1.09134	394.57	430.61
ENSMUSG00000027134	Lpcat4	5.64761e-12	8.01057e-10	1	1	1	1
ENSMUSG00000087006	Gm13889	5.75055e-12	8.05327e-10	0.746976	-1.33873	41.3924	55.4134
ENSMUSG00000062270	Morf4l1	8.22601e-12	1.14371e-09	0.917166	-1.09031	395.136	430.823
ENSMUSG00000036894	Rap2b	8.35655e-12	1.15356e-09	0.553591	-1.80639	21.0056	37.9442
ENSMUSG00000047945	Marcksl1	8.64095e-12	1.18436e-09	0.679587	-1.47148	37.5309	55.226
ENSMUSG00000009079	Ewsr1	1.01098e-11	1.37593e-09	0.882727	-1.13285	114.611	129.837
ENSMUSG00000031409	Tceal6	1.05862e-11	1.4307e-09	0.78426	-1.27509	67.0793	85.532
ENSMUSG00000029066	Mrpl20	1.17883e-11	1.58209e-09	0.888119	-1.12597	184.837	208.122
ENSMUSG00000038446	Cdc40	1.34021e-11	1.7754e-09	0.0273621	-36.5469	1	36.5469
ENSMUSG00000035964	Tmem59l	1.34124e-11	1.7754e-09	0.900934	-1.10996	298.864	331.727
ENSMUSG00000032890	Rims3	1.47517e-11	1.9394e-09	1	1	1	1
ENSMUSG00000024498	Tcerg1	1.55927e-11	2.02747e-09	0.0360205	-27.7619	1	27.7619
ENSMUSG00000018770	Atp5g3	1.56314e-11	2.02747e-09	0.925494	-1.0805	467.103	504.707
ENSMUSG00000015090	Ptgds	1.64402e-11	2.11815e-09	0.818879	-1.22118	472.066	576.479
ENSMUSG00000029608	Rph3a	1.69898e-11	2.17448e-09	0.821058	-1.21794	121.016	147.39
ENSMUSG00000045519	Zfp560	1.99074e-11	2.53112e-09	0.0327651	-30.5203	1	30.5203
ENSMUSG00000075702	Selenom	2.12561e-11	2.68494e-09	0.909596	-1.09939	353.988	389.171
ENSMUSG00000059291	Rpl11	2.18559e-11	2.74277e-09	0.917411	-1.09002	1018.48	1110.17
ENSMUSG00000036438	Calm2	2.27307e-11	2.83415e-09	0.923427	-1.08292	2148.26	2326.4
ENSMUSG00000029559	2210016L21Rik	2.33942e-11	2.89819e-09	0.84233	-1.18718	127.846	151.776
ENSMUSG00000060938	Rpl26	2.63058e-11	3.23813e-09	1.0698	1.0698	1310.89	1225.35
ENSMUSG00000031633	Slc25a4	2.65375e-11	3.24597e-09	0.934938	-1.06959	924.31	988.633
ENSMUSG00000037536	Fbxo34	2.83913e-11	3.45088e-09	0.742569	-1.34668	38.2573	51.5201
ENSMUSG00000024997	Prdx3	2.97025e-11	3.57e-09	0.820937	-1.21812	52.3814	63.8068
ENSMUSG00000054162	Spock3	2.97408e-11	3.57e-09	0.770313	-1.29817	61.5819	79.944
ENSMUSG00000046324	Ermp1	3.52632e-11	4.20677e-09	0.0316696	-31.5761	1	31.5761
ENSMUSG00000062098	Btbd3	3.57021e-11	4.233e-09	0.853466	-1.17169	138.144	161.862
ENSMUSG00000014301	Pam16	3.70309e-11	4.33733e-09	0.879237	-1.13735	119.413	135.815
ENSMUSG00000064360	mt-Nd3	3.68122e-11	4.33733e-09	1.11224	1.11224	3774.19	3393.32
ENSMUSG00000004070	Hmox2	3.8342e-11	4.44338e-09	0.8224	-1.21595	79.6068	96.7982
ENSMUSG00000050821	Fam131a	3.83961e-11	4.44338e-09	0.86278	-1.15904	221.579	256.82
ENSMUSG00000032480	Dhx30	4.24862e-11	4.88743e-09	0.819651	-1.22003	44.3618	54.1227
ENSMUSG00000034187	Nsf	4.37601e-11	5.00419e-09	0.881158	-1.13487	565.977	642.31
ENSMUSG00000048076	Arf1	4.44349e-11	5.05146e-09	0.908848	-1.10029	410.885	452.094
ENSMUSG00000022658	Tagln3	4.81467e-11	5.44143e-09	0.865607	-1.15526	289.47	334.412
ENSMUSG00000071054	Safb	5.2501e-11	5.89903e-09	0.76174	-1.31278	42.3641	55.615
ENSMUSG00000071528	Atp5md	5.35689e-11	5.98424e-09	0.926552	-1.07927	1390.87	1501.13
ENSMUSG00000053317	Sec61b	5.80628e-11	6.44897e-09	0.864065	-1.15732	108.448	125.509
ENSMUSG00000028773	Fabp3	6.26021e-11	6.91342e-09	0.850778	-1.17539	121.999	143.397
ENSMUSG00000018326	Ywhab	6.60134e-11	7.24873e-09	0.930204	-1.07503	557.572	599.408
ENSMUSG00000028833	Ncdn	6.77583e-11	7.39828e-09	0.867775	-1.15237	1457.09	1679.12
ENSMUSG00000090258	Churc1	6.90234e-11	7.49408e-09	0.849828	-1.17671	73.6797	86.6996
ENSMUSG00000015943	Bola1	7.2161e-11	7.79097e-09	0.631533	-1.58345	26.8435	42.5053
ENSMUSG00000022884	Eif4a2	7.38756e-11	7.93177e-09	0.904544	-1.10553	501.981	554.955
ENSMUSG00000024617	Camk2a	7.93627e-11	8.47383e-09	1.10576	1.10576	736.526	666.08
ENSMUSG00000059552	Trp53	8.05934e-11	8.55796e-09	1	1	1	1
ENSMUSG00000089715	Cbx6	8.75494e-11	9.2458e-09	1.1436	1.1436	183.468	160.43
ENSMUSG00000056091	St3gal5	8.86713e-11	9.31338e-09	0.777124	-1.2868	56.034	72.1044
ENSMUSG00000041629	Fam104a	9.1857e-11	9.59583e-09	0.725409	-1.37853	33.3103	45.9193
ENSMUSG00000039105	Atp6v1g1	9.25119e-11	9.61229e-09	0.886156	-1.12847	195.297	220.386
ENSMUSG00000033595	Lgi3	9.74909e-11	1.00755e-08	0.852336	-1.17325	95.319	111.833
ENSMUSG00000034345	Gtf2h5	1.01781e-10	1.04629e-08	0.89871	-1.11271	166.18	184.91
ENSMUSG00000019894	Slc6a15	1.02925e-10	1.05245e-08	0.0263474	-37.9545	1	37.9545
ENSMUSG00000033174	Mgll	1.1003e-10	1.11918e-08	1.17883	1.17883	126.065	106.941
ENSMUSG00000048482	Bdnf	1.12238e-10	1.13089e-08	0.696097	-1.43658	37.4294	53.7704
ENSMUSG00000089847	Timm10b	1.12351e-10	1.13089e-08	0.886257	-1.12834	118.078	133.232
ENSMUSG00000041112	Elmo1	1.133e-10	1.13453e-08	0.0379594	-26.3439	1	26.3439
ENSMUSG00000074886	Grk6	1.20693e-10	1.20233e-08	0.65962	-1.51602	30.5574	46.3258
ENSMUSG00000021087	Rtn1	1.22044e-10	1.20448e-08	0.92089	-1.08591	1200.41	1303.53
ENSMUSG00000049107	Ntf3	1.22155e-10	1.20448e-08	1	1	1	1
ENSMUSG00000037709	Fam13a	1.34454e-10	1.31902e-08	1	1	1	1
ENSMUSG00000022661	Cd200	1.38092e-10	1.34786e-08	0.582138	-1.71781	23.4039	40.2034
ENSMUSG00000022890	Atp5j	1.39966e-10	1.35929e-08	0.949314	-1.05339	782.694	824.484
ENSMUSG00000024217	Snrpc	1.41291e-10	1.3653e-08	0.815541	-1.22618	67.3481	82.5809
ENSMUSG00000049299	Trappc1	1.44198e-10	1.38645e-08	0.82473	-1.21252	59.9254	72.6606
ENSMUSG00000038181	Chpf2	1.46603e-10	1.4026e-08	0.0374782	-26.6822	1	26.6822
ENSMUSG00000022837	Iqcb1	1.49562e-10	1.42386e-08	1	1	1	1
ENSMUSG00000052551	Adarb2	1.51955e-10	1.43955e-08	1	1	1	1
ENSMUSG00000074129	Rpl13a	1.55712e-10	1.46795e-08	1.05744	1.05744	1408.21	1331.72
ENSMUSG00000002379	Ndufa11	1.56529e-10	1.46849e-08	0.914363	-1.09366	369.945	404.593
ENSMUSG00000096995	2810029C07Rik	1.60699e-10	1.49315e-08	1	1	1	1
ENSMUSG00000075334	Rprm	1.60703e-10	1.49315e-08	1	1	1	1
ENSMUSG00000074736	Syndig1	1.67978e-10	1.54587e-08	0.529021	-1.89028	20.7705	39.2621
ENSMUSG00000023960	Enpp5	1.67773e-10	1.54587e-08	0.873498	-1.14482	98.0554	112.256
ENSMUSG00000005510	Ndufs3	1.69396e-10	1.55154e-08	0.894355	-1.11812	216.871	242.489
ENSMUSG00000033543	Gtf2a2	1.8299e-10	1.66815e-08	0.807901	-1.23778	54.7087	67.7171
ENSMUSG00000075318	Scn2a	1.85768e-10	1.68552e-08	0.83165	-1.20243	84.098	101.122
ENSMUSG00000016559	H3f3b	1.89563e-10	1.71192e-08	0.906824	-1.10275	282.655	311.698
ENSMUSG00000039270	Megf9	1.95698e-10	1.7591e-08	0.80389	-1.24395	56.6321	70.4475
ENSMUSG00000026426	Arl8a	2.41551e-10	2.15832e-08	0.895928	-1.11616	158.88	177.336
ENSMUSG00000022602	Arc	2.42344e-10	2.15832e-08	1	1	1	1
ENSMUSG00000020153	Ndufs7	2.47842e-10	2.19715e-08	0.897623	-1.11405	248.394	276.724
ENSMUSG00000001642	Akr1b3	2.63119e-10	2.32194e-08	0.697849	-1.43297	32.578	46.6835
ENSMUSG00000032251	Irak1bp1	2.69291e-10	2.3656e-08	0.721203	-1.38657	36.9412	51.2216
ENSMUSG00000022564	Grina	2.85988e-10	2.5009e-08	0.927026	-1.07872	584.68	630.705
ENSMUSG00000042032	Mat2b	3.0308e-10	2.6266e-08	0.887704	-1.1265	113.69	128.072
ENSMUSG00000031104	Rab33a	3.02918e-10	2.6266e-08	1	1	1	1
ENSMUSG00000066129	Kndc1	3.29726e-10	2.84477e-08	0.53998	-1.85192	22.9817	42.5603
ENSMUSG00000067889	Sptbn2	3.36519e-10	2.89048e-08	1.11041	1.11041	409.755	369.013
ENSMUSG00000000581	C1d	3.3962e-10	2.9042e-08	0.839569	-1.19109	82.0155	97.6876
ENSMUSG00000034488	Edil3	3.62456e-10	3.08583e-08	0.772716	-1.29414	59.1721	76.5767
ENSMUSG00000069919	Hba-a1	3.65577e-10	3.09875e-08	0.680402	-1.46972	39.7413	58.4086
ENSMUSG00000035798	Zdhhc17	3.70134e-10	3.11009e-08	0.683527	-1.463	28.9596	42.3679
ENSMUSG00000024750	Zfand5	3.69428e-10	3.11009e-08	0.866379	-1.15423	146.145	168.685
ENSMUSG00000042198	Chchd7	3.78851e-10	3.16955e-08	0.781463	-1.27965	40.8188	52.2339
ENSMUSG00000078919	Dpm1	3.82519e-10	3.18645e-08	0.796791	-1.25503	67.6052	84.8469
ENSMUSG00000005732	Ranbp1	3.93182e-10	3.26121e-08	0.838247	-1.19297	77.6873	92.6783
ENSMUSG00000033061	Resp18	3.95786e-10	3.2634e-08	0.745087	-1.34212	39.7059	53.2903
ENSMUSG00000006392	Med8	3.96822e-10	3.2634e-08	0.0364442	-27.4392	1	27.4392
ENSMUSG00000034656	Cacna1a	4.07118e-10	3.33388e-08	0.774045	-1.29191	68.4684	88.4553
ENSMUSG00000032294	Pkm	4.28525e-10	3.49438e-08	0.936073	-1.06829	825.588	881.97
ENSMUSG00000029715	Pop7	4.32858e-10	3.50017e-08	0.769168	-1.30011	40.243	52.3202
ENSMUSG00000012117	Dhdds	4.32371e-10	3.50017e-08	0.484902	-2.06227	17.2754	35.6266
ENSMUSG00000002985	Apoe	4.82115e-10	3.88223e-08	1.14601	1.14601	1935.73	1689.11
ENSMUSG00000048458	Inka2	4.90923e-10	3.92266e-08	0.811559	-1.2322	57.339	70.6528
ENSMUSG00000034686	Prr7	4.91195e-10	3.92266e-08	0.563496	-1.77464	23.4303	41.5803
ENSMUSG00000022708	Zbtb20	4.9443e-10	3.93225e-08	1.1913	1.1913	115.177	96.6816
ENSMUSG00000097383	1500026H17Rik	5.01788e-10	3.9744e-08	1	1	1	1
ENSMUSG00000027575	Arfgap1	5.32891e-10	4.20353e-08	0.76427	-1.30844	37.0541	48.483
ENSMUSG00000040415	Dtx3	5.48545e-10	4.30942e-08	0.843224	-1.18592	96.5155	114.46
ENSMUSG00000036907	C1ql2	5.67899e-10	4.42549e-08	0.0388223	-25.7584	1	25.7584
ENSMUSG00000047842	Diras2	5.66153e-10	4.42549e-08	0.867865	-1.15225	161.964	186.624
ENSMUSG00000030779	Rbbp6	6.24918e-10	4.84051e-08	0.812303	-1.23107	61.6954	75.9513
ENSMUSG00000041881	Ndufa7	6.26166e-10	4.84051e-08	0.934243	-1.07039	364.366	390.012
ENSMUSG00000073423	Zfp414	6.43113e-10	4.95172e-08	1	1	1	1
ENSMUSG00000020949	Fkbp3	6.60314e-10	5.06398e-08	0.915357	-1.09247	245.824	268.555
ENSMUSG00000039016	Timm8b	6.65452e-10	5.08321e-08	0.908945	-1.10018	465.994	512.676
ENSMUSG00000056999	Ide	6.68203e-10	5.08413e-08	0.0327897	-30.4974	1	30.4974
ENSMUSG00000055943	Emc7	6.73821e-10	5.09211e-08	0.890995	-1.12234	118.811	133.346
ENSMUSG00000035649	Zcchc7	6.74522e-10	5.09211e-08	1	1	1	1
ENSMUSG00000053310	Nrgn	6.89675e-10	5.18625e-08	0.908189	-1.10109	2323.33	2558.2
ENSMUSG00000028467	Gba2	7.13202e-10	5.34238e-08	0.657667	-1.52053	28.223	42.9138
ENSMUSG00000010608	Rbm25	7.68283e-10	5.72442e-08	0.691819	-1.44547	31.8883	46.0935
ENSMUSG00000004936	Map2k1	7.70127e-10	5.72442e-08	0.888736	-1.12519	215.32	242.276
ENSMUSG00000026810	Dpm2	7.74658e-10	5.73603e-08	0.825631	-1.2112	66.6567	80.7342
ENSMUSG00000042814	Mcts2	7.89384e-10	5.82276e-08	1	1	1	1
ENSMUSG00000040269	Mrps28	7.93273e-10	5.8292e-08	0.613928	-1.62886	24.1514	39.3391
ENSMUSG00000022450	Ndufa6	8.03352e-10	5.8809e-08	0.924473	-1.0817	502.006	543.018
ENSMUSG00000046523	Kctd4	8.58393e-10	6.23658e-08	0.465958	-2.14611	24.9629	53.5732
ENSMUSG00000022180	Slc7a8	8.56098e-10	6.23658e-08	1	1	1	1
ENSMUSG00000053291	Rab4b	9.3541e-10	6.74543e-08	0.826436	-1.21002	71.8355	86.922
ENSMUSG00000026347	Tmem163	9.3496e-10	6.74543e-08	1	1	1	1
ENSMUSG00000026836	Acvr1	9.55554e-10	6.86507e-08	1	1	1	1
ENSMUSG00000039713	Plekhg5	1.02725e-09	7.3528e-08	0.767874	-1.3023	49.2585	64.1493
ENSMUSG00000036817	Sun1	1.05625e-09	7.53251e-08	0.0320763	-31.1757	1	31.1757
ENSMUSG00000029223	Uchl1	1.13067e-09	8.03357e-08	0.918226	-1.08906	832.86	907.032
ENSMUSG00000039059	Hrh3	1.14313e-09	8.09233e-08	1	1	1	1
ENSMUSG00000034994	Eef2	1.17175e-09	8.26467e-08	1.0714	1.0714	613.263	572.395
ENSMUSG00000055629	B4galnt4	1.27798e-09	8.98114e-08	0.666356	-1.5007	27.6374	41.4755
ENSMUSG00000035215	Lsm7	1.37732e-09	9.64423e-08	0.890702	-1.12271	179.186	201.173
ENSMUSG00000041986	Elmod1	1.3959e-09	9.73907e-08	0.905442	-1.10443	185.878	205.29
ENSMUSG00000021938	Pspc1	1.41612e-09	9.84456e-08	1	1	1	1
ENSMUSG00000029270	Dipk1a	1.49883e-09	1.03822e-07	0.0370671	-26.9781	1	26.9781
ENSMUSG00000031913	Vps4a	1.50929e-09	1.04174e-07	0.808416	-1.23699	60.9512	75.3958
ENSMUSG00000074657	Kif5a	1.55701e-09	1.07085e-07	1.16107	1.16107	302.576	260.602
ENSMUSG00000032174	Icam5	1.572e-09	1.07732e-07	0.88031	-1.13596	176.348	200.325
ENSMUSG00000047617	Paxx	1.58648e-09	1.08341e-07	0.82105	-1.21795	49.0359	59.7234
ENSMUSG00000021114	Atp6v1d	1.65275e-09	1.12468e-07	0.904186	-1.10597	246.405	272.516
ENSMUSG00000047228	A2ml1	1.68078e-09	1.13974e-07	1	1	1	1
ENSMUSG00000007097	Atp1a2	1.71145e-09	1.15649e-07	1.17545	1.17545	490.624	417.392
ENSMUSG00000090101	Snhg9	1.77723e-09	1.19675e-07	1	1	1	1
ENSMUSG00000032397	Tipin	1.90651e-09	1.27934e-07	1	1	1	1
ENSMUSG00000038530	Rgs4	1.95652e-09	1.30836e-07	0.810843	-1.23328	63.9282	78.8417
ENSMUSG00000070283	Ndufaf3	2.06547e-09	1.37646e-07	0.82796	-1.20779	64.6741	78.1126
ENSMUSG00000025041	Nt5c2	2.08271e-09	1.38318e-07	0.66241	-1.50964	29.3223	44.266
ENSMUSG00000038264	Sema7a	2.15739e-09	1.42787e-07	0.752147	-1.32953	35.1402	46.7199
ENSMUSG00000038028	Tigar	2.33325e-09	1.53899e-07	1	1	1	1
ENSMUSG00000011752	Pgam1	2.38386e-09	1.56702e-07	0.916745	-1.09082	541.013	590.145
ENSMUSG00000022231	Sema5a	2.46545e-09	1.61516e-07	0.0216951	-46.0935	1	46.0935
ENSMUSG00000049097	Ankrd34a	2.59055e-09	1.68908e-07	0.462577	-2.1618	16.2553	35.1407
ENSMUSG00000021537	Cetn3	2.59577e-09	1.68908e-07	0.842791	-1.18653	83.7131	99.3284
ENSMUSG00000021772	Nkiras1	2.60459e-09	1.68914e-07	0.876249	-1.14123	109.991	125.524
ENSMUSG00000072694	1500011B03Rik	2.61678e-09	1.69137e-07	0.89438	-1.11809	157.934	176.585
ENSMUSG00000046447	Camk2n1	2.68626e-09	1.73049e-07	1.09566	1.09566	622.162	567.844
ENSMUSG00000027833	Shox2	2.99432e-09	1.92253e-07	1	1	1	1
ENSMUSG00000035953	Pip4p1	3.02399e-09	1.93515e-07	0.842176	-1.1874	52.6703	62.5407
ENSMUSG00000022054	Nefm	3.03438e-09	1.93539e-07	0.862155	-1.15988	83.4979	96.8479
ENSMUSG00000039114	Nrn1	3.05776e-09	1.94389e-07	0.85126	-1.17473	212.56	249.701
ENSMUSG00000006675	P4htm	3.11491e-09	1.97373e-07	0.840291	-1.19006	54.541	64.9073
ENSMUSG00000000326	Comt	3.26743e-09	2.0636e-07	0.849717	-1.17686	56.4491	66.4329
ENSMUSG00000061518	Cox5b	3.38993e-09	2.134e-07	0.958785	-1.04299	1120.06	1168.21
ENSMUSG00000043300	B3galnt1	3.52783e-09	2.2136e-07	0.222218	-4.50009	7.93845	35.7238
ENSMUSG00000024208	Uqcc2	3.57826e-09	2.23798e-07	0.93811	-1.06597	462.201	492.694
ENSMUSG00000039041	Adrm1	3.63708e-09	2.26743e-07	0.789397	-1.26679	39.9172	50.5667
ENSMUSG00000026526	Fh1	3.72389e-09	2.31408e-07	0.822393	-1.21596	73.7127	89.632
ENSMUSG00000079508	Apoo	3.87218e-09	2.39852e-07	0.852197	-1.17344	68.256	80.0941
ENSMUSG00000061751	Kalrn	3.94388e-09	2.43513e-07	0.871265	-1.14776	181.238	208.017
ENSMUSG00000031950	Gabarapl2	4.00126e-09	2.45839e-07	0.893821	-1.11879	278.543	311.631
ENSMUSG00000036199	Ndufa13	4.00701e-09	2.45839e-07	0.936702	-1.06758	761.11	812.542
ENSMUSG00000033569	Adgrb3	4.24078e-09	2.59359e-07	0.788461	-1.26829	52.2316	66.245
ENSMUSG00000035681	Kcnc2	4.29476e-09	2.61831e-07	0.74992	-1.33348	39.4535	52.6102
ENSMUSG00000029199	Lias	4.40175e-09	2.6751e-07	0.0388763	-25.7226	1	25.7226
ENSMUSG00000079614	Seh1l	4.4911e-09	2.72084e-07	0.68499	-1.45988	29.9299	43.694
ENSMUSG00000070520	Nsmce3	4.6859e-09	2.82999e-07	0.779917	-1.28219	40.3716	51.764
ENSMUSG00000052684	Jun	4.88553e-09	2.92315e-07	0.516269	-1.93698	22.1744	42.9513
ENSMUSG00000034160	Ogt	4.88455e-09	2.92315e-07	0.868639	-1.15123	95.7501	110.23
ENSMUSG00000033379	Atp6v0b	4.85852e-09	2.92315e-07	0.911366	-1.09725	426.169	467.616
ENSMUSG00000024158	Hagh	5.05885e-09	3.01751e-07	0.869785	-1.14971	122.183	140.474
ENSMUSG00000025362	Rps26	5.27844e-09	3.1388e-07	0.936759	-1.06751	914.231	975.952
ENSMUSG00000038812	Trmt112	5.32862e-09	3.15892e-07	0.870188	-1.14918	90.569	104.08
ENSMUSG00000015733	Capza2	5.38533e-09	3.18278e-07	0.908375	-1.10087	292.441	321.939
ENSMUSG00000075266	Cenpw	5.40968e-09	3.18742e-07	1	1	1	1
ENSMUSG00000023460	Rab12	5.60511e-09	3.29254e-07	0.831323	-1.2029	62.182	74.7989
ENSMUSG00000032564	Cpne4	5.69237e-09	3.33366e-07	0.68666	-1.45633	44.2505	64.4431
ENSMUSG00000038803	Ost4	5.77805e-09	3.37361e-07	0.857043	-1.1668	96.0118	112.027
ENSMUSG00000038034	Igsf8	5.82161e-09	3.38881e-07	0.879549	-1.13695	120.821	137.368
ENSMUSG00000030337	Vamp1	5.87895e-09	3.40169e-07	0.803796	-1.2441	47.6442	59.2739
ENSMUSG00000075224	Lrrc55	5.86486e-09	3.40169e-07	1	1	1	1
ENSMUSG00000051154	Commd3	6.00673e-09	3.46525e-07	0.897328	-1.11442	112.448	125.315
ENSMUSG00000068391	Chrac1	6.24893e-09	3.58359e-07	0.48321	-2.06949	16.5193	34.1866
ENSMUSG00000025825	Iscu	6.2304e-09	3.58359e-07	0.89625	-1.11576	161.909	180.651
ENSMUSG00000075227	Znhit2	6.27125e-09	3.58574e-07	0.795214	-1.25752	41.8986	52.6885
ENSMUSG00000037601	Nme1	6.36605e-09	3.62921e-07	0.932478	-1.07241	386.853	414.866
ENSMUSG00000009035	Tmem184b	6.64756e-09	3.77855e-07	0.0441557	-22.6471	1	22.6471
ENSMUSG00000053693	Mast1	7.18686e-09	4.07312e-07	0.640037	-1.56241	24.2072	37.8216
ENSMUSG00000052459	Atp6v1a	7.28175e-09	4.11483e-07	0.895617	-1.11655	276.476	308.699
ENSMUSG00000002489	Tiam1	7.38009e-09	4.15824e-07	0.035469	-28.1936	1	28.1936
ENSMUSG00000030086	Chchd6	7.45755e-09	4.18967e-07	0.857887	-1.16565	87.4005	101.879
ENSMUSG00000007564	Ppp2r1a	7.7208e-09	4.32499e-07	0.926406	-1.07944	514.367	555.228
ENSMUSG00000047766	Lrrc49	8.28601e-09	4.62819e-07	0.0345367	-28.9547	1	28.9547
ENSMUSG00000028266	Lmo4	8.318e-09	4.63267e-07	0.874359	-1.1437	130.557	149.318
ENSMUSG00000015222	Map2	8.35441e-09	4.63958e-07	1.09992	1.09992	222.195	202.01
ENSMUSG00000062995	Ica1	8.86575e-09	4.89542e-07	0.706022	-1.41639	29.8221	42.2397
ENSMUSG00000050121	Opalin	8.85782e-09	4.89542e-07	0.534652	-1.87038	20.057	37.5141
ENSMUSG00000033161	Atp1a1	9.03675e-09	4.97562e-07	0.928894	-1.07655	282.7	304.341
ENSMUSG00000061859	Patj	9.1347e-09	5.01526e-07	1	1	1	1
ENSMUSG00000027108	Ola1	9.3822e-09	5.12205e-07	0.875892	-1.14169	114.993	131.287
ENSMUSG00000060073	Psma3	9.36591e-09	5.12205e-07	0.927907	-1.07769	177.442	191.229
ENSMUSG00000020732	Rab37	9.57669e-09	5.21349e-07	1	1	1	1
ENSMUSG00000032959	Pebp1	9.61292e-09	5.21852e-07	0.918759	-1.08842	645.649	702.74
ENSMUSG00000006050	Sra1	9.68032e-09	5.24039e-07	0.859218	-1.16385	54.8471	63.8338
ENSMUSG00000021660	Btf3	9.70943e-09	5.24146e-07	0.921611	-1.08506	245.778	266.683
ENSMUSG00000032171	Pin1	9.98288e-09	5.37407e-07	0.902778	-1.10769	151.267	167.557
ENSMUSG00000028102	Pex11b	1.01662e-08	5.45755e-07	0.729617	-1.37058	33.8893	46.448
ENSMUSG00000071654	Uqcc3	1.05112e-08	5.62713e-07	0.827009	-1.20918	54.5341	65.9414
ENSMUSG00000009216	Fam163b	1.07608e-08	5.74483e-07	0.623404	-1.6041	40.8355	65.5041
ENSMUSG00000004961	Syt5	1.08346e-08	5.76829e-07	0.82637	-1.21011	79.5901	96.313
ENSMUSG00000039809	Gabbr2	1.10335e-08	5.85805e-07	0.858081	-1.16539	106.65	124.289
ENSMUSG00000033208	S100b	1.11405e-08	5.89865e-07	1.20556	1.20556	136.786	113.462
ENSMUSG00000038664	Herc1	1.12695e-08	5.95065e-07	0.838521	-1.19258	85.1751	101.578
ENSMUSG00000117679	Apbb3	1.13601e-08	5.97137e-07	0.0426121	-23.4675	1	23.4675
ENSMUSG00000072568	Lratd2	1.13705e-08	5.97137e-07	1	1	1	1
ENSMUSG00000022037	Clu	1.17333e-08	6.14518e-07	1.13439	1.13439	1103.1	972.416
ENSMUSG00000000355	Mcts1	1.19025e-08	6.21699e-07	0.874054	-1.14409	107.616	123.122
ENSMUSG00000022489	Pde1b	1.20227e-08	6.26281e-07	0.804951	-1.24231	51.846	64.4089
ENSMUSG00000024985	Tcf7l2	1.2574e-08	6.5324e-07	1	1	1	1
ENSMUSG00000030677	Kif22	1.26491e-08	6.55377e-07	1	1	1	1
ENSMUSG00000021591	Glrx	1.3527e-08	6.92711e-07	0.722945	-1.38323	32.6784	45.2018
ENSMUSG00000028351	Brinp1	1.34953e-08	6.92711e-07	0.88273	-1.13285	144.618	163.83
ENSMUSG00000021024	Psma6	1.35488e-08	6.92711e-07	0.922924	-1.08351	154.843	167.775
ENSMUSG00000051726	Kcnf1	1.35173e-08	6.92711e-07	1	1	1	1
ENSMUSG00000031590	Frg1	1.35263e-08	6.92711e-07	1	1	1	1
ENSMUSG00000010376	Nedd8	1.36991e-08	6.98543e-07	0.926504	-1.07933	331.308	357.589
ENSMUSG00000019782	Rwdd1	1.39589e-08	7.0992e-07	0.85347	-1.17169	77.8961	91.2699
ENSMUSG00000038646	Ramac	1.4046e-08	7.12473e-07	0.835243	-1.19726	69.9477	83.7453
ENSMUSG00000018796	Acsl1	1.41692e-08	7.14972e-07	0.0361759	-27.6427	1	27.6427
ENSMUSG00000052305	Hbb-bs	1.41623e-08	7.14972e-07	0.849816	-1.17672	151.115	177.821
ENSMUSG00000061559	Wdr61	1.4319e-08	7.2065e-07	0.84297	-1.18628	44.5254	52.8197
ENSMUSG00000028455	Stoml2	1.4471e-08	7.26407e-07	0.827943	-1.20781	57.5081	69.459
ENSMUSG00000035585	Tsen34	1.45958e-08	7.30771e-07	0.851719	-1.1741	66.4737	78.0465
ENSMUSG00000056486	Chn1	1.51544e-08	7.56778e-07	0.902102	-1.10852	970.351	1075.66
ENSMUSG00000024896	Minpp1	1.53764e-08	7.6392e-07	0.791713	-1.26308	41.3543	52.2339
ENSMUSG00000079426	Arpc4	1.53642e-08	7.6392e-07	0.880115	-1.13622	143.262	162.776
ENSMUSG00000040612	Ildr2	1.54636e-08	7.66279e-07	0.489688	-2.04212	16.2937	33.2737
ENSMUSG00000007617	Homer1	1.56254e-08	7.72321e-07	1.23476	1.23476	59.8339	48.4578
ENSMUSG00000036699	Zcchc12	1.56911e-08	7.73587e-07	1	1	1	1
ENSMUSG00000029166	Mapre3	1.57357e-08	7.73811e-07	0.898641	-1.11279	180.505	200.865
ENSMUSG00000048304	Slitrk3	1.59208e-08	7.80925e-07	0.0430901	-23.2072	1	23.2072
ENSMUSG00000034932	Mrpl54	1.63383e-08	7.99376e-07	0.838841	-1.19212	68.5835	81.7599
ENSMUSG00000026603	Smyd2	1.67382e-08	8.1277e-07	0.793838	-1.2597	43.0714	54.2571
ENSMUSG00000038576	Susd4	1.66876e-08	8.1277e-07	0.844542	-1.18407	77.5282	91.799
ENSMUSG00000056073	Grik2	1.67358e-08	8.1277e-07	1	1	1	1
ENSMUSG00000028126	Pip5k1a	1.68449e-08	8.15901e-07	0.0296591	-33.7164	1	33.7164
ENSMUSG00000036578	Fxyd7	1.69137e-08	8.17187e-07	0.872355	-1.14632	135.274	155.067
ENSMUSG00000028568	Btf3l4	1.71655e-08	8.27283e-07	0.0487765	-20.5017	1	20.5017
ENSMUSG00000026576	Atp1b1	1.72337e-08	8.28506e-07	0.939417	-1.06449	1405.1	1495.72
ENSMUSG00000038880	Mrps34	1.7429e-08	8.35814e-07	0.885032	-1.1299	93.5909	105.749
ENSMUSG00000016541	Atxn10	1.76944e-08	8.46441e-07	0.895473	-1.11673	243.905	272.376
ENSMUSG00000056342	Usp34	1.7812e-08	8.48196e-07	0.82031	-1.21905	61.9769	75.553
ENSMUSG00000030942	Thumpd1	1.78189e-08	8.48196e-07	0.0373766	-26.7547	1	26.7547
ENSMUSG00000009076	Zmat5	1.80413e-08	8.56675e-07	0.7378	-1.35538	34.9806	47.412
ENSMUSG00000042686	Jph1	1.85105e-08	8.76797e-07	1	1	1	1
ENSMUSG00000042380	Smim12	1.87329e-08	8.85164e-07	0.855042	-1.16953	71.5138	83.6378
ENSMUSG00000039637	Coro7	1.93179e-08	9.10578e-07	0.628192	-1.59187	26.2276	41.7509
ENSMUSG00000062683	Atp5g2	1.94593e-08	9.15015e-07	0.912415	-1.09599	296.843	325.337
ENSMUSG00000024902	Mrpl11	2.02132e-08	9.48157e-07	0.844041	-1.18478	89.4299	105.954
ENSMUSG00000020260	Pofut2	2.03084e-08	9.50314e-07	0.038804	-25.7706	1	25.7706
ENSMUSG00000028478	Clta	2.09615e-08	9.78507e-07	0.908696	-1.10048	302.363	332.744
ENSMUSG00000008822	Acyp1	2.10278e-08	9.78972e-07	0.807938	-1.23772	49.9195	61.7863
ENSMUSG00000075705	Msrb1	2.10728e-08	9.78972e-07	0.73846	-1.35417	32.1503	43.5369
ENSMUSG00000015671	Psma2	2.12196e-08	9.81141e-07	0.907716	-1.10167	190.583	209.959
ENSMUSG00000020571	Pdia6	2.1221e-08	9.81141e-07	1.22829	1.22829	98.7029	80.3577
ENSMUSG00000041769	Ppp2r2d	2.23225e-08	1.02715e-06	0.804966	-1.24229	48.6474	60.4342
ENSMUSG00000026411	Tmem9	2.22706e-08	1.02715e-06	0.834055	-1.19896	73.2813	87.8615
ENSMUSG00000028137	Celf3	2.25215e-08	1.03385e-06	0.493404	-2.02674	19.5827	39.689
ENSMUSG00000011877	Git1	2.27534e-08	1.04202e-06	1.12568	1.12568	226.053	200.816
ENSMUSG00000022540	Rogdi	2.36266e-08	1.07945e-06	0.905501	-1.10436	190.229	210.081
ENSMUSG00000028447	Dctn3	2.38176e-08	1.08561e-06	0.917702	-1.08968	226.606	246.928
ENSMUSG00000030465	Psd3	2.42712e-08	1.10368e-06	1.19455	1.19455	159.93	133.883
ENSMUSG00000034341	Wbp2	2.44107e-08	1.10742e-06	0.935529	-1.06891	355.075	379.545
ENSMUSG00000033004	Mycbp2	2.45248e-08	1.10999e-06	0.864816	-1.15632	117.394	135.745
ENSMUSG00000073940	Hbb-bt	2.46029e-08	1.11092e-06	1	1	1	1
ENSMUSG00000022526	Zfp251	2.50625e-08	1.12904e-06	1	1	1	1
ENSMUSG00000029918	Mrps33	2.53742e-08	1.14042e-06	0.920605	-1.08624	279.299	303.387
ENSMUSG00000028889	Yrdc	2.63027e-08	1.17941e-06	0.643368	-1.55432	26.5545	41.2741
ENSMUSG00000040118	Cacna2d1	2.66583e-08	1.19233e-06	0.846608	-1.18118	60.6599	71.6506
ENSMUSG00000089889	0610040B10Rik	2.67143e-08	1.19233e-06	1	1	1	1
ENSMUSG00000039911	Spsb1	2.7622e-08	1.23001e-06	1	1	1	1
ENSMUSG00000006057	Atp5g1	2.84474e-08	1.26385e-06	0.948134	-1.0547	573.251	604.61
ENSMUSG00000020526	Znhit3	2.88044e-08	1.27677e-06	0.834287	-1.19863	44.3317	53.1372
ENSMUSG00000010086	Rnf112	2.92337e-08	1.29284e-06	0.890479	-1.12299	234.389	263.217
ENSMUSG00000029121	Crmp1	2.95024e-08	1.30174e-06	0.890133	-1.12343	144.287	162.097
ENSMUSG00000028861	Mrps15	2.96174e-08	1.30384e-06	0.821417	-1.21741	54.5035	66.3531
ENSMUSG00000038260	Trpm4	2.9687e-08	1.30394e-06	1	1	1	1
ENSMUSG00000098234	Snhg6	3.00716e-08	1.31783e-06	0.838295	-1.1929	57.9964	69.1838
ENSMUSG00000023089	Ndufa5	3.05961e-08	1.33778e-06	0.947731	-1.05515	558.908	589.733
ENSMUSG00000049775	Tmsb4x	3.08122e-08	1.34419e-06	0.930477	-1.07472	4581.1	4923.39
ENSMUSG00000018821	Avpi1	3.1069e-08	1.35234e-06	0.695721	-1.43736	27.6286	39.7122
ENSMUSG00000042831	Alkbh6	3.15164e-08	1.368e-06	0.760605	-1.31474	34.5888	45.4754
ENSMUSG00000022407	Adsl	3.15704e-08	1.368e-06	1	1	1	1
ENSMUSG00000024099	Ndufv2	3.16667e-08	1.36911e-06	0.939071	-1.06488	327.083	348.305
ENSMUSG00000030302	Atp2b2	3.17726e-08	1.37062e-06	0.906632	-1.10298	213.869	235.893
ENSMUSG00000019831	Wasf1	3.24814e-08	1.39807e-06	0.863163	-1.15853	221.636	256.772
ENSMUSG00000060538	Tmem219	3.27108e-08	1.40482e-06	0.0456481	-21.9067	1	21.9067
ENSMUSG00000026000	Lancl1	3.30931e-08	1.41809e-06	0.913137	-1.09513	146	159.888
ENSMUSG00000019923	Zwint	3.42188e-08	1.46308e-06	0.929057	-1.07636	433.678	466.794
ENSMUSG00000024425	Ndfip1	3.49187e-08	1.48971e-06	0.944717	-1.05852	632.287	669.288
ENSMUSG00000004630	Pcp2	3.52688e-08	1.50133e-06	1	1	1	1
ENSMUSG00000007987	Ift22	3.60387e-08	1.53073e-06	0.829316	-1.20581	47.4911	57.2654
ENSMUSG00000062997	Rpl35	3.70315e-08	1.56945e-06	0.913333	-1.09489	569.667	623.723
ENSMUSG00000005583	Mef2c	3.79199e-08	1.60359e-06	0.80619	-1.2404	48.8996	60.6552
ENSMUSG00000021259	Cyp46a1	3.80878e-08	1.60717e-06	0.818125	-1.22231	77.3786	94.5804
ENSMUSG00000059355	Wdr83os	3.87369e-08	1.631e-06	0.868841	-1.15096	109.042	125.503
ENSMUSG00000026154	Sdhaf4	3.89267e-08	1.63543e-06	0.848161	-1.17902	59.5693	70.2335
ENSMUSG00000022629	Kif21a	3.96318e-08	1.66144e-06	0.837009	-1.19473	66.4256	79.3607
ENSMUSG00000020396	Nefh	3.99328e-08	1.67043e-06	0.573211	-1.74456	19.5412	34.0907
ENSMUSG00000044629	Cnrip1	4.03706e-08	1.6851e-06	0.85409	-1.17084	85.754	100.404
ENSMUSG00000115987	Vps28	4.06569e-08	1.6934e-06	0.921815	-1.08482	137.438	149.095
ENSMUSG00000044067	Gpr22	4.1225e-08	1.71148e-06	0.75512	-1.32429	39.8211	52.7348
ENSMUSG00000055401	Fbxo6	4.12682e-08	1.71148e-06	1	1	1	1
ENSMUSG00000014313	Cox6c	4.24507e-08	1.75675e-06	0.953561	-1.0487	1964.5	2060.17
ENSMUSG00000030682	Cdipt	4.30331e-08	1.77705e-06	0.879628	-1.13684	115.49	131.294
ENSMUSG00000033475	Tomm6	4.31804e-08	1.77933e-06	0.928694	-1.07678	367.643	395.87
ENSMUSG00000020900	Myh10	4.35592e-08	1.78753e-06	0.827703	-1.20816	64.777	78.2612
ENSMUSG00000007411	Mark3	4.35644e-08	1.78753e-06	0.822055	-1.21646	62.9429	76.5677
ENSMUSG00000024436	Mrps18b	4.38118e-08	1.79387e-06	0.0316516	-31.594	1	31.594
ENSMUSG00000042751	Nmnat2	4.43778e-08	1.80942e-06	0.831393	-1.2028	46.5874	56.0354
ENSMUSG00000040624	Plekhg1	4.43787e-08	1.80942e-06	1	1	1	1
ENSMUSG00000063200	Nol7	4.49651e-08	1.82946e-06	0.859936	-1.16288	95.6048	111.177
ENSMUSG00000004035	Gstm7	4.54583e-08	1.84564e-06	0.0438529	-22.8035	1	22.8035
ENSMUSG00000060708	Bloc1s4	4.5776e-08	1.85465e-06	0.0320783	-31.1737	1	31.1737
ENSMUSG00000028328	Tmod1	4.6421e-08	1.87684e-06	1	1	1	1
ENSMUSG00000050315	Synpo2	4.67909e-08	1.88785e-06	1	1	1	1
ENSMUSG00000049119	Fam110b	4.73278e-08	1.90553e-06	0.0388833	-25.718	1	25.718
ENSMUSG00000025410	Dctn2	4.80918e-08	1.93227e-06	0.926862	-1.07891	224.128	241.814
ENSMUSG00000024911	Fibp	4.99684e-08	2.00351e-06	0.752345	-1.32918	34.8579	46.3323
ENSMUSG00000047844	Bex4	5.17267e-08	2.06971e-06	0.48889	-2.04545	18.3523	37.5388
ENSMUSG00000022205	Sub1	5.19837e-08	2.0757e-06	0.916977	-1.09054	400.894	437.191
ENSMUSG00000029245	Epha5	5.24736e-08	2.09094e-06	0.818214	-1.22217	68.1106	83.243
ENSMUSG00000032383	Ppib	5.43015e-08	2.15489e-06	0.904376	-1.10573	156.06	172.561
ENSMUSG00000000823	Zfp512b	5.41932e-08	2.15489e-06	1	1	1	1
ENSMUSG00000021500	Ddx46	5.5029e-08	2.17928e-06	0.739803	-1.35171	34.2178	46.2526
ENSMUSG00000020321	Mdh1	5.52339e-08	2.18292e-06	0.92966	-1.07566	801.598	862.249
ENSMUSG00000032606	Nicn1	5.74082e-08	2.25961e-06	0.851238	-1.17476	63.6717	74.7989
ENSMUSG00000040907	Atp1a3	5.73212e-08	2.25961e-06	0.913087	-1.09519	423.32	463.614
ENSMUSG00000059824	Dbp	5.80021e-08	2.27705e-06	0.815327	-1.2265	57.3189	70.3017
ENSMUSG00000069135	Fgfr1op	5.80869e-08	2.27705e-06	1	1	1	1
ENSMUSG00000027245	Hypk	5.86725e-08	2.29535e-06	0.857014	-1.16684	46.4211	54.166
ENSMUSG00000036850	Mrpl41	5.89463e-08	2.30141e-06	0.909347	-1.09969	104.321	114.72
ENSMUSG00000044352	Sowaha	6.37537e-08	2.48408e-06	1.206	1.206	110.128	91.3168
ENSMUSG00000079283	2310009B15Rik	6.50997e-08	2.53142e-06	0.835365	-1.19708	48.2777	57.7924
ENSMUSG00000034171	Faah	6.5998e-08	2.55607e-06	0.814469	-1.22779	81.1937	99.6891
ENSMUSG00000030663	1110004F10Rik	6.59178e-08	2.55607e-06	0.906687	-1.10292	120.875	133.315
ENSMUSG00000038274	Fau	6.62083e-08	2.55908e-06	0.943882	-1.05945	1454.62	1541.11
ENSMUSG00000061118	Dnajc30	6.96677e-08	2.68742e-06	0.809206	-1.23578	46.0514	56.9094
ENSMUSG00000030224	Strap	6.99845e-08	2.69426e-06	0.866765	-1.15371	90.132	103.987
ENSMUSG00000041351	Rap1gap	7.05316e-08	2.70993e-06	0.897993	-1.11359	99.4657	110.764
ENSMUSG00000003458	Ncstn	7.12392e-08	2.73168e-06	0.035469	-28.1936	1	28.1936
ENSMUSG00000025474	Tubgcp2	7.17849e-08	2.74173e-06	0.492042	-2.03235	19.6454	39.9262
ENSMUSG00000038178	Slc43a2	7.17378e-08	2.74173e-06	1	1	1	1
ENSMUSG00000060038	Dhps	7.22318e-08	2.75336e-06	0.652973	-1.53146	26.3727	40.3887
ENSMUSG00000032553	Srprb	7.27952e-08	2.76937e-06	0.0339221	-29.4793	1	29.4793
ENSMUSG00000029712	Actl6b	7.64835e-08	2.90397e-06	0.831714	-1.20234	68.2648	82.0772
ENSMUSG00000020018	Snrpf	7.79885e-08	2.95531e-06	0.843877	-1.18501	73.2072	86.751
ENSMUSG00000000296	Tpd52l1	7.84005e-08	2.9651e-06	0.0309747	-32.2844	1	32.2844
ENSMUSG00000031432	Prps1	7.99845e-08	3.0145e-06	0.807763	-1.23799	52.7144	65.2598
ENSMUSG00000018648	Dusp14	8.00187e-08	3.0145e-06	0.604354	-1.65466	24.462	40.4763
ENSMUSG00000026090	2010300C02Rik	8.0654e-08	3.03253e-06	0.861008	-1.16143	234.442	272.288
ENSMUSG00000024270	Slc39a6	8.1842e-08	3.07122e-06	0.0298617	-33.4877	1	33.4877
ENSMUSG00000018509	Cenpv	8.25438e-08	3.09063e-06	0.711067	-1.40634	33.4069	46.9814
ENSMUSG00000042747	Krtcap2	8.26928e-08	3.09063e-06	0.88559	-1.12919	115.46	130.377
ENSMUSG00000019210	Atp6v1e1	8.28391e-08	3.09063e-06	0.928839	-1.07661	507.882	546.793
ENSMUSG00000020926	Adam11	8.3298e-08	3.10177e-06	0.843328	-1.18578	70.0409	83.053
ENSMUSG00000052139	Babam2	8.354e-08	3.10279e-06	0.717341	-1.39404	29.9203	41.71
ENSMUSG00000021794	Glud1	8.36466e-08	3.10279e-06	1.1426	1.1426	187.384	163.998
ENSMUSG00000028969	Cdk5	8.39612e-08	3.1085e-06	0.87303	-1.14544	98.6229	112.966
ENSMUSG00000079436	Kcnj13	8.51915e-08	3.14801e-06	1	1	1	1
ENSMUSG00000040521	Tsfm	8.55661e-08	3.15582e-06	0.0480249	-20.8225	1	20.8225
ENSMUSG00000097023	Mir9-3hg	8.62719e-08	3.17579e-06	0.0373426	-26.7791	1	26.7791
ENSMUSG00000043542	Zc2hc1a	8.72294e-08	3.20493e-06	0.0324555	-30.8114	1	30.8114
ENSMUSG00000026749	Nek6	8.75183e-08	3.20945e-06	0.551563	-1.81303	23.9249	43.3765
ENSMUSG00000022217	Emc9	8.91699e-08	3.26056e-06	0.588713	-1.69862	20.8836	35.4732
ENSMUSG00000001827	Folr1	8.92495e-08	3.26056e-06	1	1	1	1
ENSMUSG00000021917	Spcs1	8.95727e-08	3.26619e-06	0.932641	-1.07222	216.969	232.64
ENSMUSG00000022427	Tomm22	8.98264e-08	3.26927e-06	0.87347	-1.14486	115.577	132.32
ENSMUSG00000029463	Fam216a	9.00875e-08	3.27261e-06	0.838308	-1.19288	58.9617	70.3341
ENSMUSG00000033918	Parl	9.24843e-08	3.35338e-06	0.564887	-1.77027	17.847	31.594
ENSMUSG00000042308	Setd1a	9.49794e-08	3.4374e-06	1	1	1	1
ENSMUSG00000020792	Exoc7	9.59233e-08	3.46507e-06	0.755446	-1.32372	37.498	49.6369
ENSMUSG00000090553	Snrpe	9.65901e-08	3.48265e-06	0.905041	-1.10492	130.444	144.131
ENSMUSG00000032299	Commd4	1.00856e-07	3.62293e-06	0.848418	-1.17866	78.5133	92.5409
ENSMUSG00000095930	Nim1k	1.00796e-07	3.62293e-06	1	1	1	1
ENSMUSG00000041199	Rpusd1	1.02952e-07	3.69136e-06	0.838173	-1.19307	44.2382	52.7793
ENSMUSG00000061315	Naca	1.0332e-07	3.69772e-06	0.931083	-1.07402	414.149	444.803
ENSMUSG00000021520	Uqcrb	1.04054e-07	3.71709e-06	0.937226	-1.06698	447.894	477.893
ENSMUSG00000022044	Stmn4	1.06499e-07	3.79741e-06	0.897711	-1.11394	220.683	245.828
ENSMUSG00000030747	Dgat2	1.06859e-07	3.80325e-06	0.774679	-1.29086	60.4302	78.0067
ENSMUSG00000029088	Kcnip4	1.07778e-07	3.82888e-06	0.787341	-1.2701	39.8843	50.657
ENSMUSG00000023904	Hcfc1r1	1.08013e-07	3.83022e-06	0.920293	-1.08661	207.368	225.328
ENSMUSG00000027176	Cstf3	1.08361e-07	3.8355e-06	0.666511	-1.50035	28.8557	43.2937
ENSMUSG00000041773	Enc1	1.10794e-07	3.91446e-06	0.906235	-1.10347	443.421	489.3
ENSMUSG00000069917	Hba-a2	1.12272e-07	3.95944e-06	0.632178	-1.58183	29.9234	47.3338
ENSMUSG00000022577	Ly6h	1.13478e-07	3.99469e-06	0.925586	-1.0804	335.535	362.511
ENSMUSG00000029062	Cdk11b	1.15232e-07	4.04168e-06	0.832873	-1.20066	48.4676	58.1932
ENSMUSG00000022498	Txndc11	1.15168e-07	4.04168e-06	1	1	1	1
ENSMUSG00000061613	U2af1	1.17687e-07	4.12034e-06	0.882582	-1.13304	68.3462	77.439
ENSMUSG00000020457	Drg1	1.18485e-07	4.14078e-06	0.838164	-1.19308	66.0823	78.8417
ENSMUSG00000032120	C2cd2l	1.20266e-07	4.19541e-06	0.868933	-1.15084	87.0092	100.133
ENSMUSG00000044071	Tafa2	1.20741e-07	4.20072e-06	0.624368	-1.60162	28.6804	45.9351
ENSMUSG00000037710	Cisd1	1.20853e-07	4.20072e-06	0.934962	-1.06956	260.471	278.59
ENSMUSG00000038555	Reep2	1.24623e-07	4.32205e-06	0.873457	-1.14488	90.2597	103.336
ENSMUSG00000053192	Mllt11	1.24791e-07	4.32205e-06	0.906981	-1.10256	300.298	331.096
ENSMUSG00000002625	Akap8l	1.28525e-07	4.44342e-06	0.835528	-1.19685	67.5727	80.8743
ENSMUSG00000033287	Kctd17	1.29315e-07	4.46275e-06	0.894261	-1.11824	133.235	148.989
ENSMUSG00000000339	Rtca	1.31489e-07	4.5297e-06	0.8237	-1.21403	54.6644	66.3645
ENSMUSG00000036186	Dipk1b	1.32352e-07	4.5513e-06	0.846783	-1.18094	64.1529	75.7608
ENSMUSG00000046598	Bdh1	1.32685e-07	4.55466e-06	0.571731	-1.74907	21.2241	37.1226
ENSMUSG00000051359	Ncald	1.33035e-07	4.55857e-06	0.826619	-1.20975	240.484	290.925
ENSMUSG00000020514	Mrpl22	1.33832e-07	4.57778e-06	0.0324032	-30.8611	1	30.8611
ENSMUSG00000037339	Fam53a	1.35828e-07	4.63783e-06	1	1	1	1
ENSMUSG00000019790	Stxbp5	1.38931e-07	4.73541e-06	0.823502	-1.21433	45.6115	55.3872
ENSMUSG00000032459	Mrps22	1.4004e-07	4.76482e-06	0.0429254	-23.2962	1	23.2962
ENSMUSG00000026527	Rgs7	1.44333e-07	4.90223e-06	0.822246	-1.21618	44.8762	54.5776
ENSMUSG00000041263	Rusc1	1.4459e-07	4.90237e-06	0.84961	-1.17701	62.61	73.6926
ENSMUSG00000097428	AW047730	1.472e-07	4.9821e-06	0.796579	-1.25537	47.1889	59.2394
ENSMUSG00000031119	Gpc4	1.47551e-07	4.98525e-06	1	1	1	1
ENSMUSG00000051674	Dcun1d4	1.48074e-07	4.99422e-06	0.798206	-1.25281	42.9874	53.8551
ENSMUSG00000027273	Snap25	1.49196e-07	5.02328e-06	0.941661	-1.06195	1332.14	1414.67
ENSMUSG00000059689	Zfp637	1.55634e-07	5.23094e-06	0.687525	-1.45449	28.2124	41.0347
ENSMUSG00000002014	Ssr4	1.57279e-07	5.27701e-06	0.903539	-1.10676	108.763	120.374
ENSMUSG00000023942	Slc29a1	1.57551e-07	5.27701e-06	1	1	1	1
ENSMUSG00000108461	AV356131	1.61902e-07	5.41337e-06	1	1	1	1
ENSMUSG00000038412	Higd1a	1.64242e-07	5.47266e-06	0.902411	-1.10814	218.176	241.77
ENSMUSG00000079045	Prox1os	1.64096e-07	5.47266e-06	1	1	1	1
ENSMUSG00000029815	Malsu1	1.64678e-07	5.47772e-06	0.0311102	-32.1438	1	32.1438
ENSMUSG00000006412	Pfdn2	1.65558e-07	5.49755e-06	0.907776	-1.10159	157.803	173.835
ENSMUSG00000064356	mt-Atp8	1.79228e-07	5.94126e-06	1.22901	1.22901	421.506	342.964
ENSMUSG00000070858	Gm1673	1.80363e-07	5.96865e-06	0.911849	-1.09667	179.998	197.398
ENSMUSG00000058655	Eif4b	1.81465e-07	5.99486e-06	0.875102	-1.14272	94.5528	108.048
ENSMUSG00000029148	Nrbp1	1.8702e-07	6.16523e-06	0.842749	-1.18659	45.4189	53.8937
ENSMUSG00000055436	Srsf11	1.8726e-07	6.16523e-06	0.846547	-1.18127	49.394	58.3477
ENSMUSG00000027346	Gpcpd1	1.91665e-07	6.29245e-06	0.690899	-1.44739	28.5163	41.2741
ENSMUSG00000020134	Peli1	1.91775e-07	6.29245e-06	0.0384127	-26.0331	1	26.0331
ENSMUSG00000020737	Jpt1	1.94211e-07	6.36155e-06	0.878942	-1.13773	99.7476	113.486
ENSMUSG00000069631	Strada	1.96202e-07	6.41592e-06	1	1	1	1
ENSMUSG00000021996	Esd	1.96745e-07	6.42279e-06	0.876366	-1.14108	93.9599	107.215
ENSMUSG00000031883	Car7	2.05021e-07	6.67415e-06	1	1	1	1
ENSMUSG00000032565	Nudt16	2.05135e-07	6.67415e-06	1	1	1	1
ENSMUSG00000052712	BC004004	2.06257e-07	6.69936e-06	0.879029	-1.13762	50.6443	57.6139
ENSMUSG00000042757	Tmem108	2.08426e-07	6.75847e-06	1	1	1	1
ENSMUSG00000031955	Bcar1	2.09409e-07	6.77895e-06	0.599444	-1.66821	24.1327	40.2585
ENSMUSG00000020840	Blmh	2.10215e-07	6.78344e-06	0.808497	-1.23686	41.1552	50.9033
ENSMUSG00000029147	Ppm1g	2.10288e-07	6.78344e-06	0.834128	-1.19886	43.6399	52.318
ENSMUSG00000053825	Ppfia2	2.106e-07	6.78344e-06	0.845206	-1.18314	76.7698	90.8298
ENSMUSG00000029036	Atad3a	2.11366e-07	6.79676e-06	0.0539273	-18.5435	1	18.5435
ENSMUSG00000030741	Spns1	2.11753e-07	6.79789e-06	0.684112	-1.46175	28.9946	42.3827
ENSMUSG00000028049	Scamp3	2.12943e-07	6.82477e-06	0.835835	-1.19641	42.207	50.4968
ENSMUSG00000002372	Ranbp3	2.15586e-07	6.88023e-06	0.809625	-1.23514	39.8211	49.1846
ENSMUSG00000029152	Ociad1	2.15742e-07	6.88023e-06	0.908686	-1.10049	207.017	227.82
ENSMUSG00000028648	Ndufs5	2.15095e-07	6.88023e-06	0.943542	-1.05984	530.17	561.893
ENSMUSG00000036062	Phf24	2.1758e-07	6.92743e-06	0.845349	-1.18294	67.5487	79.9064
ENSMUSG00000042097	Zfp239	2.22722e-07	7.07948e-06	0.0434062	-23.0382	1	23.0382
ENSMUSG00000026849	Tor1a	2.23264e-07	7.08506e-06	0.789206	-1.2671	37.5309	47.5553
ENSMUSG00000031428	Zcchc18	2.24386e-07	7.109e-06	0.895789	-1.11633	177.088	197.689
ENSMUSG00000059401	Mamld1	2.24847e-07	7.11192e-06	1	1	1	1
ENSMUSG00000000416	Cttnbp2	2.28732e-07	7.21003e-06	0.792674	-1.26155	52.6398	66.4079
ENSMUSG00000021131	Erh	2.29068e-07	7.21003e-06	0.751229	-1.33115	37.2803	49.6258
ENSMUSG00000051022	Hs3st1	2.28699e-07	7.21003e-06	1	1	1	1
ENSMUSG00000001323	Srr	2.3044e-07	7.24143e-06	0.610393	-1.63829	21.6371	35.4478
ENSMUSG00000037400	Atp11b	2.32144e-07	7.28313e-06	1	1	1	1
ENSMUSG00000000088	Cox5a	2.38163e-07	7.45987e-06	0.929952	-1.07532	608.585	654.426
ENSMUSG00000056296	Synpr	2.40442e-07	7.49923e-06	0.780021	-1.28202	77.555	99.4268
ENSMUSG00000032306	Mpi	2.40584e-07	7.49923e-06	0.542585	-1.84303	18.4118	33.9336
ENSMUSG00000026270	Capn10	2.40334e-07	7.49923e-06	1	1	1	1
ENSMUSG00000021596	Mctp1	2.42882e-07	7.55868e-06	1	1	1	1
ENSMUSG00000044894	Uqcrq	2.43434e-07	7.56369e-06	0.960583	-1.04103	859.001	894.25
ENSMUSG00000030083	Abtb1	2.50081e-07	7.75773e-06	1	1	1	1
ENSMUSG00000073752	Gm10570	2.51497e-07	7.78915e-06	1	1	1	1
ENSMUSG00000025658	Cnksr2	2.56686e-07	7.93714e-06	0.825513	-1.21137	100.862	122.181
ENSMUSG00000021549	Rasa1	2.57395e-07	7.94635e-06	0.731716	-1.36665	28.9271	39.5332
ENSMUSG00000019796	Lrp11	2.60011e-07	8.01432e-06	0.887024	-1.12736	106.309	119.849
ENSMUSG00000086841	2410006H16Rik	2.60684e-07	8.02225e-06	0.891422	-1.1218	117.214	131.492
ENSMUSG00000051736	Fam229b	2.62453e-07	8.05313e-06	1	1	1	1
ENSMUSG00000035958	Tdp2	2.62521e-07	8.05313e-06	1	1	1	1
ENSMUSG00000021820	Camk2g	2.64995e-07	8.11616e-06	0.823688	-1.21405	67.4106	81.84
ENSMUSG00000002833	Hdgfl2	2.71348e-07	8.29757e-06	0.835409	-1.19702	46.271	55.3872
ENSMUSG00000000295	Hddc2	2.73362e-07	8.34596e-06	0.0480249	-20.8225	1	20.8225
ENSMUSG00000032452	Clstn2	2.74962e-07	8.38157e-06	0.877725	-1.13931	99.327	113.164
ENSMUSG00000023169	Slc38a1	2.83864e-07	8.63929e-06	0.700516	-1.42752	28.0317	40.0158
ENSMUSG00000028218	Fam92a	2.86196e-07	8.68584e-06	0.847125	-1.18046	54.6519	64.5146
ENSMUSG00000058546	Rpl23a	2.86292e-07	8.68584e-06	1.05562	1.05562	717.237	679.444
ENSMUSG00000025735	Rhbdl1	2.88658e-07	8.7439e-06	0.849083	-1.17774	54.7374	64.4665
ENSMUSG00000045411	2410002F23Rik	2.89804e-07	8.76486e-06	0.652108	-1.53349	24.3648	37.3631
ENSMUSG00000013495	Tmem175	2.95231e-07	8.88607e-06	0.0367221	-27.2316	1	27.2316
ENSMUSG00000022193	Psmb5	2.9565e-07	8.88607e-06	0.941949	-1.06163	270.944	287.642
ENSMUSG00000041453	Rpl21	2.95089e-07	8.88607e-06	0.944992	-1.05821	1745.58	1847.19
ENSMUSG00000021250	Fos	2.94473e-07	8.88607e-06	1	1	1	1
ENSMUSG00000024527	Afg3l2	2.99663e-07	8.97873e-06	0.781883	-1.27896	36.4658	46.6385
ENSMUSG00000027404	Snrpb	2.993e-07	8.97873e-06	0.892017	-1.12105	99.1977	111.206
ENSMUSG00000072772	Grcc10	3.05072e-07	9.12667e-06	0.926928	-1.07883	425.251	458.775
ENSMUSG00000042726	Trafd1	3.07562e-07	9.18693e-06	0.0390898	-25.5821	1	25.5821
ENSMUSG00000042462	Dctpp1	3.08292e-07	9.19451e-06	0.656631	-1.52293	25.1509	38.303
ENSMUSG00000079523	Tmsb10	3.14119e-07	9.33947e-06	0.886343	-1.12823	343.492	387.539
ENSMUSG00000094483	Purb	3.1405e-07	9.33947e-06	1.07408	1.07408	252.961	235.515
ENSMUSG00000078201	Tmem203	3.1571e-07	9.37237e-06	1	1	1	1
ENSMUSG00000026817	Ak1	3.19043e-07	9.45678e-06	0.844971	-1.18347	57.3474	67.869
ENSMUSG00000018446	C1qbp	3.2369e-07	9.57985e-06	0.87403	-1.14413	79.8137	91.3168
ENSMUSG00000071073	Lrrc73	3.31926e-07	9.80856e-06	0.797188	-1.25441	40.3805	50.6537
ENSMUSG00000037166	Ppp1r14a	3.35523e-07	9.89973e-06	0.0343257	-29.1327	1	29.1327
ENSMUSG00000090213	Tmem189	3.39075e-07	9.98926e-06	0.771833	-1.29562	34.9881	45.3312
ENSMUSG00000037072	Selenof	3.41686e-07	1.00509e-05	0.934552	-1.07003	229.774	245.865
ENSMUSG00000026860	Sh3glb2	3.47704e-07	1.02124e-05	0.914379	-1.09364	163.361	178.657
ENSMUSG00000035969	Rusc2	3.59677e-07	1.05445e-05	0.856342	-1.16776	48.9366	57.1461
ENSMUSG00000032368	Zic1	3.60105e-07	1.05445e-05	1	1	1	1
ENSMUSG00000021368	Tbc1d7	3.63228e-07	1.06199e-05	1	1	1	1
ENSMUSG00000040410	Fbxl4	3.63964e-07	1.06253e-05	1	1	1	1
ENSMUSG00000064367	mt-Nd5	3.654e-07	1.06512e-05	1.09121	1.09121	1814.53	1662.87
ENSMUSG00000078974	Sec61g	3.70316e-07	1.07782e-05	0.925315	-1.08071	311.33	336.458
ENSMUSG00000054237	Fra10ac1	3.81844e-07	1.1097e-05	1	1	1	1
ENSMUSG00000004558	Ndrg2	3.90091e-07	1.13197e-05	1.11763	1.11763	412.93	369.468
ENSMUSG00000029804	Herc3	3.9655e-07	1.14898e-05	0.850156	-1.17625	56.0431	65.921
ENSMUSG00000078887	Gm6710	4.00502e-07	1.1587e-05	1	1	1	1
ENSMUSG00000097767	Miat	4.09524e-07	1.1795e-05	0.819833	-1.21976	55.0649	67.166
ENSMUSG00000064068	Mtx1	4.08561e-07	1.1795e-05	0.640929	-1.56023	22.6321	35.3114
ENSMUSG00000022696	Sidt1	4.09147e-07	1.1795e-05	0.0382345	-26.1544	1	26.1544
ENSMUSG00000019470	Xab2	4.16257e-07	1.19711e-05	1	1	1	1
ENSMUSG00000024537	Psmg2	4.17458e-07	1.19878e-05	0.0388351	-25.7499	1	25.7499
ENSMUSG00000050122	Vwa3b	4.26524e-07	1.223e-05	1	1	1	1
ENSMUSG00000041939	Mvk	4.31545e-07	1.23556e-05	1	1	1	1
ENSMUSG00000030879	Mrpl17	4.35401e-07	1.24476e-05	0.849536	-1.17711	56.7351	66.7837
ENSMUSG00000019785	Clvs2	4.44634e-07	1.26781e-05	0.695235	-1.43836	29.8211	42.8936
ENSMUSG00000009569	Mrtfb	4.44778e-07	1.26781e-05	0.83756	-1.19394	93.4735	111.602
ENSMUSG00000063019	Manbal	4.49493e-07	1.27937e-05	0.850777	-1.1754	77.5665	91.1713
ENSMUSG00000022892	App	4.50391e-07	1.28004e-05	0.921565	-1.08511	681.361	739.352
ENSMUSG00000063659	Zbtb18	4.55931e-07	1.29388e-05	0.910816	-1.09792	313.738	344.458
ENSMUSG00000039716	Dock3	4.62915e-07	1.31177e-05	0.859574	-1.16337	51.6808	60.1238
ENSMUSG00000020349	Ppp2ca	4.67075e-07	1.32162e-05	0.928452	-1.07706	333.497	359.197
ENSMUSG00000026514	Cnih3	4.68471e-07	1.32363e-05	1	1	1	1
ENSMUSG00000021076	Actr10	4.69366e-07	1.32423e-05	0.89436	-1.11812	101.791	113.814
ENSMUSG00000030435	U2af2	4.70897e-07	1.32661e-05	0.783465	-1.27638	37.2079	47.4914
ENSMUSG00000002416	Ndufb2	4.7547e-07	1.33626e-05	0.931754	-1.07324	446.835	479.563
ENSMUSG00000015027	Galns	4.75705e-07	1.33626e-05	1	1	1	1
ENSMUSG00000063694	Cycs	4.81993e-07	1.35196e-05	0.920091	-1.08685	335.07	364.17
ENSMUSG00000035242	Oaz1	4.879e-07	1.36654e-05	0.936271	-1.06807	605.228	646.423
ENSMUSG00000026575	Nme7	4.89475e-07	1.36699e-05	0.674019	-1.48364	34.9088	51.7919
ENSMUSG00000059534	Uqcr10	4.8882e-07	1.36699e-05	0.952436	-1.04994	744.726	781.917
ENSMUSG00000039206	Daglb	4.93319e-07	1.37574e-05	0.0336415	-29.7252	1	29.7252
ENSMUSG00000027430	Dtd1	4.94972e-07	1.37836e-05	0.874687	-1.14327	63.0687	72.1044
ENSMUSG00000034845	Plvap	4.96974e-07	1.38195e-05	1	1	1	1
ENSMUSG00000009894	Snap47	4.98007e-07	1.38283e-05	0.934162	-1.07048	286.712	306.92
ENSMUSG00000074781	Ube2n	5.07132e-07	1.40615e-05	0.914522	-1.09347	161.441	176.531
ENSMUSG00000028803	Nipal3	5.09525e-07	1.41076e-05	0.0343762	-29.0899	1	29.0899
ENSMUSG00000017631	Abr	5.12664e-07	1.41742e-05	0.92131	-1.08541	278.784	302.595
ENSMUSG00000000276	Dgke	5.13909e-07	1.41883e-05	0.641916	-1.55784	25.8072	40.2034
ENSMUSG00000029993	Nfu1	5.2203e-07	1.43714e-05	0.858651	-1.16462	64.586	75.2179
ENSMUSG00000097974	Gm10605	5.21782e-07	1.43714e-05	1	1	1	1
ENSMUSG00000055003	Lrtm2	5.24825e-07	1.44278e-05	1	1	1	1
ENSMUSG00000021645	Smn1	5.26885e-07	1.44639e-05	1	1	1	1
ENSMUSG00000025982	Sf3b1	5.28573e-07	1.44897e-05	0.854704	-1.17	73.0392	85.4555
ENSMUSG00000029757	Dync1i1	5.35238e-07	1.46516e-05	0.862556	-1.15934	78.4224	90.9186
ENSMUSG00000033096	Apmap	5.44247e-07	1.48561e-05	0.74622	-1.34009	31.586	42.328
ENSMUSG00000022972	Cfap298	5.44092e-07	1.48561e-05	0.652322	-1.53299	25.1956	38.6245
ENSMUSG00000006673	Qrich1	5.48972e-07	1.49639e-05	0.652333	-1.53296	25.8066	39.5604
ENSMUSG00000067713	Prkag1	5.53206e-07	1.50581e-05	0.787086	-1.27051	36.271	46.0826
ENSMUSG00000049086	Bmyc	5.55499e-07	1.50992e-05	0.904798	-1.10522	105.174	116.24
ENSMUSG00000041840	Haus1	5.61538e-07	1.5242e-05	1	1	1	1
ENSMUSG00000054428	Atpif1	5.71268e-07	1.54843e-05	0.953985	-1.04823	666.48	698.627
ENSMUSG00000023939	Mrpl14	5.75228e-07	1.55481e-05	0.837832	-1.19356	60.3437	72.0236
ENSMUSG00000059013	Sh2d3c	5.75024e-07	1.55481e-05	1	1	1	1
ENSMUSG00000019132	BC005537	5.80264e-07	1.56623e-05	0.913691	-1.09446	165.032	180.621
ENSMUSG00000028703	Lrrc41	5.83479e-07	1.57271e-05	0.0353788	-28.2655	1	28.2655
ENSMUSG00000050071	Bex1	5.91377e-07	1.59178e-05	0.83027	-1.20443	79.0691	95.2329
ENSMUSG00000036040	Adamtsl2	5.99281e-07	1.61081e-05	1	1	1	1
ENSMUSG00000026568	Mpc2	6.01291e-07	1.61397e-05	0.936171	-1.06818	323.389	345.437
ENSMUSG00000051579	Tceal8	6.1189e-07	1.64014e-05	0.860632	-1.16194	55.3009	64.2561
ENSMUSG00000030037	Mrpl53	6.19032e-07	1.65698e-05	0.868829	-1.15097	115.034	132.402
ENSMUSG00000054426	A930005H10Rik	6.24099e-07	1.66823e-05	1	1	1	1
ENSMUSG00000036825	Ssx2ip	6.27659e-07	1.67082e-05	0.82083	-1.21828	45.4635	55.3872
ENSMUSG00000020736	Nt5c	6.27361e-07	1.67082e-05	0.866564	-1.15398	50.6133	58.4069
ENSMUSG00000042659	Arrdc4	6.27362e-07	1.67082e-05	1	1	1	1
ENSMUSG00000025314	Ptprj	6.31427e-07	1.67854e-05	0.829183	-1.20601	46.0808	55.5737
ENSMUSG00000037499	Nenf	6.38271e-07	1.6944e-05	0.904002	-1.10619	219.999	243.362
ENSMUSG00000014075	Tctex1d2	6.46959e-07	1.71511e-05	0.0532337	-18.7851	1	18.7851
ENSMUSG00000064326	Siva1	6.58268e-07	1.7427e-05	0.619924	-1.6131	21.8892	35.3094
ENSMUSG00000015013	Trappc2l	6.8117e-07	1.7984e-05	0.895368	-1.11686	138.538	154.727
ENSMUSG00000090247	Bloc1s1	6.80394e-07	1.7984e-05	1	1	1	1
ENSMUSG00000052298	Cdc42se2	6.8495e-07	1.80591e-05	0.885019	-1.12992	83.3396	94.167
ENSMUSG00000022842	Ece2	6.89345e-07	1.81503e-05	1	1	1	1
ENSMUSG00000017390	Aldoc	6.9612e-07	1.83037e-05	1.1043	1.1043	782.41	708.512
ENSMUSG00000034259	Exosc4	7.09055e-07	1.86185e-05	0.745581	-1.34124	32.3135	43.34
ENSMUSG00000049612	Omg	7.15924e-07	1.87733e-05	0.906539	-1.1031	94.0247	103.718
ENSMUSG00000076439	Mog	7.20846e-07	1.88768e-05	0.659829	-1.51554	27.0409	40.9816
ENSMUSG00000025272	Tro	7.27205e-07	1.89918e-05	0.794288	-1.25899	40.9224	51.5208
ENSMUSG00000021377	Dek	7.272e-07	1.89918e-05	0.838263	-1.19294	49.0272	58.4867
ENSMUSG00000057572	Zbtb8os	7.30749e-07	1.90568e-05	0.620688	-1.61112	21.3211	34.3507
ENSMUSG00000041420	Meis3	7.32212e-07	1.90568e-05	0.0524352	-19.0711	1	19.0711
ENSMUSG00000021290	Atp5mpl	7.32652e-07	1.90568e-05	0.94272	-1.06076	726.059	770.174
ENSMUSG00000060227	Casc4	7.35321e-07	1.91006e-05	0.611392	-1.63561	21.7061	35.5028
ENSMUSG00000035885	Cox8a	7.37715e-07	1.9137e-05	0.948908	-1.05384	1990.43	2097.6
ENSMUSG00000001844	Zdhhc4	7.47919e-07	1.93757e-05	0.0569952	-17.5453	1	17.5453
ENSMUSG00000030127	Cops7a	7.55146e-07	1.95367e-05	0.8924	-1.12057	99.3483	111.327
ENSMUSG00000027953	Slc50a1	7.6853e-07	1.98564e-05	0.650949	-1.53622	24.4306	37.5308
ENSMUSG00000040667	Nup88	7.6961e-07	1.98578e-05	0.0398834	-25.0731	1	25.0731
ENSMUSG00000036634	Mag	7.85852e-07	2.02252e-05	0.783154	-1.27689	58.3419	74.4961
ENSMUSG00000016386	Mpped2	7.86989e-07	2.02252e-05	0.0341199	-29.3084	1	29.3084
ENSMUSG00000027498	Cstf1	7.86298e-07	2.02252e-05	1	1	1	1
ENSMUSG00000035674	Ndufa3	7.89175e-07	2.02544e-05	0.948834	-1.05393	524.781	553.079
ENSMUSG00000044155	Lsm8	7.96349e-07	2.04115e-05	0.880435	-1.1358	52.762	59.9272
ENSMUSG00000040591	1110051M20Rik	8.08715e-07	2.0701e-05	0.869556	-1.15001	81.5539	93.788
ENSMUSG00000020831	0610010K14Rik	8.29888e-07	2.11868e-05	0.802117	-1.2467	40.4422	50.4193
ENSMUSG00000060743	H3f3a	8.29835e-07	2.11868e-05	0.923424	-1.08293	405.608	439.244
ENSMUSG00000025437	Usp33	8.33527e-07	2.12516e-05	0.879091	-1.13754	72.0615	81.9728
ENSMUSG00000023050	Map3k12	8.38802e-07	2.1358e-05	0.856478	-1.16757	52.0195	60.7366
ENSMUSG00000021771	Vdac2	8.41672e-07	2.14028e-05	0.917124	-1.09037	213.386	232.669
ENSMUSG00000015745	Plekho1	8.49563e-07	2.15751e-05	1	1	1	1
ENSMUSG00000055720	Ubl7	8.57756e-07	2.17546e-05	0.820532	-1.21872	42.3563	51.6205
ENSMUSG00000071662	Polr2g	8.66974e-07	2.19596e-05	0.895192	-1.11708	120.37	134.462
ENSMUSG00000057411	Fam173a	8.75121e-07	2.21369e-05	0.884565	-1.1305	90.5614	102.38
ENSMUSG00000018012	Rac3	8.80945e-07	2.22551e-05	1	1	1	1
ENSMUSG00000025289	Prdx4	8.87221e-07	2.23844e-05	1	1	1	1
ENSMUSG00000025875	Tspan17	8.9115e-07	2.24542e-05	0.670897	-1.49054	30.0408	44.777
ENSMUSG00000029430	Ran	8.9317e-07	2.24758e-05	0.947576	-1.05532	288.266	304.214
ENSMUSG00000048175	Asb8	9.01059e-07	2.26154e-05	0.0349831	-28.5852	1	28.5852
ENSMUSG00000047669	Msl3l2	9.00659e-07	2.26154e-05	1	1	1	1
ENSMUSG00000026584	Scyl3	9.12927e-07	2.28836e-05	1	1	1	1
ENSMUSG00000035949	Fbxw2	9.18708e-07	2.29986e-05	0.727821	-1.37396	34.2886	47.1113
ENSMUSG00000004100	Ppan	9.36945e-07	2.34248e-05	1	1	1	1
ENSMUSG00000020778	Ten1	9.45186e-07	2.35699e-05	0.850657	-1.17556	50.9802	59.9304
ENSMUSG00000032870	Smap2	9.4441e-07	2.35699e-05	0.866907	-1.15353	78.5613	90.6226
ENSMUSG00000071076	Jund	9.48925e-07	2.36326e-05	0.901992	-1.10866	118.818	131.729
ENSMUSG00000049536	Tceal1	9.51053e-07	2.36551e-05	0.672989	-1.48591	25.987	38.6143
ENSMUSG00000023723	Mrps23	9.56084e-07	2.37497e-05	0.805093	-1.24209	41.5205	51.5723
ENSMUSG00000099061	Gm28050	9.61476e-07	2.3853e-05	1	1	1	1
ENSMUSG00000006589	Aprt	9.67428e-07	2.39699e-05	0.836746	-1.19511	65.9304	78.7938
ENSMUSG00000078784	Rbis	9.69283e-07	2.39851e-05	0.898846	-1.11254	130.748	145.462
ENSMUSG00000027502	Rtf2	9.81179e-07	2.42373e-05	0.83546	-1.19694	46.5507	55.7186
ENSMUSG00000021190	Lgmn	9.81984e-07	2.42373e-05	0.854609	-1.17013	71.0936	83.1884
ENSMUSG00000035199	Arl6ip5	9.98873e-07	2.46227e-05	0.916932	-1.09059	125.483	136.851
ENSMUSG00000038742	Angptl6	1.01674e-06	2.50311e-05	1	1	1	1
ENSMUSG00000021936	Mapk8	1.02132e-06	2.50853e-05	0.608479	-1.64344	23.1981	38.1248
ENSMUSG00000018659	Pnpo	1.02153e-06	2.50853e-05	0.0481026	-20.7889	1	20.7889
ENSMUSG00000024944	Arl2	1.02289e-06	2.50867e-05	0.881673	-1.13421	79.5399	90.2147
ENSMUSG00000059540	Tcea2	1.02485e-06	2.5103e-05	1	1	1	1
ENSMUSG00000062257	Opcml	1.05327e-06	2.57666e-05	0.889347	-1.12442	97.3409	109.452
ENSMUSG00000045625	Pigz	1.06592e-06	2.60429e-05	1	1	1	1
ENSMUSG00000004285	Atp6v1f	1.07011e-06	2.61123e-05	0.937996	-1.0661	354.157	377.567
ENSMUSG00000069835	Sat2	1.07543e-06	2.62091e-05	1	1	1	1
ENSMUSG00000003949	Hlf	1.08282e-06	2.63558e-05	0.796143	-1.25606	39.1274	49.1462
ENSMUSG00000039740	Alg2	1.09555e-06	2.66321e-05	0.862442	-1.1595	59.5366	69.0326
ENSMUSG00000019849	Prep	1.10352e-06	2.67923e-05	1	1	1	1
ENSMUSG00000045790	Ccdc149	1.12032e-06	2.7166e-05	0.809339	-1.23558	37.948	46.8877
ENSMUSG00000022855	Senp2	1.12462e-06	2.72361e-05	0.76957	-1.29943	38.0534	49.4477
ENSMUSG00000030082	Sec61a1	1.12635e-06	2.72439e-05	0.798019	-1.2531	39.3856	49.3541
ENSMUSG00000059278	Naa38	1.14262e-06	2.76028e-05	0.91311	-1.09516	222.925	244.139
ENSMUSG00000017299	Dnttip1	1.15691e-06	2.79133e-05	0.643015	-1.55517	24.0686	37.4308
ENSMUSG00000007594	Hapln4	1.15881e-06	2.79242e-05	0.7582	-1.31891	40.0172	52.7793
ENSMUSG00000032011	Thy1	1.19568e-06	2.8741e-05	0.930862	-1.07427	442.698	475.578
ENSMUSG00000007950	Abhd8	1.19542e-06	2.8741e-05	1.1013	1.1013	218.18	198.111
ENSMUSG00000038822	Hace1	1.19893e-06	2.87832e-05	1	1	1	1
ENSMUSG00000036940	Kdm1a	1.20246e-06	2.88321e-05	0.705768	-1.4169	28.8214	40.8369
ENSMUSG00000012405	Rpl15	1.21186e-06	2.90216e-05	0.946794	-1.0562	641.456	677.503
ENSMUSG00000024160	Spsb3	1.22102e-06	2.91328e-05	0.794048	-1.25937	37.5808	47.3281
ENSMUSG00000059316	Slc27a4	1.22103e-06	2.91328e-05	0.697622	-1.43344	27.2508	39.0624
ENSMUSG00000034586	Hid1	1.21942e-06	2.91328e-05	0.86745	-1.1528	51.8425	59.7642
ENSMUSG00000027076	Timm10	1.22422e-06	2.9173e-05	0.866507	-1.15406	73.4087	84.7179
ENSMUSG00000008683	Rps15a	1.22663e-06	2.91945e-05	0.933931	-1.07074	835.678	894.796
ENSMUSG00000027810	Eif2a	1.22964e-06	2.923e-05	0.658971	-1.51752	24.9961	37.9321
ENSMUSG00000023030	Slc11a2	1.24402e-06	2.95355e-05	1	1	1	1
ENSMUSG00000033712	Ccar2	1.24696e-06	2.9569e-05	0.715689	-1.39725	30.1214	42.0873
ENSMUSG00000026427	Eif2d	1.25209e-06	2.96543e-05	1	1	1	1
ENSMUSG00000029198	Grpel1	1.26853e-06	3.00069e-05	0.886867	-1.12756	80.5527	90.8284
ENSMUSG00000034525	Ice1	1.2837e-06	3.03145e-05	0.032091	-31.1614	1	31.1614
ENSMUSG00000039163	Cmc1	1.28467e-06	3.03145e-05	1	1	1	1
ENSMUSG00000064179	Tnnt1	1.30185e-06	3.06824e-05	1	1	1	1
ENSMUSG00000020250	Txnrd1	1.32461e-06	3.11809e-05	0.0336919	-29.6807	1	29.6807
ENSMUSG00000062591	Tubb4a	1.32828e-06	3.12291e-05	0.908205	-1.10107	204.341	224.994
ENSMUSG00000071753	Cdr1os	1.34019e-06	3.14708e-05	1.15876	1.15876	41.6181	35.9162
ENSMUSG00000007038	Neu1	1.35231e-06	3.16494e-05	0.673283	-1.48526	27.057	40.1867
ENSMUSG00000028832	Stmn1	1.35271e-06	3.16494e-05	0.924124	-1.08211	380.891	412.165
ENSMUSG00000028708	Mknk1	1.34968e-06	3.16494e-05	1	1	1	1
ENSMUSG00000028249	Sdcbp	1.37034e-06	3.20232e-05	0.905205	-1.10472	211.034	233.134
ENSMUSG00000037492	Zmat4	1.37444e-06	3.20802e-05	1	1	1	1
ENSMUSG00000092203	1110038B12Rik	1.3788e-06	3.21198e-05	0.587648	-1.7017	20.7495	35.3094
ENSMUSG00000034863	Ano8	1.37946e-06	3.21198e-05	1	1	1	1
ENSMUSG00000034648	Lrrn1	1.39248e-06	3.23579e-05	0.636612	-1.57082	26.3445	41.3823
ENSMUSG00000038690	Atp5j2	1.39303e-06	3.23579e-05	0.944052	-1.05926	821.001	869.656
ENSMUSG00000059852	Kcng2	1.39648e-06	3.23989e-05	0.0360741	-27.7207	1	27.7207
ENSMUSG00000001855	Nup214	1.39827e-06	3.24016e-05	1	1	1	1
ENSMUSG00000046516	Cox17	1.40098e-06	3.24255e-05	0.923386	-1.08297	300.356	325.277
ENSMUSG00000039154	Shd	1.40808e-06	3.25509e-05	1	1	1	1
ENSMUSG00000056665	Them6	1.42907e-06	3.29967e-05	0.033166	-30.1514	1	30.1514
ENSMUSG00000020650	Bcap29	1.43081e-06	3.29974e-05	0.605646	-1.65113	21.5929	35.6526
ENSMUSG00000053898	Ech1	1.43417e-06	3.30354e-05	0.859486	-1.16349	58.1252	67.6278
ENSMUSG00000035314	Gdpd5	1.43649e-06	3.30496e-05	1	1	1	1
ENSMUSG00000029819	Npy	1.44323e-06	3.31278e-05	0.856974	-1.1669	125.819	146.817
ENSMUSG00000053565	Eif3k	1.44332e-06	3.31278e-05	0.934615	-1.06996	215.618	230.702
ENSMUSG00000034789	Rab24	1.44946e-06	3.32004e-05	0.881397	-1.13456	73.2026	83.053
ENSMUSG00000070394	Tmem256	1.44992e-06	3.32004e-05	0.920554	-1.0863	218.681	237.554
ENSMUSG00000052581	Lrrtm4	1.46032e-06	3.3399e-05	1	1	1	1
ENSMUSG00000040794	C1qtnf4	1.46377e-06	3.34384e-05	0.900764	-1.11017	254.476	282.512
ENSMUSG00000025141	Myadml2	1.46698e-06	3.34721e-05	1	1	1	1
ENSMUSG00000019970	Sgk1	1.47182e-06	3.35428e-05	0.79393	-1.25956	41.5194	52.2961
ENSMUSG00000054302	Eapp	1.47614e-06	3.36017e-05	0.660737	-1.51346	24.039	36.3822
ENSMUSG00000030096	Slc6a6	1.4905e-06	3.38839e-05	0.0480249	-20.8225	1	20.8225
ENSMUSG00000035864	Syt1	1.49204e-06	3.38839e-05	0.942665	-1.06082	481.925	511.236
ENSMUSG00000046314	Stxbp6	1.50755e-06	3.4178e-05	0.0323444	-30.9173	1	30.9173
ENSMUSG00000038570	Saxo2	1.50853e-06	3.4178e-05	1	1	1	1
ENSMUSG00000020366	Mapk9	1.51235e-06	3.42246e-05	0.875093	-1.14274	79.5512	90.906
ENSMUSG00000048537	Phldb1	1.51429e-06	3.42282e-05	0.0398834	-25.0731	1	25.0731
ENSMUSG00000022404	Slc25a17	1.52278e-06	3.43398e-05	0.689797	-1.4497	25.8488	37.4731
ENSMUSG00000032869	Psmf1	1.52275e-06	3.43398e-05	0.0493013	-20.2834	1	20.2834
ENSMUSG00000028847	Trappc3	1.52892e-06	3.44382e-05	0.884835	-1.13015	71.4528	80.7528
ENSMUSG00000096199	Ptrhd1	1.53075e-06	3.44393e-05	0.0370671	-26.9781	1	26.9781
ENSMUSG00000033676	Gabrb3	1.53558e-06	3.45078e-05	0.907459	-1.10198	183.932	202.69
ENSMUSG00000046573	Lyrm4	1.55899e-06	3.49931e-05	0.0392455	-25.4806	1	25.4806
ENSMUSG00000021852	Slc35f4	1.57891e-06	3.53991e-05	1	1	1	1
ENSMUSG00000030652	Coq7	1.61298e-06	3.6121e-05	0.832392	-1.20136	43.3447	52.0725
ENSMUSG00000020646	Mboat2	1.62786e-06	3.64121e-05	0.0463806	-21.5608	1	21.5608
ENSMUSG00000074211	Sdhaf1	1.63415e-06	3.64683e-05	0.72484	-1.37961	28.9946	40.0013
ENSMUSG00000049517	Rps23	1.63407e-06	3.64683e-05	1.06193	1.06193	1214.64	1143.8
ENSMUSG00000057841	Rpl32	1.65186e-06	3.68211e-05	0.952838	-1.0495	1115.62	1170.84
ENSMUSG00000029878	Dbpht2	1.66715e-06	3.71191e-05	0.0339242	-29.4775	1	29.4775
ENSMUSG00000025647	Shisa5	1.68916e-06	3.74842e-05	0.748875	-1.33534	32.6784	43.6367
ENSMUSG00000063236	1110038F14Rik	1.69813e-06	3.74842e-05	0.690891	-1.44741	28.2411	40.8764
ENSMUSG00000003062	Stard3nl	1.69807e-06	3.74842e-05	0.838452	-1.19267	53.7371	64.0908
ENSMUSG00000058317	Ube2e2	1.69149e-06	3.74842e-05	0.842465	-1.18699	90.2672	107.146
ENSMUSG00000034757	Tmub2	1.69907e-06	3.74842e-05	0.846174	-1.18179	46.4211	54.86
ENSMUSG00000056770	Setd3	1.68832e-06	3.74842e-05	0.889434	-1.12431	103.151	115.973
ENSMUSG00000040373	Cacng5	1.69408e-06	3.74842e-05	1	1	1	1
ENSMUSG00000026556	Vangl2	1.69622e-06	3.74842e-05	1	1	1	1
ENSMUSG00000038152	5033430I15Rik	1.70691e-06	3.76142e-05	1	1	1	1
ENSMUSG00000025217	Btrc	1.7145e-06	3.77385e-05	0.0435796	-22.9465	1	22.9465
ENSMUSG00000004264	Phb2	1.73838e-06	3.82207e-05	0.847962	-1.1793	71.4703	84.2848
ENSMUSG00000020802	Ube2o	1.74633e-06	3.83447e-05	0.856604	-1.1674	47.8586	55.8702
ENSMUSG00000001056	Nhp2	1.74799e-06	3.83447e-05	0.887895	-1.12626	89.403	100.691
ENSMUSG00000071078	Nr2c2ap	1.75841e-06	3.85296e-05	0.0377428	-26.4951	1	26.4951
ENSMUSG00000039195	1110008P14Rik	1.7628e-06	3.85383e-05	0.924533	-1.08163	344.156	372.249
ENSMUSG00000018707	Dync1h1	1.76131e-06	3.85383e-05	0.932926	-1.0719	241.04	258.37
ENSMUSG00000074738	Fndc10	1.77115e-06	3.86771e-05	0.0483476	-20.6836	1	20.6836
ENSMUSG00000098332	2310009A05Rik	1.77802e-06	3.87834e-05	0.710932	-1.4066	30.9659	43.5568
ENSMUSG00000015790	Surf1	1.79598e-06	3.91231e-05	0.865753	-1.15506	72.1981	83.3934
ENSMUSG00000045503	Sys1	1.79765e-06	3.91231e-05	0.899825	-1.11133	86.8512	96.5201
ENSMUSG00000027894	Slc6a17	1.80894e-06	3.93246e-05	0.853459	-1.1717	86.2079	101.01
ENSMUSG00000038335	Tsr1	1.81565e-06	3.94262e-05	1	1	1	1
ENSMUSG00000042729	Wdr74	1.82694e-06	3.95824e-05	0.0321647	-31.09	1	31.09
ENSMUSG00000045691	Thtpa	1.82633e-06	3.95824e-05	1	1	1	1
ENSMUSG00000038486	Sv2a	1.83845e-06	3.97531e-05	0.905281	-1.10463	177.602	196.185
ENSMUSG00000019877	Serinc1	1.83894e-06	3.97531e-05	0.95391	-1.04832	641.121	672.098
ENSMUSG00000027340	Slc23a2	1.85313e-06	4.00151e-05	0.700076	-1.42842	29.7726	42.5277
ENSMUSG00000024218	Taf11	1.85677e-06	4.0049e-05	0.778162	-1.28508	36.1521	46.4583
ENSMUSG00000006699	Cdc42	1.86256e-06	4.01292e-05	0.949382	-1.05332	324.444	341.742
ENSMUSG00000078193	Gm2000	1.89199e-06	4.07177e-05	1	1	1	1
ENSMUSG00000036352	Ubac1	1.89546e-06	4.07471e-05	0.0343221	-29.1357	1	29.1357
ENSMUSG00000019478	Rab4a	1.9004e-06	4.08079e-05	0.713134	-1.40226	29.8698	41.8853
ENSMUSG00000029048	Rer1	1.90303e-06	4.0819e-05	0.854676	-1.17003	67.2411	78.6744
ENSMUSG00000048661	Lemd3	1.9072e-06	4.08631e-05	1	1	1	1
ENSMUSG00000029684	Wasl	1.91043e-06	4.08869e-05	0.873505	-1.14481	83.7389	95.8654
ENSMUSG00000060923	Acyp2	1.91363e-06	4.09101e-05	0.817679	-1.22297	40.8188	49.9204
ENSMUSG00000018189	Uchl5	1.93642e-06	4.13101e-05	0.825604	-1.21123	41.1646	49.8599
ENSMUSG00000041488	Stx3	1.93661e-06	4.13101e-05	1	1	1	1
ENSMUSG00000035521	Gnptg	1.94018e-06	4.13406e-05	0.88773	-1.12647	53.8455	60.6552
ENSMUSG00000019373	Cops3	1.9491e-06	4.14535e-05	0.85462	-1.17011	55.1783	64.5647
ENSMUSG00000024830	Rps6kb2	1.94977e-06	4.14535e-05	1	1	1	1
ENSMUSG00000044628	Rnf208	1.95425e-06	4.15032e-05	0.906092	-1.10364	113.878	125.681
ENSMUSG00000029780	Nt5c3	1.95874e-06	4.15072e-05	0.713412	-1.40172	30.0305	42.0942
ENSMUSG00000026825	Dnm1	1.95742e-06	4.15072e-05	0.943157	-1.06027	710.659	753.49
ENSMUSG00000047363	Cstad	1.98068e-06	4.19262e-05	1	1	1	1
ENSMUSG00000041801	Phlda3	1.98611e-06	4.19951e-05	1	1	1	1
ENSMUSG00000032551	1110059G10Rik	1.98839e-06	4.19975e-05	0.0376508	-26.5599	1	26.5599
ENSMUSG00000001380	Hars	1.99394e-06	4.20686e-05	0.856444	-1.16762	56.7352	66.245
ENSMUSG00000097080	1700086O06Rik	2.00293e-06	4.22122e-05	1	1	1	1
ENSMUSG00000041817	Fam169a	2.01592e-06	4.24397e-05	0.0382345	-26.1544	1	26.1544
ENSMUSG00000030216	Wbp11	2.03878e-06	4.28742e-05	0.859503	-1.16346	56.7062	65.9755
ENSMUSG00000061479	Snrpa	2.0477e-06	4.3015e-05	0.876564	-1.14082	50.5576	57.677
ENSMUSG00000042763	Maneal	2.06611e-06	4.33548e-05	0.712684	-1.40315	26.329	36.9434
ENSMUSG00000033751	Gadd45gip1	2.07069e-06	4.33706e-05	0.826675	-1.20966	63.0004	76.2094
ENSMUSG00000021028	Mbip	2.07136e-06	4.33706e-05	1	1	1	1
ENSMUSG00000040699	Limd2	2.08108e-06	4.35271e-05	0.910295	-1.09855	149.492	164.224
ENSMUSG00000024502	Jakmip2	2.10391e-06	4.3957e-05	0.0511942	-19.5334	1	19.5334
ENSMUSG00000027523	Gnas	2.1088e-06	4.40116e-05	0.956296	-1.0457	1318.33	1378.57
ENSMUSG00000020458	Rtn4	2.11831e-06	4.41622e-05	0.952569	-1.04979	473.174	496.735
ENSMUSG00000067925	Rtl8a	2.12573e-06	4.42693e-05	0.919358	-1.08772	152.757	166.156
ENSMUSG00000033781	Asb13	2.13752e-06	4.44668e-05	0.228924	-4.36826	7.21464	31.5154
ENSMUSG00000057858	Fam204a	2.15935e-06	4.48726e-05	1	1	1	1
ENSMUSG00000000563	Atp5f1	2.17147e-06	4.50761e-05	0.962246	-1.03924	583.859	606.767
ENSMUSG00000034163	Zfc3h1	2.19206e-06	4.54547e-05	1	1	1	1
ENSMUSG00000074227	Spint2	2.19629e-06	4.54936e-05	1	1	1	1
ENSMUSG00000030231	Plekha5	2.22853e-06	4.6112e-05	1	1	1	1
ENSMUSG00000028643	Svbp	2.26319e-06	4.67791e-05	0.647467	-1.54448	23.5817	36.4214
ENSMUSG00000039166	Akap7	2.31138e-06	4.77161e-05	1	1	1	1
ENSMUSG00000042807	Hecw2	2.31346e-06	4.77161e-05	1	1	1	1
ENSMUSG00000066456	Hmgn3	2.32461e-06	4.78091e-05	0.889671	-1.12401	83.6139	93.9829
ENSMUSG00000028007	Snx7	2.32098e-06	4.78091e-05	1	1	1	1
ENSMUSG00000037855	Zfp365	2.3254e-06	4.78091e-05	1.12169	1.12169	154.132	137.41
ENSMUSG00000036591	Arhgap21	2.33488e-06	4.79373e-05	0.879652	-1.13681	73.1769	83.1884
ENSMUSG00000029614	Rpl6	2.33659e-06	4.79373e-05	0.948548	-1.05424	765.781	807.319
ENSMUSG00000066607	Insyn1	2.34277e-06	4.80131e-05	0.782347	-1.2782	37.0315	47.3338
ENSMUSG00000062232	Rapgef2	2.34756e-06	4.80604e-05	0.815812	-1.22577	59.8008	73.3022
ENSMUSG00000022353	Mtss1	2.37148e-06	4.84987e-05	1	1	1	1
ENSMUSG00000020775	Mrpl38	2.38431e-06	4.86765e-05	0.721342	-1.3863	29.8439	41.3728
ENSMUSG00000015396	Cd83	2.38521e-06	4.86765e-05	1	1	1	1
ENSMUSG00000049092	Gpr137c	2.40321e-06	4.8992e-05	1	1	1	1
ENSMUSG00000001100	Poldip2	2.40927e-06	4.90123e-05	0.863677	-1.15784	75.6661	87.6092
ENSMUSG00000064363	mt-Nd4	2.40778e-06	4.90123e-05	1.06098	1.06098	15019.4	14156.2
ENSMUSG00000040151	Hs2st1	2.4266e-06	4.93127e-05	0.636045	-1.57221	23.1801	36.444
ENSMUSG00000025630	Hprt	2.46421e-06	5.00245e-05	0.916431	-1.09119	145.046	158.273
ENSMUSG00000026111	Unc50	2.46725e-06	5.00337e-05	0.861063	-1.16136	44.8126	52.0434
ENSMUSG00000029875	Ccdc184	2.49685e-06	5.05808e-05	1	1	1	1
ENSMUSG00000038383	Pigu	2.52435e-06	5.10844e-05	1	1	1	1
ENSMUSG00000064357	mt-Atp6	2.53019e-06	5.11489e-05	1.07238	1.07238	30442.9	28388.2
ENSMUSG00000105152	Gm42864	2.54256e-06	5.13454e-05	1	1	1	1
ENSMUSG00000025917	Cops5	2.5647e-06	5.17383e-05	0.873313	-1.14506	81.0441	92.8007
ENSMUSG00000023991	Foxp4	2.57245e-06	5.18406e-05	1	1	1	1
ENSMUSG00000029465	Arpc3	2.60718e-06	5.24859e-05	0.92079	-1.08602	222.433	241.568
ENSMUSG00000041650	Pcca	2.65537e-06	5.34003e-05	0.0445327	-22.4554	1	22.4554
ENSMUSG00000105361	AY036118	2.65908e-06	5.34194e-05	1	1	1	1
ENSMUSG00000042558	Adprhl2	2.71827e-06	5.45517e-05	1	1	1	1
ENSMUSG00000047897	Ripply2	2.7296e-06	5.47222e-05	1	1	1	1
ENSMUSG00000032526	Ss18l2	2.7468e-06	5.50101e-05	0.90558	-1.10427	89.3061	98.6176
ENSMUSG00000021036	Sptlc2	2.75791e-06	5.51752e-05	1	1	1	1
ENSMUSG00000002012	Pnck	2.77694e-06	5.54986e-05	0.790397	-1.26519	40.2922	50.9771
ENSMUSG00000062825	Actg1	2.78049e-06	5.55122e-05	0.956375	-1.04561	1311.38	1371.19
ENSMUSG00000019828	Grm1	2.81575e-06	5.61581e-05	1	1	1	1
ENSMUSG00000022433	Csnk1e	2.82478e-06	5.62802e-05	0.657705	-1.52044	23.6223	35.9162
ENSMUSG00000037406	Htra4	2.8492e-06	5.67082e-05	1	1	1	1
ENSMUSG00000071637	Cebpd	2.86129e-06	5.6882e-05	0.719103	-1.39062	34.1608	47.5048
ENSMUSG00000039461	Tcta	2.86676e-06	5.6882e-05	0.0446371	-22.4029	1	22.4029
ENSMUSG00000030629	Zfand6	2.86625e-06	5.6882e-05	0.841662	-1.18813	50.0214	59.4317
ENSMUSG00000027562	Car2	2.89115e-06	5.73071e-05	1.20637	1.20637	163.705	135.701
ENSMUSG00000036295	Lrrn3	2.90159e-06	5.74551e-05	0.711443	-1.40559	30.6464	43.0763
ENSMUSG00000098051	Gm27032	2.92627e-06	5.78844e-05	1	1	1	1
ENSMUSG00000058975	Kcnc1	2.94469e-06	5.81892e-05	0.846022	-1.182	60.4236	71.4209
ENSMUSG00000015488	Cacfd1	2.94848e-06	5.82047e-05	0.658607	-1.51836	24.7816	37.6274
ENSMUSG00000030785	Cox6a2	2.96388e-06	5.84489e-05	1	1	1	1
ENSMUSG00000032181	Scg3	2.984e-06	5.87857e-05	1.12116	1.12116	160.745	143.374
ENSMUSG00000029060	Mib2	2.99135e-06	5.88706e-05	0.679017	-1.47272	24.4971	36.0773
ENSMUSG00000100891	2810049E08Rik	3.02536e-06	5.94793e-05	1	1	1	1
ENSMUSG00000091475	2810468N07Rik	3.08157e-06	6.05229e-05	0.0688178	-14.5311	1	14.5311
ENSMUSG00000025203	Scd2	3.08593e-06	6.05469e-05	1.07175	1.07175	681.921	636.268
ENSMUSG00000057594	Arl16	3.11156e-06	6.09261e-05	0.0550791	-18.1557	1	18.1557
ENSMUSG00000024283	Wac	3.11097e-06	6.09261e-05	0.864295	-1.15701	53.6887	62.1185
ENSMUSG00000024941	Scyl1	3.14573e-06	6.15328e-05	0.0388651	-25.73	1	25.73
ENSMUSG00000038026	Kcnj9	3.19483e-06	6.24301e-05	0.0343019	-29.1529	1	29.1529
ENSMUSG00000034744	Nagk	3.21642e-06	6.27885e-05	0.659305	-1.51675	24.6783	37.4308
ENSMUSG00000013622	Atraid	3.26348e-06	6.36428e-05	0.878474	-1.13834	84.0863	95.7186
ENSMUSG00000093989	Rnasek	3.35952e-06	6.54497e-05	0.9464	-1.05664	391.625	413.805
ENSMUSG00000026585	Kifap3	3.37254e-06	6.56302e-05	0.900861	-1.11005	177.41	196.934
ENSMUSG00000039795	Zfand1	3.38142e-06	6.56302e-05	1	1	1	1
ENSMUSG00000025145	Lrrc45	3.38237e-06	6.56302e-05	1	1	1	1
ENSMUSG00000032518	Rpsa	3.38224e-06	6.56302e-05	1.04233	1.04233	1071.67	1028.15
ENSMUSG00000008200	Fnbp4	3.43466e-06	6.6578e-05	1	1	1	1
ENSMUSG00000091625	Lsm5	3.46658e-06	6.71293e-05	0.665552	-1.50251	22.5762	33.9211
ENSMUSG00000027347	Rasgrp1	3.49599e-06	6.76311e-05	0.896745	-1.11514	349.644	389.903
ENSMUSG00000026223	Itm2c	3.51366e-06	6.79049e-05	0.958878	-1.04289	677.962	707.037
ENSMUSG00000027533	Fabp5	3.52865e-06	6.81266e-05	0.919918	-1.08705	299.004	325.033
ENSMUSG00000065990	Aurkaip1	3.569e-06	6.88368e-05	0.909478	-1.09953	128.585	141.383
ENSMUSG00000046229	Scand1	3.58573e-06	6.90905e-05	0.910065	-1.09882	169.662	186.428
ENSMUSG00000040824	Snrpd2	3.59749e-06	6.92481e-05	0.941314	-1.06234	199.031	211.44
ENSMUSG00000025816	Sec61a2	3.61935e-06	6.95996e-05	0.0400516	-24.9678	1	24.9678
ENSMUSG00000056185	Snx32	3.62761e-06	6.9689e-05	0.865155	-1.15586	47.9514	55.4252
ENSMUSG00000063358	Mapk1	3.63486e-06	6.9759e-05	0.918909	-1.08825	336.475	366.169
ENSMUSG00000059796	Eif4a1	3.63914e-06	6.97718e-05	0.940078	-1.06374	277.922	295.638
ENSMUSG00000045967	Gpr158	3.73492e-06	7.15372e-05	0.823119	-1.21489	43.5511	52.9098
ENSMUSG00000024130	Abca3	3.75891e-06	7.19254e-05	0.837023	-1.19471	41.5212	49.6058
ENSMUSG00000062785	Kcnc3	3.84441e-06	7.34886e-05	0.819522	-1.22022	39.797	48.5613
ENSMUSG00000028295	Smim8	3.84931e-06	7.35097e-05	0.710881	-1.4067	30.2099	42.4964
ENSMUSG00000022139	Mbnl2	3.85924e-06	7.35694e-05	0.925085	-1.08098	127.043	137.331
ENSMUSG00000062078	Qk	3.86005e-06	7.35694e-05	1.12291	1.12291	160.9	143.289
ENSMUSG00000021868	Ppif	3.87259e-06	7.37356e-05	0.0485616	-20.5924	1	20.5924
ENSMUSG00000005687	Bcas2	3.94105e-06	7.49654e-05	0.884167	-1.13101	86.8905	98.2739
ENSMUSG00000027244	Atg13	3.94979e-06	7.50577e-05	0.759723	-1.31627	32.2354	42.4305
ENSMUSG00000027634	Ndrg3	3.95808e-06	7.51413e-05	0.951167	-1.05134	379.98	399.488
ENSMUSG00000026768	Itga8	3.98203e-06	7.55217e-05	1	1	1	1
ENSMUSG00000025586	Cpeb1	4.00269e-06	7.56775e-05	0.715693	-1.39725	31.8522	44.5054
ENSMUSG00000032131	Abcg4	4.00399e-06	7.56775e-05	0.0426121	-23.4675	1	23.4675
ENSMUSG00000096054	Syne1	4.0059e-06	7.56775e-05	0.911278	-1.09736	137.19	150.547
ENSMUSG00000097061	9330151L19Rik	4.00218e-06	7.56775e-05	1	1	1	1
ENSMUSG00000077450	Rab11b	4.06618e-06	7.67413e-05	0.925224	-1.08082	163.197	176.386
ENSMUSG00000024067	Dpy30	4.08788e-06	7.70755e-05	0.868461	-1.15146	45.264	52.1197
ENSMUSG00000049339	Retreg2	4.12811e-06	7.77582e-05	0.898951	-1.11241	152.742	169.911
ENSMUSG00000000959	Oxa1l	4.15257e-06	7.78994e-05	0.689865	-1.44956	24.6517	35.7341
ENSMUSG00000026489	Coq8a	4.1499e-06	7.78994e-05	0.501972	-1.99214	17.7497	35.3599
ENSMUSG00000033021	Gmppa	4.15423e-06	7.78994e-05	0.0597728	-16.73	1	16.73
ENSMUSG00000055692	Tmem191c	4.15953e-06	7.78994e-05	0.844671	-1.18389	67.5951	80.0254
ENSMUSG00000031010	Usp9x	4.16623e-06	7.78994e-05	0.891393	-1.12184	93.456	104.843
ENSMUSG00000041720	Pi4ka	4.1484e-06	7.78994e-05	0.922173	-1.0844	151.969	164.795
ENSMUSG00000021721	Htr1a	4.1608e-06	7.78994e-05	1	1	1	1
ENSMUSG00000027301	Oxt	4.16786e-06	7.78994e-05	1	1	1	1
ENSMUSG00000087687	Pet100	4.19474e-06	7.83262e-05	0.896601	-1.11532	93.7023	104.508
ENSMUSG00000063887	Nlgn1	4.20754e-06	7.84894e-05	0.0331384	-30.1765	1	30.1765
ENSMUSG00000027222	Pex16	4.23275e-06	7.88307e-05	1	1	1	1
ENSMUSG00000004951	Hspb1	4.234e-06	7.88307e-05	1	1	1	1
ENSMUSG00000028608	Czib	4.24988e-06	7.90501e-05	0.807944	-1.23771	40.1803	49.7316
ENSMUSG00000029017	Pmpcb	4.28079e-06	7.95486e-05	0.77992	-1.28218	35.3695	45.3502
ENSMUSG00000024454	Hdac3	4.29741e-06	7.97808e-05	0.822134	-1.21635	39.7369	48.3339
ENSMUSG00000078713	Tomm5	4.36756e-06	8.10052e-05	0.90087	-1.11004	146.163	162.246
ENSMUSG00000020544	Cox11	4.41096e-06	8.17317e-05	1	1	1	1
ENSMUSG00000040414	Slc25a28	4.45082e-06	8.23912e-05	1	1	1	1
ENSMUSG00000032458	Copb2	4.50898e-06	8.33606e-05	0.888682	-1.12526	49.8249	56.0661
ENSMUSG00000037361	Sf3b6	4.51181e-06	8.33606e-05	0.930606	-1.07457	120.164	129.125
ENSMUSG00000031134	Rbmx	4.52507e-06	8.3488e-05	0.0397187	-25.1771	1	25.1771
ENSMUSG00000022750	Klhl22	4.52734e-06	8.3488e-05	0.856885	-1.16702	63.1476	73.6944
ENSMUSG00000024963	Dnajc4	4.55028e-06	8.3831e-05	1	1	1	1
ENSMUSG00000033060	Lmo7	4.5779e-06	8.41793e-05	0.706043	-1.41634	29.2498	41.4279
ENSMUSG00000021257	Angel1	4.57662e-06	8.41793e-05	1	1	1	1
ENSMUSG00000021460	Auh	4.60492e-06	8.45957e-05	0.859251	-1.1638	77.6455	90.3642
ENSMUSG00000073435	Nme3	4.61496e-06	8.46996e-05	1	1	1	1
ENSMUSG00000028609	Magoh	4.62989e-06	8.48931e-05	0.827738	-1.20811	42.2373	51.0273
ENSMUSG00000068856	Sf3b4	4.69832e-06	8.60661e-05	0.729084	-1.37158	31.5223	43.2355
ENSMUSG00000028407	Smim27	4.80573e-06	8.79503e-05	1	1	1	1
ENSMUSG00000096472	Cdkn2d	4.83923e-06	8.84796e-05	0.838063	-1.19323	73.6219	87.8476
ENSMUSG00000046058	Eid2	4.84719e-06	8.85413e-05	0.87717	-1.14003	70.504	80.3766
ENSMUSG00000028843	Sh3bgrl3	4.9034e-06	8.93992e-05	0.940945	-1.06276	435.202	462.516
ENSMUSG00000031972	Acta1	4.90019e-06	8.93992e-05	1	1	1	1
ENSMUSG00000053907	Mat2a	4.94417e-06	9.00575e-05	0.87144	-1.14753	50.637	58.1073
ENSMUSG00000024403	Atp6v1g2	4.97718e-06	9.05735e-05	0.92943	-1.07593	391.328	421.041
ENSMUSG00000057455	Rit2	5.00779e-06	9.10447e-05	0.860766	-1.16176	52.0714	60.4943
ENSMUSG00000005442	Cic	5.01885e-06	9.116e-05	0.871136	-1.14793	59.3442	68.1227
ENSMUSG00000031906	Smpd3	5.04992e-06	9.15523e-05	0.801267	-1.24802	39.3856	49.1541
ENSMUSG00000052033	Pfdn4	5.04933e-06	9.15523e-05	0.886144	-1.12848	59.18	66.7837
ENSMUSG00000025551	Fgf14	5.06998e-06	9.18299e-05	1	1	1	1
ENSMUSG00000019897	Ccdc59	5.1214e-06	9.25876e-05	0.0349873	-28.5818	1	28.5818
ENSMUSG00000032570	Atp2c1	5.12131e-06	9.25876e-05	0.887272	-1.12705	100.407	113.164
ENSMUSG00000026109	Tmeff2	5.14558e-06	9.29379e-05	0.838401	-1.19275	58.6413	69.9441
ENSMUSG00000062234	Gak	5.17446e-06	9.33721e-05	0.87693	-1.14034	46.8238	53.3951
ENSMUSG00000041096	Tspyl2	5.20106e-06	9.37646e-05	0.641179	-1.55963	22.16	34.5614
ENSMUSG00000030685	Kctd13	5.22288e-06	9.40703e-05	0.858533	-1.16478	63.9941	74.5389
ENSMUSG00000031231	Cox7b	5.24822e-06	9.44386e-05	0.961379	-1.04017	744.465	774.372
ENSMUSG00000028011	Tdo2	5.27452e-06	9.4772e-05	1	1	1	1
ENSMUSG00000028688	Toe1	5.27655e-06	9.4772e-05	1	1	1	1
ENSMUSG00000035517	Tdrd7	5.3113e-06	9.53075e-05	1	1	1	1
ENSMUSG00000051242	Pcdhb9	5.35241e-06	9.59561e-05	1	1	1	1
ENSMUSG00000058672	Tubb2a	5.35852e-06	9.59766e-05	0.944981	-1.05822	604.317	639.502
ENSMUSG00000041468	Gpr12	5.36504e-06	9.60045e-05	1	1	1	1
ENSMUSG00000040945	Rcc2	5.39368e-06	9.64276e-05	0.730832	-1.3683	31.4277	43.0027
ENSMUSG00000046792	Zfp787	5.46734e-06	9.76541e-05	1	1	1	1
ENSMUSG00000022043	Trim35	5.4778e-06	9.77506e-05	0.909713	-1.09925	97.1943	106.841
ENSMUSG00000028998	Tomm7	5.50286e-06	9.81073e-05	0.929194	-1.0762	325.132	349.908
ENSMUSG00000009555	Cdk9	5.5169e-06	9.82062e-05	0.857672	-1.16595	72.2688	84.2616
ENSMUSG00000026975	Dph7	5.51857e-06	9.82062e-05	1	1	1	1
ENSMUSG00000044667	Plppr4	5.55345e-06	9.87359e-05	0.883972	-1.13126	125.944	142.475
ENSMUSG00000000126	Wnt9a	5.56898e-06	9.8921e-05	1	1	1	1
ENSMUSG00000034203	Chchd4	5.61416e-06	9.95406e-05	0.87874	-1.13799	49.6793	56.5347
ENSMUSG00000062380	Tubb3	5.61138e-06	9.95406e-05	0.918051	-1.08926	167.723	182.694
ENSMUSG00000068749	Psma5	5.64618e-06	9.98335e-05	0.910064	-1.09882	102.966	113.141
ENSMUSG00000104807	Gm42865	5.63802e-06	9.98335e-05	1	1	1	1
ENSMUSG00000117172	A230051N06Rik	5.64478e-06	9.98335e-05	1	1	1	1
ENSMUSG00000026197	Zfand2b	5.6969e-06	0.000100546	0.599365	-1.66843	22.46	37.4731
ENSMUSG00000042354	Gnl3	5.69324e-06	0.000100546	1	1	1	1
ENSMUSG00000030611	Mrps11	5.72822e-06	0.000101007	0.753685	-1.32681	32.8883	43.6367
ENSMUSG00000030329	Pianp	5.76761e-06	0.000101609	0.876781	-1.14054	55.3708	63.1523
ENSMUSG00000023007	Prpf40b	5.82816e-06	0.000102582	0.0340344	-29.3821	1	29.3821
ENSMUSG00000030166	Rad52	5.85419e-06	0.000102946	1	1	1	1
ENSMUSG00000046093	Hpcal4	5.88061e-06	0.000103317	1.10228	1.10228	265.982	241.302
ENSMUSG00000000531	Grasp	5.88924e-06	0.000103375	0.677091	-1.47691	26.5841	39.2621
ENSMUSG00000017264	Exosc10	5.90306e-06	0.000103523	1	1	1	1
ENSMUSG00000040570	Rundc3b	5.9704e-06	0.000104609	1	1	1	1
ENSMUSG00000037740	Mrps26	6.03501e-06	0.00010555	0.91103	-1.09766	113.025	124.063
ENSMUSG00000009013	Dynll1	6.03495e-06	0.00010555	0.955708	-1.04634	1279.82	1339.13
ENSMUSG00000018470	Kcnab3	6.04903e-06	0.000105699	1	1	1	1
ENSMUSG00000003039	Fam32a	6.08859e-06	0.000106269	0.901097	-1.10976	53.0298	58.8503
ENSMUSG00000016252	Atp5e	6.09264e-06	0.000106269	0.969811	-1.03113	987.586	1018.33
ENSMUSG00000036989	Trim3	6.12564e-06	0.000106749	0.847516	-1.17992	44.3531	52.3331
ENSMUSG00000041236	Vps41	6.15478e-06	0.00010716	0.91432	-1.09371	106.568	116.554
ENSMUSG00000044573	Acp1	6.18339e-06	0.000107494	0.872255	-1.14645	91.5002	104.901
ENSMUSG00000068290	Ddrgk1	6.18508e-06	0.000107494	0.876859	-1.14043	55.3757	63.1523
ENSMUSG00000019082	Slc25a22	6.20372e-06	0.000107624	0.938606	-1.06541	144.888	154.365
ENSMUSG00000021179	Nrde2	6.20279e-06	0.000107624	1	1	1	1
ENSMUSG00000053128	Rnf26	6.23065e-06	0.000107994	1	1	1	1
ENSMUSG00000018678	Sp2	6.24091e-06	0.000108075	1	1	1	1
ENSMUSG00000030417	Pdcd5	6.25054e-06	0.000108145	0.904347	-1.10577	150.544	166.467
ENSMUSG00000029438	Bcl7a	6.29107e-06	0.000108749	0.706058	-1.41631	30.668	43.4355
ENSMUSG00000027775	Mfsd1	6.33895e-06	0.000109392	1	1	1	1
ENSMUSG00000032968	Inha	6.33962e-06	0.000109392	1	1	1	1
ENSMUSG00000055553	Kxd1	6.36744e-06	0.000109774	0.778933	-1.28381	33.5685	43.0955
ENSMUSG00000007892	Rplp1	6.38991e-06	0.000110064	1.04522	1.04522	3387.06	3240.53
ENSMUSG00000029869	Ephb6	6.40892e-06	0.000110195	0.0477312	-20.9507	1	20.9507
ENSMUSG00000050751	Pgbd5	6.40654e-06	0.000110195	0.891139	-1.12216	128.574	144.28
ENSMUSG00000004267	Eno2	6.41463e-06	0.000110195	0.943071	-1.06037	418.358	443.612
ENSMUSG00000020635	Fkbp1b	6.42639e-06	0.000110239	0.690556	-1.44811	31.6308	45.8049
ENSMUSG00000054423	Cadps	6.42862e-06	0.000110239	0.881332	-1.13465	113.456	128.732
ENSMUSG00000033429	Mcee	6.4973e-06	0.000111318	0.85777	-1.16581	59.1548	68.9634
ENSMUSG00000040859	Bsdc1	6.61402e-06	0.000113218	0.0481026	-20.7889	1	20.7889
ENSMUSG00000002635	Pdcd2l	6.66313e-06	0.000113957	1	1	1	1
ENSMUSG00000027406	Idh3b	6.76557e-06	0.000115607	0.929202	-1.07619	262.84	282.867
ENSMUSG00000024410	Rmc1	6.84411e-06	0.000116846	1	1	1	1
ENSMUSG00000029550	Sppl3	6.87049e-06	0.000117192	0.904529	-1.10555	51.6609	57.1136
ENSMUSG00000022808	Snx4	6.88168e-06	0.00011728	0.0447688	-22.337	1	22.337
ENSMUSG00000087651	1500009L16Rik	7.00737e-06	0.000119317	1	1	1	1
ENSMUSG00000058407	Txndc9	7.0882e-06	0.000120587	0.873457	-1.14488	53.5702	61.3312
ENSMUSG00000089996	Tmsb15b2	7.20288e-06	0.00012243	0.0419432	-23.8417	1	23.8417
ENSMUSG00000078816	Prkcg	7.32633e-06	0.000124419	0.886965	-1.12744	183.701	207.112
ENSMUSG00000055723	Rras2	7.37085e-06	0.000124955	1	1	1	1
ENSMUSG00000030605	Mfge8	7.3674e-06	0.000124955	1.1882	1.1882	103.236	86.8844
ENSMUSG00000027500	Stmn2	7.40202e-06	0.000125374	0.92468	-1.08146	326.252	352.827
ENSMUSG00000026281	Dtymk	7.51092e-06	0.000126996	0.802715	-1.24577	36.0193	44.8718
ENSMUSG00000078765	U2af1l4	7.50609e-06	0.000126996	0.786318	-1.27175	38.0277	48.3618
ENSMUSG00000023286	Ube2j2	7.52171e-06	0.000127067	0.806719	-1.23959	37.6898	46.7199
ENSMUSG00000025576	Rbfox3	7.54868e-06	0.000127411	0.91804	-1.08928	145.474	158.461
ENSMUSG00000021930	Spryd7	7.58687e-06	0.000127833	0.833506	-1.19975	42.4282	50.9033
ENSMUSG00000028701	Lurap1	7.58411e-06	0.000127833	1	1	1	1
ENSMUSG00000045427	Hnrnph2	7.6107e-06	0.000128122	0.88322	-1.13222	89.8368	101.715
ENSMUSG00000097785	B230217O12Rik	7.64805e-06	0.000128639	1	1	1	1
ENSMUSG00000024924	Vldlr	7.68028e-06	0.000129069	1	1	1	1
ENSMUSG00000025781	Atp5c1	7.69102e-06	0.000129137	0.943743	-1.05961	420.932	446.024
ENSMUSG00000020308	Tpgs1	7.69906e-06	0.00012916	0.890255	-1.12327	62.3458	70.0314
ENSMUSG00000108030	9530062K07Rik	7.73761e-06	0.000129694	1	1	1	1
ENSMUSG00000029623	Pdap1	7.74905e-06	0.000129773	0.918598	-1.08862	95.0638	103.488
ENSMUSG00000032625	Thsd7a	7.80118e-06	0.000130533	1	1	1	1
ENSMUSG00000034024	Cct2	7.82956e-06	0.000130895	0.937477	-1.06669	132.062	140.87
ENSMUSG00000052369	Tmem106c	7.90607e-06	0.000132059	1	1	1	1
ENSMUSG00000009549	Srp14	7.96926e-06	0.000133	0.951672	-1.05078	263.484	276.865
ENSMUSG00000005846	Rsl1d1	8.01267e-06	0.000133609	0.873638	-1.14464	46.2952	52.9913
ENSMUSG00000039989	Cbx4	8.04403e-06	0.000133738	0.749195	-1.33477	34.6523	46.2526
ENSMUSG00000023328	Ache	8.04807e-06	0.000133738	0.0347493	-28.7775	1	28.7775
ENSMUSG00000016319	Slc25a5	8.04125e-06	0.000133738	0.944132	-1.05917	354.134	375.09
ENSMUSG00000020459	Mtif2	8.04722e-06	0.000133738	1	1	1	1
ENSMUSG00000010517	Faf1	8.07741e-06	0.00013411	0.0556047	-17.9841	1	17.9841
ENSMUSG00000046032	Snx12	8.11473e-06	0.000134614	0.0419065	-23.8626	1	23.8626
ENSMUSG00000028954	Nub1	8.15439e-06	0.000135156	0.64345	-1.55412	24.81	38.5577
ENSMUSG00000029752	Asns	8.18394e-06	0.000135529	0.857582	-1.16607	77.5194	90.393
ENSMUSG00000050538	B230217C12Rik	8.20065e-06	0.00013569	0.841886	-1.18781	47.0464	55.8822
ENSMUSG00000071014	Ndufb6	8.25543e-06	0.000136479	0.929994	-1.07528	307.639	330.797
ENSMUSG00000026766	Mmadhc	8.26538e-06	0.000136527	0.713396	-1.40175	29.3934	41.2021
ENSMUSG00000028059	Arhgef2	8.34798e-06	0.000137774	0.835835	-1.19641	43.3277	51.8375
ENSMUSG00000021963	Sap18	8.37576e-06	0.000138114	0.905371	-1.10452	71.54	79.0173
ENSMUSG00000015291	Gdi1	8.44641e-06	0.000139098	0.93841	-1.06563	341.068	363.453
ENSMUSG00000043432	Leng9	8.46347e-06	0.000139098	1	1	1	1
ENSMUSG00000027364	Usp50	8.46423e-06	0.000139098	1	1	1	1
ENSMUSG00000064345	mt-Nd2	8.45316e-06	0.000139098	1.07731	1.07731	13009.8	12076.2
ENSMUSG00000051355	Commd1	8.47783e-06	0.000139204	0.87869	-1.13806	59.7886	68.0429
ENSMUSG00000004207	Psap	8.6049e-06	0.00014117	0.96463	-1.03667	1045.22	1083.55
ENSMUSG00000057649	Brd9	8.64525e-06	0.000141592	0.860366	-1.1623	49.438	57.4616
ENSMUSG00000040380	Cbln3	8.64443e-06	0.000141592	1	1	1	1
ENSMUSG00000002279	Lmf1	8.69909e-06	0.000142353	1	1	1	1
ENSMUSG00000033594	Spata2l	8.71476e-06	0.000142488	0.616737	-1.62144	21.6195	35.0547
ENSMUSG00000006930	Hap1	8.72972e-06	0.000142612	0.0463806	-21.5608	1	21.5608
ENSMUSG00000028826	Maco1	8.75333e-06	0.000142757	0.0377428	-26.4951	1	26.4951
ENSMUSG00000027577	Chrna4	8.75175e-06	0.000142757	1	1	1	1
ENSMUSG00000027950	Chrnb2	8.76106e-06	0.000142763	1	1	1	1
ENSMUSG00000051920	Rspo2	8.7893e-06	0.000143102	1	1	1	1
ENSMUSG00000015165	Hnrnpl	8.84971e-06	0.000143843	0.856295	-1.16782	56.086	65.4984
ENSMUSG00000037086	Prr32	8.84678e-06	0.000143843	1	1	1	1
ENSMUSG00000028633	Ctps	8.8892e-06	0.000144242	0.0499158	-20.0337	1	20.0337
ENSMUSG00000019726	Lyst	8.88916e-06	0.000144242	1	1	1	1
ENSMUSG00000019467	Arhgef25	8.91383e-06	0.000144399	0.923569	-1.08276	230.909	250.018
ENSMUSG00000027550	Lrrcc1	8.91251e-06	0.000144399	1	1	1	1
ENSMUSG00000040356	Skiv2l	8.92808e-06	0.000144509	0.690939	-1.44731	26.3147	38.0853
ENSMUSG00000020940	1700023F06Rik	8.96618e-06	0.000145005	1	1	1	1
ENSMUSG00000023106	Denr	8.98685e-06	0.000145205	0.862921	-1.15885	84.5288	97.9566
ENSMUSG00000033917	Gde1	8.99361e-06	0.000145205	0.936737	-1.06754	246.271	262.904
ENSMUSG00000032295	Man2c1	9.00452e-06	0.00014526	1	1	1	1
ENSMUSG00000027937	Jtb	9.05907e-06	0.000146018	0.87985	-1.13656	51.7235	58.7868
ENSMUSG00000025189	Cnnm1	9.12634e-06	0.00014698	0.718352	-1.39208	30.0939	41.8929
ENSMUSG00000018340	Anxa6	9.16846e-06	0.000147535	0.88551	-1.12929	66.6384	75.2542
ENSMUSG00000001289	Pfdn5	9.24746e-06	0.000148682	0.955557	-1.04651	645.623	675.651
ENSMUSG00000051159	Cited1	9.25524e-06	0.000148684	1	1	1	1
ENSMUSG00000055670	Zzef1	9.30318e-06	0.00014933	1	1	1	1
ENSMUSG00000002083	Bbc3	9.35688e-06	0.000150067	1	1	1	1
ENSMUSG00000015092	Edf1	9.36677e-06	0.000150101	0.944566	-1.05869	307.423	325.465
ENSMUSG00000031534	Smim19	9.4185e-06	0.000150805	0.751871	-1.33001	31.7588	42.2397
ENSMUSG00000022305	Lrp12	9.44578e-06	0.000151117	0.0480249	-20.8225	1	20.8225
ENSMUSG00000035064	Eef2k	9.49677e-06	0.000151807	1	1	1	1
ENSMUSG00000031556	Tm2d2	9.51794e-06	0.00015202	0.92232	-1.08422	91.7376	99.464
ENSMUSG00000078427	Sarnp	9.64207e-06	0.000153875	0.886851	-1.12758	75.8542	85.532
ENSMUSG00000026944	Abca2	9.96036e-06	0.000158823	0.899524	-1.1117	92.6927	103.046
ENSMUSG00000026615	Eprs	9.97395e-06	0.000158909	0.766761	-1.30419	34.5525	45.0629
ENSMUSG00000028528	Dnajc6	1.00358e-05	0.000159763	0.894021	-1.11854	103.374	115.628
ENSMUSG00000004268	Emg1	1.00798e-05	0.000160331	0.880844	-1.13528	47.9089	54.3898
ENSMUSG00000031169	Porcn	1.0126e-05	0.000160933	0.87409	-1.14405	50.9509	58.2902
ENSMUSG00000073563	Csnk1g3	1.01351e-05	0.000160946	0.722801	-1.38351	30.4455	42.1215
ENSMUSG00000032503	Arpp21	1.01583e-05	0.000161182	0.869072	-1.15065	56.2675	64.7443
ENSMUSG00000025020	Slit1	1.02519e-05	0.000162493	0.829576	-1.20543	51.548	62.1378
ENSMUSG00000073792	Alg6	1.02578e-05	0.000162493	1	1	1	1
ENSMUSG00000035268	Pkig	1.02781e-05	0.000162682	0.901077	-1.10978	109.627	121.662
ENSMUSG00000040006	Ginm1	1.02921e-05	0.00016277	1	1	1	1
ENSMUSG00000024644	Cndp2	1.03489e-05	0.000163491	0.726723	-1.37604	29.8644	41.0946
ENSMUSG00000022212	Cpne6	1.03546e-05	0.000163491	0.872965	-1.14552	220.206	252.25
ENSMUSG00000032047	Acat1	1.0383e-05	0.000163806	0.885635	-1.12913	60.1246	67.8886
ENSMUSG00000004996	Mri1	1.04328e-05	0.000164458	1	1	1	1
ENSMUSG00000030795	Fus	1.04414e-05	0.000164459	0.833957	-1.1991	55.3807	66.4072
ENSMUSG00000024855	Pacs1	1.04836e-05	0.000164988	0.0397187	-25.1771	1	25.1771
ENSMUSG00000031347	Cetn2	1.05226e-05	0.000165468	0.663088	-1.5081	24.8199	37.4308
ENSMUSG00000025371	Chmp6	1.05345e-05	0.00016552	0.464348	-2.15356	14.4812	31.1861
ENSMUSG00000019986	Ahi1	1.05813e-05	0.00016612	0.838059	-1.19323	79.7101	95.1127
ENSMUSG00000037260	Hgsnat	1.05962e-05	0.000166219	0.608609	-1.64309	19.7062	32.3791
ENSMUSG00000092341	Malat1	1.06109e-05	0.000166316	1.1657	1.1657	194.594	166.933
ENSMUSG00000015747	Vps45	1.06591e-05	0.000166936	0.751992	-1.3298	32.9248	43.7835
ENSMUSG00000020547	Bzw2	1.07492e-05	0.00016821	0.0314759	-31.7703	1	31.7703
ENSMUSG00000006442	Srm	1.08511e-05	0.0001696	0.870269	-1.14907	49.2428	56.5833
ENSMUSG00000027610	Gss	1.08556e-05	0.0001696	1	1	1	1
ENSMUSG00000047921	Trappc9	1.09318e-05	0.000170652	0.702209	-1.42408	27.5925	39.2939
ENSMUSG00000005469	Prkaca	1.09869e-05	0.000171236	0.906785	-1.1028	100.671	111.02
ENSMUSG00000038717	Atp5l	1.09823e-05	0.000171236	0.96073	-1.04088	931.476	969.551
ENSMUSG00000040174	Alkbh3	1.10426e-05	0.000171965	1	1	1	1
ENSMUSG00000008333	Snrpb2	1.11964e-05	0.00017422	0.718129	-1.39251	28.0555	39.0674
ENSMUSG00000036820	Amdhd2	1.12265e-05	0.000174548	1	1	1	1
ENSMUSG00000057278	Snrpg	1.13111e-05	0.000175722	0.928756	-1.07671	188.619	203.088
ENSMUSG00000003872	Lin7b	1.13301e-05	0.000175876	0.90531	-1.10459	118.332	130.709
ENSMUSG00000034321	Exosc1	1.14088e-05	0.000176955	1	1	1	1
ENSMUSG00000028840	Zfp593	1.14352e-05	0.000177187	1	1	1	1
ENSMUSG00000060126	Tpt1	1.1442e-05	0.000177187	1.05033	1.05033	1320.39	1257.11
ENSMUSG00000029068	Ccnl2	1.15068e-05	0.000178047	0.847812	-1.17951	43.604	51.4312
ENSMUSG00000028798	Eif3i	1.1768e-05	0.000181943	0.920277	-1.08663	117.16	127.31
ENSMUSG00000039347	Atp6v0e2	1.18684e-05	0.000183348	0.928159	-1.0774	292.527	315.169
ENSMUSG00000044167	Foxo1	1.19083e-05	0.000183818	1	1	1	1
ENSMUSG00000087497	2810001G20Rik	1.19593e-05	0.000184458	1	1	1	1
ENSMUSG00000037434	Slc30a1	1.19841e-05	0.000184693	1	1	1	1
ENSMUSG00000059439	Bcas3	1.20244e-05	0.000185166	0.0349732	-28.5933	1	28.5933
ENSMUSG00000058886	Deaf1	1.21245e-05	0.000186495	0.706092	-1.41625	26.8099	37.9695
ENSMUSG00000038764	Ptpn3	1.213e-05	0.000186495	0.690432	-1.44837	27.295	39.5332
ENSMUSG00000025478	Dpysl4	1.21419e-05	0.000186529	0.0445586	-22.4424	1	22.4424
ENSMUSG00000056222	Spock1	1.22185e-05	0.000187328	0.802395	-1.24627	64.2311	80.0493
ENSMUSG00000046318	Ccbe1	1.22206e-05	0.000187328	1	1	1	1
ENSMUSG00000036278	Macrod1	1.22318e-05	0.000187328	1	1	1	1
ENSMUSG00000037376	Trmt6	1.22383e-05	0.000187328	1	1	1	1
ENSMUSG00000099632	2900093K20Rik	1.22424e-05	0.000187328	1	1	1	1
ENSMUSG00000028430	Nol6	1.2275e-05	0.00018768	0.784848	-1.27413	35.1402	44.7733
ENSMUSG00000024151	Msh2	1.24477e-05	0.000190169	1	1	1	1
ENSMUSG00000019054	Fis1	1.25151e-05	0.000190949	0.937947	-1.06616	336.571	358.838
ENSMUSG00000031399	Fam3a	1.25185e-05	0.000190949	1	1	1	1
ENSMUSG00000015981	Stk32c	1.25317e-05	0.000190999	0.577536	-1.73149	21.6377	37.4655
ENSMUSG00000000171	Sdhd	1.26483e-05	0.000192625	0.898379	-1.11312	86.2396	95.9946
ENSMUSG00000026319	Relch	1.26647e-05	0.000192722	0.553453	-1.80684	20.3219	36.7184
ENSMUSG00000092564	BC051226	1.26757e-05	0.000192738	1	1	1	1
ENSMUSG00000001964	Emd	1.26934e-05	0.000192856	1	1	1	1
ENSMUSG00000028005	Gucy1b1	1.27246e-05	0.000193179	0.87936	-1.13719	81.0589	92.1794
ENSMUSG00000050334	C130071C03Rik	1.27484e-05	0.000193387	0.0590455	-16.9361	1	16.9361
ENSMUSG00000045983	Eif4g1	1.27865e-05	0.000193813	0.914147	-1.09392	92.8984	101.623
ENSMUSG00000028466	Creb3	1.28101e-05	0.000194019	0.675737	-1.47987	24.5585	36.3433
ENSMUSG00000031783	Polr2c	1.29409e-05	0.000195846	0.876014	-1.14153	79.1603	90.3642
ENSMUSG00000029621	Arpc1a	1.31115e-05	0.000198273	0.939789	-1.06407	245.795	261.543
ENSMUSG00000056050	Mia3	1.313e-05	0.000198398	0.871166	-1.14789	44.8228	51.4515
ENSMUSG00000027170	Eif3m	1.33755e-05	0.000201635	0.88974	-1.12392	93.7171	105.331
ENSMUSG00000011148	Adssl1	1.33552e-05	0.000201635	1	1	1	1
ENSMUSG00000028931	Kcnab2	1.33693e-05	0.000201635	1.10946	1.10946	235.544	212.305
ENSMUSG00000020235	Fzr1	1.34171e-05	0.000202104	0.883412	-1.13198	44.748	50.6537
ENSMUSG00000075703	Selenoi	1.34297e-05	0.000202136	1	1	1	1
ENSMUSG00000026442	Nfasc	1.34671e-05	0.00020254	0.874469	-1.14355	56.8501	65.0109
ENSMUSG00000021066	Atl1	1.34826e-05	0.000202617	0.887667	-1.12655	73.7233	83.053
ENSMUSG00000033854	Kcnk10	1.41991e-05	0.000213217	1	1	1	1
ENSMUSG00000039703	Nploc4	1.42144e-05	0.000213283	1	1	1	1
ENSMUSG00000010045	Tmem115	1.42257e-05	0.000213286	0.035037	-28.5413	1	28.5413
ENSMUSG00000038622	Med30	1.42586e-05	0.000213613	0.0361872	-27.6341	1	27.6341
ENSMUSG00000003848	Nob1	1.43307e-05	0.000214411	0.0408413	-24.485	1	24.485
ENSMUSG00000034687	Fras1	1.4334e-05	0.000214411	1	1	1	1
ENSMUSG00000030869	Ndufab1	1.44003e-05	0.000215236	0.947642	-1.05525	331.437	349.749
ENSMUSG00000028098	Rnf115	1.44118e-05	0.000215241	0.817202	-1.22369	40.7391	49.852
ENSMUSG00000041623	D11Wsu47e	1.4478e-05	0.000216064	1	1	1	1
ENSMUSG00000037852	Cpe	1.45471e-05	0.000216926	1.05257	1.05257	2103.56	1998.5
ENSMUSG00000007888	Crlf1	1.45918e-05	0.000217425	0.389405	-2.56802	15.2981	39.2858
ENSMUSG00000024925	Rnaseh2c	1.46066e-05	0.000217479	0.886632	-1.12786	50.1837	56.6003
ENSMUSG00000037996	Slc24a2	1.46241e-05	0.000217571	0.931793	-1.0732	252.872	271.382
ENSMUSG00000075704	Txnrd2	1.48271e-05	0.000220421	1	1	1	1
ENSMUSG00000031529	Tnks	1.48436e-05	0.000220497	0.0372346	-26.8567	1	26.8567
ENSMUSG00000032637	Atxn2l	1.494e-05	0.000221419	0.758562	-1.31828	34.8095	45.8888
ENSMUSG00000054874	Pcnx3	1.49322e-05	0.000221419	0.0605526	-16.5146	1	16.5146
ENSMUSG00000026103	Gls	1.49344e-05	0.000221419	0.924272	-1.08193	173.3	187.499
ENSMUSG00000021737	Psmd6	1.50022e-05	0.00022217	0.931315	-1.07375	87.3796	93.8239
ENSMUSG00000034880	Mrpl34	1.50234e-05	0.000222313	0.9027	-1.10779	72.301	80.0941
ENSMUSG00000048108	Tmem72	1.50774e-05	0.000222943	1	1	1	1
ENSMUSG00000005610	Eif4g2	1.50959e-05	0.000223045	1.06445	1.06445	353.817	332.394
ENSMUSG00000042524	Sun2	1.52414e-05	0.000225023	1	1	1	1
ENSMUSG00000017760	Ctsa	1.52741e-05	0.000225334	0.871841	-1.147	66.3778	76.1352
ENSMUSG00000020475	Pgam2	1.5395e-05	0.000226945	1	1	1	1
ENSMUSG00000086316	Nbdy	1.54364e-05	0.000227381	0.900668	-1.11029	53.7633	59.6926
ENSMUSG00000018865	Sult4a1	1.55418e-05	0.000228759	0.937776	-1.06635	196.543	209.584
ENSMUSG00000032078	Zpr1	1.55611e-05	0.000228869	0.0323785	-30.8846	1	30.8846
ENSMUSG00000034958	Atcay	1.56978e-05	0.000230703	0.834182	-1.19878	49.5992	59.4585
ENSMUSG00000002319	Ipo4	1.57564e-05	0.000231389	0.748076	-1.33676	28.5531	38.1687
ENSMUSG00000009394	Syn2	1.5793e-05	0.00023175	0.942152	-1.0614	324.799	344.741
ENSMUSG00000021807	Rtraf	1.58166e-05	0.000231921	0.928253	-1.07729	168.184	181.184
ENSMUSG00000027371	Fahd2a	1.58315e-05	0.000231964	1	1	1	1
ENSMUSG00000037031	Tspan15	1.58978e-05	0.000232758	1	1	1	1
ENSMUSG00000026087	Mrpl30	1.59222e-05	0.000232939	0.9202	-1.08672	153.17	166.453
ENSMUSG00000039427	Alg1	1.61413e-05	0.000235966	1	1	1	1
ENSMUSG00000066357	Wdr6	1.62174e-05	0.000236899	0.684135	-1.4617	27.2701	39.8606
ENSMUSG00000025190	Got1	1.62332e-05	0.00023695	0.926902	-1.07886	259.332	279.783
ENSMUSG00000025204	Ndufb8	1.63382e-05	0.000238304	0.932427	-1.07247	409.572	439.253
ENSMUSG00000020932	Gfap	1.6456e-05	0.00023984	1.16889	1.16889	93.9293	80.3577
ENSMUSG00000029126	Nsg1	1.6503e-05	0.000240344	0.92996	-1.07532	203.221	218.527
ENSMUSG00000110949	Nudt8	1.65295e-05	0.00024055	1	1	1	1
ENSMUSG00000049755	Zfp672	1.66299e-05	0.000241829	1	1	1	1
ENSMUSG00000029500	Pgam5	1.66932e-05	0.000242567	0.697673	-1.43334	27.1495	38.9145
ENSMUSG00000037989	Wnk2	1.68102e-05	0.000244082	0.83887	-1.19208	42.3563	50.4921
ENSMUSG00000025731	Mettl26	1.69001e-05	0.000245204	0.774712	-1.2908	31.233	40.3156
ENSMUSG00000062760	Shisal1	1.6946e-05	0.000245686	1	1	1	1
ENSMUSG00000005986	Ankrd13d	1.69959e-05	0.000246224	0.0388027	-25.7714	1	25.7714
ENSMUSG00000022671	Mzt2	1.70374e-05	0.000246641	0.693532	-1.44189	24.909	35.9162
ENSMUSG00000062963	Ufc1	1.70551e-05	0.000246711	0.921709	-1.08494	138.079	149.807
ENSMUSG00000050875	Minar2	1.71797e-05	0.000248143	0.0469643	-21.2928	1	21.2928
ENSMUSG00000029234	Tmem165	1.71765e-05	0.000248143	0.0463806	-21.5608	1	21.5608
ENSMUSG00000044221	Grsf1	1.72293e-05	0.000248673	0.837279	-1.19434	43.1368	51.5201
ENSMUSG00000038271	Iffo1	1.72625e-05	0.000248967	0.587833	-1.70116	19.4999	33.1724
ENSMUSG00000073411	H2-D1	1.72854e-05	0.000249111	0.0377105	-26.5178	1	26.5178
ENSMUSG00000031843	Mphosph6	1.73894e-05	0.000250422	1	1	1	1
ENSMUSG00000006728	Cdk4	1.74305e-05	0.000250455	0.826912	-1.20932	45.6488	55.204
ENSMUSG00000026790	Odf2	1.74282e-05	0.000250455	0.0636349	-15.7146	1	15.7146
ENSMUSG00000054387	Mdm4	1.74229e-05	0.000250455	1	1	1	1
ENSMUSG00000016346	Kcnq2	1.74643e-05	0.000250755	1.14637	1.14637	162.616	141.853
ENSMUSG00000097032	4930539J05Rik	1.75738e-05	0.000252139	1	1	1	1
ENSMUSG00000084786	Ubl5	1.77334e-05	0.000254052	0.960218	-1.04143	426.494	444.164
ENSMUSG00000040850	Psme4	1.77332e-05	0.000254052	1	1	1	1
ENSMUSG00000051232	Tmem199	1.79127e-05	0.000256431	0.804512	-1.24299	37.5126	46.6277
ENSMUSG00000058444	Map2k5	1.82799e-05	0.000261494	0.715022	-1.39856	25.273	35.3458
ENSMUSG00000020886	Dlg4	1.83232e-05	0.000261918	1.11476	1.11476	110.184	98.841
ENSMUSG00000060279	Ap2a1	1.8433e-05	0.000263158	0.941444	-1.0622	177.643	188.692
ENSMUSG00000062661	Ncs1	1.84371e-05	0.000263158	1.11578	1.11578	176.953	158.591
ENSMUSG00000005268	Prlr	1.85102e-05	0.000264006	1	1	1	1
ENSMUSG00000039542	Ncam1	1.85278e-05	0.000264063	0.873876	-1.14433	102.893	117.744
ENSMUSG00000021094	Dhrs7	1.86565e-05	0.0002657	0.736683	-1.35744	25.9805	35.2669
ENSMUSG00000028982	Slc25a33	1.86869e-05	0.000265938	0.901023	-1.10985	47.5113	52.7304
ENSMUSG00000023011	Faim2	1.87039e-05	0.000265984	0.929932	-1.07535	189.555	203.837
ENSMUSG00000022108	Itm2b	1.87459e-05	0.000266189	0.962423	-1.03904	965.032	1002.71
ENSMUSG00000021639	Gtf2h2	1.87456e-05	0.000266189	1	1	1	1
ENSMUSG00000031402	Mpp1	1.88174e-05	0.000267008	0.625441	-1.59887	21.7051	34.7037
ENSMUSG00000010080	Epn3	1.88335e-05	0.000267041	1	1	1	1
ENSMUSG00000038301	Snx10	1.8862e-05	0.000267249	0.887543	-1.12671	102.373	115.345
ENSMUSG00000035131	Brinp3	1.89174e-05	0.000267837	1	1	1	1
ENSMUSG00000025968	Ndufs1	1.90385e-05	0.000269354	0.910154	-1.09871	104.892	115.247
ENSMUSG00000000441	Raf1	1.91485e-05	0.000270317	0.594506	-1.68207	17.8477	30.0211
ENSMUSG00000006304	Arpc2	1.91432e-05	0.000270317	0.911962	-1.09654	288.147	315.964
ENSMUSG00000020098	Pcbd1	1.91394e-05	0.000270317	1	1	1	1
ENSMUSG00000020220	Vps13d	1.92647e-05	0.000271758	0.678185	-1.47452	24.6475	36.3433
ENSMUSG00000022914	Brwd1	1.95442e-05	0.000275501	0.874673	-1.14328	49.1307	56.1704
ENSMUSG00000026718	Stam	1.95704e-05	0.000275668	0.661253	-1.51228	27.4363	41.4914
ENSMUSG00000028437	Ubap1	1.96021e-05	0.000275809	0.0405683	-24.6498	1	24.6498
ENSMUSG00000097772	5430416N02Rik	1.96089e-05	0.000275809	1	1	1	1
ENSMUSG00000089768	Tmsb15b1	1.96874e-05	0.000276711	1	1	1	1
ENSMUSG00000029602	Rasal1	1.97093e-05	0.000276818	0.0365484	-27.361	1	27.361
ENSMUSG00000033998	Kcnk1	1.9735e-05	0.000276978	0.887767	-1.12642	91.6561	103.243
ENSMUSG00000033159	Cnppd1	1.97888e-05	0.000277532	1	1	1	1
ENSMUSG00000028675	Pnrc2	1.99046e-05	0.000278953	0.704548	-1.41935	24.9028	35.3458
ENSMUSG00000027999	Pla2g12a	2.00241e-05	0.000280424	0.649176	-1.54042	22.1308	34.0907
ENSMUSG00000024500	Ppp2r2b	2.01183e-05	0.000281539	0.837846	-1.19354	50.9802	60.8468
ENSMUSG00000028879	Stx12	2.0181e-05	0.000282212	0.908242	-1.10103	106.167	116.893
ENSMUSG00000041132	N4bp2l1	2.02833e-05	0.000283273	1	1	1	1
ENSMUSG00000030316	Tamm41	2.02861e-05	0.000283273	1	1	1	1
ENSMUSG00000074746	Pdzd8	2.03847e-05	0.000284443	1	1	1	1
ENSMUSG00000059734	Ndufs8	2.04491e-05	0.000285137	0.934658	-1.06991	199.875	213.848
ENSMUSG00000030058	Copg1	2.05357e-05	0.000286138	0.937309	-1.06688	143.088	152.658
ENSMUSG00000110156	Gm42067	2.05897e-05	0.000286683	1	1	1	1
ENSMUSG00000020684	Rasl10b	2.06239e-05	0.000286953	1.12677	1.12677	100.424	89.1258
ENSMUSG00000022523	Fgf12	2.06576e-05	0.000287215	0.811793	-1.23184	39.3698	48.4973
ENSMUSG00000003549	Ercc1	2.07173e-05	0.000287838	0.0482253	-20.736	1	20.736
ENSMUSG00000063787	Chchd1	2.08497e-05	0.000289262	0.921956	-1.08465	133.024	144.285
ENSMUSG00000022342	Kcnv1	2.08405e-05	0.000289262	1	1	1	1
ENSMUSG00000037386	Rims2	2.09049e-05	0.00028982	0.0597728	-16.73	1	16.73
ENSMUSG00000024350	Dnajc18	2.10052e-05	0.000291001	0.663475	-1.50722	24.5656	37.0257
ENSMUSG00000027573	Gid8	2.10846e-05	0.000291892	0.608745	-1.64273	19.6743	32.3195
ENSMUSG00000016308	Ube2a	2.11204e-05	0.000292177	0.882409	-1.13326	50.3596	57.0706
ENSMUSG00000021750	Fam107a	2.11614e-05	0.000292535	1.17123	1.17123	144.042	122.983
ENSMUSG00000028149	Rap1gds1	2.12915e-05	0.000294125	0.921058	-1.08571	166.376	180.635
ENSMUSG00000046056	Sbsn	2.13149e-05	0.000294237	1	1	1	1
ENSMUSG00000062797	Hikeshi	2.13814e-05	0.000294945	0.870694	-1.14851	57.6792	66.245
ENSMUSG00000044465	Fam160a2	2.16065e-05	0.000297837	0.0419065	-23.8626	1	23.8626
ENSMUSG00000046556	Zfp319	2.16376e-05	0.000298052	1	1	1	1
ENSMUSG00000018974	Sart3	2.16762e-05	0.000298371	0.0424374	-23.5641	1	23.5641
ENSMUSG00000036550	Cnot1	2.16948e-05	0.000298416	0.860352	-1.16232	45.8484	53.2903
ENSMUSG00000078348	Sf3b5	2.17842e-05	0.000299432	0.917222	-1.09025	130.856	142.666
ENSMUSG00000038848	Ythdf1	2.18079e-05	0.000299545	0.638303	-1.56665	22.6615	35.5028
ENSMUSG00000032127	Vps11	2.19463e-05	0.000301018	0.692212	-1.44464	26.2345	37.8995
ENSMUSG00000029714	Gigyf1	2.19371e-05	0.000301018	1	1	1	1
ENSMUSG00000024959	Bad	2.22652e-05	0.000305176	0.87549	-1.14222	47.7822	54.5776
ENSMUSG00000029346	Srrd	2.22947e-05	0.000305363	1	1	1	1
ENSMUSG00000052146	Rps10	2.23962e-05	0.000306536	0.95052	-1.05206	966.024	1016.31
ENSMUSG00000034930	Rtkn	2.25619e-05	0.000308367	0.664352	-1.50523	20.8082	31.3211
ENSMUSG00000018669	Cdk5rap3	2.25529e-05	0.000308367	1	1	1	1
ENSMUSG00000037772	Mrpl23	2.26301e-05	0.000309081	0.941132	-1.06255	137.064	145.638
ENSMUSG00000003380	Rabac1	2.29449e-05	0.000313159	0.953498	-1.04877	268.625	281.726
ENSMUSG00000049252	Lrp1b	2.29983e-05	0.000313667	1	1	1	1
ENSMUSG00000042447	Mios	2.34278e-05	0.000319299	1	1	1	1
ENSMUSG00000022561	Gpaa1	2.35433e-05	0.000320647	1	1	1	1
ENSMUSG00000026956	Uap1l1	2.36025e-05	0.000321227	1	1	1	1
ENSMUSG00000033124	Atg9a	2.37685e-05	0.000322803	0.876101	-1.14142	55.5902	63.4519
ENSMUSG00000042737	Dpm3	2.37613e-05	0.000322803	0.911079	-1.0976	81.609	89.574
ENSMUSG00000060950	Trmt61a	2.37637e-05	0.000322803	1	1	1	1
ENSMUSG00000057113	Npm1	2.38159e-05	0.00032322	0.934263	-1.07036	174.044	186.29
ENSMUSG00000085148	Mir22hg	2.3905e-05	0.00032417	0.0450689	-22.1882	1	22.1882
ENSMUSG00000030982	Vps35l	2.39194e-05	0.00032417	0.0411204	-24.3188	1	24.3188
ENSMUSG00000006576	Slc4a3	2.40495e-05	0.000325327	0.771325	-1.29647	34.1241	44.2409
ENSMUSG00000003662	Ciao1	2.40553e-05	0.000325327	0.726836	-1.37583	32.1245	44.1978
ENSMUSG00000029309	Sparcl1	2.40493e-05	0.000325327	1.0543	1.0543	901.384	854.957
ENSMUSG00000000168	Dlat	2.40726e-05	0.000325333	0.853432	-1.17174	82.7344	96.9432
ENSMUSG00000031971	Ccsap	2.41179e-05	0.000325718	0.427964	-2.33665	14.6433	34.2162
ENSMUSG00000029363	Rfc5	2.41718e-05	0.000326218	1	1	1	1
ENSMUSG00000018287	Spag7	2.43482e-05	0.00032837	0.798402	-1.2525	38.1654	47.8022
ENSMUSG00000042388	Dlgap3	2.43877e-05	0.000328673	1.07921	1.07921	183.37	169.911
ENSMUSG00000036306	Lzts1	2.45014e-05	0.000329817	1	1	1	1
ENSMUSG00000023923	Tbc1d5	2.45067e-05	0.000329817	1	1	1	1
ENSMUSG00000007029	Vars	2.45561e-05	0.000330252	0.0422505	-23.6684	1	23.6684
ENSMUSG00000003099	Ppp5c	2.46167e-05	0.000330836	0.899359	-1.1119	69.6454	77.439
ENSMUSG00000041303	Gtf3c3	2.46461e-05	0.000331001	1	1	1	1
ENSMUSG00000015971	Actr8	2.47468e-05	0.000332123	0.561216	-1.78184	16.3176	29.0754
ENSMUSG00000025475	Adgra1	2.47765e-05	0.000332291	1	1	1	1
ENSMUSG00000058756	Thra	2.49012e-05	0.000333732	0.945894	-1.0572	539.011	569.843
ENSMUSG00000036188	Ankmy2	2.49533e-05	0.000334198	0.0513915	-19.4585	1	19.4585
ENSMUSG00000002844	Adprh	2.50674e-05	0.00033527	0.911047	-1.09764	83.4139	91.5583
ENSMUSG00000062006	Rpl34	2.5068e-05	0.00033527	0.946115	-1.05695	1081.17	1142.75
ENSMUSG00000039037	St6galnac5	2.5086e-05	0.000335278	0.912849	-1.09547	105.153	115.192
ENSMUSG00000048834	Vstm2a	2.51844e-05	0.00033608	0.861084	-1.16133	59.921	69.5879
ENSMUSG00000026077	Npas2	2.5164e-05	0.00033608	1	1	1	1
ENSMUSG00000039463	Slc9a8	2.51981e-05	0.00033608	1	1	1	1
ENSMUSG00000028278	Rragd	2.53398e-05	0.000337735	0.550786	-1.81559	18.5486	33.6765
ENSMUSG00000005566	Trim28	2.53908e-05	0.000338182	0.860275	-1.16242	66.9727	77.8504
ENSMUSG00000024038	Ndufv3	2.56065e-05	0.00034082	0.944286	-1.059	344.136	364.441
ENSMUSG00000024687	Osbp	2.57199e-05	0.000342094	0.0621625	-16.0869	1	16.0869
ENSMUSG00000022617	Chkb	2.57585e-05	0.000342373	1	1	1	1
ENSMUSG00000033065	Pfkm	2.60138e-05	0.000345527	0.910226	-1.09863	201.933	221.85
ENSMUSG00000112278	Gm30025	2.61154e-05	0.000346639	1	1	1	1
ENSMUSG00000026959	Grin1	2.63826e-05	0.000349946	0.931276	-1.0738	282.312	303.145
ENSMUSG00000026475	Rgs16	2.64392e-05	0.000350361	1	1	1	1
ENSMUSG00000021007	Spata7	2.64502e-05	0.000350361	1	1	1	1
ENSMUSG00000045007	Tubg2	2.65769e-05	0.000351797	0.0371316	-26.9313	1	26.9313
ENSMUSG00000023800	Tiam2	2.66459e-05	0.000352469	1	1	1	1
ENSMUSG00000003813	Rad23a	2.67596e-05	0.00035349	0.893365	-1.11936	47.0331	52.6471
ENSMUSG00000061111	Mcrip1	2.67456e-05	0.00035349	0.922179	-1.08439	93.7146	101.623
ENSMUSG00000029207	Apbb2	2.68847e-05	0.0003549	1	1	1	1
ENSMUSG00000039611	Tmem246	2.69506e-05	0.000355528	0.902256	-1.10833	55.9974	62.0637
ENSMUSG00000041997	Tlk1	2.70183e-05	0.000356177	0.71015	-1.40815	26.9684	37.9756
ENSMUSG00000052629	Gm9885	2.70494e-05	0.000356344	1	1	1	1
ENSMUSG00000035653	Lrfn5	2.70912e-05	0.000356651	0.762469	-1.31153	32.0169	41.991
ENSMUSG00000042520	Ubap2l	2.71809e-05	0.000357589	0.0374473	-26.7042	1	26.7042
ENSMUSG00000032399	Rpl4	2.73359e-05	0.000359383	0.938792	-1.0652	884.3	941.955
ENSMUSG00000032336	Nptn	2.74458e-05	0.000360583	0.946708	-1.05629	522.171	551.565
ENSMUSG00000033701	Acbd6	2.77272e-05	0.000364033	0.881488	-1.13444	54.3531	61.6606
ENSMUSG00000028465	Tln1	2.78017e-05	0.000364515	0.908989	-1.10012	63.3489	69.6915
ENSMUSG00000086165	Gm15690	2.78014e-05	0.000364515	1	1	1	1
ENSMUSG00000031157	Pqbp1	2.7855e-05	0.000364967	0.883946	-1.13129	54.9959	62.2164
ENSMUSG00000022255	Mtdh	2.79618e-05	0.000365869	0.700428	-1.4277	25.1567	35.9162
ENSMUSG00000058835	Abi1	2.795e-05	0.000365869	0.911101	-1.09757	131.083	143.874
ENSMUSG00000069520	Tmem19	2.80093e-05	0.000366243	1	1	1	1
ENSMUSG00000058600	Rpl30	2.82722e-05	0.000369431	0.946574	-1.05644	1168.84	1234.81
ENSMUSG00000082229	Nap1l2	2.83291e-05	0.000369675	0.869084	-1.15064	54.3531	62.5407
ENSMUSG00000028661	Epha8	2.83192e-05	0.000369675	1	1	1	1
ENSMUSG00000059361	Nrsn2	2.83958e-05	0.000370295	0.750753	-1.332	32.4592	43.2355
ENSMUSG00000042272	Sestd1	2.84458e-05	0.000370697	1	1	1	1
ENSMUSG00000005881	Ergic3	2.85107e-05	0.000371292	0.918407	-1.08884	104.046	113.29
ENSMUSG00000037487	Ubr5	2.86599e-05	0.000372984	0.841238	-1.18872	39.2719	46.6835
ENSMUSG00000029146	Snx17	2.8753e-05	0.000373944	0.851112	-1.17493	62.3602	73.2691
ENSMUSG00000024642	Tle4	2.88609e-05	0.000375095	0.0339924	-29.4184	1	29.4184
ENSMUSG00000038991	Txndc5	2.89773e-05	0.000376354	0.0424561	-23.5538	1	23.5538
ENSMUSG00000045854	Lyrm2	2.91702e-05	0.000378487	0.039068	-25.5964	1	25.5964
ENSMUSG00000040722	Scamp5	2.91841e-05	0.000378487	0.917729	-1.08965	168.003	183.063
ENSMUSG00000031730	Dhodh	2.92002e-05	0.000378487	1	1	1	1
ENSMUSG00000026239	Pde6d	2.92552e-05	0.000378945	0.871174	-1.14788	41.5194	47.6592
ENSMUSG00000037553	Zdhhc18	2.93953e-05	0.000380159	0.0724404	-13.8045	1	13.8045
ENSMUSG00000052373	Mpp3	2.93765e-05	0.000380159	0.033166	-30.1514	1	30.1514
ENSMUSG00000032298	Neil1	2.94079e-05	0.000380159	1	1	1	1
ENSMUSG00000021607	Mrpl36	2.94539e-05	0.000380498	0.852935	-1.17242	57.4217	67.3225
ENSMUSG00000020015	Cdk17	2.96287e-05	0.000382501	0.851774	-1.17402	78.1102	91.7029
ENSMUSG00000028745	Capzb	2.99282e-05	0.000386109	0.942585	-1.06091	254.303	269.793
ENSMUSG00000029641	Rasl11a	3.02063e-05	0.000389438	1	1	1	1
ENSMUSG00000037152	Ndufc1	3.02289e-05	0.000389469	0.950999	-1.05153	533.45	560.937
ENSMUSG00000042182	Bend6	3.05882e-05	0.000393836	0.876056	-1.14148	56.5051	64.4995
ENSMUSG00000028601	Echdc2	3.07368e-05	0.000395486	1	1	1	1
ENSMUSG00000030659	Nucb2	3.08413e-05	0.000396566	1	1	1	1
ENSMUSG00000031634	Ufsp2	3.08805e-05	0.000396807	0.618486	-1.61685	19.5404	31.594
ENSMUSG00000027405	Nop56	3.11801e-05	0.00040039	0.889218	-1.12458	55.0168	61.8711
ENSMUSG00000044528	Tram1l1	3.12531e-05	0.000401061	0.0445327	-22.4554	1	22.4554
ENSMUSG00000039640	Mrpl12	3.14376e-05	0.00040316	0.93928	-1.06465	136.283	145.093
ENSMUSG00000057715	A830018L16Rik	3.18198e-05	0.000407791	0.0367221	-27.2316	1	27.2316
ENSMUSG00000106918	Mrpl33	3.19742e-05	0.000409499	0.932271	-1.07265	138.818	148.903
ENSMUSG00000072946	Ptgr2	3.23061e-05	0.000413253	0.0426541	-23.4444	1	23.4444
ENSMUSG00000040940	Arhgef1	3.23101e-05	0.000413253	1	1	1	1
ENSMUSG00000020705	Ddx42	3.24237e-05	0.000414431	0.602962	-1.65848	18.0792	29.984
ENSMUSG00000026511	Srp9	3.27983e-05	0.000418943	0.92923	-1.07616	168.776	181.63
ENSMUSG00000039656	Rxrb	3.29011e-05	0.000419978	0.836455	-1.19552	43.8864	52.4671
ENSMUSG00000006526	Stimate	3.30011e-05	0.000420699	1	1	1	1
ENSMUSG00000022389	Tef	3.29994e-05	0.000420699	1.13014	1.13014	137.677	121.822
ENSMUSG00000063765	Chadl	3.30775e-05	0.000421395	1	1	1	1
ENSMUSG00000028563	Tm2d1	3.3101e-05	0.000421416	0.872404	-1.14626	58.5338	67.0948
ENSMUSG00000020744	Slc25a19	3.34426e-05	0.000425485	0.0361759	-27.6427	1	27.6427
ENSMUSG00000037570	Mcrs1	3.34928e-05	0.000425564	0.879184	-1.13742	68.7508	78.1985
ENSMUSG00000006273	Atp6v1b2	3.34875e-05	0.000425564	0.942732	-1.06075	393.117	416.998
ENSMUSG00000117694,ENSMUSG00000117869	Snhg4	3.36807e-05	0.000427669	0.0691535	-14.4606	1	14.4606
ENSMUSG00000036835	Psenen	3.37488e-05	0.000428253	0.915596	-1.09218	102.056	111.464
ENSMUSG00000022706	Mrpl40	3.42519e-05	0.000434352	0.793459	-1.2603	34.0503	42.9138
ENSMUSG00000033726	Emx1	3.44297e-05	0.00043632	1	1	1	1
ENSMUSG00000079478	Znrd2	3.44606e-05	0.000436426	0.90538	-1.10451	51.1573	56.5036
ENSMUSG00000041936	Agrn	3.48738e-05	0.00044137	0.90011	-1.11097	52.1527	57.9403
ENSMUSG00000016833	Mrps18c	3.51265e-05	0.000444277	0.854221	-1.17066	75.6394	88.5478
ENSMUSG00000001707	Eef1e1	3.51587e-05	0.000444393	0.748791	-1.33549	32.1183	42.8936
ENSMUSG00000027603	Ggt7	3.51963e-05	0.000444577	0.881591	-1.13431	72.1074	81.7923
ENSMUSG00000031221	Igbp1	3.52815e-05	0.000445362	0.668632	-1.49559	19.9903	29.8973
ENSMUSG00000002968	Med25	3.53951e-05	0.000446505	0.891969	-1.12112	50.1185	56.1887
ENSMUSG00000022098	Bmp1	3.54282e-05	0.000446631	0.0546198	-18.3084	1	18.3084
ENSMUSG00000010607	Pigyl	3.5556e-05	0.000447814	0.871517	-1.14743	75.3983	86.5139
ENSMUSG00000007850	Hnrnph1	3.55684e-05	0.000447814	0.922676	-1.0838	128.377	139.136
ENSMUSG00000030588	Yif1b	3.56286e-05	0.00044828	0.836109	-1.19602	40.2922	48.1901
ENSMUSG00000047030	Spata2	3.5935e-05	0.000451841	0.61217	-1.63353	19.419	31.7217
ENSMUSG00000033342	Plppr5	3.59649e-05	0.000451923	0.715238	-1.39814	31.1878	43.6049
ENSMUSG00000024112	Cacna1h	3.6004e-05	0.000452121	0.662299	-1.50989	27.6674	41.7749
ENSMUSG00000040653	Ppp1r14c	3.60543e-05	0.000452458	1	1	1	1
ENSMUSG00000031302	Nlgn3	3.63572e-05	0.000455963	0.854276	-1.17058	43.346	50.7401
ENSMUSG00000001847	Rac1	3.64111e-05	0.000456237	0.939116	-1.06483	412.709	439.466
ENSMUSG00000027131	Emc4	3.64262e-05	0.000456237	0.943639	-1.05973	162.316	172.011
ENSMUSG00000006941	Eif1b	3.66375e-05	0.000458585	0.943569	-1.05981	252.153	267.234
ENSMUSG00000039257	Vstm2b	3.69027e-05	0.000461606	1	1	1	1
ENSMUSG00000055421	Pcdh9	3.71367e-05	0.000464233	0.814447	-1.22783	39.0843	47.9888
ENSMUSG00000038462	Uqcrfs1	3.71939e-05	0.000464648	0.945299	-1.05787	239.404	253.258
ENSMUSG00000002797	Ggct	3.72699e-05	0.000465296	0.640003	-1.56249	21.7858	34.0401
ENSMUSG00000096210	H1f0	3.73168e-05	0.000465581	0.873754	-1.14449	63.0747	72.1882
ENSMUSG00000024382	Ercc3	3.73701e-05	0.000465945	1	1	1	1
ENSMUSG00000020265	Sumo3	3.75155e-05	0.000467457	0.925	-1.08108	95.9332	103.712
ENSMUSG00000001248	Gramd1a	3.76861e-05	0.000469254	0.868641	-1.15122	64.1907	73.8978
ENSMUSG00000035772	Mrps2	3.77084e-05	0.000469254	1	1	1	1
ENSMUSG00000039960	Rhou	3.8127e-05	0.000474159	1	1	1	1
ENSMUSG00000044627	Swi5	3.81765e-05	0.000474469	0.938432	-1.06561	305.55	325.596
ENSMUSG00000087165	2010001A14Rik	3.84542e-05	0.000477613	1	1	1	1
ENSMUSG00000034825	Nrip3	3.87156e-05	0.000480551	0.814021	-1.22847	50.8302	62.4433
ENSMUSG00000030512	Snrpa1	3.9625e-05	0.000491208	0.73102	-1.36795	25.8488	35.3599
ENSMUSG00000036270	Edc4	3.96118e-05	0.000491208	0.690492	-1.44824	25.2221	36.5278
ENSMUSG00000019943	Atp2b1	3.97055e-05	0.00049189	0.955921	-1.04611	380.453	397.996
ENSMUSG00000027574	Nkain4	3.99597e-05	0.000494722	0.875501	-1.1422	57.7613	65.9751
ENSMUSG00000078695	Cisd3	4.00058e-05	0.000494889	0.756335	-1.32216	31.745	41.9721
ENSMUSG00000030890	Ilk	4.00244e-05	0.000494889	0.895276	-1.11697	51.4216	57.4366
ENSMUSG00000034898	Filip1	4.03447e-05	0.00049853	1	1	1	1
ENSMUSG00000032356	Rasgrf1	4.03769e-05	0.00049861	0.927719	-1.07791	260.347	280.632
ENSMUSG00000015672	Mrpl32	4.04837e-05	0.00049929	0.833305	-1.20004	38.9319	46.7199
ENSMUSG00000020180	Snrpd3	4.04798e-05	0.00049929	0.923174	-1.08322	113.037	122.444
ENSMUSG00000026767	Mindy3	4.06252e-05	0.000500716	0.877593	-1.13948	56.2608	64.1081
ENSMUSG00000046727	Cystm1	4.08669e-05	0.000503374	0.919651	-1.08737	96.3877	104.809
ENSMUSG00000028245	Nsmaf	4.09009e-05	0.000503472	1	1	1	1
ENSMUSG00000055447	Cd47	4.13702e-05	0.000508352	0.924926	-1.08117	91.8946	99.3534
ENSMUSG00000010803	Gabra1	4.13416e-05	0.000508352	0.931361	-1.0737	172.752	185.484
ENSMUSG00000057054	Inca1	4.13763e-05	0.000508352	1	1	1	1
ENSMUSG00000031558	Slit2	4.16469e-05	0.000511352	1	1	1	1
ENSMUSG00000025854	Fam20c	4.16778e-05	0.000511407	0.0463612	-21.5698	1	21.5698
ENSMUSG00000004383	Large1	4.17473e-05	0.000511934	0.899605	-1.1116	82.5659	91.7803
ENSMUSG00000038429	Usp5	4.17815e-05	0.000512029	0.915863	-1.09187	99.2037	108.317
ENSMUSG00000028292	Rars2	4.23689e-05	0.000518899	1	1	1	1
ENSMUSG00000035150	Eif2s3x	4.24001e-05	0.000518952	0.891258	-1.12201	47.0732	52.8166
ENSMUSG00000028333	Anp32b	4.24314e-05	0.000519006	0.792338	-1.26209	37.6398	47.5048
ENSMUSG00000030094	Xpc	4.26857e-05	0.000521786	1	1	1	1
ENSMUSG00000039382	Wdr45	4.30014e-05	0.000525313	0.652992	-1.53141	24.0499	36.8303
ENSMUSG00000023087	Noct	4.31727e-05	0.000527073	0.850006	-1.17646	60.3437	70.9921
ENSMUSG00000021731	Mrps30	4.3228e-05	0.000527414	1	1	1	1
ENSMUSG00000031292	Cdkl5	4.33158e-05	0.000528152	0.896168	-1.11586	50.3815	56.2189
ENSMUSG00000026857	Ntmt1	4.34715e-05	0.000529554	0.65966	-1.51593	23.162	35.112
ENSMUSG00000052584	Serp2	4.34856e-05	0.000529554	0.930275	-1.07495	215.164	231.291
ENSMUSG00000062397	Zfp706	4.35674e-05	0.000530216	0.956495	-1.04548	259.544	271.349
ENSMUSG00000053436	Mapk14	4.36222e-05	0.000530549	0.860285	-1.16241	51.4684	59.8272
ENSMUSG00000028207	Asph	4.41812e-05	0.00053701	0.874754	-1.14318	47.0359	53.7704
ENSMUSG00000000568	Hnrnpd	4.46329e-05	0.000542159	0.899159	-1.11215	74.6778	83.053
ENSMUSG00000035329	Fbxo33	4.5251e-05	0.000549322	0.0333099	-30.0211	1	30.0211
ENSMUSG00000052291	5330438D12Rik	4.53176e-05	0.000549785	1	1	1	1
ENSMUSG00000036667	Tcaf1	4.6007e-05	0.000557799	0.926291	-1.07957	106.978	115.491
ENSMUSG00000002059	Rab34	4.60902e-05	0.000558458	1	1	1	1
ENSMUSG00000051062	Fbll1	4.61225e-05	0.000558498	0.836144	-1.19597	42.3565	50.657
ENSMUSG00000032575	Manf	4.62757e-05	0.000560003	1.16612	1.16612	86.0241	73.7696
ENSMUSG00000028692	Akr1a1	4.68441e-05	0.000566172	0.947373	-1.05555	320.379	338.177
ENSMUSG00000101856	1700096K18Rik	4.6835e-05	0.000566172	1	1	1	1
ENSMUSG00000034486	Gbx2	4.69583e-05	0.000567198	1	1	1	1
ENSMUSG00000019761	Krt10	4.70921e-05	0.000568459	0.826149	-1.21044	42.3728	51.2896
ENSMUSG00000037486	Asxl2	4.71903e-05	0.000568738	1	1	1	1
ENSMUSG00000033965	Slc16a2	4.72014e-05	0.000568738	1	1	1	1
ENSMUSG00000046182	Gsg1l	4.72035e-05	0.000568738	1	1	1	1
ENSMUSG00000028991	Mtor	4.73409e-05	0.000570037	0.91223	-1.09622	49.1307	53.8578
ENSMUSG00000002052	Supt6	4.73779e-05	0.000570128	0.855618	-1.16875	59.7453	69.8271
ENSMUSG00000043004	Gng2	4.74468e-05	0.000570602	0.916447	-1.09117	140.484	153.292
ENSMUSG00000029686	Cul1	4.76544e-05	0.000572742	0.876536	-1.14085	65.2205	74.4071
ENSMUSG00000026927	Entr1	4.77196e-05	0.000573169	0.788587	-1.26809	35.5475	45.0775
ENSMUSG00000042662	Dusp15	4.82768e-05	0.000579501	1	1	1	1
ENSMUSG00000026554	Dcaf8	4.83227e-05	0.000579693	0.878435	-1.13839	54.8342	62.4225
ENSMUSG00000012114	Med15	4.83858e-05	0.00058009	0.0360205	-27.7619	1	27.7619
ENSMUSG00000029922	Mkrn1	4.84658e-05	0.000580688	0.896135	-1.1159	90.162	100.612
ENSMUSG00000026966	Ssna1	4.85797e-05	0.000581692	0.877314	-1.13984	78.4239	89.3908
ENSMUSG00000021027	Ralgapa1	4.86199e-05	0.000581813	0.903244	-1.10712	72.8897	80.6977
ENSMUSG00000041695	Kcnj2	4.8767e-05	0.000583213	1	1	1	1
ENSMUSG00000022387	Brd1	4.90289e-05	0.000585981	1	1	1	1
ENSMUSG00000048603	Gm9828	4.92544e-05	0.000588313	1	1	1	1
ENSMUSG00000053477	Tcf4	4.93486e-05	0.000589074	1.06486	1.06486	206.649	194.063
ENSMUSG00000059923	Grb2	4.96443e-05	0.000592238	0.925418	-1.08059	113.588	122.742
ENSMUSG00000003299	Mrpl4	4.9776e-05	0.000592768	0.907852	-1.1015	53.735	59.1892
ENSMUSG00000040771	Oard1	4.97334e-05	0.000592768	1	1	1	1
ENSMUSG00000020048	Hsp90b1	4.97807e-05	0.000592768	1.11266	1.11266	217.014	195.04
ENSMUSG00000017188	Coa3	5.00246e-05	0.000595306	0.933163	-1.07162	213.34	228.62
ENSMUSG00000027509	Rae1	5.00855e-05	0.000595663	0.861091	-1.16132	44.8799	52.1197
ENSMUSG00000025264	Tsr2	5.07429e-05	0.00060311	0.740525	-1.35039	29.0856	39.277
ENSMUSG00000051451	Crebzf	5.12788e-05	0.000609051	0.046138	-21.6741	1	21.6741
ENSMUSG00000039840	Epg5	5.13058e-05	0.000609051	1	1	1	1
ENSMUSG00000063904	Dpp3	5.15224e-05	0.000611247	0.0405172	-24.6809	1	24.6809
ENSMUSG00000050064	Zfp697	5.21373e-05	0.000618162	1	1	1	1
ENSMUSG00000032560	Dnajc13	5.24457e-05	0.000621438	1	1	1	1
ENSMUSG00000033047	Eif3l	5.25035e-05	0.000621742	0.874016	-1.14414	57.2467	65.4984
ENSMUSG00000041309	Nkx6-2	5.30087e-05	0.00062734	1	1	1	1
ENSMUSG00000029408	Abcb9	5.32802e-05	0.000630168	1	1	1	1
ENSMUSG00000068040	Tm9sf4	5.35124e-05	0.000632375	0.69151	-1.44611	25.4802	36.8472
ENSMUSG00000020657	Dnajc27	5.35323e-05	0.000632375	0.883444	-1.13193	46.9265	53.1177
ENSMUSG00000014769	Psmb1	5.36232e-05	0.000633061	0.932936	-1.07189	233.263	250.032
ENSMUSG00000026965	Anapc2	5.38289e-05	0.000635103	0.723533	-1.38211	30.2509	41.8099
ENSMUSG00000078566	Bnip3	5.39888e-05	0.000636601	0.937551	-1.06661	98.6229	105.192
ENSMUSG00000036435	Exoc1	5.40762e-05	0.000637242	0.0435116	-22.9824	1	22.9824
ENSMUSG00000068015	Lrch1	5.4206e-05	0.000638382	1	1	1	1
ENSMUSG00000026858	Miga2	5.4469e-05	0.000641089	0.768653	-1.30098	31.0348	40.3756
ENSMUSG00000023951	Vegfa	5.46468e-05	0.00064279	1	1	1	1
ENSMUSG00000024844	Banf1	5.48122e-05	0.000644343	0.913914	-1.0942	102.863	112.553
ENSMUSG00000036026	Tmem63b	5.49503e-05	0.000645574	0.876748	-1.14058	68.5604	78.1985
ENSMUSG00000030986	Dhx32	5.5238e-05	0.00064856	1	1	1	1
ENSMUSG00000001105	Ift20	5.55419e-05	0.000651733	0.951031	-1.05149	127.638	134.21
ENSMUSG00000031227	Magee1	5.57084e-05	0.000653289	0.918573	-1.08865	95.7341	104.22
ENSMUSG00000089665	Fcor	5.58229e-05	0.000654235	1	1	1	1
ENSMUSG00000025607	Copg2	5.60628e-05	0.000656251	0.857203	-1.16658	41.4538	48.3593
ENSMUSG00000073096	Lrrc61	5.60439e-05	0.000656251	1	1	1	1
ENSMUSG00000038398	Upf3a	5.61572e-05	0.000656957	0.0422545	-23.6661	1	23.6661
ENSMUSG00000023236	Scg5	5.61914e-05	0.00065696	0.93182	-1.07317	270.113	289.877
ENSMUSG00000033721	Vav3	5.62771e-05	0.000657564	1	1	1	1
ENSMUSG00000057229	Dmac2	5.64084e-05	0.0006587	0.0346218	-28.8835	1	28.8835
ENSMUSG00000015120	Ube2i	5.66665e-05	0.000661174	0.774166	-1.29171	30.9005	39.9145
ENSMUSG00000025742	Prps2	5.66887e-05	0.000661174	1	1	1	1
ENSMUSG00000049556	Lingo1	5.68131e-05	0.000662226	0.905031	-1.10493	152.318	168.301
ENSMUSG00000033728	Lrrc14	5.69311e-05	0.0006632	1	1	1	1
ENSMUSG00000069072	Slc7a14	5.70554e-05	0.000664248	0.830898	-1.20352	59.6066	71.7376
ENSMUSG00000034729	Mrps10	5.7343e-05	0.000667195	0.732818	-1.36459	30.4746	41.5855
ENSMUSG00000004393	Ddx56	5.74562e-05	0.00066811	1	1	1	1
ENSMUSG00000015377	Dennd6b	5.79891e-05	0.000673687	1	1	1	1
ENSMUSG00000064329	Scn1a	5.80056e-05	0.000673687	1	1	1	1
ENSMUSG00000055239	Kcmf1	5.82472e-05	0.000676088	0.86595	-1.1548	44.4963	51.3844
ENSMUSG00000022421	Nptxr	5.83865e-05	0.000677058	0.888796	-1.12512	241.597	271.825
ENSMUSG00000042682	Selenok	5.84009e-05	0.000677058	0.936245	-1.0681	260.907	278.674
ENSMUSG00000050272	Dscam	5.8576e-05	0.000678681	1	1	1	1
ENSMUSG00000040331	Nsmce4a	5.86146e-05	0.000678721	0.876066	-1.14147	49.3886	56.3754
ENSMUSG00000060803	Gstp1	5.87302e-05	0.000679652	0.869041	-1.15069	48.3205	55.602
ENSMUSG00000067722	BC003965	5.90313e-05	0.000682728	0.81186	-1.23174	37.6101	46.3258
ENSMUSG00000040857	Erf	5.90976e-05	0.000683087	1	1	1	1
ENSMUSG00000022013	Dnajc15	5.95255e-05	0.00068762	0.934173	-1.07046	111.828	119.708
ENSMUSG00000026750	Psmb7	5.97395e-05	0.00068968	0.949754	-1.0529	153.326	161.437
ENSMUSG00000071253	Slc25a16	5.99043e-05	0.00069117	1	1	1	1
ENSMUSG00000024273	2700062C07Rik	5.99704e-05	0.00069152	1	1	1	1
ENSMUSG00000020225	Tmbim4	6.0268e-05	0.000694538	0.8074	-1.23854	36.6004	45.3312
ENSMUSG00000013662	Atad1	6.03921e-05	0.000695552	0.886426	-1.12813	58.8878	66.4329
ENSMUSG00000020956	Dtd2	6.05726e-05	0.000697216	1	1	1	1
ENSMUSG00000044791	Setd2	6.06581e-05	0.000697785	0.0636349	-15.7146	1	15.7146
ENSMUSG00000063646,ENSMUSG00000113373	Jakmip1	6.1442e-05	0.000706382	0.0779212	-12.8335	1	12.8335
ENSMUSG00000024245	Tmem178	6.15934e-05	0.000707702	0.855562	-1.16882	55.2541	64.5822
ENSMUSG00000021302	Ggps1	6.16985e-05	0.000708092	0.0347616	-28.7674	1	28.7674
ENSMUSG00000038170	Pde4dip	6.17007e-05	0.000708092	0.870985	-1.14813	59.6749	68.5143
ENSMUSG00000020448	Rnf185	6.17503e-05	0.000708242	1	1	1	1
ENSMUSG00000002767	Mrpl2	6.18466e-05	0.000708925	0.71603	-1.39659	26.3918	36.8586
ENSMUSG00000028582	Cc2d1b	6.19211e-05	0.000709358	1	1	1	1
ENSMUSG00000052516	Robo2	6.2079e-05	0.000710399	0.767141	-1.30354	32.8844	42.8661
ENSMUSG00000037787	Apopt1	6.20855e-05	0.000710399	0.721732	-1.38556	29.004	40.1867
ENSMUSG00000029726	Mepce	6.22524e-05	0.000711887	0.0587696	-17.0156	1	17.0156
ENSMUSG00000046711	Hmga1	6.27962e-05	0.000717682	1	1	1	1
ENSMUSG00000053799	Exoc6	6.31788e-05	0.000721627	0.0320409	-31.2101	1	31.2101
ENSMUSG00000029598	Plbd2	6.3466e-05	0.00072448	0.618947	-1.61565	18.3708	29.6807
ENSMUSG00000020537	Drg2	6.37303e-05	0.000726772	0.747599	-1.33762	26.3917	35.302
ENSMUSG00000015126	Tsr3	6.37797e-05	0.000726772	0.0452125	-22.1178	1	22.1178
ENSMUSG00000020739	Nup85	6.37539e-05	0.000726772	1	1	1	1
ENSMUSG00000032740	Ccdc88a	6.46175e-05	0.000735885	0.0528563	-18.9192	1	18.9192
ENSMUSG00000051790	Nlgn2	6.46563e-05	0.000735893	0.855352	-1.16911	50.156	58.6378
ENSMUSG00000024180	Tmem8	6.4829e-05	0.000737426	1	1	1	1
ENSMUSG00000020219	Timm13	6.50411e-05	0.00073931	0.943703	-1.05966	320.178	339.278
ENSMUSG00000067071	Hes6	6.50712e-05	0.00073931	1	1	1	1
ENSMUSG00000040105	Plpp6	6.51209e-05	0.00073944	0.710108	-1.40824	30.374	42.7737
ENSMUSG00000089704	Galnt2	6.5538e-05	0.000743739	1	1	1	1
ENSMUSG00000075020	Mir670hg	6.56288e-05	0.000744332	1	1	1	1
ENSMUSG00000041328	Pcf11	6.60775e-05	0.000748982	1	1	1	1
ENSMUSG00000003573	Homer3	6.72546e-05	0.000761877	0.722154	-1.38475	27.5876	38.2018
ENSMUSG00000034007	Scaper	6.74407e-05	0.000763538	1	1	1	1
ENSMUSG00000048707	Tprn	6.75296e-05	0.000764096	1	1	1	1
ENSMUSG00000062296	Trank1	6.77217e-05	0.000765822	0.0364442	-27.4392	1	27.4392
ENSMUSG00000019777	Hdac2	6.80502e-05	0.000768638	0.882695	-1.13289	59.867	67.823
ENSMUSG00000039067	Psmd7	6.80492e-05	0.000768638	0.890539	-1.12292	68.9672	77.4443
ENSMUSG00000037270	4932438A13Rik	6.83733e-05	0.000771836	0.659251	-1.51687	21.671	32.8722
ENSMUSG00000039672	Kcne2	6.8867e-05	0.000776537	1	1	1	1
ENSMUSG00000038587	Akap12	6.88701e-05	0.000776537	1	1	1	1
ENSMUSG00000031813	Mvb12a	6.89459e-05	0.000776938	0.0485223	-20.6091	1	20.6091
ENSMUSG00000026443	Lrrn2	6.90076e-05	0.00077718	0.943081	-1.06035	165.159	175.127
ENSMUSG00000044600	Smim7	6.91325e-05	0.000778133	0.939008	-1.06495	115.256	122.742
ENSMUSG00000066979	Bub3	6.94951e-05	0.000781759	0.910121	-1.09876	48.596	53.3951
ENSMUSG00000041353	Tmem29	6.98416e-05	0.0007852	1	1	1	1
ENSMUSG00000048920	Fkrp	6.99337e-05	0.000785779	0.651654	-1.53456	22.6457	34.7511
ENSMUSG00000024604	Rbm22	6.99976e-05	0.00078604	0.0336104	-29.7527	1	29.7527
ENSMUSG00000026021	Sumo1	7.02501e-05	0.000788416	0.931914	-1.07306	160.111	171.808
ENSMUSG00000057863	Rpl36	7.0695e-05	0.000792674	0.945561	-1.05757	903.428	955.441
ENSMUSG00000063446	Plppr1	7.07115e-05	0.000792674	1	1	1	1
ENSMUSG00000054708	Ankrd24	7.15513e-05	0.000801624	0.0487821	-20.4993	1	20.4993
ENSMUSG00000020083	Fam241b	7.2052e-05	0.000806766	1	1	1	1
ENSMUSG00000024369	Nelfe	7.21356e-05	0.000807234	1	1	1	1
ENSMUSG00000020297	Nsg2	7.22112e-05	0.000807612	0.939734	-1.06413	349.665	372.09
ENSMUSG00000035093	Secisbp2l	7.26086e-05	0.000811463	0.874726	-1.14322	44.7347	51.1414
ENSMUSG00000031398	Plxna3	7.26395e-05	0.000811463	1	1	1	1
ENSMUSG00000027010	Slc25a12	7.29083e-05	0.000813995	0.895275	-1.11697	95.6518	106.841
ENSMUSG00000048583	Igf2	7.30234e-05	0.000814809	1	1	1	1
ENSMUSG00000044308	Ubr3	7.3251e-05	0.000816878	0.893667	-1.11899	69.8834	78.1985
ENSMUSG00000023967	Mrps18a	7.3735e-05	0.000821327	0.919919	-1.08705	95.7219	104.055
ENSMUSG00000028964	Park7	7.37273e-05	0.000821327	0.963162	-1.03825	277.805	288.43
ENSMUSG00000032527	Pccb	7.41043e-05	0.000824491	0.712706	-1.4031	28.6925	40.2585
ENSMUSG00000020605	Hs1bp3	7.40943e-05	0.000824491	1	1	1	1
ENSMUSG00000097098	9330111N05Rik	7.41661e-05	0.000824703	1	1	1	1
ENSMUSG00000009535	Rnmt	7.42218e-05	0.000824848	0.717812	-1.39312	29.4648	41.0481
ENSMUSG00000028034	Fubp1	7.43712e-05	0.000825665	0.777587	-1.28603	33.3984	42.9513
ENSMUSG00000001285	Myg1	7.43808e-05	0.000825665	1	1	1	1
ENSMUSG00000034211	Mrps17	7.44266e-05	0.000825699	0.841873	-1.18783	62.182	73.8615
ENSMUSG00000023952	Gtpbp2	7.47025e-05	0.000828285	0.50594	-1.97652	16.398	32.411
ENSMUSG00000021774	Ube2e1	7.51981e-05	0.000833152	0.924427	-1.08175	115.256	124.678
ENSMUSG00000106379	Lhfpl3	7.52277e-05	0.000833152	1	1	1	1
ENSMUSG00000027429	Sec23b	7.53648e-05	0.0008332	0.762653	-1.31121	30.7398	40.3064
ENSMUSG00000030268	Bcat1	7.52771e-05	0.0008332	0.755523	-1.32359	32.8301	43.4535
ENSMUSG00000020189	Osbpl8	7.54172e-05	0.0008332	0.619161	-1.61509	22.0736	35.6508
ENSMUSG00000025856	Pdgfa	7.54476e-05	0.0008332	0.0435575	-22.9582	1	22.9582
ENSMUSG00000003477	Inmt	7.5382e-05	0.0008332	1	1	1	1
ENSMUSG00000028139	Riiad1	7.62084e-05	0.000841122	1	1	1	1
ENSMUSG00000054013	Tmem179	7.71032e-05	0.000850512	0.864424	-1.15684	68.7736	79.5601
ENSMUSG00000031982	Arv1	7.72094e-05	0.000851197	1	1	1	1
ENSMUSG00000094500	Smim18	7.74239e-05	0.000853075	1	1	1	1
ENSMUSG00000002015	Bcap31	7.75096e-05	0.000853533	0.90597	-1.10379	54.3193	59.957
ENSMUSG00000102101	Zbtb11os1	7.8324e-05	0.00086201	1	1	1	1
ENSMUSG00000027305	Ndufaf1	7.84693e-05	0.000863118	1	1	1	1
ENSMUSG00000028683	Eif2b3	7.85864e-05	0.000863914	1	1	1	1
ENSMUSG00000027375	Mal	7.8731e-05	0.000864965	0.854113	-1.1708	75.5508	88.4553
ENSMUSG00000062580	Timm17a	7.87715e-05	0.000864965	0.906799	-1.10278	77.8536	85.8554
ENSMUSG00000027465	Tbc1d20	7.89933e-05	0.000866908	0.697406	-1.43388	23.309	33.4224
ENSMUSG00000029449	Rhof	7.90827e-05	0.000867396	0.0370671	-26.9781	1	26.9781
ENSMUSG00000110344	Gm45716	7.91759e-05	0.000867926	1	1	1	1
ENSMUSG00000028367	Txn1	7.92986e-05	0.000868778	0.928908	-1.07653	156.35	168.316
ENSMUSG00000032579	Hemk1	7.93866e-05	0.00086925	1	1	1	1
ENSMUSG00000039834	Zfp335	8.0078e-05	0.000876324	1	1	1	1
ENSMUSG00000034587	8430429K09Rik	8.01386e-05	0.00087649	1	1	1	1
ENSMUSG00000028556	Dock7	8.02478e-05	0.000877188	1	1	1	1
ENSMUSG00000067148	Polr1c	8.04217e-05	0.000878593	1	1	1	1
ENSMUSG00000053333	Dis3l2	8.06827e-05	0.000880946	1	1	1	1
ENSMUSG00000071658	Gng3	8.07736e-05	0.00088144	0.888292	-1.12576	278.036	313
ENSMUSG00000027673	Ndufb5	8.11367e-05	0.000884903	0.944863	-1.05835	348.227	368.548
ENSMUSG00000014873	Surf2	8.21341e-05	0.000895276	0.0367827	-27.1867	1	27.1867
ENSMUSG00000041684	Bivm	8.26821e-05	0.00090074	1	1	1	1
ENSMUSG00000049091	Sephs2	8.30533e-05	0.000904274	1	1	1	1
ENSMUSG00000013593	Ndufs2	8.31124e-05	0.000904409	0.938755	-1.06524	229.978	244.982
ENSMUSG00000024346	Pfdn1	8.34639e-05	0.000907723	0.971104	-1.02976	140.168	144.338
ENSMUSG00000042694	Stn1	8.35729e-05	0.000908397	1	1	1	1
ENSMUSG00000027316	Gfra4	8.36289e-05	0.000908495	0.903358	-1.10698	54.1763	59.9721
ENSMUSG00000031422	Morf4l2	8.41629e-05	0.000913782	0.930358	-1.07486	212.231	228.118
ENSMUSG00000075254	Heg1	8.43311e-05	0.000915095	1	1	1	1
ENSMUSG00000071074	Yipf3	8.44463e-05	0.000915547	0.871095	-1.14798	46.044	52.8576
ENSMUSG00000028653	Trit1	8.44676e-05	0.000915547	1	1	1	1
ENSMUSG00000029403	Cdkl2	8.46062e-05	0.000916536	1	1	1	1
ENSMUSG00000031921	Terf2	8.47828e-05	0.000917935	1	1	1	1
ENSMUSG00000001017	Chtop	8.49641e-05	0.000919382	0.927763	-1.07786	85.229	91.865
ENSMUSG00000038116	Phf20	8.56642e-05	0.000926439	0.838643	-1.1924	37.7102	44.9657
ENSMUSG00000024101	Washc1	8.6429e-05	0.000934188	1	1	1	1
ENSMUSG00000025227	Mfsd13a	8.6599e-05	0.000935502	1	1	1	1
ENSMUSG00000001666	Ddt	8.69317e-05	0.000938571	0.893933	-1.11865	83.8402	93.788
ENSMUSG00000004698	Hdac9	8.71938e-05	0.000940875	1	1	1	1
ENSMUSG00000058966	Fam57b	8.73154e-05	0.000941662	0.830909	-1.2035	38.4028	46.2178
ENSMUSG00000020694	Tlk2	8.7376e-05	0.000941789	0.0467564	-21.3874	1	21.3874
ENSMUSG00000002728	Naa20	8.76702e-05	0.000943908	0.891802	-1.12133	60.9512	68.3461
ENSMUSG00000032462	Pik3cb	8.76509e-05	0.000943908	1	1	1	1
ENSMUSG00000024186	Rgs11	8.78008e-05	0.000944787	1	1	1	1
ENSMUSG00000025207	Sema4g	8.8266e-05	0.000949265	1	1	1	1
ENSMUSG00000001366	Fbxo9	8.8747e-05	0.000953377	0.861103	-1.1613	62.5683	72.6606
ENSMUSG00000031059	Ndufb11	8.87319e-05	0.000953377	0.947978	-1.05488	373.635	394.139
ENSMUSG00000025937	Lactb2	8.92717e-05	0.000958162	1	1	1	1
ENSMUSG00000080316	Spaca6	8.92916e-05	0.000958162	1	1	1	1
ENSMUSG00000020430	Pes1	8.9582e-05	0.000960744	1	1	1	1
ENSMUSG00000054434	Tmem120b	8.97365e-05	0.000961867	1	1	1	1
ENSMUSG00000025068	Gsto1	9.00554e-05	0.000964751	0.843417	-1.18565	39.9173	47.3281
ENSMUSG00000031816	Mthfsd	9.01502e-05	0.000965232	1	1	1	1
ENSMUSG00000032024	Clmp	9.02589e-05	0.00096586	1	1	1	1
ENSMUSG00000032773	Chrm1	9.03265e-05	0.000966048	0.908949	-1.10017	99.1224	109.052
ENSMUSG00000026189	Pecr	9.04749e-05	0.000967101	1	1	1	1
ENSMUSG00000022370	Mrpl13	9.07152e-05	0.000968598	0.924922	-1.08117	79.4868	85.9389
ENSMUSG00000024906	Mus81	9.06786e-05	0.000968598	1	1	1	1
ENSMUSG00000046215	Rprml	9.08626e-05	0.000969635	0.925612	-1.08037	128.698	139.041
ENSMUSG00000022843	Clcn2	9.16331e-05	0.000977319	1	1	1	1
ENSMUSG00000025777	Gdap1	9.22821e-05	0.000983618	0.784555	-1.27461	37.8446	48.237
ENSMUSG00000042625	Safb2	9.23255e-05	0.000983618	0.0385078	-25.9688	1	25.9688
ENSMUSG00000101970	1810026B05Rik	9.25952e-05	0.000985405	0.053607	-18.6543	1	18.6543
ENSMUSG00000038697	Taf5l	9.25757e-05	0.000985405	1	1	1	1
ENSMUSG00000033253	Szt2	9.28249e-05	0.000987061	1	1	1	1
ENSMUSG00000001134	Uxt	9.2853e-05	0.000987061	1	1	1	1
ENSMUSG00000047656	Trpt1	9.30731e-05	0.000988857	1	1	1	1
ENSMUSG00000025466	Fuom	9.33414e-05	0.000991163	0.919662	-1.08736	56.3115	61.2307
ENSMUSG00000028700	Pomgnt1	9.35674e-05	0.000993017	0.790197	-1.26551	32.8608	41.5855
ENSMUSG00000026926	Pmpca	9.3769e-05	0.00099461	0.84211	-1.18749	40.0179	47.521
ENSMUSG00000047473	Zfp30	9.394e-05	0.000995877	1	1	1	1
ENSMUSG00000051483	Cbr1	9.40505e-05	0.000996502	0.88332	-1.13209	63.3672	71.7376
ENSMUSG00000022748	Cmss1	9.43204e-05	0.000998814	1	1	1	1
ENSMUSG00000022568	Scrib	9.45551e-05	0.00100075	1	1	1	1
ENSMUSG00000063065	Mapk3	9.48928e-05	0.00100342	0.864939	-1.15615	94.9238	109.746
ENSMUSG00000020883	Fbxl20	9.49111e-05	0.00100342	1	1	1	1
ENSMUSG00000031807	Pgls	9.51359e-05	0.00100525	0.891765	-1.12137	48.4099	54.2855
ENSMUSG00000026019	Wdr12	9.57178e-05	0.00101082	0.0363037	-27.5454	1	27.5454
ENSMUSG00000028134	Ptbp2	9.57679e-05	0.00101082	0.889837	-1.1238	52.3106	58.7868
ENSMUSG00000025268	Maged2	9.63615e-05	0.00101653	0.0387384	-25.8142	1	25.8142
ENSMUSG00000068329	Htra2	9.65991e-05	0.00101793	0.0461692	-21.6594	1	21.6594
ENSMUSG00000098221	Gm27030	9.65698e-05	0.00101793	1	1	1	1
ENSMUSG00000072769	Gm10419	9.73224e-05	0.00102443	0.864045	-1.15735	48.63	56.2817
ENSMUSG00000039252	Lgi2	9.72903e-05	0.00102443	1	1	1	1
ENSMUSG00000001120	Pcbp3	9.80024e-05	0.00103103	0.0362831	-27.561	1	27.561
ENSMUSG00000024360	Etf1	9.80709e-05	0.00103118	0.800745	-1.24884	37.4107	46.7199
ENSMUSG00000061451	Tmem151a	9.83047e-05	0.00103308	0.922278	-1.08427	150.125	162.776
ENSMUSG00000024150	Mcfd2	9.83735e-05	0.00103324	0.844212	-1.18454	48.1628	57.0507
ENSMUSG00000008373	Prpf31	9.87244e-05	0.00103636	0.603752	-1.65631	17.2236	28.5276
ENSMUSG00000045107	Saysd1	9.88009e-05	0.0010366	1	1	1	1
ENSMUSG00000022895	Ets2	9.89919e-05	0.00103805	0.778453	-1.2846	32.6117	41.8929
ENSMUSG00000045062	Pcdhb7	9.90947e-05	0.00103856	1	1	1	1
ENSMUSG00000021846	Peli2	9.9604e-05	0.00104333	1	1	1	1
ENSMUSG00000034354	Mtmr3	9.96879e-05	0.00104364	0.654262	-1.52844	23.6103	36.087
ENSMUSG00000020289	Nprl3	0.000100507	0.00105165	1	1	1	1
ENSMUSG00000019738	Polr2i	0.000100817	0.00105432	0.903943	-1.10626	95.6097	105.77
ENSMUSG00000032977	Fam207a	0.000101606	0.001062	1	1	1	1
ENSMUSG00000056155	Nanos3	0.000102175	0.00106737	1	1	1	1
ENSMUSG00000098274	Rpl24	0.000103197	0.00107746	0.951411	-1.05107	923.171	970.317
ENSMUSG00000071646	Mta2	0.000103599	0.00108107	1	1	1	1
ENSMUSG00000045294	Insig1	0.000103868	0.0010833	0.0438529	-22.8035	1	22.8035
ENSMUSG00000051067	Lingo3	0.000104048	0.00108417	0.733524	-1.36328	27.2391	37.1346
ENSMUSG00000096935	1700113A16Rik	0.000104063	0.00108417	1	1	1	1
ENSMUSG00000029775	Klhdc10	0.000104744	0.00109066	0.714064	-1.40044	27.0751	37.9169
ENSMUSG00000030802	Bckdk	0.000105062	0.00109163	0.778945	-1.28379	30.214	38.7884
ENSMUSG00000037204	Atg101	0.000105058	0.00109163	0.787174	-1.27037	35.6405	45.2765
ENSMUSG00000028542	Slc6a9	0.000105009	0.00109163	1	1	1	1
ENSMUSG00000030701	Plekhb1	0.000105049	0.00109163	1.14678	1.14678	141.403	123.304
ENSMUSG00000019432	Ddx39b	0.000105181	0.00109227	0.940234	-1.06356	105.665	112.381
ENSMUSG00000092216	Gm19345	0.000105328	0.00109321	1	1	1	1
ENSMUSG00000020423	Btg2	0.000105513	0.00109382	1	1	1	1
ENSMUSG00000052133	Sema5b	0.000105528	0.00109382	1	1	1	1
ENSMUSG00000036992	Nxt1	0.000105556	0.00109382	1	1	1	1
ENSMUSG00000029267	Mtf2	0.000106044	0.00109829	1	1	1	1
ENSMUSG00000029516	Cit	0.000106196	0.00109875	1	1	1	1
ENSMUSG00000097121	D130020L05Rik	0.000106203	0.00109875	1	1	1	1
ENSMUSG00000079610	Ankrd39	0.000106469	0.00110092	1	1	1	1
ENSMUSG00000040429	Mterf1a	0.000106771	0.00110346	1	1	1	1
ENSMUSG00000021991	Cacna2d3	0.000107	0.00110523	0.862806	-1.15901	43.0387	49.8822
ENSMUSG00000049354	Dcaf7	0.000107342	0.00110768	0.865125	-1.1559	76.3106	88.2076
ENSMUSG00000060240	Cend1	0.000107387	0.00110768	0.925617	-1.08036	181.016	195.563
ENSMUSG00000031555	Adam9	0.00010741	0.00110768	1	1	1	1
ENSMUSG00000024712	Rfk	0.000107602	0.00110907	0.851786	-1.174	37.4454	43.961
ENSMUSG00000001763	Tspan33	0.000107993	0.00111251	1	1	1	1
ENSMUSG00000063626	Unc5d	0.000109334	0.00112573	1	1	1	1
ENSMUSG00000036819	Jmjd4	0.000109964	0.00113161	1	1	1	1
ENSMUSG00000036957	Lrfn3	0.000110088	0.00113228	1	1	1	1
ENSMUSG00000020070	Rufy2	0.000110448	0.00113538	1	1	1	1
ENSMUSG00000024785	Rcl1	0.000110708	0.00113745	1	1	1	1
ENSMUSG00000024790	Sac3d1	0.000111138	0.00113944	0.0437624	-22.8507	1	22.8507
ENSMUSG00000025591	Tma16	0.000110985	0.00113944	1	1	1	1
ENSMUSG00000070348	Ccnd1	0.000111071	0.00113944	1	1	1	1
ENSMUSG00000034936	Arl4d	0.000111111	0.00113944	1	1	1	1
ENSMUSG00000034667	Xpot	0.000111537	0.00114232	0.778963	-1.28376	32.1881	41.3218
ENSMUSG00000048755	Mcat	0.000111521	0.00114232	1	1	1	1
ENSMUSG00000022089	Bin3	0.000112229	0.0011488	1	1	1	1
ENSMUSG00000041870	Ankrd13a	0.000112449	0.00115045	1	1	1	1
ENSMUSG00000059409	Ppp2r5d	0.000112667	0.00115146	0.89508	-1.11722	54.4518	60.8346
ENSMUSG00000056367	Actr3b	0.000112628	0.00115146	0.932122	-1.07282	114.935	123.304
ENSMUSG00000063172	Hspb11	0.000113543	0.0011598	0.0304209	-32.8722	1	32.8722
ENSMUSG00000007603	Dus3l	0.00011398	0.00116358	0.0376443	-26.5644	1	26.5644
ENSMUSG00000040028	Elavl1	0.000114034	0.00116358	0.677197	-1.47668	23.9931	35.43
ENSMUSG00000036372	Tmem258	0.000114177	0.00116442	0.951218	-1.05128	137.033	144.06
ENSMUSG00000051166	Eml5	0.000114305	0.00116511	0.0393237	-25.43	1	25.43
ENSMUSG00000040463	Mybbp1a	0.000114409	0.00116556	1	1	1	1
ENSMUSG00000034799	Unc13a	0.000115522	0.00117622	0.879756	-1.13668	89.1042	101.283
ENSMUSG00000032301	Psma4	0.000115577	0.00117622	0.942503	-1.06101	116.5	123.607
ENSMUSG00000024764	Naa40	0.000115775	0.00117761	1	1	1	1
ENSMUSG00000049106	Dcaf5	0.00011647	0.00118343	0.0362229	-27.6068	1	27.6068
ENSMUSG00000035297	Cops4	0.000116464	0.00118343	0.90672	-1.10288	73.6159	81.1892
ENSMUSG00000028524	Sgip1	0.000116733	0.00118549	0.891384	-1.12185	68.7508	77.1281
ENSMUSG00000051730	Mettl5	0.000117006	0.00118763	1	1	1	1
ENSMUSG00000039914	Coq10a	0.000117675	0.00119317	0.593761	-1.68418	19.4333	32.7291
ENSMUSG00000100455	Gm29170	0.00011764	0.00119317	1	1	1	1
ENSMUSG00000020515	Cnot8	0.00011801	0.00119594	0.66965	-1.49332	23.2393	34.7037
ENSMUSG00000073412	Lst1	0.000118492	0.0012002	1	1	1	1
ENSMUSG00000054034	Tceal5	0.000118638	0.00120105	0.918948	-1.0882	96.7059	105.235
ENSMUSG00000022685	Parn	0.000118749	0.00120154	1	1	1	1
ENSMUSG00000024069	Slc30a6	0.000118902	0.00120246	1	1	1	1
ENSMUSG00000042605	Atxn2	0.000119451	0.00120686	0.690905	-1.44738	24.2195	35.0547
ENSMUSG00000026309	Ilkap	0.000119468	0.00120686	0.761508	-1.31318	30.2099	39.6711
ENSMUSG00000051390	Zbtb22	0.000119524	0.00120686	1	1	1	1
ENSMUSG00000004933	Matk	0.000119744	0.00120719	0.930366	-1.07485	164.889	177.23
ENSMUSG00000024387	Csnk2b	0.000119723	0.00120719	0.945105	-1.05808	119.285	126.214
ENSMUSG00000034912	Mdga2	0.000119712	0.00120719	1	1	1	1
ENSMUSG00000010721	Lmbr1	0.000121453	0.00122377	1	1	1	1
ENSMUSG00000071632	2510002D24Rik	0.000121571	0.00122433	1	1	1	1
ENSMUSG00000053838	Nudcd3	0.000121745	0.0012248	0.867477	-1.15277	44.8791	51.7352
ENSMUSG00000024414	Mrpl27	0.000121741	0.0012248	0.912117	-1.09635	83.8188	91.8948
ENSMUSG00000025086	Trub1	0.00012205	0.00122723	1	1	1	1
ENSMUSG00000035967	Ints6l	0.000122421	0.00123032	1	1	1	1
ENSMUSG00000011306	Sugp1	0.00012292	0.0012347	0.0388351	-25.7499	1	25.7499
ENSMUSG00000052852	Reep1	0.000124094	0.00124584	0.8693	-1.15035	42.3439	48.7103
ENSMUSG00000024299	Adamts10	0.000124277	0.00124702	1	1	1	1
ENSMUSG00000059518	Znhit1	0.000125054	0.00125352	0.915634	-1.09214	93.9293	102.584
ENSMUSG00000045259	Klhdc9	0.00012505	0.00125352	1	1	1	1
ENSMUSG00000043857	Mgat5b	0.000127448	0.00127686	1	1	1	1
ENSMUSG00000024957	Kcnk4	0.000127666	0.00127781	1	1	1	1
ENSMUSG00000073627	C130036L24Rik	0.000127676	0.00127781	1	1	1	1
ENSMUSG00000000876	Pxmp4	0.000127926	0.00127965	1	1	1	1
ENSMUSG00000026377	Nifk	0.000128014	0.00127988	0.0365741	-27.3418	1	27.3418
ENSMUSG00000038619	Ensa	0.00012853	0.00128414	0.911015	-1.09768	205.233	225.279
ENSMUSG00000042275	Pelo	0.000128573	0.00128414	1	1	1	1
ENSMUSG00000025393	Atp5b	0.00012914	0.00128857	0.964679	-1.03661	1122.06	1163.14
ENSMUSG00000028397	Kdm4c	0.00012915	0.00128857	1	1	1	1
ENSMUSG00000019863	Qrsl1	0.000129919	0.00129557	1	1	1	1
ENSMUSG00000045996	Polr2k	0.000130323	0.00129893	0.939965	-1.06387	133.336	141.852
ENSMUSG00000050213	Snip1	0.000130993	0.00130494	1	1	1	1
ENSMUSG00000055733	Nap1l3	0.000131537	0.00130958	0.039068	-25.5964	1	25.5964
ENSMUSG00000038975	Rabggtb	0.000131595	0.00130958	0.885354	-1.12949	48.5705	54.86
ENSMUSG00000027006	Dnajc10	0.000131866	0.00131161	0.67741	-1.47621	22.2774	32.8861
ENSMUSG00000045174	Amer3	0.000132372	0.00131528	1	1	1	1
ENSMUSG00000009927	Rps25	0.000132371	0.00131528	1.04594	1.04594	717.994	686.457
ENSMUSG00000055633	Zfp580	0.000132616	0.00131703	0.809915	-1.2347	34.4256	42.5053
ENSMUSG00000063445	Nmral1	0.000132837	0.00131855	1	1	1	1
ENSMUSG00000028530	Jak1	0.000133474	0.00132352	0.874619	-1.14336	79.5191	90.9186
ENSMUSG00000037594	Clba1	0.000133475	0.00132352	1	1	1	1
ENSMUSG00000111977	Gm47163	0.000133604	0.00132412	1	1	1	1
ENSMUSG00000027220	Syt13	0.000134299	0.00133032	0.917802	-1.08956	122.357	133.315
ENSMUSG00000066613	Zfp932	0.000134944	0.00133603	1	1	1	1
ENSMUSG00000005716	Pvalb	0.000135073	0.00133662	0.893026	-1.11979	104.117	116.589
ENSMUSG00000026204	Ptprn	0.000135189	0.00133708	0.92309	-1.08332	280.284	303.636
ENSMUSG00000025413	Ttc4	0.000135308	0.00133758	0.0465672	-21.4743	1	21.4743
ENSMUSG00000071708	Sms	0.000135738	0.00134114	0.885023	-1.12991	46.6593	52.721
ENSMUSG00000021814	Anxa7	0.000136087	0.0013439	0.871584	-1.14734	51.824	59.4596
ENSMUSG00000030347	D6Wsu163e	0.000136405	0.00134636	1	1	1	1
ENSMUSG00000050947	Amigo1	0.000137145	0.00135297	1	1	1	1
ENSMUSG00000038240	Pdss2	0.000137448	0.00135526	1	1	1	1
ENSMUSG00000035232	Pdk3	0.000138809	0.00136799	0.0418068	-23.9196	1	23.9196
ENSMUSG00000052698	Tln2	0.000139875	0.00137779	0.0407346	-24.5492	1	24.5492
ENSMUSG00000047675	Rps8	0.000139959	0.00137791	0.955834	-1.04621	1289.66	1349.25
ENSMUSG00000087403	Kantr	0.000141979	0.00139709	1	1	1	1
ENSMUSG00000066877	Nck2	0.000142084	0.00139742	1	1	1	1
ENSMUSG00000050541	Adra1b	0.000142216	0.001398	1	1	1	1
ENSMUSG00000025786	Zdhhc3	0.00014272	0.00140223	0.758021	-1.31922	31.617	41.71
ENSMUSG00000027698	Nceh1	0.000142864	0.00140223	0.873506	-1.14481	64.3597	73.6797
ENSMUSG00000002981	Clptm1	0.000142801	0.00140223	0.933971	-1.0707	110.119	117.904
ENSMUSG00000036948	Map11	0.000143463	0.00140739	0.677396	-1.47624	22.7697	33.6136
ENSMUSG00000034064	Poglut1	0.000143551	0.00140754	0.840598	-1.18963	41.1004	48.8942
ENSMUSG00000026826	Nr4a2	0.000143811	0.00140906	1	1	1	1
ENSMUSG00000103034	Gm8797	0.000143852	0.00140906	1	1	1	1
ENSMUSG00000001158	Snrnp27	0.000144471	0.0014137	0.918316	-1.08895	72.0119	78.4174
ENSMUSG00000030245	Golt1b	0.00014442	0.0014137	1	1	1	1
ENSMUSG00000026248	Mrpl44	0.000144593	0.00141417	0.0448382	-22.3024	1	22.3024
ENSMUSG00000002006	Pdzd4	0.000144776	0.00141524	0.0469643	-21.2928	1	21.2928
ENSMUSG00000032323	Cyp11a1	0.000145153	0.00141821	1	1	1	1
ENSMUSG00000071847	Apcdd1	0.000146074	0.00142649	1	1	1	1
ENSMUSG00000049353	Rd3	0.000147146	0.00143623	1	1	1	1
ENSMUSG00000002320	Tm9sf1	0.000147526	0.00143922	1	1	1	1
ENSMUSG00000037646	Vps13b	0.000148152	0.00144183	0.0456007	-21.9295	1	21.9295
ENSMUSG00000038296	Galnt18	0.000147907	0.00144183	0.525053	-1.90457	16.4962	31.4181
ENSMUSG00000048142	Nat8l	0.000148242	0.00144183	0.933075	-1.07173	124.906	133.865
ENSMUSG00000032128	Robo3	0.000148035	0.00144183	1	1	1	1
ENSMUSG00000038119	Cdon	0.000148097	0.00144183	1	1	1	1
ENSMUSG00000020381	Mrnip	0.000148228	0.00144183	1	1	1	1
ENSMUSG00000002345	Borcs8	0.000148764	0.00144618	0.890602	-1.12284	44.2275	49.6602
ENSMUSG00000025580	Eif4a3	0.000148888	0.00144666	0.888027	-1.12609	48.0618	54.122
ENSMUSG00000020672	Sntg2	0.000149001	0.00144703	1	1	1	1
ENSMUSG00000023147	Wrb	0.00014954	0.00145111	0.859917	-1.1629	36.7678	42.7574
ENSMUSG00000027835	Pdcd10	0.000149572	0.00145111	0.894056	-1.1185	53.0662	59.3544
ENSMUSG00000000439	Mkrn2	0.000149646	0.00145111	1	1	1	1
ENSMUSG00000028329	Xpa	0.00014999	0.00145372	1	1	1	1
ENSMUSG00000045211	Nudt18	0.000150338	0.00145636	0.781135	-1.28019	32.0537	41.0347
ENSMUSG00000030421	Uri1	0.000150806	0.00146016	0.0520171	-19.2245	1	19.2245
ENSMUSG00000058690	Ccser2	0.000151057	0.00146113	0.671904	-1.48831	20.4645	30.4575
ENSMUSG00000020089	Ppa1	0.000151018	0.00146113	0.929045	-1.07637	95.7578	103.071
ENSMUSG00000078681	Tm2d3	0.000151799	0.00146683	0.891778	-1.12136	45.0077	50.4696
[truncated: 17,327 more rows]

## Sheet: Neocortex
Ensembl ID	Gene name	P-value (SD vs. NSD)	FDR step up (SD vs. NSD)	Ratio (SD vs. NSD)	Fold change (SD vs. NSD)	Median(SD) (SD vs. NSD)	Median(NSD) (SD vs. NSD)
ENSMUSG00000007617	Homer1	0	0	1.77789	1.77789	181.592	102.139
ENSMUSG00000038418	Egr1	0	0	2.15737	2.15737	216.479	100.344
ENSMUSG00000022602	Arc	0	0	64.524	64.524	64.524	1
ENSMUSG00000026864	Hspa5	1.81748e-197	8.78116e-194	1.40451	1.40451	194.682	138.612
ENSMUSG00000033730	Egr3	6.85508e-170	2.64962e-166	1.61383	1.61383	137.459	85.1757
ENSMUSG00000056708	Ier5	2.24722e-154	7.23829e-151	1.47601	1.47601	166.253	112.637
ENSMUSG00000023034	Nr4a1	2.17359e-150	6.00098e-147	1.88999	1.88999	56.4793	29.8834
ENSMUSG00000037428	Vgf	2.63448e-149	6.36425e-146	1.41587	1.41587	177.064	125.057
ENSMUSG00000098178	.	4.12446e-147	8.8566e-144	1.48205	1.48205	711.5	480.08
ENSMUSG00000021250	Fos	2.69243e-128	5.2034e-125	1	1	1	1
ENSMUSG00000049225	Pdp1	1.85538e-117	3.25973e-114	1.4626	1.4626	122.929	84.0484
ENSMUSG00000030103	Bhlhe40	1.43334e-111	2.30839e-108	1.82047	1.82047	72.5952	39.8772
ENSMUSG00000055805	Fmnl1	1.39726e-110	2.07718e-107	1.62904	1.62904	73.9187	45.3757
ENSMUSG00000029632	Ndufa4	1.89406e-103	2.61462e-100	0.906891	-1.10267	1835.96	2024.46
ENSMUSG00000042216	Sgsm1	3.04539e-96	3.92368e-93	1.60381	1.60381	53.0903	33.1027
ENSMUSG00000033316	Galnt9	2.16524e-91	2.61533e-88	1.38	1.38	113.71	82.3984
ENSMUSG00000015656	Hspa8	1.74292e-90	1.98139e-87	1.08755	1.08755	1935.02	1779.26
ENSMUSG00000071341	Egr4	2.77094e-90	2.97507e-87	28.8016	28.8016	28.8016	1
ENSMUSG00000003814	Calr	1.02404e-88	1.04161e-85	1.21138	1.21138	237.29	195.884
ENSMUSG00000036052	Dnajb5	3.40499e-87	3.29024e-84	1.55653	1.55653	62.4562	40.1252
ENSMUSG00000020571	Pdia6	1.35023e-85	1.18611e-82	1.32576	1.32576	107.963	81.4347
ENSMUSG00000096054	Syne1	1.31504e-85	1.18611e-82	1.36172	1.36172	101.104	74.2473
ENSMUSG00000027777	Schip1	7.08599e-82	5.95408e-79	1.32496	1.32496	126.471	95.4525
ENSMUSG00000027351	Spred1	7.66118e-79	6.16917e-76	1.328	1.328	98.9838	74.5357
ENSMUSG00000041773	Enc1	2.29499e-78	1.77412e-75	1.23805	1.23805	416.643	336.531
ENSMUSG00000019960	Dusp6	3.86559e-78	2.87332e-75	1.46139	1.46139	39.6386	27.124
ENSMUSG00000051335	Gfod1	1.19981e-75	8.58795e-73	1.47806	1.47806	66.0017	44.6541
ENSMUSG00000021071	Trim9	7.80675e-75	5.38833e-72	1.2257	1.2257	196.609	160.406
ENSMUSG00000092341	Malat1	1.98806e-72	1.32487e-69	1.35136	1.35136	149.743	110.809
ENSMUSG00000035202	Lars2	1.18991e-71	7.66537e-69	1.5223	1.5223	52.6736	34.6012
ENSMUSG00000031778	Cx3cl1	1.82937e-69	1.14047e-66	1.14331	1.14331	483.969	423.307
ENSMUSG00000038244	Mical2	1.4185e-68	8.56683e-66	1.28525	1.28525	142.294	110.713
ENSMUSG00000064356	mt-Atp8	2.5487e-68	1.49261e-65	1.20285	1.20285	296.513	246.509
ENSMUSG00000038274	Fau	4.86527e-67	2.76548e-64	0.909671	-1.0993	1316.52	1447.25
ENSMUSG00000039278	Pcsk1n	2.12563e-66	1.17371e-63	1.07534	1.07534	1787.49	1662.25
ENSMUSG00000017778	Cox7c	6.51281e-66	3.49629e-63	0.90934	-1.0997	1411.27	1551.97
ENSMUSG00000045903	Npas4	3.98495e-64	2.08144e-61	1	1	1	1
ENSMUSG00000015090	Ptgds	2.78744e-63	1.41763e-60	0.764066	-1.30879	419.495	549.03
ENSMUSG00000037868	Egr2	1.20443e-62	5.96841e-60	1	1	1	1
ENSMUSG00000013089	Etv5	2.00243e-62	9.67474e-60	1.47245	1.47245	66.2919	45.0215
ENSMUSG00000020601	Trib2	4.9256e-61	2.32176e-58	24.7315	24.7315	24.7315	1
ENSMUSG00000041453	Rpl21	1.23214e-60	5.66959e-58	0.913134	-1.09513	1546.81	1693.96
ENSMUSG00000014313	Cox6c	4.52943e-58	2.03571e-55	0.928076	-1.0775	2047.41	2206.08
ENSMUSG00000020048	Hsp90b1	1.09886e-57	4.82648e-55	1.1496	1.1496	256.648	223.25
ENSMUSG00000022044	Stmn4	3.82922e-57	1.62019e-54	0.883536	-1.13182	360.975	408.557
ENSMUSG00000031833	Mast3	3.8564e-57	1.62019e-54	1.21895	1.21895	145.184	119.106
ENSMUSG00000024661	Fth1	7.47566e-57	3.07393e-54	0.903002	-1.10742	4959.63	5492.38
ENSMUSG00000029657	Hsph1	2.13526e-55	8.59708e-53	1.1619	1.1619	231.869	199.56
ENSMUSG00000045671	Spred2	8.83386e-55	3.48415e-52	1.40328	1.40328	51.7464	36.8753
ENSMUSG00000052837	Junb	2.73042e-54	1.05536e-51	1	1	1	1
ENSMUSG00000037984	Neurod6	3.57048e-54	1.353e-51	1.4446	1.4446	79.1965	54.8223
ENSMUSG00000024190	Dusp1	8.87004e-54	3.29658e-51	28.2142	28.2142	28.2142	1
ENSMUSG00000041841	Rpl37	1.69393e-53	6.17676e-51	0.911815	-1.09671	1608.47	1764.03
ENSMUSG00000016179	Camk1g	2.21166e-53	7.91528e-51	23.3522	23.3522	23.3522	1
ENSMUSG00000064345	mt-Nd2	3.41292e-53	1.19924e-50	1.07209	1.07209	10447.8	9745.25
ENSMUSG00000031765	Mt1	4.60809e-53	1.59028e-50	0.873762	-1.14448	918.001	1050.63
ENSMUSG00000023805	Synj2	1.88262e-52	6.38309e-50	1.44641	1.44641	32.395	22.3968
ENSMUSG00000028820	Sfpq	1.36621e-51	4.55231e-49	1.31419	1.31419	76.6232	58.3044
ENSMUSG00000020484	Xbp1	1.06892e-50	3.50135e-48	1.34352	1.34352	73.5349	54.7331
ENSMUSG00000044894	Uqcrq	4.22478e-50	1.3608e-47	0.918257	-1.08902	862.162	938.912
ENSMUSG00000071866	Ppia	5.96242e-50	1.88901e-47	0.927681	-1.07796	2804.26	3022.87
ENSMUSG00000020893	Per1	2.15808e-49	6.72694e-47	1.37685	1.37685	47.776	34.6995
ENSMUSG00000037465	Klf10	4.9879e-49	1.5301e-46	23.3601	23.3601	23.3601	1
ENSMUSG00000026473	Glul	9.79359e-49	2.95736e-46	1.17471	1.17471	343.189	292.148
ENSMUSG00000032501	Trib1	1.05799e-48	3.14564e-46	1	1	1	1
ENSMUSG00000032399	Rpl4	1.22187e-48	3.57786e-46	0.915787	-1.09196	829.182	905.432
ENSMUSG00000027220	Syt13	2.57399e-48	7.42461e-46	1.16074	1.16074	191.212	164.732
ENSMUSG00000032575	Manf	3.53405e-48	1.0044e-45	1.23122	1.23122	90.6158	73.5984
ENSMUSG00000038894	Irs2	5.19586e-48	1.45529e-45	26.3728	26.3728	26.3728	1
ENSMUSG00000049556	Lingo1	6.07842e-48	1.67816e-45	1.15348	1.15348	331.759	287.615
ENSMUSG00000057863	Rpl36	1.17653e-47	3.20247e-45	0.918664	-1.08854	786.35	855.972
ENSMUSG00000064360	mt-Nd3	2.9174e-47	7.83077e-45	1.10539	1.10539	2860.64	2587.9
ENSMUSG00000023232	Serinc2	1.32701e-46	3.51312e-44	1	1	1	1
ENSMUSG00000097545	Mir124a-1hg	4.29922e-46	1.12279e-43	1.34383	1.34383	68.9018	51.2725
ENSMUSG00000089715	Cbx6	1.17228e-44	3.02074e-42	1.12062	1.12062	224.152	200.025
ENSMUSG00000019505	Ubb	2.64755e-44	6.73243e-42	0.947176	-1.05577	2135.12	2254.19
ENSMUSG00000096847	Tmem151b	3.49375e-44	8.76886e-42	1.33577	1.33577	66.3857	49.6985
ENSMUSG00000006362	Cbfa2t3	1.08316e-43	2.68375e-41	1	1	1	1
ENSMUSG00000027797	Dclk1	2.13947e-43	5.23384e-41	1.12719	1.12719	441.345	391.545
ENSMUSG00000023004	Tuba1b	4.16401e-43	1.00592e-40	1.0774	1.0774	608.766	565.035
ENSMUSG00000003410	Elavl3	4.3937e-43	1.04831e-40	1.20716	1.20716	110.836	91.8155
ENSMUSG00000035885	Cox8a	7.2107e-43	1.69944e-40	0.943198	-1.06022	2095.42	2221.61
ENSMUSG00000042978	Sbk1	9.51088e-43	2.21454e-40	29.2398	29.2398	29.2398	1
ENSMUSG00000020460	Rps27a	3.38976e-42	7.79887e-40	0.92845	-1.07706	1220.4	1314.44
ENSMUSG00000028234	Rps20	6.44099e-42	1.46445e-39	0.910052	-1.09884	947.566	1041.22
ENSMUSG00000021587	Pcsk1	9.02889e-42	2.02898e-39	1	1	1	1
ENSMUSG00000031818	Cox4i1	9.87981e-42	2.19468e-39	0.942792	-1.06068	2093.56	2220.59
ENSMUSG00000027248	Pdia3	1.27967e-41	2.81034e-39	1.18675	1.18675	112.146	94.4987
ENSMUSG00000019916	P4ha1	1.97275e-41	4.28374e-39	1	1	1	1
ENSMUSG00000051726	Kcnf1	8.65988e-41	1.85956e-38	1.25871	1.25871	78.4557	62.3303
ENSMUSG00000016252	Atp5e	4.96458e-40	1.05434e-37	0.934261	-1.07036	954.004	1021.13
ENSMUSG00000032589	Bsn	6.18108e-40	1.29843e-37	1.14336	1.14336	224.652	196.483
ENSMUSG00000020577	Tspan13	6.65939e-40	1.38386e-37	1.16035	1.16035	192.65	166.027
ENSMUSG00000029581	Fscn1	3.33748e-39	6.86172e-37	1.21373	1.21373	99.8458	82.2636
ENSMUSG00000019146	Cacng2	4.64628e-39	9.45201e-37	1.27371	1.27371	36.1804	28.4055
ENSMUSG00000031028	Tub	9.247e-39	1.86154e-36	1.33532	1.33532	55.9125	41.8721
ENSMUSG00000028410	Dnaja1	1.65689e-38	3.30114e-36	1.10685	1.10685	373.465	337.412
ENSMUSG00000049612	Omg	1.99461e-38	3.93344e-36	0.83993	-1.19058	124.192	147.86
ENSMUSG00000055839	Elob	2.38876e-38	4.66315e-36	0.93365	-1.07107	831.183	890.251
ENSMUSG00000024097	Srsf7	2.57419e-38	4.97489e-36	1.26514	1.26514	71.9421	56.8651
ENSMUSG00000022075	Rhobtb2	2.9213e-38	5.5898e-36	1.3333	1.3333	58.8236	44.1189
ENSMUSG00000032536	Trak1	4.85814e-38	9.20474e-36	1.20652	1.20652	91.0884	75.4965
ENSMUSG00000025422	Agap2	5.31284e-38	9.96853e-36	1.30812	1.30812	63.7352	48.7228
ENSMUSG00000067578	Cbln4	6.26943e-38	1.16503e-35	1	1	1	1
ENSMUSG00000003545	Fosb	1.81731e-37	3.34489e-35	1	1	1	1
ENSMUSG00000018411	Mapt	1.92326e-37	3.5065e-35	1.13665	1.13665	167.183	147.084
ENSMUSG00000027221	Chst1	2.08491e-37	3.7657e-35	1.16427	1.16427	227.593	195.482
ENSMUSG00000034765	Dusp5	2.54518e-37	4.55446e-35	1	1	1	1
ENSMUSG00000020205	Phlda1	4.62643e-37	8.20279e-35	1.38803	1.38803	31.2786	22.5346
ENSMUSG00000071172	Srsf3	5.7545e-37	1.01101e-34	1.15028	1.15028	126.651	110.104
ENSMUSG00000026773	Pfkfb3	8.79096e-37	1.53058e-34	1	1	1	1
ENSMUSG00000018648	Dusp14	9.06961e-37	1.56499e-34	1.24131	1.24131	91.4695	73.6876
ENSMUSG00000057322	Rpl38	1.03053e-36	1.76248e-34	0.930616	-1.07456	1672.47	1797.17
ENSMUSG00000071753	Cdr1os	1.44438e-36	2.44861e-34	1.28321	1.28321	39.8949	31.09
ENSMUSG00000028341	Nr4a3	2.66999e-36	4.48698e-34	1	1	1	1
ENSMUSG00000034403	Pja1	2.87334e-36	4.78709e-34	1.1451	1.1451	171.253	149.553
ENSMUSG00000037126	Psd	3.35915e-36	5.54862e-34	1.15094	1.15094	292.332	253.994
ENSMUSG00000022820	Ndufb4	6.32488e-36	1.03589e-33	0.921797	-1.08484	522.809	567.162
ENSMUSG00000078794	Dact3	9.2574e-36	1.50343e-33	1.19038	1.19038	102.491	86.0991
ENSMUSG00000025427	Rnf165	1.00156e-35	1.61302e-33	1	1	1	1
ENSMUSG00000061477	Rps7	1.90367e-35	3.04052e-33	0.922492	-1.08402	964.962	1046.04
ENSMUSG00000021203	Otub2	2.30572e-35	3.65248e-33	21.5231	21.5231	21.5231	1
ENSMUSG00000001774	Chordc1	6.31485e-35	9.92202e-33	1.28297	1.28297	45.4825	35.4509
ENSMUSG00000031167	Rbm3	7.11001e-35	1.10813e-32	0.858681	-1.16458	134.612	156.766
ENSMUSG00000090137	Uba52	1.18343e-34	1.82968e-32	0.798329	-1.25262	133.701	167.476
ENSMUSG00000043439	Epop	1.6252e-34	2.49275e-32	1.19594	1.19594	92.9165	77.6933
ENSMUSG00000055866	Per2	5.57258e-34	8.47998e-32	1	1	1	1
ENSMUSG00000025404	R3hdm2	1.01519e-33	1.53278e-31	1.16228	1.16228	121.446	104.489
ENSMUSG00000007950	Abhd8	1.49514e-33	2.23993e-31	1.10972	1.10972	297.887	268.433
ENSMUSG00000028656	Cap1	2.64386e-33	3.9304e-31	1.23491	1.23491	75.4333	61.0838
ENSMUSG00000052915	Msl1	2.83428e-33	4.18133e-31	1.18203	1.18203	95.8983	81.1303
ENSMUSG00000059534	Uqcr10	7.88771e-33	1.15483e-30	0.928385	-1.07714	719.627	775.139
ENSMUSG00000020387	Jade2	8.76245e-33	1.27326e-30	27.2125	27.2125	27.2125	1
ENSMUSG00000038690	Atp5j2	9.71595e-33	1.40127e-30	0.930513	-1.07468	846.278	909.474
ENSMUSG00000032115	Hyou1	1.43544e-32	2.05491e-30	1	1	1	1
ENSMUSG00000063889	Crem	2.05963e-32	2.9268e-30	28.0234	28.0234	28.0234	1
ENSMUSG00000044224	Dnajc21	2.39439e-32	3.37767e-30	1.25969	1.25969	36.7157	29.1467
ENSMUSG00000059291	Rpl11	2.56072e-32	3.58612e-30	0.92944	-1.07592	905.882	974.653
ENSMUSG00000025823	Pdia4	3.28442e-32	4.56653e-30	1	1	1	1
ENSMUSG00000071528	Atp5md	3.41368e-32	4.71234e-30	0.935403	-1.06906	1409.49	1506.83
ENSMUSG00000033545	Znrf1	4.31308e-32	5.91167e-30	1.18332	1.18332	84.9642	71.8017
ENSMUSG00000093674	Rpl41	7.01985e-32	9.55392e-30	0.945792	-1.05731	1922.81	2033.01
ENSMUSG00000020173	Cobl	7.09618e-32	9.59026e-30	1.27057	1.27057	69.0722	54.3632
ENSMUSG00000028634	Hivep3	1.17327e-31	1.57463e-29	1.21608	1.21608	33.8229	27.8131
ENSMUSG00000025372	Baiap2	2.00616e-31	2.67386e-29	1.14612	1.14612	204.923	178.798
ENSMUSG00000030272	Camk1	2.43773e-31	3.21254e-29	1.19965	1.19965	104.036	86.7216
ENSMUSG00000036390	Gadd45a	2.44357e-31	3.21254e-29	1	1	1	1
ENSMUSG00000038738	Shank1	2.52115e-31	3.29214e-29	1.1887	1.1887	104.95	88.2892
ENSMUSG00000054428	Atpif1	3.21599e-31	4.17129e-29	0.934744	-1.06981	839.913	898.548
ENSMUSG00000034265	Zdhhc14	3.55513e-31	4.58043e-29	1	1	1	1
ENSMUSG00000023067	Cdkn1a	3.6989e-31	4.7341e-29	1	1	1	1
ENSMUSG00000061808	Ttr	4.37538e-31	5.56306e-29	0.689034	-1.45131	114.02	165.478
ENSMUSG00000007850	Hnrnph1	4.84681e-31	6.12218e-29	1.15681	1.15681	145.176	125.497
ENSMUSG00000061887	Ssbp3	7.07559e-31	8.86714e-29	1.19572	1.19572	95.7229	80.0549
ENSMUSG00000015501	Hivep2	7.1117e-31	8.86714e-29	1.16845	1.16845	108.946	93.2396
ENSMUSG00000040605	Bace2	7.83952e-31	9.71196e-29	1	1	1	1
ENSMUSG00000035621	Midn	1.6025e-30	1.9726e-28	1	1	1	1
ENSMUSG00000051510	Mafg	1.72169e-30	2.10591e-28	1.2328	1.2328	33.3451	27.0482
ENSMUSG00000037152	Ndufc1	1.85826e-30	2.25867e-28	0.92731	-1.07839	518.552	559.2
ENSMUSG00000042807	Hecw2	3.00385e-30	3.62828e-28	0.784865	-1.2741	26.2322	33.4226
ENSMUSG00000048482	Bdnf	3.16458e-30	3.79868e-28	27.4382	27.4382	27.4382	1
ENSMUSG00000008475	Arpc5	3.27275e-30	3.90427e-28	1.18279	1.18279	98.5079	83.2842
ENSMUSG00000039001	Rps21	3.66298e-30	4.34299e-28	0.93542	-1.06904	2008.54	2147.21
ENSMUSG00000032012	Nectin1	4.00259e-30	4.71671e-28	1	1	1	1
ENSMUSG00000070348	Ccnd1	5.09732e-30	5.97035e-28	25.6887	25.6887	25.6887	1
ENSMUSG00000020886	Dlg4	7.63782e-30	8.89208e-28	1.16482	1.16482	110.52	94.8813
ENSMUSG00000060126	Tpt1	1.17792e-29	1.36315e-27	1.04947	1.04947	1262.83	1203.3
ENSMUSG00000109336	Samd4b	1.87302e-29	2.15464e-27	1.22403	1.22403	32.5249	26.5719
ENSMUSG00000032437	Stt3b	2.20317e-29	2.51943e-27	1.22204	1.22204	71.6805	58.6563
ENSMUSG00000030584	Dpf1	2.49433e-29	2.83561e-27	22.8245	22.8245	22.8245	1
ENSMUSG00000026238	Ptma	3.05669e-29	3.4546e-27	1.10023	1.10023	420.599	382.282
ENSMUSG00000065954	Tacc1	4.18739e-29	4.70497e-27	1.18967	1.18967	94.9528	79.8141
ENSMUSG00000025425	St8sia5	4.73816e-29	5.29305e-27	1.29689	1.29689	50.1592	38.6766
ENSMUSG00000057329	Bcl2	8.26703e-29	9.1821e-27	1	1	1	1
ENSMUSG00000018849	Wwc1	8.59702e-29	9.49406e-27	1.27812	1.27812	48.7359	38.131
ENSMUSG00000009569	Mrtfb	1.15398e-28	1.26715e-26	1.17849	1.17849	115.507	98.012
ENSMUSG00000043079	Synpo	2.14598e-28	2.34312e-26	1.25016	1.25016	62.6254	50.094
ENSMUSG00000059796	Eif4a1	3.95922e-28	4.29865e-26	1.11118	1.11118	255.621	230.044
ENSMUSG00000033174	Mgll	4.44939e-28	4.80385e-26	1.12838	1.12838	124.736	110.544
ENSMUSG00000024617	Camk2a	4.58557e-28	4.92337e-26	1.1205	1.1205	416.558	371.759
ENSMUSG00000064357	mt-Atp6	4.87253e-28	5.20257e-26	1.04	1.04	25155.9	24188.4
ENSMUSG00000020163	Uqcr11	6.88251e-28	7.30832e-26	0.939525	-1.06437	797.065	848.37
ENSMUSG00000008668	Rps18	1.05748e-27	1.11677e-25	1.06295	1.06295	553.498	520.719
ENSMUSG00000061689	Dlgap4	1.19614e-27	1.25634e-25	1.12498	1.12498	186.918	166.153
ENSMUSG00000022283	Pabpc1	1.2652e-27	1.32169e-25	1.15278	1.15278	111.3	96.5498
ENSMUSG00000030854	Ptpn5	1.27856e-27	1.32846e-25	1.1532	1.1532	146.04	126.639
ENSMUSG00000094626	Tmem121b	1.35787e-27	1.40332e-25	1.2764	1.2764	46.7307	36.6113
ENSMUSG00000048878	Hexim1	1.46575e-27	1.50676e-25	1.20093	1.20093	37.6719	31.3688
ENSMUSG00000034168	Irf2bpl	1.63982e-27	1.67678e-25	1.27742	1.27742	48.3918	37.8824
ENSMUSG00000046447	Camk2n1	1.69643e-27	1.72554e-25	1.14296	1.14296	1491.52	1304.97
ENSMUSG00000024427	Spry4	2.50926e-27	2.53895e-25	1	1	1	1
ENSMUSG00000024921	Smarca2	2.63849e-27	2.65581e-25	1.17776	1.17776	125.52	106.576
ENSMUSG00000064354	mt-Co2	3.32946e-27	3.33394e-25	1.04911	1.04911	19636.8	18717.6
ENSMUSG00000058546	Rpl23a	3.60822e-27	3.59445e-25	1.057	1.057	636.182	601.873
ENSMUSG00000020580	Rock2	4.4336e-27	4.39404e-25	1.15614	1.15614	126.088	109.06
ENSMUSG00000102869	2900097C17Rik	4.92311e-27	4.85428e-25	1.05546	1.05546	897.067	849.931
ENSMUSG00000037239	Spred3	5.09933e-27	5.00252e-25	1	1	1	1
ENSMUSG00000021366	Hivep1	5.42959e-27	5.29961e-25	1.23235	1.23235	40.1498	32.5799
ENSMUSG00000021373	Cap2	6.46444e-27	6.27798e-25	1.12843	1.12843	179.634	159.189
ENSMUSG00000060938	Rpl26	6.61747e-27	6.39446e-25	1.04235	1.04235	1210.92	1161.72
ENSMUSG00000022296	Baalc	6.96893e-27	6.70058e-25	1.13121	1.13121	176.095	155.67
ENSMUSG00000036273	Lrrk2	7.61526e-27	7.28576e-25	24.5025	24.5025	24.5025	1
ENSMUSG00000007097	Atp1a2	1.50511e-26	1.43289e-24	1.12883	1.12883	413.77	366.548
ENSMUSG00000050711	Scg2	1.62964e-26	1.54385e-24	1.15361	1.15361	135.113	117.122
ENSMUSG00000028945	Rheb	1.79552e-26	1.68839e-24	1.10344	1.10344	233.392	211.513
ENSMUSG00000026202	Tuba4a	1.79969e-26	1.68839e-24	1.0727	1.0727	560.075	522.117
ENSMUSG00000021270	Hsp90aa1	1.90847e-26	1.78179e-24	1.05884	1.05884	1090.87	1030.25
ENSMUSG00000033565	Rbfox2	1.95386e-26	1.8154e-24	1.19974	1.19974	70.6049	58.85
ENSMUSG00000051703	Tmem198	2.02021e-26	1.86807e-24	1.23226	1.23226	62.2826	50.5434
ENSMUSG00000021719	Rgs7bp	2.22984e-26	2.05209e-24	1.13609	1.13609	133.9	117.86
ENSMUSG00000054808	Actn4	2.46994e-26	2.26228e-24	1.31782	1.31782	51.8842	39.3714
ENSMUSG00000060636	Rpl35a	4.09894e-26	3.73661e-24	0.934149	-1.07049	1210.82	1296.17
ENSMUSG00000029478	Ncor2	5.98906e-26	5.43401e-24	1.22624	1.22624	64.8831	52.9123
ENSMUSG00000031760	Mt3	7.13106e-26	6.43995e-24	0.9402	-1.0636	1641.63	1746.04
ENSMUSG00000032076	Cadm1	7.28041e-26	6.54424e-24	1.1768	1.1768	85.4206	72.5875
ENSMUSG00000037727	Avp	7.76605e-26	6.94846e-24	1	1	1	1
ENSMUSG00000025277	Abhd6	8.03541e-26	7.15633e-24	1.27238	1.27238	46.6002	36.6246
ENSMUSG00000022012	Enox1	9.4088e-26	8.34103e-24	1	1	1	1
ENSMUSG00000035152	Ap2b1	1.01343e-25	8.9432e-24	1.16045	1.16045	105.846	91.2106
ENSMUSG00000046093	Hpcal4	1.11048e-25	9.75509e-24	1.14878	1.14878	311.121	270.827
ENSMUSG00000015944	Castor2	1.13256e-25	9.90398e-24	1.26727	1.26727	54.9165	43.3343
ENSMUSG00000060780	Lrrtm1	1.52051e-25	1.32367e-23	1.24537	1.24537	41.8999	33.6445
ENSMUSG00000033863	Klf9	1.96971e-25	1.70703e-23	1.12333	1.12333	145.661	129.669
ENSMUSG00000050556	Kcnb1	2.06973e-25	1.7857e-23	1.17285	1.17285	106.456	90.7671
ENSMUSG00000026688	Mgst3	2.37114e-25	2.03665e-23	0.901694	-1.10902	294.309	326.396
ENSMUSG00000001419	Mef2d	2.50799e-25	2.14467e-23	1.16693	1.16693	108.525	93.0002
ENSMUSG00000035674	Ndufa3	3.18258e-25	2.70954e-23	0.924551	-1.08161	476.649	515.547
ENSMUSG00000054766	Set	3.2448e-25	2.7504e-23	1.11954	1.11954	165.405	147.743
ENSMUSG00000019775	Rgs17	3.4243e-25	2.88987e-23	1.24861	1.24861	42.0006	33.6378
ENSMUSG00000025290	Rps24	4.92552e-25	4.13872e-23	0.936906	-1.06734	1515.4	1617.46
ENSMUSG00000035640	Cbarp	5.77987e-25	4.83557e-23	1.11399	1.11399	199.24	178.853
ENSMUSG00000032192	Gnb5	1.06382e-24	8.86177e-23	1.13575	1.13575	134.581	118.495
ENSMUSG00000052146	Rps10	1.22755e-24	1.01818e-22	0.932692	-1.07217	825.379	884.943
ENSMUSG00000005610	Eif4g2	2.26e-24	1.86653e-22	1.07163	1.07163	383.888	358.228
ENSMUSG00000007817	Zmiz1	3.01462e-24	2.47917e-22	1.29518	1.29518	54.6537	42.1979
ENSMUSG00000078453	Abracl	3.32247e-24	2.72076e-22	1.19122	1.19122	33.8438	28.411
ENSMUSG00000029641	Rasl11a	3.36169e-24	2.74127e-22	1	1	1	1
ENSMUSG00000022698	Naa50	3.73344e-24	3.03162e-22	1.22174	1.22174	65.0343	53.2309
ENSMUSG00000042700	Sipa1l1	3.92823e-24	3.17644e-22	1.15945	1.15945	96.5637	83.2842
ENSMUSG00000002107	Celf2	4.12113e-24	3.31854e-22	1.11355	1.11355	153.257	137.629
ENSMUSG00000020032	Nuak1	4.38269e-24	3.51452e-22	26.8375	26.8375	26.8375	1
ENSMUSG00000025582	Nptx1	5.506e-24	4.39707e-22	1.17295	1.17295	180.516	153.9
ENSMUSG00000071072	Ptges3	6.15906e-24	4.89836e-22	1.13656	1.13656	118.334	104.116
ENSMUSG00000036565	Ttyh3	8.11256e-24	6.42555e-22	1.1989	1.1989	69.0415	57.5876
ENSMUSG00000054728	Phactr1	8.17778e-24	6.45077e-22	1.10768	1.10768	148.965	134.484
ENSMUSG00000042712	Tceal9	9.00831e-24	7.07702e-22	1.1244	1.1244	143.253	127.404
ENSMUSG00000033594	Spata2l	9.15675e-24	7.16451e-22	1.20168	1.20168	31.4025	26.1323
ENSMUSG00000045193	Cirbp	1.04593e-23	8.15069e-22	0.82452	-1.21283	49.7011	60.2789
ENSMUSG00000061911	Myt1l	1.074e-23	8.33583e-22	1.13886	1.13886	135.278	118.783
ENSMUSG00000031442	Mcf2l	1.12867e-23	8.72504e-22	1.2183	1.2183	66.6788	54.7312
ENSMUSG00000030605	Mfge8	1.3254e-23	1.02051e-21	1.14603	1.14603	139.251	121.508
ENSMUSG00000003345	Csnk1g2	1.35632e-23	1.04017e-21	1.12251	1.12251	122.179	108.844
ENSMUSG00000040785	Ttc3	1.43878e-23	1.09904e-21	1.08029	1.08029	490.875	454.392
ENSMUSG00000041959	S100a10	1.44796e-23	1.1017e-21	1.23871	1.23871	77.8541	62.8509
ENSMUSG00000052534	Pbx1	1.47415e-23	1.11723e-21	1.20508	1.20508	72.7051	60.3319
ENSMUSG00000039646	Vasn	1.60883e-23	1.21454e-21	1	1	1	1
ENSMUSG00000029135	Fosl2	1.71849e-23	1.29228e-21	1	1	1	1
ENSMUSG00000027540	Ptpn1	1.93534e-23	1.44971e-21	1	1	1	1
ENSMUSG00000018040	Rrp7a	2.13939e-23	1.59637e-21	1.17925	1.17925	64.8953	55.0309
ENSMUSG00000090935	Synj2bp	2.41042e-23	1.79168e-21	1.22758	1.22758	30.0649	24.4912
ENSMUSG00000053414	Hunk	2.76618e-23	2.04351e-21	1	1	1	1
ENSMUSG00000022099	Dmtn	2.77036e-23	2.04351e-21	1.11733	1.11733	212.516	190.199
ENSMUSG00000039615	Stub1	2.79473e-23	2.05365e-21	1.14132	1.14132	122.824	107.615
ENSMUSG00000064363	mt-Nd4	2.99888e-23	2.19532e-21	1.03333	1.03333	11507.6	11136.4
ENSMUSG00000030209	Grin2b	3.17505e-23	2.31551e-21	1.19955	1.19955	73.8601	61.573
ENSMUSG00000046668	Cxxc5	3.59307e-23	2.61051e-21	1.14454	1.14454	101.932	89.0596
ENSMUSG00000022587	Ly6e	4.90846e-23	3.55285e-21	1.09545	1.09545	257.322	234.901
ENSMUSG00000027298	Tyro3	5.87755e-23	4.23842e-21	1.15454	1.15454	107.841	93.4058
ENSMUSG00000051375	Pcdh1	6.15112e-23	4.4192e-21	1.16947	1.16947	32.7949	28.0426
ENSMUSG00000034936	Arl4d	6.74175e-23	4.8256e-21	1	1	1	1
ENSMUSG00000024966	Stip1	7.21912e-23	5.14822e-21	1.13511	1.13511	123.735	109.007
ENSMUSG00000049649	Gpr3	8.20741e-23	5.83149e-21	1	1	1	1
ENSMUSG00000016349	Eef1a2	9.3733e-23	6.63547e-21	1.07639	1.07639	603.696	560.851
ENSMUSG00000032224	Fam81a	1.08504e-22	7.6531e-21	1.16671	1.16671	78.3686	67.1704
ENSMUSG00000025402	Nab2	1.32181e-22	9.28919e-21	22.3251	22.3251	22.3251	1
ENSMUSG00000023915	Tnfrsf21	1.54528e-22	1.08203e-20	1.2608	1.2608	47.2974	37.5139
ENSMUSG00000037855	Zfp365	1.61712e-22	1.12825e-20	1.0798	1.0798	294.207	272.464
ENSMUSG00000040183	Ankrd6	1.69264e-22	1.17669e-20	1	1	1	1
ENSMUSG00000041084	Ostc	1.79003e-22	1.23993e-20	1.2136	1.2136	58.8593	48.4999
ENSMUSG00000043415	Otud1	1.85504e-22	1.28037e-20	1	1	1	1
ENSMUSG00000004455	Ppp1cc	2.22233e-22	1.52843e-20	1.12192	1.12192	149.99	133.691
ENSMUSG00000090071	Cdk5r2	2.2437e-22	1.53765e-20	1.22286	1.22286	70.2683	57.4621
ENSMUSG00000072825	Cep170b	2.47041e-22	1.68704e-20	1.13319	1.13319	86.2019	76.0704
ENSMUSG00000071862	Lrrtm2	2.59012e-22	1.76256e-20	1.18204	1.18204	31.6601	26.7842
ENSMUSG00000094483	Purb	2.63602e-22	1.7875e-20	1.0734	1.0734	282.178	262.882
ENSMUSG00000027133	Nop10	4.36972e-22	2.95277e-20	0.900747	-1.11019	191.543	212.649
ENSMUSG00000025733	Rhot2	4.62976e-22	3.10676e-20	1.23309	1.23309	41.2941	33.4885
ENSMUSG00000008682	Rpl10	4.62016e-22	3.10676e-20	1.05558	1.05558	447.83	424.251
ENSMUSG00000047415	Gpr68	4.79027e-22	3.20335e-20	1	1	1	1
ENSMUSG00000030805	Stx4a	5.69364e-22	3.76833e-20	1.20384	1.20384	57.4634	47.7332
ENSMUSG00000030956	Fam53b	5.67434e-22	3.76833e-20	1	1	1	1
ENSMUSG00000000184	Ccnd2	5.67685e-22	3.76833e-20	26.1881	26.1881	26.1881	1
ENSMUSG00000005871	Apc	6.35433e-22	4.19125e-20	1.15134	1.15134	83.9581	72.9217
ENSMUSG00000048285	Frmd6	6.5765e-22	4.32304e-20	1	1	1	1
ENSMUSG00000098274	Rpl24	8.60323e-22	5.63614e-20	0.942929	-1.06052	893.664	947.752
ENSMUSG00000044352	Sowaha	1.11478e-21	7.27843e-20	1.18211	1.18211	36.1306	30.5644
ENSMUSG00000026626	Ppp2r5a	1.12337e-21	7.30983e-20	1.16403	1.16403	68.1111	58.5131
ENSMUSG00000024949	Sf1	1.20492e-21	7.81417e-20	1.18498	1.18498	72.2617	60.9811
ENSMUSG00000079523	Tmsb10	1.26313e-21	8.16431e-20	0.891314	-1.12194	757.618	850.002
ENSMUSG00000052681	Rap1b	1.33128e-21	8.5761e-20	1.19085	1.19085	64.2558	53.9579
ENSMUSG00000063015	Ccni	1.33801e-21	8.59082e-20	1.11587	1.11587	101.928	91.3438
ENSMUSG00000051403	Ppp1r37	1.39213e-21	8.9087e-20	1.18665	1.18665	64.885	54.6793
ENSMUSG00000042406	Atf4	1.62806e-21	1.03841e-19	1.12225	1.12225	147.651	131.567
ENSMUSG00000007682	Dio2	1.63484e-21	1.0393e-19	1	1	1	1
ENSMUSG00000069662	Marcks	1.66508e-21	1.05506e-19	1.10267	1.10267	205.451	186.322
ENSMUSG00000042079	Hnrnpf	1.76255e-21	1.11317e-19	1.1673	1.1673	65.1484	55.811
ENSMUSG00000005958	Ephb3	2.03728e-21	1.28249e-19	1	1	1	1
ENSMUSG00000035383	Pmch	2.11732e-21	1.32855e-19	1	1	1	1
ENSMUSG00000053907	Mat2a	2.37892e-21	1.48787e-19	1.20841	1.20841	61.6372	51.0071
ENSMUSG00000058600	Rpl30	2.39196e-21	1.49119e-19	0.936522	-1.06778	908.664	970.253
ENSMUSG00000039671	Zmynd8	2.44612e-21	1.52005e-19	1.23519	1.23519	54.5511	44.1642
ENSMUSG00000020267	Hint1	2.53469e-21	1.57004e-19	0.934909	-1.06962	701.076	749.887
ENSMUSG00000004798	Ulk2	2.66757e-21	1.64708e-19	1.21886	1.21886	58.1616	47.7181
ENSMUSG00000041740	Rnf10	2.79457e-21	1.72e-19	1.12666	1.12666	113.475	100.718
ENSMUSG00000023272	Creld2	2.82796e-21	1.73502e-19	1	1	1	1
ENSMUSG00000048895	Cdk5r1	2.88579e-21	1.7649e-19	1.10585	1.10585	182.116	164.685
ENSMUSG00000085007	Gm11549	3.06815e-21	1.8705e-19	1.22453	1.22453	68.6682	56.0769
ENSMUSG00000008153	Clstn3	3.25011e-21	1.97521e-19	1.09775	1.09775	168.649	153.631
ENSMUSG00000022450	Ndufa6	3.81675e-21	2.3123e-19	0.928768	-1.0767	526.936	567.349
ENSMUSG00000036225	Kctd1	3.86888e-21	2.33656e-19	1.26287	1.26287	46.5061	36.8256
ENSMUSG00000070544	Top1	4.0964e-21	2.46626e-19	1.24204	1.24204	44.1451	35.5425
ENSMUSG00000113902	Ndufb1-ps	5.77389e-21	3.46541e-19	0.931269	-1.0738	493.092	529.484
ENSMUSG00000001289	Pfdn5	6.03027e-21	3.60808e-19	0.937641	-1.06651	594.689	634.239
ENSMUSG00000086841	2410006H16Rik	6.43554e-21	3.83868e-19	0.865621	-1.15524	89.569	103.474
ENSMUSG00000024647	Cbln2	7.14343e-21	4.24781e-19	24.2017	24.2017	24.2017	1
ENSMUSG00000067889	Sptbn2	7.19012e-21	4.26246e-19	1.07305	1.07305	338.003	314.994
ENSMUSG00000037541	Shank2	7.88917e-21	4.66257e-19	1.1727	1.1727	33.7637	28.7915
ENSMUSG00000035390	Brsk1	8.29253e-21	4.88602e-19	1.14581	1.14581	95.0708	82.9723
ENSMUSG00000057841	Rpl32	8.41419e-21	4.94263e-19	0.948651	-1.05413	1013.39	1068.24
ENSMUSG00000020882	Cacnb1	8.44723e-21	4.947e-19	1.18198	1.18198	64.8306	54.8491
ENSMUSG00000017314	Mpp2	8.68418e-21	5.0704e-19	1.18384	1.18384	36.9859	31.2424
ENSMUSG00000029406	Pitpnm2	8.95092e-21	5.2104e-19	1.2464	1.2464	56.8684	45.6263
ENSMUSG00000028495	Rps6	8.99214e-21	5.21868e-19	1.06023	1.06023	443.895	418.676
ENSMUSG00000071415	Rpl23	9.78799e-21	5.66356e-19	1.08555	1.08555	614.646	566.206
ENSMUSG00000008855	Hdac5	1.09742e-20	6.33095e-19	1.1402	1.1402	75.5919	66.2972
ENSMUSG00000038095	Sbno1	1.11589e-20	6.41835e-19	1.20879	1.20879	58.665	48.5319
ENSMUSG00000022769	Sdf2l1	1.27357e-20	7.30354e-19	1	1	1	1
ENSMUSG00000009927	Rps25	1.29057e-20	7.37918e-19	1.05141	1.05141	623.401	592.922
ENSMUSG00000000740	Rpl13	1.31308e-20	7.48574e-19	0.950404	-1.05218	1559.36	1640.73
ENSMUSG00000060373	Hnrnpc	1.33803e-20	7.60114e-19	1.11497	1.11497	141.154	126.598
ENSMUSG00000090877	Hspa1b	1.34119e-20	7.60114e-19	1	1	1	1
ENSMUSG00000022770	Dlg1	1.46475e-20	8.27713e-19	1.14402	1.14402	91.4759	79.9598
ENSMUSG00000042388	Dlgap3	1.47763e-20	8.32557e-19	1.09655	1.09655	227.009	207.021
ENSMUSG00000059401	Mamld1	1.62796e-20	9.14592e-19	21.1611	21.1611	21.1611	1
ENSMUSG00000036698	Ago2	1.63488e-20	9.15816e-19	1.50425	1.50425	27.5623	18.3229
ENSMUSG00000032402	Smad3	1.70308e-20	9.51264e-19	1	1	1	1
ENSMUSG00000026335	Pam	1.96585e-20	1.09487e-18	1.28762	1.28762	47.4544	36.8543
ENSMUSG00000024268	Celf4	2.09349e-20	1.16261e-18	1.08907	1.08907	249.812	229.381
ENSMUSG00000053166	Cdh22	2.19124e-20	1.2134e-18	21.0397	21.0397	21.0397	1
ENSMUSG00000034209	Rasl10a	2.30918e-20	1.27506e-18	1.29253	1.29253	52.039	40.2614
ENSMUSG00000025475	Adgra1	2.46217e-20	1.35567e-18	1.21992	1.21992	42.2108	34.6012
ENSMUSG00000061518	Cox5b	3.18656e-20	1.74953e-18	0.949337	-1.05337	1140.65	1201.52
ENSMUSG00000005089	Slc1a2	3.44695e-20	1.88713e-18	1.0568	1.0568	1156.62	1094.46
ENSMUSG00000052727	Map1b	3.55143e-20	1.93884e-18	1.07782	1.07782	446.106	413.898
ENSMUSG00000029364	Wsb2	3.6371e-20	1.98002e-18	1.07893	1.07893	252.234	233.781
ENSMUSG00000026623	Lpgat1	4.00896e-20	2.17632e-18	1.11463	1.11463	114.895	103.08
ENSMUSG00000021062	Rab15	4.10663e-20	2.2231e-18	1.13974	1.13974	112.736	98.9134
ENSMUSG00000021277	Traf3	4.24901e-20	2.29375e-18	1	1	1	1
ENSMUSG00000022114	Spry2	4.51052e-20	2.42814e-18	24.4048	24.4048	24.4048	1
ENSMUSG00000035226	Rims4	4.75573e-20	2.55303e-18	1.16572	1.16572	35.8055	30.7153
ENSMUSG00000055531	Cpsf6	5.24592e-20	2.80839e-18	1.26643	1.26643	48.9813	38.6766
ENSMUSG00000024212	Mllt1	5.53369e-20	2.95426e-18	1.24272	1.24272	28.6463	23.0514
ENSMUSG00000043445	Pgp	5.94143e-20	3.15967e-18	1.12202	1.12202	114.02	101.62
ENSMUSG00000027184	Caprin1	5.95116e-20	3.15967e-18	1.12412	1.12412	103.753	92.2978
ENSMUSG00000018750	Zbtb4	7.66685e-20	4.05944e-18	1.21688	1.21688	61.2768	50.3556
ENSMUSG00000052040	Klf13	9.28095e-20	4.90065e-18	1.16064	1.16064	80.2779	69.1671
ENSMUSG00000035863	Palm	9.35208e-20	4.92475e-18	1.12798	1.12798	97.3223	86.28
ENSMUSG00000078235	Fam43b	9.79951e-20	5.14331e-18	1.17102	1.17102	29.563	25.2455
ENSMUSG00000038485	Socs7	9.82035e-20	5.14331e-18	27.0236	27.0236	27.0236	1
ENSMUSG00000039621	Prex1	1.02938e-19	5.37668e-18	1.19722	1.19722	65.4967	54.7071
ENSMUSG00000031822	Gse1	1.09237e-19	5.69033e-18	25.2249	25.2249	25.2249	1
ENSMUSG00000070802	Pnmal2	1.10723e-19	5.75225e-18	1.12756	1.12756	149.419	132.515
ENSMUSG00000049313	Sorl1	1.15644e-19	5.99181e-18	1.13712	1.13712	152.993	134.544
ENSMUSG00000034902	Pip5k1c	1.20958e-19	6.25033e-18	1.10188	1.10188	185.539	168.385
ENSMUSG00000034613	Ppm1h	1.23644e-19	6.37213e-18	1.18242	1.18242	29.9941	25.3667
ENSMUSG00000022332	Khdrbs3	1.63901e-19	8.42432e-18	1.1129	1.1129	211.315	189.879
ENSMUSG00000025986	Slc39a10	2.33812e-19	1.19858e-17	1.12296	1.12296	144.585	128.753
ENSMUSG00000000531	Grasp	2.44403e-19	1.24956e-17	1.14537	1.14537	31.2793	27.3093
ENSMUSG00000059991	Nptx2	2.70019e-19	1.37688e-17	1.21337	1.21337	35.0954	28.924
ENSMUSG00000022354	Ndufb9	2.86728e-19	1.45824e-17	0.939238	-1.06469	721.24	767.899
ENSMUSG00000004460	Dnajb11	2.88391e-19	1.46285e-17	1.1616	1.1616	36.7947	31.6759
ENSMUSG00000029394	Cdk2ap1	2.94668e-19	1.49077e-17	1.19897	1.19897	69.1738	57.6942
ENSMUSG00000034994	Eef2	3.01661e-19	1.52217e-17	1.05069	1.05069	625.323	595.156
ENSMUSG00000003585	Sec14l2	3.05355e-19	1.53679e-17	18.1287	18.1287	18.1287	1
ENSMUSG00000027763	Mbnl1	3.12854e-19	1.57045e-17	1.19585	1.19585	58.2404	48.7021
ENSMUSG00000058799	Nap1l1	3.2115e-19	1.60791e-17	1.0873	1.0873	236.081	217.126
ENSMUSG00000034075	Zdhhc5	3.26787e-19	1.63191e-17	1.18625	1.18625	30.6088	25.8029
ENSMUSG00000040952	Rps19	3.32905e-19	1.65818e-17	1.03964	1.03964	871.53	838.3
ENSMUSG00000000560	Gabra2	3.39902e-19	1.68868e-17	16.8327	16.8327	16.8327	1
ENSMUSG00000001891	Ugp2	3.49271e-19	1.73077e-17	1.16877	1.16877	62.7276	53.6699
ENSMUSG00000045515	Pou3f3	3.51137e-19	1.73557e-17	1.25754	1.25754	55.4247	44.0739
ENSMUSG00000005483	Dnajb1	3.70099e-19	1.82463e-17	1.23628	1.23628	50.969	41.2277
ENSMUSG00000033768	Nrxn2	4.04082e-19	1.9871e-17	1.12843	1.12843	104.47	92.5802
ENSMUSG00000033377	Palmd	4.19937e-19	2.05982e-17	1	1	1	1
ENSMUSG00000033629	Hacd3	6.12555e-19	2.99161e-17	1.1477	1.1477	80.6081	70.2345
ENSMUSG00000030007	Cct7	6.12996e-19	2.99161e-17	1.09619	1.09619	174.432	159.125
ENSMUSG00000073139	Tmem185a	6.20343e-19	3.01984e-17	1.34609	1.34609	28.4701	21.1503
ENSMUSG00000006304	Arpc2	6.25018e-19	3.03495e-17	1.09474	1.09474	177.532	162.168
ENSMUSG00000002459	Rgs20	6.57178e-19	3.18311e-17	24.2213	24.2213	24.2213	1
ENSMUSG00000028851	Nudc	7.13088e-19	3.44529e-17	1.09163	1.09163	136.544	125.083
ENSMUSG00000020708	Psmc5	7.32129e-19	3.52846e-17	1.09431	1.09431	183.622	167.797
ENSMUSG00000028527	Ak4	7.35965e-19	3.53813e-17	22.9668	22.9668	22.9668	1
ENSMUSG00000000247	Lhx2	9.9879e-19	4.78693e-17	1.25681	1.25681	47.9893	38.1832
ENSMUSG00000021379	Id4	1.00068e-18	4.78693e-17	1.16194	1.16194	33.4999	28.8311
ENSMUSG00000035285	Nat14	1.02067e-18	4.87048e-17	1.13352	1.13352	90.0152	79.4124
ENSMUSG00000039844	Rapgef1	1.02806e-18	4.89367e-17	1.20706	1.20706	55.1943	45.7264
ENSMUSG00000035007	Rundc1	1.05374e-18	5.00357e-17	26.2095	26.2095	26.2095	1
ENSMUSG00000036257	Pnpla8	1.06363e-18	5.03814e-17	1.13301	1.13301	86.7053	76.5268
ENSMUSG00000019804	Snx3	1.11899e-18	5.28743e-17	1.07462	1.07462	259.182	241.185
ENSMUSG00000053253	Ndfip2	1.15316e-18	5.43558e-17	1.10835	1.10835	121.679	109.784
ENSMUSG00000042688	Mapk6	1.1886e-18	5.58901e-17	1.15507	1.15507	31.6706	27.4188
ENSMUSG00000041881	Ndufa7	1.19938e-18	5.62603e-17	0.933738	-1.07096	362.762	388.505
ENSMUSG00000028680	Plk3	1.33246e-18	6.23512e-17	1	1	1	1
ENSMUSG00000060657	Marf1	1.35784e-18	6.33854e-17	1.22618	1.22618	47.0088	38.3376
ENSMUSG00000040896	Kcnd3	1.50055e-18	6.98786e-17	23.8327	23.8327	23.8327	1
ENSMUSG00000024883	Rin1	1.75751e-18	8.1648e-17	23.2485	23.2485	23.2485	1
ENSMUSG00000021676	Iqgap2	1.83853e-18	8.52075e-17	1	1	1	1
ENSMUSG00000042032	Mat2b	1.9916e-18	9.20805e-17	0.89838	-1.11312	157.97	175.839
ENSMUSG00000089889	0610040B10Rik	2.04001e-18	9.40937e-17	1	1	1	1
ENSMUSG00000022443	Myh9	2.14883e-18	9.88771e-17	1	1	1	1
ENSMUSG00000064367	mt-Nd5	2.2264e-18	1.02203e-16	1.05038	1.05038	1431.1	1362.47
ENSMUSG00000063317	Usp31	2.23695e-18	1.02444e-16	1.17182	1.17182	39.5316	33.7354
ENSMUSG00000022462	Slc38a2	2.27515e-18	1.03947e-16	1.16842	1.16842	72.9914	62.4701
ENSMUSG00000030374	Strn4	2.42889e-18	1.10709e-16	1.10784	1.10784	149.757	135.179
ENSMUSG00000029359	Tesc	2.54588e-18	1.15769e-16	1.1741	1.1741	88.6326	75.4897
ENSMUSG00000000804	Usp32	2.56123e-18	1.16193e-16	1.20592	1.20592	67.6083	56.0636
ENSMUSG00000022342	Kcnv1	2.70868e-18	1.22595e-16	1.27214	1.27214	50.7719	39.9105
ENSMUSG00000024261	Syt4	2.75518e-18	1.24408e-16	1.10698	1.10698	145.642	131.567
ENSMUSG00000013698	Pea15a	2.98797e-18	1.34605e-16	1.0632	1.0632	281.756	265.007
ENSMUSG00000044667	Plppr4	3.37118e-18	1.51515e-16	1.16028	1.16028	91.552	78.9054
ENSMUSG00000022185	Acin1	3.38508e-18	1.51786e-16	1.18438	1.18438	33.4014	28.2016
ENSMUSG00000017376	Nlk	4.01135e-18	1.79452e-16	1.16516	1.16516	79.5834	68.3023
ENSMUSG00000004951	Hspb1	4.08725e-18	1.82425e-16	1	1	1	1
ENSMUSG00000050530	Fam171a1	4.19907e-18	1.86985e-16	1.24326	1.24326	50.688	40.7701
ENSMUSG00000019433	Gipc1	4.35127e-18	1.93316e-16	1.22712	1.22712	55.9149	45.5659
ENSMUSG00000025980	Hspd1	4.43897e-18	1.9676e-16	1.10552	1.10552	131.773	119.195
ENSMUSG00000021701	Plk2	4.6756e-18	2.06775e-16	1.10651	1.10651	133.504	120.653
ENSMUSG00000027223	Mapk8ip1	4.85681e-18	2.14298e-16	1.07892	1.07892	181.055	167.811
ENSMUSG00000028552	Eps15	5.22685e-18	2.29831e-16	1.10869	1.10869	136.476	123.097
ENSMUSG00000022201	Zfr	5.23263e-18	2.29831e-16	1.08702	1.08702	198.991	183.061
ENSMUSG00000110185	Igip	5.27597e-18	2.3121e-16	1.1123	1.1123	123.998	111.479
ENSMUSG00000060143	Gm10076	5.41441e-18	2.3674e-16	0.890114	-1.12345	256.422	288.078
ENSMUSG00000028132	.	6.31774e-18	2.75613e-16	1.18888	1.18888	59.038	49.6586
ENSMUSG00000042608	Stk40	6.60163e-18	2.87349e-16	1	1	1	1
ENSMUSG00000039156	Stim2	6.7279e-18	2.92188e-16	1.22066	1.22066	46.5451	38.131
ENSMUSG00000020440	Arf5	6.86511e-18	2.97304e-16	1.09409	1.09409	213.26	194.921
ENSMUSG00000038453	Srcin1	6.87648e-18	2.97304e-16	1.12891	1.12891	100.899	89.3776
ENSMUSG00000021057	Akap5	7.40231e-18	3.19324e-16	1.18981	1.18981	32.5942	27.3944
ENSMUSG00000004535	Tax1bp1	7.89021e-18	3.39613e-16	1.11509	1.11509	104.713	93.9051
ENSMUSG00000018909	Arrb1	8.49031e-18	3.64631e-16	1.12532	1.12532	81.8006	72.6909
ENSMUSG00000024639	Gnaq	8.64378e-18	3.70398e-16	1.22855	1.22855	49.5639	40.3435
ENSMUSG00000035011	Zbtb7a	8.66488e-18	3.70481e-16	1.21952	1.21952	45.4212	37.2452
ENSMUSG00000040687	Madd	9.18009e-18	3.91643e-16	1.10608	1.10608	128.195	115.9
ENSMUSG00000028639	Ybx1	9.40525e-18	4.00365e-16	1.10273	1.10273	114.595	103.919
ENSMUSG00000097383	1500026H17Rik	1.04349e-17	4.43221e-16	1	1	1	1
ENSMUSG00000029169	Dhx15	1.05016e-17	4.45073e-16	1.23096	1.23096	52.0061	42.2485
ENSMUSG00000028676	Srsf10	1.34133e-17	5.67231e-16	1.14584	1.14584	35.238	30.753
ENSMUSG00000024411	Aqp4	1.3645e-17	5.7577e-16	1.16077	1.16077	30.0777	25.9119
ENSMUSG00000087249	Gm16062	1.37195e-17	5.77656e-16	1	1	1	1
ENSMUSG00000032470	Mras	1.41295e-17	5.93625e-16	1.1254	1.1254	93.3529	82.9512
ENSMUSG00000053560	Ier2	1.44726e-17	6.0672e-16	1	1	1	1
ENSMUSG00000023809	Rps6ka2	1.61779e-17	6.7674e-16	1	1	1	1
ENSMUSG00000063160	Numbl	1.70102e-17	7.10022e-16	1.18954	1.18954	56.8989	47.8326
ENSMUSG00000021124	Vti1b	1.73123e-17	7.21072e-16	1.06856	1.06856	286.919	268.511
ENSMUSG00000056812	St8sia3	1.73638e-17	7.21662e-16	1.16692	1.16692	75.6814	64.8559
ENSMUSG00000034158	Lrrc58	2.12725e-17	8.82214e-16	1.17223	1.17223	67.564	57.6374
ENSMUSG00000029822	Osbpl3	2.23232e-17	9.23806e-16	1	1	1	1
ENSMUSG00000034275	Igsf9b	2.36535e-17	9.76769e-16	1.16103	1.16103	32.7836	28.2367
ENSMUSG00000004980	Hnrnpa2b1	2.50032e-17	1.0303e-15	1.06333	1.06333	290.15	272.868
ENSMUSG00000026482	Rgl1	2.63181e-17	1.08218e-15	1.16906	1.16906	35.7746	30.6011
ENSMUSG00000007739	Cct4	2.81104e-17	1.15342e-15	1.14048	1.14048	111.746	97.9818
ENSMUSG00000020612	Prkar1a	2.948e-17	1.20706e-15	1.06361	1.06361	316.807	297.861
ENSMUSG00000030465	Psd3	3.10421e-17	1.2673e-15	1.10054	1.10054	177.72	161.484
ENSMUSG00000025132	Arhgdia	3.10826e-17	1.2673e-15	1.08036	1.08036	224.177	207.501
ENSMUSG00000027447	Cst3	3.29238e-17	1.33955e-15	0.950051	-1.05257	2917.45	3070.83
ENSMUSG00000032290	Ptpn9	3.45445e-17	1.40253e-15	1	1	1	1
ENSMUSG00000030357	Fkbp4	3.72671e-17	1.5099e-15	1.10971	1.10971	93.12	83.9138
ENSMUSG00000016346	Kcnq2	3.85073e-17	1.55689e-15	1.08338	1.08338	133.996	123.683
ENSMUSG00000086859	Snhg20	3.97927e-17	1.6055e-15	0.846421	-1.18145	59.3885	70.1643
ENSMUSG00000020780	Srp68	4.08241e-17	1.64368e-15	1.23635	1.23635	53.808	43.5215
ENSMUSG00000049517	Rps23	4.2275e-17	1.69856e-15	1.0375	1.0375	1013.83	977.186
ENSMUSG00000024665	Fads2	4.39997e-17	1.76419e-15	1.17906	1.17906	63.5046	53.8604
ENSMUSG00000025232	Hexa	4.46643e-17	1.78713e-15	1.23024	1.23024	47.4262	38.5505
ENSMUSG00000011877	Git1	4.57757e-17	1.82781e-15	1.07489	1.07489	208.89	194.336
ENSMUSG00000030411	Nova2	4.63497e-17	1.84692e-15	1.24658	1.24658	27.9304	22.4056
ENSMUSG00000065947	mt-Nd4l	4.92663e-17	1.95909e-15	1.07016	1.07016	310.764	290.389
ENSMUSG00000043671	Dpy19l3	5.37396e-17	2.13259e-15	1	1	1	1
ENSMUSG00000032330	Cox7a2	5.90765e-17	2.33958e-15	0.958931	-1.04283	1107.61	1155.05
ENSMUSG00000027804	Ppid	6.07214e-17	2.3998e-15	1.13389	1.13389	80.2404	70.7654
ENSMUSG00000051495	Irf2bp2	6.27415e-17	2.47457e-15	1.12959	1.12959	33.0288	29.2395
ENSMUSG00000020358	Hnrnpab	6.39374e-17	2.51661e-15	1.10696	1.10696	109.069	98.5308
ENSMUSG00000060166	Zdhhc8	6.58021e-17	2.58474e-15	0.859237	-1.16382	78.9965	91.938
ENSMUSG00000055254	Ntrk2	6.67398e-17	2.61625e-15	1.08169	1.08169	219.865	203.26
ENSMUSG00000035781	R3hdm4	7.0844e-17	2.77152e-15	1.12011	1.12011	114.199	101.953
ENSMUSG00000115783	Bc1	7.1906e-17	2.80739e-15	1.16849	1.16849	96.9022	82.9292
ENSMUSG00000045092	S1pr1	8.66801e-17	3.37738e-15	1.15654	1.15654	69.6825	60.2508
ENSMUSG00000047675	Rps8	8.91879e-17	3.4681e-15	0.947634	-1.05526	1183.72	1249.13
ENSMUSG00000028161	Ppp3ca	9.19869e-17	3.56976e-15	1.07911	1.07911	955.529	885.477
ENSMUSG00000030062	Rpn1	1.0193e-16	3.94041e-15	1.12575	1.12575	106.04	94.1957
ENSMUSG00000020288	Ahsa2	1.01946e-16	3.94041e-15	21.7643	21.7643	21.7643	1
ENSMUSG00000000489	Pdgfb	1.0217e-16	3.94119e-15	1	1	1	1
ENSMUSG00000054196	Cthrc1	1.08304e-16	4.16949e-15	1	1	1	1
ENSMUSG00000020684	Rasl10b	1.1284e-16	4.33549e-15	1.11868	1.11868	91.302	81.6156
ENSMUSG00000020607	Lratd1	1.16188e-16	4.45524e-15	1.24078	1.24078	28.28	22.792
ENSMUSG00000028788	Ptp4a2	1.17591e-16	4.50013e-15	1.12472	1.12472	79.6958	70.8584
ENSMUSG00000025979	Mob4	1.21078e-16	4.6244e-15	1.13859	1.13859	77.6178	68.1701
ENSMUSG00000025931	Paqr8	1.26025e-16	4.80387e-15	1.15313	1.15313	61.6521	53.465
ENSMUSG00000009681	Bcr	1.28553e-16	4.89057e-15	1.15298	1.15298	37.123	32.1975
ENSMUSG00000062078	Qk	1.38963e-16	5.27622e-15	1.09248	1.09248	150.703	137.946
ENSMUSG00000028291	Akirin2	1.4722e-16	5.57876e-15	1.13577	1.13577	72.9215	64.2045
ENSMUSG00000026234	Ncl	1.51732e-16	5.7385e-15	1.09202	1.09202	159.041	145.64
ENSMUSG00000028266	Lmo4	1.59454e-16	6.01875e-15	1.09698	1.09698	285.624	260.373
ENSMUSG00000024793	Tnfrsf25	1.60024e-16	6.0285e-15	1	1	1	1
ENSMUSG00000040111	Gramd1b	1.65148e-16	6.20943e-15	1.19013	1.19013	64.0082	53.7823
ENSMUSG00000034818	Celf5	1.69817e-16	6.3726e-15	1.12277	1.12277	107.545	95.7852
ENSMUSG00000026159	Agfg1	1.86925e-16	7.001e-15	1.20809	1.20809	49.3222	40.8266
ENSMUSG00000042109	Csdc2	1.87514e-16	7.00947e-15	1.18944	1.18944	67.8893	57.0769
ENSMUSG00000023944	Hsp90ab1	1.93332e-16	7.21299e-15	1.04257	1.04257	1032.86	990.686
ENSMUSG00000020390	Ube2b	1.99304e-16	7.4215e-15	1.07857	1.07857	239.235	221.807
ENSMUSG00000023089	Ndufa5	2.11842e-16	7.87321e-15	0.944426	-1.05884	512.618	542.782
ENSMUSG00000057101	Zfp180	2.4466e-16	9.07545e-15	1.14406	1.14406	31.7391	27.7426
ENSMUSG00000062683	Atp5g2	2.48144e-16	9.18705e-15	0.923506	-1.08283	284.954	308.557
ENSMUSG00000058420	Syt17	2.63288e-16	9.72909e-15	20.3706	20.3706	20.3706	1
ENSMUSG00000017707	Serinc3	2.76664e-16	1.02039e-14	1.06736	1.06736	228.052	213.66
ENSMUSG00000059149	Mfsd4a	2.80392e-16	1.03216e-14	0.81124	-1.23268	24.7953	30.5647
ENSMUSG00000039218	Srrm2	2.97843e-16	1.09432e-14	1.16207	1.16207	71.3118	61.3661
ENSMUSG00000066189	Cacng3	3.12088e-16	1.14448e-14	1.12512	1.12512	104.076	92.5025
ENSMUSG00000033208	S100b	3.22708e-16	1.18118e-14	1.09478	1.09478	167.373	152.882
ENSMUSG00000053477	Tcf4	3.60217e-16	1.31598e-14	1.11339	1.11339	128.896	115.769
ENSMUSG00000040009	Gnaz	3.72759e-16	1.35923e-14	1.13273	1.13273	88.1297	77.8029
ENSMUSG00000002504	Slc9a3r2	3.82121e-16	1.39075e-14	1.16526	1.16526	31.7212	27.2225
ENSMUSG00000066607	Insyn1	4.18337e-16	1.5197e-14	1.18445	1.18445	41.6936	35.2007
ENSMUSG00000050211	Pla2g4e	4.20021e-16	1.52295e-14	1	1	1	1
ENSMUSG00000039361	Picalm	4.39901e-16	1.59205e-14	1.17404	1.17404	61.3795	52.2807
ENSMUSG00000028618	Tmem59	4.48582e-16	1.62043e-14	1.07624	1.07624	197.946	183.923
ENSMUSG00000024176	Sox8	5.74454e-16	2.07125e-14	1	1	1	1
ENSMUSG00000020654	Adcy3	5.78777e-16	2.08295e-14	1.14491	1.14491	33.1746	28.9757
ENSMUSG00000027520	Zdbf2	5.97779e-16	2.14734e-14	1	1	1	1
ENSMUSG00000002897	Il17ra	6.25756e-16	2.24367e-14	1	1	1	1
ENSMUSG00000070394	Tmem256	6.40958e-16	2.29392e-14	0.920698	-1.08613	217.278	235.993
ENSMUSG00000071659	Hnrnpul2	6.99182e-16	2.49767e-14	1.12259	1.12259	101.561	90.4697
ENSMUSG00000053137	Mapk11	7.44181e-16	2.65351e-14	1.16232	1.16232	35.5382	30.5752
ENSMUSG00000032870	Smap2	7.84737e-16	2.79297e-14	1.11574	1.11574	108.328	97.0907
ENSMUSG00000029614	Rpl6	7.87143e-16	2.79638e-14	0.9469	-1.05608	684.996	723.409
ENSMUSG00000001089	Luzp1	7.91664e-16	2.80728e-14	1.16509	1.16509	36.2877	31.1458
ENSMUSG00000050751	Pgbd5	8.77169e-16	3.10479e-14	1.13696	1.13696	98.2246	86.3922
ENSMUSG00000079481	Nhsl2	8.99018e-16	3.17631e-14	1	1	1	1
ENSMUSG00000031748	Gnao1	9.36859e-16	3.30397e-14	1.06533	1.06533	365.235	342.838
ENSMUSG00000100691	2010320M18Rik	9.49344e-16	3.3419e-14	1	1	1	1
ENSMUSG00000063632	Sox11	1.0698e-15	3.75909e-14	1	1	1	1
ENSMUSG00000007815	Rhoa	1.16986e-15	4.10322e-14	1.10211	1.10211	107.667	97.6919
ENSMUSG00000051615	Rap2a	1.19981e-15	4.20063e-14	1.17711	1.17711	64.3498	54.6677
ENSMUSG00000025907	Rb1cc1	1.24699e-15	4.35793e-14	1.17529	1.17529	55.4303	47.163
ENSMUSG00000018585	Atox1	1.59337e-15	5.5584e-14	0.922244	-1.08431	230.08	249.478
ENSMUSG00000037720	Tmem33	1.71691e-15	5.97857e-14	1.1379	1.1379	74.3531	65.3425
ENSMUSG00000027706	Sec62	1.81103e-15	6.29497e-14	1.09032	1.09032	133.527	122.466
ENSMUSG00000022951	Rcan1	1.86971e-15	6.48724e-14	1.17126	1.17126	42.211	36.039
ENSMUSG00000013033	Adgrl1	2.10362e-15	7.28575e-14	1.06444	1.06444	218.059	204.858
ENSMUSG00000061353	Cxcl12	2.13193e-15	7.3706e-14	24.8448	24.8448	24.8448	1
ENSMUSG00000006205	Htra1	2.15113e-15	7.42371e-14	1.1143	1.1143	129.004	115.771
ENSMUSG00000003153	Slc2a3	2.18838e-15	7.5388e-14	1.13248	1.13248	81.5488	72.0093
ENSMUSG00000066900	Suds3	2.20864e-15	7.59505e-14	1.11682	1.11682	89.3511	80.0049
ENSMUSG00000074575	Kcng1	2.23087e-15	7.65787e-14	1	1	1	1
ENSMUSG00000042540	Acot5	2.30823e-15	7.90937e-14	1	1	1	1
ENSMUSG00000020261	Slc36a1	2.3185e-15	7.93048e-14	1	1	1	1
ENSMUSG00000095562	.	2.42658e-15	8.28552e-14	1	1	1	1
ENSMUSG00000050017	Pitpnb	2.55077e-15	8.69421e-14	1.18951	1.18951	51.362	43.179
ENSMUSG00000001576	Ergic1	2.69175e-15	9.15857e-14	1.14632	1.14632	70.7495	61.7189
ENSMUSG00000050271	Prag1	2.75421e-15	9.35463e-14	1	1	1	1
ENSMUSG00000029033	Acap3	2.76157e-15	9.36319e-14	1.12252	1.12252	88.573	78.9054
ENSMUSG00000035847	Ids	2.76829e-15	9.36951e-14	1.05555	1.05555	242.992	230.204
ENSMUSG00000028613	Lrp8	2.92385e-15	9.87874e-14	23.0333	23.0333	23.0333	1
ENSMUSG00000024188	Luc7l	2.94183e-15	9.92214e-14	1.11686	1.11686	31.8109	28.4825
ENSMUSG00000023075	Akirin1	2.95502e-15	9.94927e-14	1.17397	1.17397	59.7514	50.8969
ENSMUSG00000030134	Rasgef1a	3.27876e-15	1.10201e-13	1.10718	1.10718	136.883	123.632
ENSMUSG00000025326	Ube3a	3.34228e-15	1.1214e-13	1.21366	1.21366	54.9437	45.2713
ENSMUSG00000006740	Kif5b	3.35394e-15	1.12337e-13	1.08888	1.08888	117.856	108.237
ENSMUSG00000052572	Dlg2	3.38037e-15	1.13026e-13	1.1109	1.1109	99.5717	89.632
ENSMUSG00000045414	Dipk2a	3.45485e-15	1.15317e-13	0.822386	-1.21597	25.4496	30.9461
ENSMUSG00000018293	Pfn1	3.57352e-15	1.19072e-13	1.09236	1.09236	155.541	142.389
ENSMUSG00000020923	Ubtf	3.60697e-15	1.1998e-13	1.13642	1.13642	80.7231	71.0329
ENSMUSG00000012405	Rpl15	3.67485e-15	1.22028e-13	0.953846	-1.04839	599.597	628.61
ENSMUSG00000024743	Syt7	3.74555e-15	1.24162e-13	1.10488	1.10488	134.885	122.081
ENSMUSG00000041670	Rims1	3.80232e-15	1.25828e-13	1.13498	1.13498	70.0364	61.7072
ENSMUSG00000045969	Ing1	3.91075e-15	1.29195e-13	1.19565	1.19565	41.6479	34.8329
ENSMUSG00000029392	Rilpl1	4.50264e-15	1.48495e-13	1.21841	1.21841	53.9488	44.2782
ENSMUSG00000003721	Insig2	4.66128e-15	1.53465e-13	1.21021	1.21021	53.0807	43.8608
ENSMUSG00000024096	Ralbp1	4.69002e-15	1.54148e-13	1.18959	1.18959	41.8031	35.1408
ENSMUSG00000096188	Cmtm4	4.70651e-15	1.5429e-13	1.17964	1.17964	56.7168	48.0797
ENSMUSG00000049420	Tmem200a	4.7103e-15	1.5429e-13	1	1	1	1
ENSMUSG00000003970	Rpl8	4.75922e-15	1.55629e-13	0.949483	-1.05321	734.613	773.698
ENSMUSG00000026080	Chst10	4.82654e-15	1.57564e-13	1.16852	1.16852	40.6702	34.8049
ENSMUSG00000027679	Dnajc19	4.90212e-15	1.59761e-13	0.892917	-1.11992	105.149	117.76
ENSMUSG00000036882	Arhgap33	5.16816e-15	1.68148e-13	1.1933	1.1933	65.9262	55.2471
ENSMUSG00000029673	Auts2	5.23379e-15	1.69997e-13	1.16888	1.16888	35.6352	30.4866
ENSMUSG00000031799	Tpm4	5.35822e-15	1.73746e-13	1	1	1	1
ENSMUSG00000022055	Nefl	5.50857e-15	1.78323e-13	1.08031	1.08031	372.457	344.769
ENSMUSG00000040479	Dgkz	6.12862e-15	1.98063e-13	1.07343	1.07343	239.742	223.343
ENSMUSG00000023019	Gpd1	6.17415e-15	1.99201e-13	1.20194	1.20194	51.7465	43.0524
ENSMUSG00000039533	Mmd2	6.31211e-15	2.03313e-13	1.10757	1.10757	91.7715	82.8582
ENSMUSG00000096929	A330023F24Rik	6.40237e-15	2.05877e-13	1.48985	1.48985	26.6323	17.8758
ENSMUSG00000042846	Lrrtm3	6.60463e-15	2.12028e-13	1.19611	1.19611	42.6965	35.6961
ENSMUSG00000021877	Arf4	6.91718e-15	2.21694e-13	1.1143	1.1143	91.1924	81.8386
ENSMUSG00000039988	Ankrd13c	6.9467e-15	2.22272e-13	1.18734	1.18734	46.9037	39.503
ENSMUSG00000022054	Nefm	7.32017e-15	2.3367e-13	1.14909	1.14909	158.201	137.675
ENSMUSG00000054619	Mettl7a1	7.32713e-15	2.3367e-13	1	1	1	1
ENSMUSG00000036902	Neto2	7.38231e-15	2.35042e-13	1.1451	1.1451	35.0064	30.5705
ENSMUSG00000039016	Timm8b	7.87001e-15	2.50158e-13	0.938802	-1.06519	465.24	495.567
ENSMUSG00000029817	Tra2a	7.90835e-15	2.50964e-13	1.15986	1.15986	39.5434	34.0934
ENSMUSG00000045983	Eif4g1	8.0411e-15	2.5475e-13	1.11147	1.11147	104.81	94.2981
ENSMUSG00000041220	Elovl6	8.05402e-15	2.5475e-13	20.0059	20.0059	20.0059	1
ENSMUSG00000095098	Ccdc85b	8.34773e-15	2.63608e-13	1.07519	1.07519	205.862	191.466
ENSMUSG00000027620	Rbm39	8.8194e-15	2.78049e-13	1.11088	1.11088	125.775	113.221
ENSMUSG00000078652	Psme3	9.26835e-15	2.91727e-13	1.17784	1.17784	58.5715	49.7278
ENSMUSG00000004558	Ndrg2	9.34594e-15	2.93691e-13	1.06084	1.06084	386.048	363.909
ENSMUSG00000059974	Ntm	9.41427e-15	2.95357e-13	1.10941	1.10941	128.219	115.575
ENSMUSG00000024955	Esrra	9.51664e-15	2.98085e-13	1.16162	1.16162	39.3312	33.8589
ENSMUSG00000018126	Baiap2l2	9.74253e-15	3.04667e-13	1	1	1	1
ENSMUSG00000042772	Smg7	1.01771e-14	3.17742e-13	1.13248	1.13248	35.8876	31.6893
ENSMUSG00000028630	Dyrk2	1.08403e-14	3.37904e-13	1.22273	1.22273	28.0624	22.9507
ENSMUSG00000036422	Pcdh8	1.09788e-14	3.4167e-13	20.2291	20.2291	20.2291	1
ENSMUSG00000037703	Lzts3	1.13337e-14	3.52147e-13	1.15643	1.15643	37.2386	32.2012
ENSMUSG00000021986	Amer2	1.14892e-14	3.55834e-13	23.0958	23.0958	23.0958	1
ENSMUSG00000087380	2210408F21Rik	1.14747e-14	3.55834e-13	25.3364	25.3364	25.3364	1
ENSMUSG00000020246	Hcfc2	1.18362e-14	3.65994e-13	1	1	1	1
ENSMUSG00000034781	Gna11	1.26552e-14	3.90695e-13	1.11606	1.11606	89.2549	79.9733
ENSMUSG00000036371	Serbp1	1.29235e-14	3.9834e-13	1.06953	1.06953	219.968	205.668
ENSMUSG00000032320	Rcn2	1.2954e-14	3.98645e-13	1.11295	1.11295	102.888	92.4458
ENSMUSG00000027944	Hax1	1.32549e-14	4.07258e-13	1.19429	1.19429	48.9196	40.9614
ENSMUSG00000040446	Rprd1a	1.38907e-14	4.26113e-13	1.14266	1.14266	60.0377	52.542
ENSMUSG00000026667	Uhmk1	1.41971e-14	4.34822e-13	1.10671	1.10671	122.7	110.87
ENSMUSG00000002028	Kmt2a	1.602e-14	4.89878e-13	1.17575	1.17575	29.516	25.1039
ENSMUSG00000059248	.	1.63113e-14	4.97999e-13	1.16324	1.16324	42.398	36.4482
ENSMUSG00000020912	Krt12	1.75052e-14	5.33604e-13	0.812183	-1.23125	40.9659	50.4393
ENSMUSG00000028546	Elavl4	1.81815e-14	5.53346e-13	1.13931	1.13931	76.5468	67.1868
ENSMUSG00000018199	Ro60	1.96574e-14	5.97324e-13	1.13415	1.13415	30.1365	26.5719
ENSMUSG00000040563	Plppr2	2.01239e-14	6.10541e-13	1.1298	1.1298	101.614	89.9398
ENSMUSG00000049511	Htr1b	2.02669e-14	6.13917e-13	1	1	1	1
ENSMUSG00000030413	Pglyrp1	2.03732e-14	6.16171e-13	1	1	1	1
ENSMUSG00000015143	Actn1	2.15972e-14	6.52169e-13	1.13292	1.13292	35.2254	31.0925
ENSMUSG00000021573	Tppp	2.22354e-14	6.70393e-13	1.09734	1.09734	118.196	107.712
ENSMUSG00000035268	Pkig	2.27839e-14	6.85858e-13	1.07976	1.07976	152.078	140.844
ENSMUSG00000022607	Ptk2	2.28387e-14	6.8644e-13	1.12704	1.12704	87.4469	77.5897
ENSMUSG00000073616	Cops9	2.31761e-14	6.95499e-13	0.944559	-1.05869	486.522	515.079
ENSMUSG00000027663	Zmat3	2.33813e-14	7.00569e-13	1.1513	1.1513	70.6713	61.384
ENSMUSG00000028243	Ubxn2b	2.34403e-14	7.01248e-13	1.39069	1.39069	27.2892	19.6227
ENSMUSG00000031700	Gpt2	2.47277e-14	7.38622e-13	1.16249	1.16249	28.1867	24.2467
ENSMUSG00000022200	Golph3	2.50015e-14	7.45647e-13	1.13359	1.13359	67.126	59.2157
ENSMUSG00000024576	Csnk1a1	2.54694e-14	7.58429e-13	1.08819	1.08819	135.485	124.505
ENSMUSG00000089762	Ier5l	2.90028e-14	8.62321e-13	1.14745	1.14745	29.0699	25.3343
ENSMUSG00000014195	Dnajc7	3.02278e-14	8.97363e-13	1.12783	1.12783	81.0658	71.8776
ENSMUSG00000023868	Pde10a	3.10051e-14	9.19025e-13	23.3183	23.3183	23.3183	1
ENSMUSG00000062661	Ncs1	3.12252e-14	9.24132e-13	1.07378	1.07378	135.978	126.635
ENSMUSG00000038437	Mllt6	3.52911e-14	1.04287e-12	1.17616	1.17616	42.0805	35.778
ENSMUSG00000022265	Ank	3.65113e-14	1.07728e-12	1.08795	1.08795	117.884	108.355
ENSMUSG00000027457	Snph	3.68493e-14	1.08559e-12	1.06548	1.06548	147.017	137.982
ENSMUSG00000073079	Srp54a	3.74453e-14	1.10147e-12	21.4499	21.4499	21.4499	1
ENSMUSG00000032181	Scg3	3.78049e-14	1.11036e-12	1.07562	1.07562	196.676	182.849
ENSMUSG00000004849	Ap1s1	3.97449e-14	1.16557e-12	1.04816	1.04816	317.587	302.996
ENSMUSG00000062563	Cys1	4.10443e-14	1.20181e-12	1	1	1	1
ENSMUSG00000024817	Uhrf2	4.11052e-14	1.20181e-12	23.0809	23.0809	23.0809	1
ENSMUSG00000040490	Lrfn2	4.23309e-14	1.23578e-12	1	1	1	1
ENSMUSG00000023068	Nus1	4.32971e-14	1.26208e-12	1.18505	1.18505	50.4405	42.5642
ENSMUSG00000074637	Sox2	4.47315e-14	1.30193e-12	1.56307	1.56307	26.4355	16.9125
ENSMUSG00000037742	Eef1a1	4.60536e-14	1.33839e-12	1.04116	1.04116	1516.9	1456.93
ENSMUSG00000018501	Ncor1	4.73434e-14	1.37381e-12	1.13449	1.13449	72.3844	63.8032
ENSMUSG00000025810	Nrp1	4.74307e-14	1.37428e-12	1	1	1	1
ENSMUSG00000061751	Kalrn	4.79757e-14	1.38799e-12	0.908114	-1.10118	199.085	219.229
ENSMUSG00000046876	Atxn1	4.92721e-14	1.42337e-12	1.20767	1.20767	46.4415	38.4553
ENSMUSG00000064358	mt-Co3	5.05913e-14	1.45929e-12	0.967646	-1.03344	28721.7	29682.1
ENSMUSG00000020589	Fam49a	5.16676e-14	1.48812e-12	1.10247	1.10247	133.397	120.998
ENSMUSG00000040055	Gjb6	5.23569e-14	1.50573e-12	1.15468	1.15468	37.2331	32.2454
ENSMUSG00000075706	Gpx4	5.2629e-14	1.51131e-12	0.959153	-1.04259	963.098	1004.11
ENSMUSG00000049470	Aff4	5.46039e-14	1.56569e-12	1.14592	1.14592	70.2006	61.2612
ENSMUSG00000052296	Ppp6r1	5.5208e-14	1.58067e-12	1.16627	1.16627	56.0255	48.0382
ENSMUSG00000033066	Gas7	5.92922e-14	1.69509e-12	1.11376	1.11376	109.866	98.6441
ENSMUSG00000001467	Cyp51	5.94341e-14	1.69664e-12	1.12735	1.12735	36.0472	31.9753
ENSMUSG00000042508	Dmtf1	6.09313e-14	1.73681e-12	25.0134	25.0134	25.0134	1
ENSMUSG00000024042	Sik1	6.26656e-14	1.78362e-12	1	1	1	1
ENSMUSG00000024038	Ndufv3	6.83177e-14	1.94163e-12	0.938902	-1.06507	364.206	387.906
ENSMUSG00000059824	Dbp	7.14014e-14	2.02629e-12	0.870984	-1.14813	80.7461	92.7067
ENSMUSG00000031701	Dnaja2	7.56485e-14	2.14367e-12	1.05398	1.05398	241.06	228.714
ENSMUSG00000024294	Mib1	7.88857e-14	2.23213e-12	1.10115	1.10115	94.3608	85.6931
ENSMUSG00000041926	Rnpep	8.12484e-14	2.29562e-12	1.132	1.132	30.1576	26.6409
ENSMUSG00000029447	Cct6a	8.44699e-14	2.38316e-12	1.07737	1.07737	164.162	152.374
ENSMUSG00000055373	Fut9	8.52288e-14	2.40107e-12	1.11933	1.11933	103.888	92.8128
ENSMUSG00000070730	Rmdn3	8.56793e-14	2.41024e-12	1.16223	1.16223	39.1624	33.6959
ENSMUSG00000006575	Rundc3a	8.65928e-14	2.4324e-12	1.05744	1.05744	253.594	239.82
ENSMUSG00000048978	Nrsn1	8.72597e-14	2.4448e-12	1.08562	1.08562	353.137	325.288
ENSMUSG00000024462	Gabbr1	8.72873e-14	2.4448e-12	1.05624	1.05624	403.828	382.326
ENSMUSG00000019054	Fis1	8.86695e-14	2.47992e-12	0.937683	-1.06646	383.472	408.957
ENSMUSG00000001687	Ubl3	8.88105e-14	2.48028e-12	1.07154	1.07154	173.77	162.168
ENSMUSG00000075702	Selenom	8.97378e-14	2.50256e-12	0.916845	-1.0907	251.836	274.676
ENSMUSG00000048458	Inka2	9.1015e-14	2.53452e-12	1.16585	1.16585	70.2885	60.2897
ENSMUSG00000025867	Cplx2	9.49918e-14	2.64145e-12	1.08761	1.08761	257.117	236.405
ENSMUSG00000021866	Anxa11	9.64212e-14	2.67735e-12	24.8066	24.8066	24.8066	1
ENSMUSG00000020864	Ankrd40	9.97029e-14	2.7645e-12	1.09234	1.09234	88.2172	80.7597
ENSMUSG00000014164	Klhl3	1.01416e-13	2.80797e-12	1	1	1	1
ENSMUSG00000008658	Rbfox1	1.06372e-13	2.94097e-12	25.225	25.225	25.225	1
ENSMUSG00000004031	Brinp2	1.07758e-13	2.97505e-12	1.19628	1.19628	59.3773	49.635
ENSMUSG00000004360	9330159F19Rik	1.09514e-13	3.0192e-12	1.13979	1.13979	35.4824	31.1306
ENSMUSG00000050856	Atp5k	1.1563e-13	3.18327e-12	0.955062	-1.04705	787.849	824.92
ENSMUSG00000022139	Mbnl2	1.17908e-13	3.24137e-12	1.09314	1.09314	126.45	115.675
ENSMUSG00000051695	Pcbp1	1.26714e-13	3.47851e-12	1.07495	1.07495	193.266	179.79
ENSMUSG00000038375	Trp53inp2	1.30423e-13	3.57525e-12	1.12699	1.12699	80.6268	71.5418
ENSMUSG00000002983	Relb	1.36731e-13	3.74287e-12	1	1	1	1
ENSMUSG00000017291	Taok1	1.42005e-13	3.88174e-12	1.1316	1.1316	72.6919	64.2381
ENSMUSG00000024065	Ehd3	1.44556e-13	3.94588e-12	1.14443	1.14443	41.4935	36.257
ENSMUSG00000011256	Adam19	1.50084e-13	4.09099e-12	1	1	1	1
ENSMUSG00000048388	Fam171b	1.64776e-13	4.48516e-12	1.06844	1.06844	146.271	136.901
ENSMUSG00000015312	Gadd45b	1.7088e-13	4.64476e-12	1	1	1	1
ENSMUSG00000025477	Inpp5a	1.93969e-13	5.26494e-12	1.15956	1.15956	40.6934	35.094
ENSMUSG00000025034	Trim8	2.07272e-13	5.61816e-12	1.11505	1.11505	33.0637	29.6522
ENSMUSG00000008730	Hipk1	2.08903e-13	5.65443e-12	1.1436	1.1436	57.9488	50.672
ENSMUSG00000041571	Selenow	2.22549e-13	6.01535e-12	0.93884	-1.06514	1838.14	1957.89
ENSMUSG00000032244	Fem1b	2.29113e-13	6.18414e-12	1.12846	1.12846	71.741	63.5743
ENSMUSG00000043259	Fam13c	2.34656e-13	6.32491e-12	25.0703	25.0703	25.0703	1
ENSMUSG00000015766	Eps8	2.36533e-13	6.36662e-12	1	1	1	1
ENSMUSG00000024533	Spire1	2.42619e-13	6.52136e-12	1.10432	1.10432	98.0933	88.8265
ENSMUSG00000019432	Ddx39b	2.60246e-13	6.98545e-12	1.09905	1.09905	114.452	104.137
ENSMUSG00000031068	Glrx3	2.632e-13	7.05493e-12	1.07169	1.07169	150.695	140.614
ENSMUSG00000006941	Eif1b	2.67567e-13	7.16205e-12	1.0698	1.0698	203.379	190.108
ENSMUSG00000024935	Slc1a1	2.70309e-13	7.22543e-12	1.19195	1.19195	51.9172	43.5565
ENSMUSG00000018583	G3bp1	2.75618e-13	7.35718e-12	1.20131	1.20131	47.5084	39.5473
ENSMUSG00000027889	Ampd2	2.77027e-13	7.3846e-12	25.3715	25.3715	25.3715	1
ENSMUSG00000027737	Slc7a11	2.79264e-13	7.43397e-12	1	1	1	1
ENSMUSG00000034390	Cmip	2.80731e-13	7.46274e-12	1	1	1	1
ENSMUSG00000056076	Eif3b	2.91823e-13	7.74693e-12	1.15418	1.15418	63.4841	55.0035
ENSMUSG00000037331	Larp1	2.96975e-13	7.8729e-12	1.20469	1.20469	45.695	37.9308
ENSMUSG00000026109	Tmeff2	2.99181e-13	7.92051e-12	1.15403	1.15403	61.7889	53.5419
ENSMUSG00000030432	Rpl28	3.08405e-13	8.15353e-12	0.959286	-1.04244	885.061	922.625
ENSMUSG00000028899	Taf12	3.24785e-13	8.57485e-12	1	1	1	1
ENSMUSG00000001416	Cct3	3.475e-13	9.16206e-12	1.09601	1.09601	109.001	99.4532
ENSMUSG00000022940	Pigp	3.61551e-13	9.51952e-12	0.850302	-1.17605	55.1162	64.8196
ENSMUSG00000001175	Calm1	3.63316e-13	9.55299e-12	1.02939	1.02939	2763.67	2684.77
ENSMUSG00000007656	Arpp19	3.67623e-13	9.65309e-12	0.942248	-1.06129	485.173	514.91
ENSMUSG00000002379	Ndufa11	3.82249e-13	1.00235e-11	0.933007	-1.0718	376.055	403.057
ENSMUSG00000020029	Nudt4	3.94228e-13	1.03237e-11	1.08433	1.08433	193.669	178.607
ENSMUSG00000015087	Rabl6	3.94972e-13	1.03291e-11	1.10914	1.10914	79.3784	71.5677
ENSMUSG00000002985	Apoe	4.04101e-13	1.05536e-11	1.03959	1.03959	1348.19	1296.85
ENSMUSG00000028782	Adgrb2	4.47919e-13	1.16822e-11	1.05967	1.05967	235.736	222.462
ENSMUSG00000019874	Fabp7	4.51284e-13	1.17541e-11	1.1171	1.1171	33.726	30.1905
ENSMUSG00000020361	Hspa4	4.7034e-13	1.22331e-11	1.10725	1.10725	84.8815	76.6597
ENSMUSG00000074884	Serf2	4.70941e-13	1.22331e-11	0.94958	-1.0531	570.595	600.891
ENSMUSG00000034472	Rasd2	4.75221e-13	1.23277e-11	1.16685	1.16685	42.3572	36.3006
ENSMUSG00000038145	Snrk	5.09847e-13	1.32082e-11	1.19427	1.19427	49.8413	41.7338
ENSMUSG00000016921	Srsf6	5.13696e-13	1.32901e-11	1.14792	1.14792	63.5466	55.3582
ENSMUSG00000003402	Prkcsh	5.30366e-13	1.3703e-11	1.19175	1.19175	56.265	47.212
ENSMUSG00000029840	Mtpn	5.45347e-13	1.40713e-11	1.06767	1.06767	237.184	222.151
ENSMUSG00000020785	Camkk1	5.67417e-13	1.46212e-11	1.15722	1.15722	75.3647	65.1259
ENSMUSG00000056692	Ilrun	5.80367e-13	1.4935e-11	1.07613	1.07613	114.003	105.938
ENSMUSG00000040276	Pacsin1	5.90081e-13	1.51648e-11	1.0891	1.0891	154.736	142.077
ENSMUSG00000024589	Nedd4l	5.91919e-13	1.51918e-11	1.15817	1.15817	61.3968	53.012
ENSMUSG00000036158	Prickle1	5.96169e-13	1.52806e-11	1.13358	1.13358	63.7512	56.2387
ENSMUSG00000022151	Ttc33	6.00545e-13	1.53568e-11	1.17372	1.17372	40.6779	34.6572
ENSMUSG00000020368	Canx	6.0073e-13	1.53568e-11	1.0611	1.0611	249.254	234.901
ENSMUSG00000033597	Caskin1	6.03269e-13	1.54013e-11	1.15832	1.15832	62.6333	54.0725
ENSMUSG00000072704	Smim10l1	6.09216e-13	1.55326e-11	1.07518	1.07518	152.171	141.53
ENSMUSG00000008384	Sertad1	6.13642e-13	1.56248e-11	1	1	1	1
ENSMUSG00000039067	Psmd7	6.26521e-13	1.59318e-11	1.09816	1.09816	88.7039	80.775
ENSMUSG00000025920	Stau2	6.38556e-13	1.62165e-11	1.11789	1.11789	97.0058	86.7756
ENSMUSG00000029608	Rph3a	6.75311e-13	1.71274e-11	1.07755	1.07755	185.597	172.241
ENSMUSG00000028670	Lypla2	6.82693e-13	1.72919e-11	1.13656	1.13656	60.3898	53.1338
ENSMUSG00000022237	Ankrd33b	6.86587e-13	1.73678e-11	25.1587	25.1587	25.1587	1
ENSMUSG00000038013	Wipf2	6.8917e-13	1.74103e-11	1.13881	1.13881	36.2953	31.8713
ENSMUSG00000024856	Cdk2ap2	7.00422e-13	1.76715e-11	1.10153	1.10153	35.6727	32.3845
ENSMUSG00000057666	Gapdh	7.20962e-13	1.8166e-11	0.970247	-1.03067	2753.97	2838.42
ENSMUSG00000026755	Arpc5l	7.37393e-13	1.85558e-11	1.06054	1.06054	173.174	163.288
ENSMUSG00000070044	Fam149a	7.57684e-13	1.90416e-11	1	1	1	1
ENSMUSG00000062997	Rpl35	7.70159e-13	1.933e-11	0.938917	-1.06506	523.385	557.435
ENSMUSG00000041708	Mpped1	7.83459e-13	1.96383e-11	1.11607	1.11607	130.95	117.331
ENSMUSG00000028081	Rps3a1	8.31625e-13	2.08186e-11	0.959668	-1.04203	886.047	923.284
ENSMUSG00000035283	Adrb1	8.33826e-13	2.08467e-11	1.23851	1.23851	27.6146	22.2966
ENSMUSG00000058709	Egln2	8.37603e-13	2.09141e-11	1.1412	1.1412	68.0177	59.602
ENSMUSG00000031485	Plpbp	8.46132e-13	2.10998e-11	1.14676	1.14676	38.8683	33.894
ENSMUSG00000062014	Gmfb	8.56377e-13	2.13278e-11	1.09546	1.09546	98.5849	89.994
ENSMUSG00000072872	Rybp	8.73794e-13	2.17335e-11	19.5256	19.5256	19.5256	1
ENSMUSG00000027091	Zc3h15	8.80765e-13	2.18787e-11	1.09843	1.09843	95.1385	86.6131
ENSMUSG00000021520	Uqcrb	8.99483e-13	2.2315e-11	0.948028	-1.05482	454.338	479.245
ENSMUSG00000001036	Epn2	9.19147e-13	2.27736e-11	1.14773	1.14773	61.3632	53.465
ENSMUSG00000111375	Btbd8	9.33206e-13	2.30924e-11	1.11178	1.11178	103.587	93.1723
ENSMUSG00000027940	Tpm3	9.46096e-13	2.33814e-11	1.10098	1.10098	115.715	105.102
ENSMUSG00000022263	Trio	9.5918e-13	2.36745e-11	1.11642	1.11642	62.8106	56.2608
ENSMUSG00000032177	Pde4a	9.81939e-13	2.42053e-11	1.19755	1.19755	59.9527	50.0629
ENSMUSG00000034659	Tmem109	9.91697e-13	2.44147e-11	1.16136	1.16136	38.8803	33.4784
ENSMUSG00000050121	Opalin	1.01525e-12	2.49628e-11	0.799026	-1.25152	32.9476	41.2347
ENSMUSG00000003200	Sh3gl1	1.03681e-12	2.54604e-11	21.0624	21.0624	21.0624	1
ENSMUSG00000037348	Paqr7	1.05304e-12	2.58263e-11	1.18769	1.18769	48.4838	40.8219
ENSMUSG00000024208	Uqcc2	1.09041e-12	2.67089e-11	0.942404	-1.06112	514.389	545.826
ENSMUSG00000022194	Pabpn1	1.10859e-12	2.71197e-11	1.12117	1.12117	35.3993	31.5736
ENSMUSG00000000202	Btbd17	1.12587e-12	2.75077e-11	25.9064	25.9064	25.9064	1
ENSMUSG00000016526	Dyrk3	1.14238e-12	2.78758e-11	1	1	1	1
ENSMUSG00000031879	Ciao2b	1.14424e-12	2.78861e-11	1.13743	1.13743	61.97	54.4826
ENSMUSG00000006731	B4galnt1	1.15815e-12	2.81893e-11	1.09435	1.09435	89.9114	82.1593
ENSMUSG00000036199	Ndufa13	1.17494e-12	2.85622e-11	0.951668	-1.05079	710.403	746.482
ENSMUSG00000048118	Arid4a	1.18525e-12	2.87519e-11	1	1	1	1
ENSMUSG00000042066	Tmcc2	1.18572e-12	2.87519e-11	1.13037	1.13037	60.5813	53.5942
ENSMUSG00000042599	Kdm7a	1.23783e-12	2.99778e-11	19.797	19.797	19.797	1
ENSMUSG00000015222	Map2	1.3189e-12	3.19012e-11	1.059	1.059	244.666	231.035
ENSMUSG00000090125	Pou3f1	1.37605e-12	3.3242e-11	21.7124	21.7124	21.7124	1
ENSMUSG00000038910	Plcl2	1.39623e-12	3.36873e-11	1.17119	1.17119	41.3153	35.2763
ENSMUSG00000039208	Metrnl	1.41415e-12	3.40771e-11	1	1	1	1
ENSMUSG00000003279	Dlgap1	1.4234e-12	3.42573e-11	1.04947	1.04947	243.701	232.214
ENSMUSG00000034928	Rnf44	1.43803e-12	3.45665e-11	1.10788	1.10788	81.5319	73.5926
ENSMUSG00000031278	Acsl4	1.44605e-12	3.4716e-11	1.19834	1.19834	51.142	42.6774
ENSMUSG00000029128	Rab28	1.48113e-12	3.55141e-11	1.18296	1.18296	52.4561	44.3432
ENSMUSG00000037214	Thap1	1.51113e-12	3.61884e-11	1	1	1	1
ENSMUSG00000085609	1700016P03Rik	1.54051e-12	3.68465e-11	1	1	1	1
ENSMUSG00000058835	Abi1	1.63285e-12	3.90067e-11	1.10565	1.10565	91.6208	82.8662
ENSMUSG00000032024	Clmp	1.64419e-12	3.92291e-11	1	1	1	1
ENSMUSG00000038014	Fam120a	1.75012e-12	4.1705e-11	1.18439	1.18439	53.5165	45.1849
ENSMUSG00000022799	Arhgap31	1.82203e-12	4.33653e-11	1	1	1	1
ENSMUSG00000072964	Bhlhb9	1.83398e-12	4.35958e-11	1.18254	1.18254	45.7102	38.6541
ENSMUSG00000068748	Ptprz1	1.84811e-12	4.38778e-11	1.12894	1.12894	64.9469	57.5291
ENSMUSG00000062006	Rpl34	1.92664e-12	4.56861e-11	0.944426	-1.05884	955.019	1011.22
ENSMUSG00000028842	Ago3	1.96161e-12	4.64583e-11	1	1	1	1
ENSMUSG00000030729	Pgm2l1	1.97347e-12	4.6682e-11	1.06902	1.06902	220.74	206.489
ENSMUSG00000001707	Eef1e1	2.07456e-12	4.90134e-11	1.18947	1.18947	45.0833	37.902
ENSMUSG00000038807	Rap1gap2	2.08618e-12	4.92278e-11	1.08136	1.08136	100.058	92.5304
ENSMUSG00000028035	Dnajb4	2.11582e-12	4.98572e-11	1.17759	1.17759	45.2845	38.4553
ENSMUSG00000003346	Abhd17a	2.11802e-12	4.98572e-11	1.05527	1.05527	204.63	193.913
ENSMUSG00000020290	Xpo1	2.17914e-12	5.12338e-11	1.14212	1.14212	37.9033	33.1869
ENSMUSG00000070923	Klhl9	2.249e-12	5.2812e-11	1.12449	1.12449	60.54	53.8378
ENSMUSG00000032788	Pdxk	2.35349e-12	5.51985e-11	1.13462	1.13462	67.1729	59.203
ENSMUSG00000037070	Rbmxl1	2.37847e-12	5.57167e-11	1.14802	1.14802	39.9125	34.7663
ENSMUSG00000028136	Snx27	2.41443e-12	5.64907e-11	1.17322	1.17322	43.7802	37.3163
ENSMUSG00000035401	Emsy	2.46662e-12	5.76421e-11	22.9657	22.9657	22.9657	1
ENSMUSG00000025871	4833439L19Rik	2.50749e-12	5.85263e-11	1.11073	1.11073	96.2145	86.623
ENSMUSG00000110195	Pde2a	2.51946e-12	5.87347e-11	1.08318	1.08318	183.224	169.153
ENSMUSG00000052632	Asap2	2.53788e-12	5.90928e-11	1	1	1	1
ENSMUSG00000010554	Mettl16	2.54268e-12	5.91335e-11	1	1	1	1
ENSMUSG00000063406	Tmed5	2.57424e-12	5.97955e-11	20.8572	20.8572	20.8572	1
ENSMUSG00000026775	Yme1l1	2.65269e-12	6.15436e-11	1.14506	1.14506	38.0958	33.2697
ENSMUSG00000014601	Strip1	2.66894e-12	6.18077e-11	1.12525	1.12525	57.733	51.3071
ENSMUSG00000042572	Ube2q1	2.67046e-12	6.18077e-11	1.1432	1.1432	71.1303	62.2201
ENSMUSG00000018167	Stard3	2.70481e-12	6.25278e-11	1.37569	1.37569	26.6931	19.4035
ENSMUSG00000037169	Mycn	2.74337e-12	6.33434e-11	1	1	1	1
ENSMUSG00000013822	Elof1	2.88078e-12	6.64368e-11	1.09579	1.09579	102.688	93.7109
ENSMUSG00000034640	Tiparp	2.89058e-12	6.65832e-11	1	1	1	1
ENSMUSG00000030519	Apba2	2.90371e-12	6.67655e-11	1.11409	1.11409	78.1838	70.177
ENSMUSG00000067629	Syngap1	2.9054e-12	6.67655e-11	25.4557	25.4557	25.4557	1
ENSMUSG00000075376	Rc3h2	3.09457e-12	7.1028e-11	1.14466	1.14466	41.9776	36.6725
ENSMUSG00000029050	Ski	3.11183e-12	7.13395e-11	1.15563	1.15563	63.6665	55.0926
ENSMUSG00000069227	Gprin1	3.12501e-12	7.15568e-11	1.13416	1.13416	64.3517	56.7393
ENSMUSG00000059995	Atxn7l3	3.24112e-12	7.41277e-11	1.09062	1.09062	129.286	118.543
ENSMUSG00000040385	Ppp1ca	3.27219e-12	7.47498e-11	1.04796	1.04796	293.427	279.998
ENSMUSG00000071719	Tmem28	3.37435e-12	7.69924e-11	1	1	1	1
ENSMUSG00000097451	Rian	3.3942e-12	7.7275e-11	1.0768	1.0768	160.835	149.363
ENSMUSG00000035133	Arhgap5	3.39473e-12	7.7275e-11	1.09213	1.09213	75.8688	69.4687
ENSMUSG00000037788	Vopp1	3.40276e-12	7.73669e-11	1.14551	1.14551	75.6204	66.0148
ENSMUSG00000062202	Btbd9	3.4825e-12	7.90866e-11	1.15312	1.15312	28.4779	24.6964
ENSMUSG00000015002	Efr3a	3.59801e-12	8.16009e-11	1.11498	1.11498	91.1383	81.7399
ENSMUSG00000054611	Kdm2a	3.60166e-12	8.16009e-11	1	1	1	1
ENSMUSG00000021301	Hecw1	3.62759e-12	8.20922e-11	1.18063	1.18063	43.1813	36.5747
ENSMUSG00000040782	Cop1	3.63292e-12	8.21168e-11	1.15541	1.15541	54.4074	47.0891
ENSMUSG00000040481	Bptf	3.79796e-12	8.57469e-11	1.12941	1.12941	40.9394	36.2485
ENSMUSG00000026819	Slc25a25	3.83773e-12	8.65437e-11	1.14033	1.14033	28.78	25.2382
ENSMUSG00000039706	Ldb2	3.8444e-12	8.65932e-11	1.11769	1.11769	30.7864	27.5448
ENSMUSG00000037266	Rsrp1	3.89522e-12	8.76356e-11	1.07432	1.07432	186.431	173.534
ENSMUSG00000069045	Ddx3y	3.97522e-12	8.93314e-11	25.9542	25.9542	25.9542	1
ENSMUSG00000005514	Por	3.98619e-12	8.94741e-11	1.16409	1.16409	45.1241	38.7634
ENSMUSG00000029120	Ppp2r2c	4.1091e-12	9.21258e-11	1.05819	1.05819	260.54	246.213
ENSMUSG00000027624	Epb41l1	4.21624e-12	9.44183e-11	1.0691	1.0691	161.026	150.618
ENSMUSG00000060733	Ipmk	4.27667e-12	9.56608e-11	1	1	1	1
ENSMUSG00000064225	Paqr9	4.36745e-12	9.75783e-11	1.17623	1.17623	42.7359	36.333
ENSMUSG00000026878	Rab14	4.46475e-12	9.96371e-11	1.06373	1.06373	205.532	193.217
ENSMUSG00000069763	Tmem100	4.51051e-12	1.00542e-10	1	1	1	1
ENSMUSG00000045318	Adra2c	4.5419e-12	1.01125e-10	1	1	1	1
ENSMUSG00000038861	Pi4kb	4.57056e-12	1.01548e-10	1	1	1	1
ENSMUSG00000021290	Atp5mpl	4.57328e-12	1.01548e-10	0.957569	-1.04431	701.003	732.065
ENSMUSG00000039913	Pak7	4.57665e-12	1.01548e-10	0.859305	-1.16373	34.0803	39.6603
ENSMUSG00000014226	Cacybp	4.72762e-12	1.04778e-10	1.09584	1.09584	123.25	112.471
ENSMUSG00000068882	Ssb	4.77712e-12	1.05753e-10	1.10276	1.10276	93.0452	84.3746
ENSMUSG00000021198	Unc79	4.81245e-12	1.06414e-10	1	1	1	1
ENSMUSG00000033350	Chst2	4.85294e-12	1.07186e-10	1.10816	1.10816	90.1978	81.3945
ENSMUSG00000067279	Ppp1r3c	4.93839e-12	1.08949e-10	1	1	1	1
ENSMUSG00000012076	Brms1l	4.96299e-12	1.09367e-10	1.2005	1.2005	47.5634	39.6197
ENSMUSG00000035478	Mbd3	4.98021e-12	1.09621e-10	1.08211	1.08211	130.777	120.854
ENSMUSG00000005698	Ctcf	5.15268e-12	1.13289e-10	1.10451	1.10451	30.3372	27.4667
ENSMUSG00000069072	Slc7a14	5.20127e-12	1.14227e-10	1.1271	1.1271	32.1432	28.5185
ENSMUSG00000007021	Syngr3	5.63755e-12	1.23668e-10	1.0895	1.0895	169.622	155.688
ENSMUSG00000039367	Sec24c	5.83166e-12	1.27781e-10	1.13524	1.13524	39.5499	34.8383
ENSMUSG00000032010	Usp2	5.85178e-12	1.28076e-10	0.863751	-1.15774	37.6337	43.5701
ENSMUSG00000061143	Maml3	5.95837e-12	1.30262e-10	1	1	1	1
ENSMUSG00000026313	Hdac4	6.00038e-12	1.31032e-10	1.15769	1.15769	42.451	36.6686
ENSMUSG00000085334	Gm12940	6.03321e-12	1.316e-10	1	1	1	1
ENSMUSG00000004929	Thop1	6.0557e-12	1.31942e-10	1.13944	1.13944	27.6676	24.2817
ENSMUSG00000050148	Ubqln2	6.13542e-12	1.33528e-10	1.06526	1.06526	150.897	141.652
ENSMUSG00000022208	Jph4	6.22876e-12	1.35407e-10	1.0904	1.0904	134.418	123.274
ENSMUSG00000059146	Ntrk3	6.26249e-12	1.35987e-10	1.17266	1.17266	56.5286	48.2054
ENSMUSG00000018932	Map2k3	6.49482e-12	1.40874e-10	1	1	1	1
ENSMUSG00000021116	Eif2s1	6.51805e-12	1.4122e-10	1.15278	1.15278	40.6458	35.2591
ENSMUSG00000027193	Api5	6.80967e-12	1.47372e-10	1.12754	1.12754	37.4177	33.1852
ENSMUSG00000022841	Ap2m1	6.85955e-12	1.48286e-10	0.957928	-1.04392	798.682	833.759
ENSMUSG00000027270	Lamp5	7.36106e-12	1.58816e-10	1.16584	1.16584	240.202	206.034
ENSMUSG00000042078	Svop	7.36309e-12	1.58816e-10	1.07404	1.07404	137.686	128.194
ENSMUSG00000032009	Sesn3	7.60038e-12	1.63751e-10	1.13343	1.13343	61.995	54.6967
ENSMUSG00000075700	Selenot	7.64848e-12	1.64604e-10	1.07954	1.07954	153.674	142.351
ENSMUSG00000057236	Rbbp4	7.6825e-12	1.65152e-10	1.10958	1.10958	82.0092	73.9102
ENSMUSG00000020431	Adcy1	7.94306e-12	1.70564e-10	1.04652	1.04652	305.726	292.136
ENSMUSG00000059325	Hopx	8.00424e-12	1.71687e-10	1.11708	1.11708	31.9909	28.6379
ENSMUSG00000035898	Uba6	8.16168e-12	1.7487e-10	1	1	1	1
ENSMUSG00000000881	Dlg3	8.4606e-12	1.81074e-10	1.09205	1.09205	95.0869	87.0721
ENSMUSG00000026158	Ogfrl1	8.47185e-12	1.81114e-10	1.10387	1.10387	101.248	91.7215
ENSMUSG00000073125	Xlr3b	8.77428e-12	1.87372e-10	1	1	1	1
ENSMUSG00000004748	Mtfp1	9.07377e-12	1.93554e-10	1.11867	1.11867	86.1055	76.971
ENSMUSG00000058230	Arhgap35	9.25966e-12	1.97301e-10	1.14559	1.14559	54.0137	47.1492
ENSMUSG00000046607	Hrk	9.2983e-12	1.97906e-10	1	1	1	1
ENSMUSG00000074781	Ube2n	9.32773e-12	1.98314e-10	1.07518	1.07518	187.941	174.8
ENSMUSG00000057522	Spop	9.40986e-12	1.99711e-10	1.10243	1.10243	96.0506	87.1265
ENSMUSG00000075012	Fjx1	9.41411e-12	1.99711e-10	1.17963	1.17963	51.9155	44.0098
ENSMUSG00000018326	Ywhab	9.46074e-12	2.00481e-10	1.0451	1.0451	573.696	548.938
ENSMUSG00000079056	Kcnip3	1.01068e-11	2.13937e-10	1.12156	1.12156	76.7552	68.4358
ENSMUSG00000020402	Vdac1	1.01549e-11	2.14719e-10	1.07609	1.07609	274.59	255.173
ENSMUSG00000033960	Jcad	1.04984e-11	2.21739e-10	1.17591	1.17591	43.2663	36.7938
ENSMUSG00000038143	Stox2	1.05343e-11	2.22255e-10	1.1165	1.1165	30.0505	26.9148
ENSMUSG00000038055	Dexi	1.05917e-11	2.23222e-10	1.11129	1.11129	74.252	66.8162
ENSMUSG00000021178	Psmc1	1.09284e-11	2.30069e-10	1.0727	1.0727	149.397	139.272
ENSMUSG00000026443	Lrrn2	1.14588e-11	2.40971e-10	1.11604	1.11604	75.4175	67.576
ENSMUSG00000040543	Pitpnm3	1.15534e-11	2.42696e-10	1.09114	1.09114	31.7277	29.0775
ENSMUSG00000037679	Inf2	1.15785e-11	2.42961e-10	1.12397	1.12397	93.9404	83.5792
ENSMUSG00000020922	Lsm12	1.1726e-11	2.45788e-10	1	1	1	1
ENSMUSG00000021037	Ahsa1	1.2276e-11	2.57039e-10	1.09034	1.09034	94.8039	86.9488
ENSMUSG00000055053	Nfic	1.24384e-11	2.60157e-10	1.18761	1.18761	51.3667	43.2523
ENSMUSG00000038845	Phb	1.24865e-11	2.60881e-10	1.15069	1.15069	55.9539	48.6262
ENSMUSG00000038005	Hpf1	1.29582e-11	2.70444e-10	1.1371	1.1371	65.6293	57.7167
ENSMUSG00000059278	Naa38	1.39403e-11	2.90626e-10	0.931984	-1.07298	205.124	220.094
ENSMUSG00000042369	Rbm45	1.40836e-11	2.93298e-10	1	1	1	1
ENSMUSG00000048814	Lonrf2	1.41137e-11	2.93608e-10	1.12229	1.12229	70.0011	62.3732
ENSMUSG00000050953	Gja1	1.46704e-11	3.04861e-10	1.10492	1.10492	87.2773	78.9899
ENSMUSG00000022378	Fam49b	1.47761e-11	3.06728e-10	1.07647	1.07647	152.506	141.671
ENSMUSG00000019814	Ltv1	1.53871e-11	3.19011e-10	1	1	1	1
ENSMUSG00000014504	Srp19	1.54009e-11	3.19011e-10	1.08357	1.08357	107.201	98.9336
ENSMUSG00000033618	Map3k13	1.60417e-11	3.31929e-10	1	1	1	1
ENSMUSG00000032890	Rims3	1.6343e-11	3.37802e-10	1.17509	1.17509	85.5519	72.8047
ENSMUSG00000038132	Rbm24	1.661e-11	3.42955e-10	1	1	1	1
ENSMUSG00000026608	Kctd3	1.66658e-11	3.43739e-10	1.12693	1.12693	37.6167	33.3797
ENSMUSG00000004630	Pcp2	1.69587e-11	3.49408e-10	1	1	1	1
ENSMUSG00000090258	Churc1	1.70449e-11	3.5081e-10	0.911684	-1.09687	72.678	79.7185
ENSMUSG00000015837	Sqstm1	1.72537e-11	3.54729e-10	1.06328	1.06328	294.78	277.237
ENSMUSG00000032118	Fez1	1.73171e-11	3.55655e-10	1.05978	1.05978	208.379	196.626
ENSMUSG00000058569	Tmed9	1.7456e-11	3.58126e-10	1.09434	1.09434	141.807	129.582
ENSMUSG00000057561	Eif1a	1.74985e-11	3.58618e-10	1.19173	1.19173	46.3842	38.9219
ENSMUSG00000022420	Dnal4	1.76806e-11	3.61966e-10	1.16284	1.16284	48.8974	42.0501
ENSMUSG00000053293	Pom121	1.85313e-11	3.78979e-10	1.17107	1.17107	44.2127	37.7541
ENSMUSG00000063455	D630045J12Rik	1.90255e-11	3.88675e-10	1	1	1	1
ENSMUSG00000050891	Tatdn1	1.92175e-11	3.92183e-10	1.20276	1.20276	27.5009	22.8649
ENSMUSG00000048758	Rpl29	1.93738e-11	3.94956e-10	0.955601	-1.04646	729.677	763.579
ENSMUSG00000025314	Ptprj	1.98949e-11	4.05152e-10	1.17699	1.17699	53.306	45.2902
ENSMUSG00000085438	Oip5os1	2.00983e-11	4.08864e-10	1.0642	1.0642	209.314	196.686
ENSMUSG00000026764	Kif5c	2.02077e-11	4.10657e-10	1.05791	1.05791	265.336	250.81
ENSMUSG00000042429	Adora1	2.05462e-11	4.17097e-10	1.09902	1.09902	82.5927	75.1513
ENSMUSG00000023010	Tmbim6	2.08026e-11	4.21859e-10	1.07913	1.07913	121.771	112.842
ENSMUSG00000087467	Gm13601	2.09922e-11	4.25257e-10	1	1	1	1
ENSMUSG00000074748	Atxn7l3b	2.17392e-11	4.39928e-10	1.07958	1.07958	132.222	122.475
ENSMUSG00000026123	Plekhb2	2.18264e-11	4.41232e-10	1.06656	1.06656	144.349	135.34
ENSMUSG00000020594	Pum2	2.20493e-11	4.45271e-10	1.09863	1.09863	88.7249	80.7597
ENSMUSG00000023033	Scn8a	2.22549e-11	4.48955e-10	1.09844	1.09844	117.227	106.721
ENSMUSG00000097156	Gm3764	2.27186e-11	4.57831e-10	1.16863	1.16863	45.921	39.2949
ENSMUSG00000045589	Frrs1l	2.28401e-11	4.598e-10	1.07123	1.07123	172.046	160.606
ENSMUSG00000033487	Fndc3a	2.2942e-11	4.61371e-10	1	1	1	1
ENSMUSG00000021987	Mtmr6	2.33153e-11	4.68391e-10	1.10463	1.10463	82.6149	74.7898
ENSMUSG00000049760	Micos13	2.38486e-11	4.78606e-10	0.925362	-1.08066	199.09	215.148
ENSMUSG00000038604	Ripor1	2.42138e-11	4.85432e-10	1.18668	1.18668	52.9975	44.6602
ENSMUSG00000026360	Rgs2	2.44308e-11	4.89274e-10	1.16093	1.16093	41.0113	35.3263
ENSMUSG00000031078	Cttn	2.59926e-11	5.20013e-10	1.12196	1.12196	66.9176	59.6433
ENSMUSG00000040612	Ildr2	2.60444e-11	5.2051e-10	1.11004	1.11004	35.2673	31.7713
ENSMUSG00000044708	Kcnj10	2.61113e-11	5.21309e-10	1.14032	1.14032	72.6833	63.7392
ENSMUSG00000026014	Raph1	2.69834e-11	5.38164e-10	1.14573	1.14573	27.8833	24.3367
ENSMUSG00000032997	Chpf	2.76193e-11	5.50278e-10	1.12501	1.12501	69.8668	62.1033
ENSMUSG00000006456	Rbm14	2.83379e-11	5.64016e-10	1	1	1	1
ENSMUSG00000004394	Tmed4	2.93558e-11	5.83672e-10	1.09056	1.09056	32.7927	30.0695
ENSMUSG00000007659	Bcl2l1	2.94972e-11	5.85882e-10	1.13306	1.13306	66.7792	58.9371
ENSMUSG00000027506	Tpd52	2.96357e-11	5.88028e-10	1.10157	1.10157	87.8777	79.775
ENSMUSG00000042734	Ttc9	3.15956e-11	6.26273e-10	1.1165	1.1165	35.1149	31.4508
ENSMUSG00000051855	Mest	3.20962e-11	6.35544e-10	1	1	1	1
ENSMUSG00000044864	Ankrd50	3.51755e-11	6.95242e-10	1	1	1	1
ENSMUSG00000007050	Lsm2	3.5183e-11	6.95242e-10	1	1	1	1
ENSMUSG00000052997	Uba2	3.52397e-11	6.95651e-10	1.12461	1.12461	73.9662	65.7703
ENSMUSG00000015341	Golga7	3.55884e-11	7.01817e-10	1.12345	1.12345	66.1744	58.9028
ENSMUSG00000038900	Rpl12	3.59614e-11	7.08451e-10	1.02883	1.02883	766.193	744.722
ENSMUSG00000035735	Dagla	3.68262e-11	7.24749e-10	1.17739	1.17739	52.9011	44.9309
ENSMUSG00000028519	Dab1	3.75951e-11	7.38827e-10	1.10861	1.10861	36.3272	32.7682
ENSMUSG00000020932	Gfap	3.76562e-11	7.38827e-10	1	1	1	1
ENSMUSG00000040822	1700123O20Rik	3.76296e-11	7.38827e-10	23.433	23.433	23.433	1
ENSMUSG00000057738	Sptan1	3.78164e-11	7.41216e-10	1.0576	1.0576	338.032	319.624
ENSMUSG00000068566	Myadm	3.90991e-11	7.65582e-10	1	1	1	1
ENSMUSG00000019806	Aig1	3.91717e-11	7.66226e-10	1.11873	1.11873	69.8351	62.4238
ENSMUSG00000032199	Polr2m	4.03047e-11	7.87592e-10	1.07576	1.07576	166.518	154.791
ENSMUSG00000007207	Stx1a	4.05276e-11	7.91148e-10	1.08434	1.08434	211.577	195.121
ENSMUSG00000043241	Upf2	4.07281e-11	7.94259e-10	1.15257	1.15257	28.3564	24.6027
ENSMUSG00000029436	Mmp17	4.26011e-11	8.29948e-10	1.09709	1.09709	129.325	117.88
ENSMUSG00000017776	Crk	4.33339e-11	8.43375e-10	1.09731	1.09731	89.8672	81.898
ENSMUSG00000030257	Srgap3	4.42151e-11	8.59659e-10	1.11856	1.11856	75.8635	67.8226
ENSMUSG00000034336	Ina	4.46818e-11	8.67859e-10	1.08462	1.08462	146.599	135.162
ENSMUSG00000021111	Papola	4.49934e-11	8.73034e-10	1.12986	1.12986	68.2783	60.4307
ENSMUSG00000039449	Prpf18	4.85127e-11	9.40377e-10	25.1178	25.1178	25.1178	1
ENSMUSG00000040459	Arglu1	4.9398e-11	9.56174e-10	1.11884	1.11884	68.112	60.8773
ENSMUSG00000060206	Zfp462	4.94266e-11	9.56174e-10	1	1	1	1
ENSMUSG00000039860	Srrm3	4.95974e-11	9.58519e-10	1.09098	1.09098	30.4539	27.9142
ENSMUSG00000017144	Rnd3	5.03258e-11	9.71624e-10	1	1	1	1
ENSMUSG00000031691	Tnpo2	5.20789e-11	1.00447e-09	1.1866	1.1866	44.7082	37.6775
ENSMUSG00000063229	Ldha	5.27387e-11	1.01618e-09	1.06726	1.06726	452.516	423.999
ENSMUSG00000034724	Cnot6l	5.30557e-11	1.02127e-09	1	1	1	1
ENSMUSG00000026782	Abi2	5.5063e-11	1.05885e-09	1.05766	1.05766	115.564	109.264
ENSMUSG00000097343	9030407P20Rik	5.58839e-11	1.07347e-09	1	1	1	1
ENSMUSG00000079018	Ly6c1	5.59345e-11	1.07347e-09	1.18687	1.18687	49.5509	41.7492
ENSMUSG00000038248	Sobp	5.75964e-11	1.10427e-09	1.17302	1.17302	44.1553	37.6423
ENSMUSG00000029063	Nadk	5.95393e-11	1.14039e-09	1.12671	1.12671	28.1212	24.9588
ENSMUSG00000024242	Map4k3	5.97949e-11	1.14415e-09	1.14065	1.14065	47.8685	41.966
ENSMUSG00000024068	Spast	5.98702e-11	1.14446e-09	1.09962	1.09962	32.2174	29.2987
ENSMUSG00000044149	Nkrf	6.0227e-11	1.15015e-09	1	1	1	1
ENSMUSG00000056050	Mia3	6.10253e-11	1.16424e-09	1.16154	1.16154	56.5498	48.6853
ENSMUSG00000052889	Prkcb	6.12813e-11	1.16797e-09	1.04362	1.04362	463.408	444.04
ENSMUSG00000022421	Nptxr	6.14027e-11	1.16913e-09	1.10153	1.10153	297.77	270.324
ENSMUSG00000095366	Gm21860	6.19801e-11	1.17896e-09	1	1	1	1
ENSMUSG00000024091	Vapa	6.22788e-11	1.18241e-09	1.0653	1.0653	184.766	173.44
ENSMUSG00000006676	Usp19	6.22838e-11	1.18241e-09	1.1119	1.1119	65.5512	58.9542
ENSMUSG00000046593	Tmem215	6.42301e-11	1.21817e-09	1	1	1	1
ENSMUSG00000039686	Zer1	6.56742e-11	1.24433e-09	1.07373	1.07373	111.713	104.042
ENSMUSG00000043991	Pura	6.58067e-11	1.24562e-09	1.10345	1.10345	29.5819	26.8086
ENSMUSG00000037172	.	6.59688e-11	1.24747e-09	1.19495	1.19495	26.7031	22.3465
ENSMUSG00000020950	Foxg1	6.61852e-11	1.25034e-09	1.10882	1.10882	99.9561	90.146
ENSMUSG00000061130	Ppm1b	6.62513e-11	1.25036e-09	1.09049	1.09049	84.2384	77.2481
ENSMUSG00000033342	Plppr5	6.80045e-11	1.2822e-09	1.07762	1.07762	30.5285	28.3295
ENSMUSG00000006736	Tspan31	6.87989e-11	1.29591e-09	1.1558	1.1558	49.2708	42.6291
ENSMUSG00000074247	Dda1	7.03492e-11	1.32383e-09	1.08465	1.08465	82.0813	75.6752
ENSMUSG00000031667	Aktip	7.06895e-11	1.32894e-09	1.08962	1.08962	88.7435	81.4446
ENSMUSG00000021018	Polr2h	7.21887e-11	1.3558e-09	1.11017	1.11017	35.3827	31.8713
ENSMUSG00000032058	Ppp2r1b	7.31197e-11	1.37195e-09	1	1	1	1
ENSMUSG00000032047	Acat1	7.45443e-11	1.39733e-09	1.11212	1.11212	72.1668	64.8913
ENSMUSG00000024245	Tmem178	7.49043e-11	1.40271e-09	1.11266	1.11266	80.5338	72.3793
ENSMUSG00000017639	Rab11fip4	7.56918e-11	1.41609e-09	1.08343	1.08343	84.4409	77.9383
ENSMUSG00000023845	Lnpep	7.59084e-11	1.41877e-09	1.13479	1.13479	35.386	31.1829
ENSMUSG00000052949	Rnf157	7.84847e-11	1.4655e-09	1.07168	1.07168	125.688	117.281
ENSMUSG00000062762	Ei24	8.22513e-11	1.53435e-09	1.14101	1.14101	67.9984	59.5951
ENSMUSG00000028221	Pip4p2	8.37588e-11	1.56097e-09	1.10944	1.10944	35.9488	32.4026
ENSMUSG00000042116	Vwa1	8.44809e-11	1.57291e-09	1	1	1	1
ENSMUSG00000024969	Mark2	8.51284e-11	1.58344e-09	1.13592	1.13592	42.3883	37.3163
ENSMUSG00000003948	Mmd	8.56822e-11	1.59221e-09	1.07327	1.07327	213.112	198.563
ENSMUSG00000029838	Ptn	8.60042e-11	1.59665e-09	1.08236	1.08236	295.21	272.747
ENSMUSG00000078974	Sec61g	8.74105e-11	1.62121e-09	0.944484	-1.05878	277.283	293.581
ENSMUSG00000039680	Mrps6	9.11105e-11	1.68821e-09	1.12258	1.12258	64.8595	57.777
ENSMUSG00000021484	Lman2	9.14112e-11	1.69216e-09	1.11936	1.11936	34.004	30.3781
ENSMUSG00000009575	Cbx5	9.15979e-11	1.69399e-09	1.09751	1.09751	84.1328	76.6576
ENSMUSG00000020397	Med7	9.28324e-11	1.71518e-09	23.3486	23.3486	23.3486	1
ENSMUSG00000024277	Mapre2	9.45782e-11	1.74435e-09	1.07578	1.07578	138.665	128.896
ENSMUSG00000029095	Ablim2	9.45918e-11	1.74435e-09	1.123	1.123	62.5052	55.659
ENSMUSG00000021025	Nfkbia	9.49799e-11	1.74984e-09	1	1	1	1
ENSMUSG00000002102	Psmc3	9.58692e-11	1.76454e-09	1.06969	1.06969	139.868	130.756
ENSMUSG00000009418	Nav1	9.64378e-11	1.77332e-09	25.068	25.068	25.068	1
ENSMUSG00000024213	Nudt3	9.7359e-11	1.78856e-09	1.05244	1.05244	237.65	225.809
ENSMUSG00000037234	Hook3	9.95299e-11	1.8267e-09	24.7949	24.7949	24.7949	1
ENSMUSG00000039849	Pcif1	1.00611e-10	1.84479e-09	0.87122	-1.14782	49.5359	56.8581
ENSMUSG00000027977	Ndst3	1.02679e-10	1.88093e-09	1	1	1	1
ENSMUSG00000027581	Stmn3	1.06097e-10	1.9417e-09	0.961513	-1.04003	1100.3	1144.35
ENSMUSG00000024150	Mcfd2	1.06601e-10	1.94907e-09	1.14724	1.14724	58.7185	51.1823
ENSMUSG00000032187	Smarca4	1.0706e-10	1.95562e-09	1.08799	1.08799	98.4624	90.4997
ENSMUSG00000025757	Hspa4l	1.10801e-10	2.02205e-09	1.09721	1.09721	96.2041	87.6811
ENSMUSG00000062397	Zfp706	1.11952e-10	2.04112e-09	1.06013	1.06013	226.398	213.556
ENSMUSG00000055065	Ddx17	1.13588e-10	2.06899e-09	1.07956	1.07956	116.246	107.679
ENSMUSG00000064065	Ipcef1	1.13937e-10	2.0734e-09	1.13679	1.13679	71.4181	62.8244
ENSMUSG00000037499	Nenf	1.18914e-10	2.16193e-09	0.943194	-1.06023	280.572	297.471
ENSMUSG00000028729	Ebna1bp2	1.1914e-10	2.16401e-09	1.11304	1.11304	33.2248	29.8506
ENSMUSG00000071073	Lrrc73	1.19274e-10	2.1644e-09	1.16843	1.16843	52.7572	45.1521
ENSMUSG00000025234	Arih1	1.22638e-10	2.22335e-09	1.14614	1.14614	42.2938	36.9011
ENSMUSG00000030000	Add2	1.23095e-10	2.22956e-09	1.11887	1.11887	72.0088	64.3583
ENSMUSG00000031105	Slc25a14	1.25287e-10	2.26713e-09	1.13522	1.13522	57.4139	50.5751
ENSMUSG00000027546	Atp9a	1.26255e-10	2.28251e-09	1.05013	1.05013	252.918	240.845
ENSMUSG00000022365	Derl1	1.27906e-10	2.3102e-09	1.15769	1.15769	54.1443	46.7694
ENSMUSG00000039515	Ptpa	1.29988e-10	2.34562e-09	1.08903	1.08903	100.612	92.3873
ENSMUSG00000035215	Lsm7	1.36885e-10	2.46776e-09	0.929599	-1.07573	174.418	187.627
ENSMUSG00000026824	Kcnj3	1.39631e-10	2.51383e-09	0.883803	-1.13147	62.1902	70.3666
ENSMUSG00000015599	Ttbk1	1.39701e-10	2.51383e-09	1.08091	1.08091	31.6313	29.2636
ENSMUSG00000047261	Gap43	1.44199e-10	2.59236e-09	1.10973	1.10973	262.291	236.355
ENSMUSG00000032609	Klhdc8b	1.45056e-10	2.60535e-09	1	1	1	1
ENSMUSG00000017421	Zfp207	1.46917e-10	2.63633e-09	1.18082	1.18082	57.8315	48.9758
ENSMUSG00000026315	Serpinb8	1.50196e-10	2.69266e-09	1	1	1	1
ENSMUSG00000032487	Ptgs2	1.50666e-10	2.69858e-09	1	1	1	1
ENSMUSG00000021039	Snw1	1.51134e-10	2.70446e-09	1.1418	1.1418	61.4991	53.8613
ENSMUSG00000028436	Dcaf12	1.54521e-10	2.7625e-09	1.22367	1.22367	26.8956	21.9794
ENSMUSG00000057421	Las1l	1.55129e-10	2.77081e-09	22.5541	22.5541	22.5541	1
ENSMUSG00000021066	Atl1	1.5536e-10	2.77237e-09	1.09971	1.09971	110.93	100.872
ENSMUSG00000027438	Napb	1.56626e-10	2.7924e-09	1.06729	1.06729	199.824	187.226
ENSMUSG00000033769	Exoc6b	1.57655e-10	2.80815e-09	1.10966	1.10966	33.928	30.5752
ENSMUSG00000025813	Homer2	1.57872e-10	2.80942e-09	1	1	1	1
ENSMUSG00000031513	Leprotl1	1.58365e-10	2.8156e-09	1.12092	1.12092	72.4192	64.6072
ENSMUSG00000024304	Cdh2	1.58766e-10	2.82013e-09	1.1623	1.1623	60.2588	51.8442
ENSMUSG00000098912	1500004A13Rik	1.6129e-10	2.86234e-09	0.908504	-1.10071	57.0508	62.7964
ENSMUSG00000042834	Nrep	1.6201e-10	2.87248e-09	0.849395	-1.17731	51.7925	60.9757
ENSMUSG00000031007	Atp6ap2	1.65896e-10	2.93868e-09	1.05386	1.05386	307.626	291.903
ENSMUSG00000038473	Nos1ap	1.67694e-10	2.96782e-09	1	1	1	1
ENSMUSG00000028757	Ddost	1.68245e-10	2.97484e-09	1.14221	1.14221	67.2272	58.857
ENSMUSG00000034413	Neurl1b	1.71137e-10	3.02322e-09	23.1966	23.1966	23.1966	1
ENSMUSG00000003541	Ier3	1.73275e-10	3.05818e-09	1	1	1	1
ENSMUSG00000000088	Cox5a	1.75076e-10	3.08716e-09	0.951883	-1.05055	683.204	717.739
ENSMUSG00000030102	Itpr1	1.76447e-10	3.10849e-09	1.05383	1.05383	278.658	264.424
ENSMUSG00000028402	Mpdz	1.77016e-10	3.11568e-09	1.14668	1.14668	28.1838	24.5786
ENSMUSG00000027660	Skil	1.82049e-10	3.20134e-09	1.09095	1.09095	31.8228	29.1699
ENSMUSG00000025162	Csnk1d	1.83393e-10	3.22204e-09	1.10521	1.10521	66.8693	60.5034
ENSMUSG00000040447	Spns2	1.84044e-10	3.23056e-09	17.7476	17.7476	17.7476	1
ENSMUSG00000000305	Cdh4	1.85411e-10	3.25159e-09	1	1	1	1
ENSMUSG00000034910	Pygo1	1.87574e-10	3.28653e-09	1	1	1	1
ENSMUSG00000015476	Prrt1	1.90081e-10	3.32746e-09	1.08457	1.08457	129.275	119.195
ENSMUSG00000024873	Cnih2	1.90527e-10	3.33224e-09	1.0515	1.0515	298	283.404
ENSMUSG00000049550	Clip1	1.90707e-10	3.33236e-09	1.15261	1.15261	56.1793	48.7411
ENSMUSG00000095041	.	1.99731e-10	3.48691e-09	1.08405	1.08405	122.739	113.223
ENSMUSG00000026889	Rbm18	2.04531e-10	3.56748e-09	1.16735	1.16735	46.7098	40.0136
ENSMUSG00000036053	Fmnl2	2.08027e-10	3.62483e-09	19.2528	19.2528	19.2528	1
ENSMUSG00000029616	Erp29	2.08194e-10	3.62483e-09	1.08657	1.08657	97.775	89.9851
ENSMUSG00000026914	Psmd14	2.09306e-10	3.64091e-09	1.07446	1.07446	128.259	119.371
ENSMUSG00000045658	Pid1	2.09702e-10	3.64451e-09	24.8112	24.8112	24.8112	1
ENSMUSG00000030647	Ndufc2	2.20295e-10	3.82518e-09	0.947814	-1.05506	410.852	433.473
ENSMUSG00000031353	Rbbp7	2.23568e-10	3.87852e-09	1.07751	1.07751	124.27	115.33
ENSMUSG00000078671	Chd2	2.24332e-10	3.88829e-09	1	1	1	1
ENSMUSG00000036295	Lrrn3	2.2647e-10	3.92183e-09	1.13554	1.13554	35.7833	31.5121
ENSMUSG00000072694	1500011B03Rik	2.27754e-10	3.94054e-09	0.932381	-1.07252	183.39	196.69
ENSMUSG00000048578	Mlec	2.29659e-10	3.96994e-09	1.08164	1.08164	31.6812	29.29
ENSMUSG00000043252	Tmem64	2.30198e-10	3.9757e-09	23.1156	23.1156	23.1156	1
ENSMUSG00000003518	Dusp3	2.32334e-10	4.00901e-09	1.06769	1.06769	120.479	112.842
ENSMUSG00000028414	Fktn	2.34664e-10	4.04561e-09	1	1	1	1
ENSMUSG00000102252	Snrpn	2.3699e-10	4.08206e-09	1.03203	1.03203	973.662	943.442
ENSMUSG00000029265	Dr1	2.41852e-10	4.16209e-09	23.3509	23.3509	23.3509	1
ENSMUSG00000091337	Eid1	2.42386e-10	4.16757e-09	1.06398	1.06398	205.484	193.128
ENSMUSG00000021559	Dapk1	2.4338e-10	4.18094e-09	1.12614	1.12614	38.2909	34.0018
ENSMUSG00000021276	Cinp	2.51992e-10	4.32504e-09	1.10684	1.10684	35.7884	32.3337
ENSMUSG00000006998	Psmd2	2.53211e-10	4.3421e-09	1.07603	1.07603	132.794	123.411
ENSMUSG00000040430	Pitpnc1	2.53437e-10	4.34213e-09	1.15733	1.15733	36.7793	31.7795
ENSMUSG00000036006	Ripor2	2.57533e-10	4.40841e-09	19.9602	19.9602	19.9602	1
ENSMUSG00000004071	Cdip1	2.59514e-10	4.43838e-09	1.0539	1.0539	181.958	172.653
ENSMUSG00000017740	Slc12a5	2.62019e-10	4.47726e-09	1.06215	1.06215	292.297	275.194
ENSMUSG00000020733	Slc9a3r1	2.76311e-10	4.71731e-09	20.9476	20.9476	20.9476	1
ENSMUSG00000047213	Ythdf3	2.83082e-10	4.82863e-09	1.11383	1.11383	36.624	32.8811
ENSMUSG00000018474	Chd3	2.8469e-10	4.84859e-09	1.07022	1.07022	125.679	117.434
ENSMUSG00000045519	Zfp560	2.84754e-10	4.84859e-09	0.845045	-1.18337	26.0892	30.8732
ENSMUSG00000017781	Pitpna	2.85373e-10	4.85485e-09	1.05601	1.05601	271.575	257.171
ENSMUSG00000018395	Kif3a	2.92087e-10	4.9647e-09	23.0021	23.0021	23.0021	1
ENSMUSG00000004897	Hdgf	2.94607e-10	5.00314e-09	1.07992	1.07992	91.8048	85.0105
ENSMUSG00000040331	Nsmce4a	3.00131e-10	5.09248e-09	1.16613	1.16613	51.7364	44.3661
ENSMUSG00000005312	Ubqln1	3.00809e-10	5.0995e-09	1.08266	1.08266	121.353	112.088
ENSMUSG00000023087	Noct	3.08913e-10	5.23231e-09	1.16193	1.16193	58.0422	49.9532
ENSMUSG00000078941	Ak6	3.09313e-10	5.23449e-09	1.40946	1.40946	25.8518	18.3416
ENSMUSG00000027349	Fam98b	3.16654e-10	5.35403e-09	26.187	26.187	26.187	1
ENSMUSG00000036591	Arhgap21	3.17001e-10	5.35521e-09	1.14763	1.14763	58.327	50.8237
ENSMUSG00000021224	Numb	3.18123e-10	5.36947e-09	1.23641	1.23641	25.9089	20.955
ENSMUSG00000061601	Pclo	3.20339e-10	5.40215e-09	1.08399	1.08399	126.91	117.077
ENSMUSG00000038260	Trpm4	3.25648e-10	5.4869e-09	1	1	1	1
ENSMUSG00000000378	Ccm2	3.26035e-10	5.48863e-09	1.13671	1.13671	41.3294	36.3586
ENSMUSG00000020954	Strn3	3.32158e-10	5.58684e-09	1	1	1	1
ENSMUSG00000038762	Abcf1	3.37975e-10	5.67975e-09	1.1259	1.1259	68.9388	61.2301
ENSMUSG00000021779	Thrb	3.44128e-10	5.77812e-09	1.09931	1.09931	30.0507	27.3359
ENSMUSG00000028648	Ndufs5	3.61418e-10	6.06317e-09	0.962818	-1.03862	561.712	583.404
ENSMUSG00000031534	Smim19	3.71602e-10	6.22861e-09	0.874032	-1.14412	42.2062	48.2891
ENSMUSG00000049281	Scn3b	3.77009e-10	6.31377e-09	1.12481	1.12481	34.6966	30.8467
ENSMUSG00000019966	Kitl	3.9126e-10	6.54675e-09	22.3439	22.3439	22.3439	1
ENSMUSG00000040249	Lrp1	3.9161e-10	6.54693e-09	1.07162	1.07162	193.32	180.4
ENSMUSG00000024858	Grk2	3.95743e-10	6.6103e-09	1.06032	1.06032	129.826	122.44
ENSMUSG00000022463	Srebf2	4.04539e-10	6.74782e-09	1.05992	1.05992	130.82	123.425
ENSMUSG00000039630	Hnrnpu	4.04674e-10	6.74782e-09	1.07325	1.07325	186.423	173.699
ENSMUSG00000037894	.	4.06811e-10	6.77761e-09	0.950528	-1.05205	442.656	465.695
ENSMUSG00000038174	Fam126b	4.33034e-10	7.20828e-09	1.16967	1.16967	47.2032	40.3559
ENSMUSG00000029701	Rbm28	4.33873e-10	7.21603e-09	1.36968	1.36968	25.5509	18.6547
ENSMUSG00000030019	Fbxl14	4.41414e-10	7.33514e-09	1	1	1	1
ENSMUSG00000037204	Atg101	4.50083e-10	7.47277e-09	1.11929	1.11929	39.379	35.1822
ENSMUSG00000050821	Fam131a	4.51409e-10	7.48834e-09	1.07267	1.07267	184.071	171.601
ENSMUSG00000021832	Psmc6	4.52883e-10	7.50636e-09	1.08374	1.08374	114.314	105.482
ENSMUSG00000040711	Sh3pxd2b	4.53743e-10	7.51417e-09	1	1	1	1
ENSMUSG00000058589	Anks1b	4.60138e-10	7.61355e-09	1.07469	1.07469	170.935	159.054
ENSMUSG00000021113	Snapc1	4.64256e-10	7.67512e-09	1.14096	1.14096	28.2327	24.7447
ENSMUSG00000022556	Hsf1	4.85968e-10	8.02719e-09	1	1	1	1
ENSMUSG00000022391	Rangap1	4.94896e-10	8.16768e-09	1.04715	1.04715	190.691	182.105
ENSMUSG00000022708	Zbtb20	4.95442e-10	8.16972e-09	1	1	1	1
ENSMUSG00000031511	Arhgef7	5.16727e-10	8.51345e-09	1.16398	1.16398	48.9123	42.0216
ENSMUSG00000039735	Fnbp1l	5.17892e-10	8.52537e-09	1.15702	1.15702	44.5287	38.4857
ENSMUSG00000024654	Asrgl1	5.18405e-10	8.52655e-09	1.07	1.07	80.3131	75.059
ENSMUSG00000027865	Gdap2	5.21162e-10	8.56461e-09	23.2063	23.2063	23.2063	1
ENSMUSG00000005124	Ccn4	5.3228e-10	8.73988e-09	1	1	1	1
ENSMUSG00000039883	Lrrc17	5.33951e-10	8.75988e-09	1.15367	1.15367	29.5051	25.575
ENSMUSG00000047824	Pygo2	5.38114e-10	8.82069e-09	22.4353	22.4353	22.4353	1
ENSMUSG00000035711	Dok3	5.39308e-10	8.83277e-09	1	1	1	1
ENSMUSG00000033530	Ttc7b	5.51857e-10	9.03064e-09	1.0809	1.0809	109.743	101.529
ENSMUSG00000027642	Rpn2	5.56853e-10	9.10468e-09	1.07706	1.07706	100.569	93.3741
ENSMUSG00000010277	2610507B11Rik	5.57363e-10	9.10532e-09	1.11752	1.11752	68.4356	61.2388
ENSMUSG00000040721	Zfhx2	5.68982e-10	9.28729e-09	1	1	1	1
ENSMUSG00000026643	Nmt2	5.73986e-10	9.36106e-09	1.14159	1.14159	52.7664	46.2219
ENSMUSG00000062203	Gspt1	5.84716e-10	9.52801e-09	1	1	1	1
ENSMUSG00000029309	Sparcl1	5.91053e-10	9.62317e-09	1.03553	1.03553	1155.1	1115.46
ENSMUSG00000028654	Mycl	5.97754e-10	9.72406e-09	1	1	1	1
ENSMUSG00000023905	Tnfrsf12a	6.10456e-10	9.92235e-09	1	1	1	1
ENSMUSG00000021244	Ylpm1	6.13398e-10	9.96179e-09	1.12543	1.12543	37.0012	32.8773
ENSMUSG00000022957	Itsn1	6.2474e-10	1.01375e-08	1.16617	1.16617	46.2916	39.6954
ENSMUSG00000049327	Kmt5a	6.26275e-10	1.01538e-08	25.0952	25.0952	25.0952	1
ENSMUSG00000046269	Usp27x	6.29183e-10	1.01925e-08	1	1	1	1
ENSMUSG00000021675	F2rl2	6.38575e-10	1.03359e-08	1	1	1	1
ENSMUSG00000029328	Hnrnpdl	6.39781e-10	1.03468e-08	0.926136	-1.07976	143.321	154.752
ENSMUSG00000021149	Gtpbp4	6.45027e-10	1.04229e-08	1.33215	1.33215	26.1431	19.6247
ENSMUSG00000024082	Ndufaf7	6.6002e-10	1.06563e-08	1.12392	1.12392	36.2566	32.2591
ENSMUSG00000024991	Eif3a	6.63778e-10	1.0708e-08	1.14006	1.14006	67.0224	58.7884
ENSMUSG00000056602	Fry	6.65698e-10	1.073e-08	1.14097	1.14097	67.4463	59.1131
ENSMUSG00000031530	Dusp4	6.67497e-10	1.075e-08	1	1	1	1
ENSMUSG00000013367	Iglon5	6.69048e-10	1.0766e-08	1	1	1	1
ENSMUSG00000025613	Cct8	6.73632e-10	1.08308e-08	1.06716	1.06716	129.524	121.373
ENSMUSG00000029059	Prxl2b	6.76736e-10	1.08716e-08	1.0675	1.0675	127.267	119.22
ENSMUSG00000032249	Anp32a	6.9892e-10	1.12125e-08	1.13981	1.13981	59.7851	52.4518
ENSMUSG00000033998	Kcnk1	6.99114e-10	1.12125e-08	1.07984	1.07984	104.618	96.883
ENSMUSG00000037747	Phyhipl	7.06791e-10	1.13262e-08	1.06427	1.06427	179.864	169.003
ENSMUSG00000009293	Ube2g2	7.1368e-10	1.14272e-08	1.13598	1.13598	35.4381	31.196
ENSMUSG00000020251	Glt8d2	7.28349e-10	1.16524e-08	1	1	1	1
ENSMUSG00000058153	Sez6l	7.31374e-10	1.16911e-08	1.07827	1.07827	92.6854	85.9576
ENSMUSG00000020069	Hnrnph3	7.40488e-10	1.1827e-08	1.11341	1.11341	34.7341	31.1963
ENSMUSG00000031523	Dlc1	7.43649e-10	1.18677e-08	1.25282	1.25282	26.1605	20.8814
ENSMUSG00000025739	Gng13	7.57406e-10	1.20773e-08	0.933585	-1.07114	267.37	286.39
ENSMUSG00000074797	Itpa	7.62635e-10	1.21506e-08	1.09519	1.09519	87.3546	79.7622
ENSMUSG00000034120	Srsf2	7.64082e-10	1.21636e-08	1.07859	1.07859	91.7632	85.0766
ENSMUSG00000025876	Unc5a	7.7262e-10	1.22894e-08	1.17495	1.17495	53.7409	45.7391
ENSMUSG00000068373	D430041D05Rik	7.97223e-10	1.26703e-08	1.11678	1.11678	81.4455	72.9289
ENSMUSG00000063018	2010204K13Rik	8.11544e-10	1.28873e-08	1.13857	1.13857	43.8481	38.5117
ENSMUSG00000031608	Galnt7	8.25757e-10	1.31023e-08	1	1	1	1
ENSMUSG00000043460	Elfn2	8.39824e-10	1.33146e-08	1	1	1	1
ENSMUSG00000004056	Akt2	8.67799e-10	1.37468e-08	1.0916	1.0916	61.5746	56.4078
ENSMUSG00000018476	Kdm6b	8.71375e-10	1.37921e-08	1	1	1	1
ENSMUSG00000068328	Aup1	8.7802e-10	1.38859e-08	1.14859	1.14859	46.3046	40.3144
ENSMUSG00000038172	Ttc39b	8.96993e-10	1.41744e-08	1.0987	1.0987	33.3144	30.3216
ENSMUSG00000026796	Fam129b	8.98856e-10	1.41922e-08	1	1	1	1
ENSMUSG00000023192	Grm2	8.99844e-10	1.41957e-08	1	1	1	1
ENSMUSG00000063524	Eno1	9.00546e-10	1.41957e-08	1.04221	1.04221	332.458	318.994
ENSMUSG00000070637	Srarp	9.24398e-10	1.45598e-08	1	1	1	1
ENSMUSG00000057637	Prdm2	9.35961e-10	1.473e-08	1	1	1	1
ENSMUSG00000084786	Ubl5	9.43824e-10	1.48416e-08	0.962087	-1.03941	496.103	515.652
ENSMUSG00000020372	Rack1	9.57454e-10	1.50437e-08	1.04349	1.04349	316.455	303.265
ENSMUSG00000035227	Spcs2	9.99699e-10	1.56947e-08	1.09502	1.09502	102.051	93.1956
ENSMUSG00000032316	Clk3	1.01307e-09	1.58917e-08	1.14168	1.14168	39.6314	34.7134
ENSMUSG00000001383	Zmat2	1.01793e-09	1.59549e-08	1.06613	1.06613	182.633	171.306
ENSMUSG00000045625	Pigz	1.04288e-09	1.63329e-08	1	1	1	1
ENSMUSG00000014294	Ndufa2	1.04435e-09	1.63426e-08	0.963423	-1.03797	523.524	543.4
ENSMUSG00000022212	Cpne6	1.0633e-09	1.66257e-08	1.14622	1.14622	61.736	53.8604
ENSMUSG00000025316	Banp	1.06662e-09	1.66642e-08	1.10024	1.10024	30.5894	27.8025
ENSMUSG00000022914	Brwd1	1.10102e-09	1.71877e-08	1.12546	1.12546	64.6906	57.4791
ENSMUSG00000021967	Mrpl57	1.10297e-09	1.72042e-08	0.902712	-1.10777	95.4168	105.7
ENSMUSG00000067274	Rplp0	1.12732e-09	1.75698e-08	1.0359	1.0359	363.051	350.47
ENSMUSG00000044477	Zfand3	1.14883e-09	1.78907e-08	1.15675	1.15675	48.3198	41.7719
ENSMUSG00000021264	Yy1	1.17171e-09	1.82233e-08	1.09765	1.09765	35.0122	31.8974
ENSMUSG00000068735	Trp53i11	1.17208e-09	1.82233e-08	1.14309	1.14309	30.3439	26.5455
ENSMUSG00000089774	Slc5a3	1.177e-09	1.82851e-08	1	1	1	1
ENSMUSG00000030020	Prickle2	1.18618e-09	1.84129e-08	1.11698	1.11698	77.1267	69.0492
ENSMUSG00000057130	Txnl4a	1.19548e-09	1.85425e-08	1.10851	1.10851	70.0169	63.1633
ENSMUSG00000042750	Bex2	1.21704e-09	1.88616e-08	0.961102	-1.04047	639.886	665.783
ENSMUSG00000066839	Ecsit	1.2184e-09	1.88676e-08	1.10068	1.10068	35.4049	32.1662
ENSMUSG00000053841	Txlna	1.22011e-09	1.8879e-08	1	1	1	1
ENSMUSG00000022205	Sub1	1.22187e-09	1.88912e-08	1.04701	1.04701	468.377	447.347
ENSMUSG00000068742	Cry2	1.23481e-09	1.90723e-08	1.11391	1.11391	67.0179	60.1643
ENSMUSG00000047658	Gal3st3	1.23556e-09	1.90723e-08	1	1	1	1
ENSMUSG00000029684	Wasl	1.25836e-09	1.94087e-08	1.10148	1.10148	80.2521	72.8584
ENSMUSG00000029334	Prkg2	1.26087e-09	1.94319e-08	1	1	1	1
ENSMUSG00000036800	Fam135b	1.28329e-09	1.97616e-08	19.1983	19.1983	19.1983	1
ENSMUSG00000030934	Oat	1.29293e-09	1.98942e-08	1.1062	1.1062	68.6907	62.0961
ENSMUSG00000024194	Cuta	1.29932e-09	1.99767e-08	1.06595	1.06595	110.646	103.8
ENSMUSG00000020720	Psmd12	1.33222e-09	2.04661e-08	1.10489	1.10489	80.2028	72.5888
ENSMUSG00000061479	Snrpa	1.34127e-09	2.05888e-08	1.13975	1.13975	56.8992	49.9225
ENSMUSG00000066568	Lsm14a	1.40365e-09	2.15294e-08	1.11977	1.11977	34.6346	30.9301
ENSMUSG00000035632	Cnot3	1.40513e-09	2.1535e-08	20.6099	20.6099	20.6099	1
ENSMUSG00000005674	Tomm40l	1.41618e-09	2.1687e-08	1.1029	1.1029	67.8204	61.4927
ENSMUSG00000058240	Cryzl1	1.42204e-09	2.17596e-08	1.10715	1.10715	60.8998	55.006
ENSMUSG00000072214	.	1.42491e-09	2.17863e-08	1	1	1	1
ENSMUSG00000059208	Hnrnpm	1.43706e-09	2.19546e-08	1.10818	1.10818	71.4217	64.4494
ENSMUSG00000031231	Cox7b	1.464e-09	2.23485e-08	0.957923	-1.04393	857.712	895.388
ENSMUSG00000024095	Hnrnpll	1.47988e-09	2.25731e-08	1.11336	1.11336	38.9224	34.9595
ENSMUSG00000039852	Rere	1.5186e-09	2.31455e-08	1.1517	1.1517	54.2172	47.0758
ENSMUSG00000020849	Ywhae	1.53687e-09	2.34055e-08	1.03249	1.03249	512.993	496.85
ENSMUSG00000018160	Med1	1.55201e-09	2.36174e-08	1	1	1	1
ENSMUSG00000038984	Tspyl5	1.57918e-09	2.4012e-08	1.08703	1.08703	29.4184	27.063
ENSMUSG00000020091	Eif4ebp2	1.58515e-09	2.40838e-08	1	1	1	1
ENSMUSG00000026563	Tada1	1.58893e-09	2.4115e-08	1.09575	1.09575	31.3756	28.634
ENSMUSG00000040738	Ints8	1.5897e-09	2.4115e-08	1	1	1	1
ENSMUSG00000032285	Dnaja4	1.64584e-09	2.4947e-08	1.13837	1.13837	42.9824	37.7579
ENSMUSG00000031503	Col4a2	1.64908e-09	2.49765e-08	1	1	1	1
ENSMUSG00000038187	Btbd10	1.66267e-09	2.51627e-08	1.12097	1.12097	70.7988	63.1585
ENSMUSG00000028883	Sema3a	1.68356e-09	2.54589e-08	1	1	1	1
ENSMUSG00000079184	Mphosph8	1.68585e-09	2.54736e-08	1.09374	1.09374	31.5281	28.826
ENSMUSG00000036402	Gng12	1.69036e-09	2.55218e-08	1.11885	1.11885	37.9304	33.9011
ENSMUSG00000036561	Ppp6r2	1.74279e-09	2.62928e-08	19.7445	19.7445	19.7445	1
ENSMUSG00000036733	Rbm42	1.76966e-09	2.66774e-08	1.0987	1.0987	60.0945	54.6958
ENSMUSG00000043857	Mgat5b	1.78227e-09	2.68466e-08	1.14916	1.14916	38.607	33.5959
ENSMUSG00000020074	Ccar1	1.8186e-09	2.73725e-08	18.3889	18.3889	18.3889	1
ENSMUSG00000028069	Gpatch4	1.8295e-09	2.75151e-08	1	1	1	1
ENSMUSG00000052144	Ppp4r2	1.88606e-09	2.83436e-08	1.15244	1.15244	58.5167	50.7762
ENSMUSG00000020745	Pafah1b1	1.90463e-09	2.86005e-08	1.05053	1.05053	244.646	232.877
ENSMUSG00000059981	Taok2	1.93098e-09	2.89737e-08	1	1	1	1
ENSMUSG00000037458	Azin1	1.93568e-09	2.90216e-08	1.10149	1.10149	104.939	95.27
ENSMUSG00000031256	Cstf2	1.95102e-09	2.9229e-08	1.07932	1.07932	30.137	27.9222
ENSMUSG00000028578	Caap1	1.96119e-09	2.93586e-08	1	1	1	1
ENSMUSG00000021303	Gng4	1.96759e-09	2.94316e-08	1.23258	1.23258	27.0386	21.9366
ENSMUSG00000003352	Cacnb3	1.9744e-09	2.95107e-08	1.07783	1.07783	178.357	165.478
ENSMUSG00000019947	Arid5b	1.99585e-09	2.98081e-08	1	1	1	1
ENSMUSG00000045314	Sowahb	2.00699e-09	2.99514e-08	1	1	1	1
ENSMUSG00000022710	Usp7	2.00871e-09	2.99539e-08	1.15639	1.15639	47.2089	40.8242
ENSMUSG00000027852	Nras	2.01959e-09	3.00929e-08	1.12809	1.12809	28.0205	24.8389
ENSMUSG00000031342	Gpm6b	2.03407e-09	3.02854e-08	1.03651	1.03651	411.007	396.531
ENSMUSG00000034730	Adgrb1	2.0542e-09	3.05616e-08	1.06633	1.06633	270.455	253.632
ENSMUSG00000042742	Bmt2	2.0961e-09	3.1161e-08	1	1	1	1
ENSMUSG00000025451	Paip1	2.11266e-09	3.1378e-08	1.12789	1.12789	41.692	36.9644
ENSMUSG00000008763	Man1a2	2.11395e-09	3.1378e-08	1.13976	1.13976	41.5424	36.4482
ENSMUSG00000080268	Brms1	2.11721e-09	3.14022e-08	1.15865	1.15865	27.1146	23.4019
ENSMUSG00000028795	Ccdc28b	2.1339e-09	3.16255e-08	23.3551	23.3551	23.3551	1
ENSMUSG00000079641	Rpl39	2.16219e-09	3.20204e-08	0.958461	-1.04334	751.221	783.779
ENSMUSG00000022234	Cct5	2.16476e-09	3.20339e-08	1.04919	1.04919	147.359	140.45
ENSMUSG00000044288	Cnr1	2.17882e-09	3.22172e-08	1.19612	1.19612	50.277	42.0332
ENSMUSG00000059495	Arhgef12	2.25147e-09	3.3266e-08	1.14318	1.14318	53.2071	46.5429
ENSMUSG00000022197	Pdzd2	2.25957e-09	3.33602e-08	1	1	1	1
ENSMUSG00000029141	Slc4a1ap	2.2875e-09	3.37468e-08	1	1	1	1
ENSMUSG00000048706	Lurap1l	2.31287e-09	3.4095e-08	1	1	1	1
ENSMUSG00000030350	Prmt8	2.33523e-09	3.43984e-08	1.1332	1.1332	60.2942	53.2071
ENSMUSG00000070738	Dgkd	2.33975e-09	3.44387e-08	1.11016	1.11016	35.7462	32.199
ENSMUSG00000042133	Ppig	2.35592e-09	3.46504e-08	1.09222	1.09222	31.3518	28.7045
ENSMUSG00000041168	Lonp1	2.36634e-09	3.47771e-08	1.129	1.129	41.7506	36.9801
ENSMUSG00000021226	Acot2	2.37696e-09	3.49066e-08	1	1	1	1
ENSMUSG00000017664	Slc35c2	2.38376e-09	3.498e-08	1.10172	1.10172	36.8845	33.479
ENSMUSG00000091509	Gm17066	2.39307e-09	3.50898e-08	1	1	1	1
ENSMUSG00000029071	Dvl1	2.39947e-09	3.5157e-08	1.142	1.142	45.0617	39.4586
ENSMUSG00000022389	Tef	2.42085e-09	3.54435e-08	1.06317	1.06317	140.357	132.017
ENSMUSG00000030061	Uba3	2.43659e-09	3.56469e-08	1.12536	1.12536	67.1914	59.7064
ENSMUSG00000029992	Gfpt1	2.44148e-09	3.56914e-08	1.12836	1.12836	27.815	24.6508
ENSMUSG00000030122	Ptms	2.48136e-09	3.6247e-08	1.03396	1.03396	431.311	417.144
ENSMUSG00000037373	Ctbp1	2.51477e-09	3.67073e-08	1.04547	1.04547	209.892	200.764
ENSMUSG00000079562	Maea	2.54504e-09	3.7121e-08	1.11027	1.11027	71.2842	64.2045
ENSMUSG00000026834	Acvr1c	2.57394e-09	3.75144e-08	1	1	1	1
ENSMUSG00000035596	Mboat7	2.58942e-09	3.77114e-08	1.08968	1.08968	101.562	93.2037
ENSMUSG00000019558	Slc6a8	2.59872e-09	3.78184e-08	1.1508	1.1508	48.7629	42.3732
ENSMUSG00000036578	Fxyd7	2.6179e-09	3.80689e-08	0.941844	-1.06175	315.134	334.593
ENSMUSG00000001911	Nfix	2.62445e-09	3.81354e-08	1.10971	1.10971	61.5594	55.4734
ENSMUSG00000028128	F3	2.65911e-09	3.861e-08	19.9164	19.9164	19.9164	1
ENSMUSG00000046449	Nexmif	2.70554e-09	3.92547e-08	1	1	1	1
ENSMUSG00000024381	Bin1	2.73718e-09	3.9684e-08	1.04994	1.04994	203.512	193.832
ENSMUSG00000030207	Fam234b	2.75679e-09	3.99383e-08	1.08352	1.08352	115.864	106.933
ENSMUSG00000047842	Diras2	2.88606e-09	4.17797e-08	0.917467	-1.08996	234.505	255.601
ENSMUSG00000045078	Rnf216	2.89638e-09	4.18978e-08	25.4375	25.4375	25.4375	1
ENSMUSG00000035027	Map2k2	2.9724e-09	4.29654e-08	1.09047	1.09047	94.4427	86.6073
ENSMUSG00000053004	Hrh1	3.00161e-09	4.33551e-08	1	1	1	1
ENSMUSG00000035086	Becn1	3.06868e-09	4.42908e-08	1.08725	1.08725	89.6408	82.4476
ENSMUSG00000034731	Dgkh	3.10225e-09	4.47418e-08	1.1168	1.1168	37.6972	33.7548
ENSMUSG00000049659	Aftph	3.11606e-09	4.49075e-08	1.09875	1.09875	39.2706	35.7411
ENSMUSG00000037224	Zfyve28	3.163e-09	4.555e-08	0.040954	-24.4176	1	24.4176
ENSMUSG00000020522	Mfap3	3.18127e-09	4.57791e-08	1	1	1	1
ENSMUSG00000021555	Naa35	3.24214e-09	4.66203e-08	1.08851	1.08851	30.2984	27.8347
ENSMUSG00000020132	Rab21	3.26247e-09	4.68777e-08	1.08921	1.08921	76.7499	70.464
ENSMUSG00000019907	Ppp1r12a	3.31278e-09	4.75652e-08	1.13435	1.13435	55.6346	49.0454
ENSMUSG00000040712	Camta2	3.37695e-09	4.84505e-08	1.06779	1.06779	154.696	144.875
ENSMUSG00000022403	St13	3.42508e-09	4.91046e-08	1.06836	1.06836	111.797	104.643
ENSMUSG00000002365	Snx9	3.4457e-09	4.93637e-08	1	1	1	1
ENSMUSG00000055204	Ankrd17	3.46318e-09	4.95773e-08	1.13113	1.13113	54.0463	47.7807
ENSMUSG00000068856	Sf3b4	3.49206e-09	4.99538e-08	1.11694	1.11694	36.7677	32.9181
ENSMUSG00000013275	Slc41a1	3.528e-09	5.04306e-08	1	1	1	1
ENSMUSG00000036815	Dpp10	3.5558e-09	5.07904e-08	1.10375	1.10375	100.023	90.6205
ENSMUSG00000024477	Pggt1b	3.57427e-09	5.10165e-08	1	1	1	1
ENSMUSG00000003469	Phyhip	3.62839e-09	5.17507e-08	1.12805	1.12805	40.9155	36.2709
ENSMUSG00000073557	Ppp1r12b	3.63689e-09	5.18337e-08	1.1278	1.1278	28.0334	24.8567
ENSMUSG00000025085	Ablim1	3.65759e-09	5.20903e-08	1.14172	1.14172	41.677	36.5036
ENSMUSG00000034681	Rnps1	3.70937e-09	5.27889e-08	1.07232	1.07232	117.94	109.986
ENSMUSG00000032872	Cyb5r4	3.78428e-09	5.38153e-08	1.112	1.112	34.0527	30.6229
ENSMUSG00000041852	Tcf20	3.81026e-09	5.4145e-08	20.2235	20.2235	20.2235	1
ENSMUSG00000030697	Ppp4c	3.89957e-09	5.53734e-08	1.08961	1.08961	31.9012	29.2777
ENSMUSG00000056116	H2-T22	3.90542e-09	5.54075e-08	1	1	1	1
ENSMUSG00000032557	Uba5	3.90771e-09	5.54075e-08	1.14636	1.14636	45.4728	39.6673
ENSMUSG00000046523	Kctd4	4.05964e-09	5.75194e-08	1	1	1	1
ENSMUSG00000010797	Wnt2	4.08199e-09	5.77938e-08	1	1	1	1
ENSMUSG00000110710	C78859	4.08924e-09	5.7854e-08	1	1	1	1
ENSMUSG00000031320	Rps4x	4.12849e-09	5.83666e-08	0.960812	-1.04079	658.616	685.479
ENSMUSG00000028909	Ptpru	4.16219e-09	5.88001e-08	1	1	1	1
ENSMUSG00000025272	Tro	4.17886e-09	5.89924e-08	1.1596	1.1596	51.9146	44.7694
ENSMUSG00000016262	Sertad4	4.19621e-09	5.91941e-08	1	1	1	1
ENSMUSG00000074238	Ap1ar	4.27329e-09	6.02376e-08	1.11657	1.11657	56.8867	50.9478
ENSMUSG00000020904	Cfap52	4.29871e-09	6.05517e-08	1	1	1	1
ENSMUSG00000023932	Cdc5l	4.36076e-09	6.13809e-08	1.11482	1.11482	37.164	33.3365
ENSMUSG00000021374	Nup153	4.41321e-09	6.2074e-08	1	1	1	1
ENSMUSG00000026083	Eif5b	4.5975e-09	6.46191e-08	1.10932	1.10932	35.746	32.2233
ENSMUSG00000054604	Cggbp1	4.65531e-09	6.53841e-08	1.09832	1.09832	29.9809	27.2971
ENSMUSG00000035311	Gnptab	4.6622e-09	6.54333e-08	1.06965	1.06965	29.7775	27.8387
ENSMUSG00000036712	Cyld	4.68349e-09	6.56844e-08	1.11293	1.11293	43.553	39.1337
ENSMUSG00000026571	Dcaf6	4.68905e-09	6.57147e-08	1.11238	1.11238	29.0695	26.1327
ENSMUSG00000030282	Cmas	4.80438e-09	6.72822e-08	1.06436	1.06436	114.677	107.743
ENSMUSG00000030530	Furin	4.8083e-09	6.72884e-08	1	1	1	1
ENSMUSG00000055538	Zcchc24	4.83581e-09	6.76244e-08	1.09146	1.09146	28.5997	26.2032
ENSMUSG00000041360	Pum3	4.854e-09	6.78297e-08	21.2837	21.2837	21.2837	1
ENSMUSG00000032265	Tent5a	5.02242e-09	7.01324e-08	1	1	1	1
ENSMUSG00000020524	Gria1	5.04837e-09	7.04438e-08	1.08448	1.08448	120.896	111.479
ENSMUSG00000033623	Pcgf3	5.11836e-09	7.1369e-08	19.7281	19.7281	19.7281	1
ENSMUSG00000020462	Cfap36	5.14174e-09	7.16433e-08	1.09332	1.09332	88.0893	80.5703
ENSMUSG00000026469	Xpr1	5.16094e-09	7.1859e-08	1.16345	1.16345	46.3072	39.8015
ENSMUSG00000032562	Gnai2	5.18611e-09	7.21575e-08	1.0863	1.0863	100.372	92.3979
ENSMUSG00000031393	Mecp2	5.20335e-09	7.23106e-08	1.08597	1.08597	33.6851	31.0185
ENSMUSG00000006476	Nsmf	5.2046e-09	7.23106e-08	1.03989	1.03989	267.414	257.155
ENSMUSG00000037896	Rcor1	5.21805e-09	7.24454e-08	1	1	1	1
ENSMUSG00000039458	Mtmr12	5.2498e-09	7.28339e-08	23.6375	23.6375	23.6375	1
ENSMUSG00000025212	Sfxn3	5.25694e-09	7.28807e-08	1.13866	1.13866	56.3247	49.4659
ENSMUSG00000025939	Ube2w	5.26072e-09	7.28808e-08	1.0992	1.0992	65.8937	59.9469
ENSMUSG00000031453	Rasa3	5.29175e-09	7.32581e-08	1.11228	1.11228	29.177	26.2316
ENSMUSG00000022160	Mettl3	5.40601e-09	7.47864e-08	1	1	1	1
ENSMUSG00000070934	Rraga	5.50281e-09	7.6071e-08	1.13818	1.13818	72.1065	63.3526
ENSMUSG00000037111	Setd7	5.58951e-09	7.72144e-08	1.10955	1.10955	58.0333	52.3035
ENSMUSG00000027088	Phospho2	5.62467e-09	7.76446e-08	1	1	1	1
ENSMUSG00000051515	Fam181b	5.63347e-09	7.77106e-08	1	1	1	1
ENSMUSG00000030603	Psmc4	5.6995e-09	7.85653e-08	1.07819	1.07819	91.3413	84.717
ENSMUSG00000030515	Tarsl2	5.74171e-09	7.90908e-08	1.14139	1.14139	27.2671	23.8894
ENSMUSG00000036093	Arl5a	5.77237e-09	7.94564e-08	1.14504	1.14504	50.5698	44.1642
ENSMUSG00000021427	Ssr1	5.80665e-09	7.98714e-08	1.08801	1.08801	77.819	71.5243
ENSMUSG00000055148	Klf2	5.86351e-09	8.05961e-08	1	1	1	1
ENSMUSG00000026502	Desi2	5.9263e-09	8.14013e-08	1	1	1	1
ENSMUSG00000030615	Tmem126a	6.04876e-09	8.30243e-08	1.08973	1.08973	68.1274	62.5176
ENSMUSG00000034563	Ccpg1	6.08562e-09	8.3471e-08	1.12902	1.12902	59.1177	52.3619
ENSMUSG00000035566	Pcdh17	6.10273e-09	8.36463e-08	25.1621	25.1621	25.1621	1
ENSMUSG00000048001	Hes5	6.11749e-09	8.37892e-08	1	1	1	1
ENSMUSG00000021891	Mettl6	6.20935e-09	8.49871e-08	1	1	1	1
ENSMUSG00000059003	Grin2a	6.21722e-09	8.50347e-08	1.07554	1.07554	120.172	111.732
ENSMUSG00000005034	Prkacb	6.26071e-09	8.55689e-08	1.04166	1.04166	355.067	340.866
ENSMUSG00000014782	Plekhg4	6.32161e-09	8.63402e-08	1	1	1	1
ENSMUSG00000090000	Ier3ip1	6.33363e-09	8.64433e-08	1.07039	1.07039	96.3156	89.9818
ENSMUSG00000036323	Srp72	6.34992e-09	8.66045e-08	1.15367	1.15367	47.5618	41.2266
ENSMUSG00000028804	Csmd2	6.38669e-09	8.70446e-08	1	1	1	1
ENSMUSG00000035900	Gramd4	6.4803e-09	8.82581e-08	1	1	1	1
ENSMUSG00000012640	Zfp715	6.54515e-09	8.90786e-08	1	1	1	1
ENSMUSG00000017485	Top2b	6.55528e-09	8.91537e-08	1.11474	1.11474	63.3597	56.8378
ENSMUSG00000018379	Srsf1	6.586e-09	8.95084e-08	1.13508	1.13508	60.3025	53.1261
ENSMUSG00000021458	Aopep	6.66267e-09	9.04868e-08	1.12557	1.12557	36.5791	32.4982
ENSMUSG00000046182	Gsg1l	6.69781e-09	9.09002e-08	1.09791	1.09791	29.2932	26.681
ENSMUSG00000026229	Psmd1	6.86129e-09	9.30535e-08	1.10752	1.10752	68.07	61.4617
ENSMUSG00000024811	Tnks2	6.87911e-09	9.32298e-08	1.1107	1.1107	58.454	52.628
ENSMUSG00000049303	Syt12	6.89299e-09	9.33525e-08	25.0231	25.0231	25.0231	1
ENSMUSG00000057469	E2f6	6.9032e-09	9.34253e-08	1	1	1	1
ENSMUSG00000031532	Saraf	6.90944e-09	9.34442e-08	1.04439	1.04439	276.006	264.276
ENSMUSG00000029918	Mrps33	6.94479e-09	9.38566e-08	0.943984	-1.05934	239.107	253.296
ENSMUSG00000030774	Pak1	6.95177e-09	9.38853e-08	1.04789	1.04789	370.5	353.568
ENSMUSG00000032932	Hspa13	7.00414e-09	9.45265e-08	21.0151	21.0151	21.0151	1
ENSMUSG00000028567	Txndc12	7.0532e-09	9.51222e-08	1.10048	1.10048	34.5911	31.4326
ENSMUSG00000053332	Gas5	7.1135e-09	9.58686e-08	0.950155	-1.05246	504.92	531.408
ENSMUSG00000024083	Pja2	7.38812e-09	9.95003e-08	1.03286	1.03286	354.167	342.899
ENSMUSG00000028557	Rnf11	7.50477e-09	1.01001e-07	1.05155	1.05155	251.759	239.417
ENSMUSG00000024002	Brd4	7.54189e-09	1.0143e-07	1.11899	1.11899	27.3232	24.4177
ENSMUSG00000028649	Macf1	7.87765e-09	1.05872e-07	1.1025	1.1025	70.0912	63.575
ENSMUSG00000058239	Usf2	7.96588e-09	1.06983e-07	1.0724	1.0724	89.0385	83.0274
ENSMUSG00000027195	Hsd17b12	8.03984e-09	1.07901e-07	1.11126	1.11126	71.9103	64.7105
ENSMUSG00000028926	Cdk14	8.09196e-09	1.08525e-07	1.08708	1.08708	74.8266	68.8329
ENSMUSG00000029405	G3bp2	8.10508e-09	1.08626e-07	1.06327	1.06327	190.914	179.554
ENSMUSG00000046667	Rbm12b1	8.13161e-09	1.08906e-07	1	1	1	1
ENSMUSG00000026309	Ilkap	8.15864e-09	1.09192e-07	1.11844	1.11844	41.68	37.266
ENSMUSG00000032186	Tmod2	8.39106e-09	1.12225e-07	1.05946	1.05946	140.072	132.211
ENSMUSG00000037010	Apln	8.53274e-09	1.14041e-07	1	1	1	1
ENSMUSG00000019794	Katna1	8.61699e-09	1.15088e-07	1	1	1	1
ENSMUSG00000031217	Efnb1	8.6535e-09	1.15496e-07	1	1	1	1
ENSMUSG00000020671	Rab10	8.73357e-09	1.16484e-07	1.06373	1.06373	108.976	102.447
ENSMUSG00000014077	Chp1	8.76853e-09	1.16869e-07	1.06307	1.06307	121.31	114.113
ENSMUSG00000008859	Rala	8.78188e-09	1.16967e-07	1.1515	1.1515	49.1781	42.7077
ENSMUSG00000030718	Ppme1	9.07472e-09	1.20784e-07	1.08771	1.08771	126.231	116.052
ENSMUSG00000006958	Chrd	9.09496e-09	1.2097e-07	1	1	1	1
ENSMUSG00000028382	Ptbp3	9.25835e-09	1.23058e-07	1	1	1	1
ENSMUSG00000005299	Letm1	9.3607e-09	1.24333e-07	1.10198	1.10198	65.8225	59.7308
ENSMUSG00000040242	Fgfr1op2	9.42953e-09	1.25162e-07	1.08487	1.08487	81.3414	74.9782
ENSMUSG00000013419	Zfp651	9.5552e-09	1.26743e-07	1.10992	1.10992	37.8633	34.1137
ENSMUSG00000028330	Ncbp1	9.66195e-09	1.28071e-07	25.3486	25.3486	25.3486	1
ENSMUSG00000030792	Dkkl1	9.84565e-09	1.30416e-07	1.12484	1.12484	36.2996	32.271
ENSMUSG00000038860	Garnl3	9.97956e-09	1.32099e-07	1.14733	1.14733	50.2858	43.8287
ENSMUSG00000047897	Ripply2	1.01034e-08	1.33647e-07	1	1	1	1
ENSMUSG00000027993	Trim2	1.01324e-08	1.33939e-07	1.06599	1.06599	154.401	144.843
ENSMUSG00000042787	Exog	1.01875e-08	1.34575e-07	20.5555	20.5555	20.5555	1
ENSMUSG00000020250	Txnrd1	1.03677e-08	1.36862e-07	1.1188	1.1188	28.2686	25.2668
ENSMUSG00000027634	Ndrg3	1.03841e-08	1.36985e-07	0.957806	-1.04405	430.031	448.976
ENSMUSG00000039114	Nrn1	1.03912e-08	1.36985e-07	1.05778	1.05778	216.823	204.979
ENSMUSG00000024789	Jak2	1.04035e-08	1.37054e-07	1	1	1	1
ENSMUSG00000070576	Mn1	1.05017e-08	1.38214e-07	1	1	1	1
ENSMUSG00000020297	Nsg2	1.05059e-08	1.38214e-07	1.05314	1.05314	361.084	342.863
ENSMUSG00000000861	Bcl11a	1.05188e-08	1.3829e-07	1.08613	1.08613	82.4546	75.916
ENSMUSG00000043384	Gprasp1	1.05668e-08	1.38826e-07	1.05756	1.05756	224.287	212.081
ENSMUSG00000032403	2300009A05Rik	1.06294e-08	1.39554e-07	0.864065	-1.15732	42.3541	49.0173
ENSMUSG00000063480	Snu13	1.0718e-08	1.40621e-07	1.06232	1.06232	194.93	183.494
ENSMUSG00000045994	B3gat1	1.08484e-08	1.42237e-07	1.10058	1.10058	87.1926	79.2243
ENSMUSG00000039037	St6galnac5	1.11154e-08	1.45639e-07	1.11369	1.11369	30.0734	27.0034
ENSMUSG00000047388	Atmin	1.12683e-08	1.47542e-07	1.11062	1.11062	35.3618	31.8396
ENSMUSG00000021360	Gcnt2	1.14273e-08	1.49522e-07	1	1	1	1
ENSMUSG00000018405	Mrm1	1.14869e-08	1.50172e-07	1	1	1	1
ENSMUSG00000024081	Cebpz	1.14925e-08	1.50172e-07	22.9118	22.9118	22.9118	1
ENSMUSG00000020817	Rabep1	1.17098e-08	1.52907e-07	1.09286	1.09286	77.4847	70.9007
ENSMUSG00000072437	Nanos1	1.18519e-08	1.54659e-07	1	1	1	1
ENSMUSG00000002341	Ncan	1.19237e-08	1.55491e-07	1.10412	1.10412	66.9061	60.5968
ENSMUSG00000030265	Kras	1.19718e-08	1.56012e-07	1.1018	1.1018	57.9478	52.5936
ENSMUSG00000035093	Secisbp2l	1.2336e-08	1.60651e-07	1.1587	1.1587	52.0585	44.9282
ENSMUSG00000020777	Acox1	1.24073e-08	1.61459e-07	1.08381	1.08381	91.905	84.7977
ENSMUSG00000018547	Pip4k2b	1.24148e-08	1.61459e-07	1.12641	1.12641	51.3859	45.619
ENSMUSG00000033055	Ankrd54	1.24296e-08	1.61543e-07	1	1	1	1
ENSMUSG00000034709	Ppp1r21	1.24574e-08	1.61795e-07	1.13552	1.13552	37.1994	32.7598
ENSMUSG00000021549	Rasa1	1.2476e-08	1.61928e-07	1.21539	1.21539	26.3578	21.6866
ENSMUSG00000041923	Nol4	1.26891e-08	1.64583e-07	1.16059	1.16059	53.3301	45.9507
ENSMUSG00000022307	Oxr1	1.27034e-08	1.64658e-07	1.06333	1.06333	239.374	225.118
ENSMUSG00000038064	Cldn22	1.27775e-08	1.65508e-07	1	1	1	1
ENSMUSG00000016619	Nup50	1.28732e-08	1.66636e-07	1	1	1	1
ENSMUSG00000067713	Prkag1	1.29193e-08	1.67121e-07	1.14162	1.14162	49.7739	43.5994
ENSMUSG00000022537	Tmem44	1.3055e-08	1.68763e-07	1.08564	1.08564	29.1509	26.8515
ENSMUSG00000026490	Cdc42bpa	1.31058e-08	1.69306e-07	1.07197	1.07197	93.6021	87.3177
ENSMUSG00000016528	Mapkapk2	1.31677e-08	1.69992e-07	1	1	1	1
ENSMUSG00000024608	Rps14	1.32957e-08	1.7153e-07	1.01301	1.01301	1203.07	1187.61
ENSMUSG00000037112	Sik2	1.33802e-08	1.72506e-07	1	1	1	1
ENSMUSG00000074129	Rpl13a	1.34488e-08	1.73275e-07	1.01267	1.01267	1252.55	1236.88
ENSMUSG00000037364	Srrt	1.35107e-08	1.73956e-07	1.16606	1.16606	46.3553	39.7537
ENSMUSG00000026028	Trak2	1.37208e-08	1.76544e-07	1.09111	1.09111	69.2945	63.5085
ENSMUSG00000048022	Tmem229a	1.38149e-08	1.77636e-07	1.07395	1.07395	38.34	35.6999
ENSMUSG00000029192	Tbc1d14	1.3878e-08	1.78329e-07	1.12541	1.12541	41.5422	36.9129
ENSMUSG00000050244	Heatr1	1.41858e-08	1.82162e-07	1	1	1	1
ENSMUSG00000030678	Maz	1.45325e-08	1.86491e-07	1.13137	1.13137	50.1151	44.296
ENSMUSG00000028790	Khdrbs1	1.45686e-08	1.8683e-07	1.08257	1.08257	87.5832	80.9031
ENSMUSG00000000001	Gnai3	1.45839e-08	1.86902e-07	1	1	1	1
ENSMUSG00000022858	Tra2b	1.50497e-08	1.92744e-07	1.12092	1.12092	61.8452	55.1736
ENSMUSG00000033033	Calhm2	1.50771e-08	1.92967e-07	1	1	1	1
ENSMUSG00000030084	Plxna1	1.52098e-08	1.94537e-07	1.32104	1.32104	26.48	20.0448
ENSMUSG00000050600	Zfp831	1.52358e-08	1.94741e-07	1	1	1	1
ENSMUSG00000041130	Zfp598	1.52672e-08	1.95012e-07	1	1	1	1
ENSMUSG00000038916	Soga3	1.52816e-08	1.95068e-07	21.6832	21.6832	21.6832	1
ENSMUSG00000025790	Slco3a1	1.5372e-08	1.96092e-07	1	1	1	1
ENSMUSG00000034312	Iqsec1	1.54554e-08	1.97026e-07	1.07328	1.07328	115.654	107.758
ENSMUSG00000027799	Nbea	1.57329e-08	2.00432e-07	1.0649	1.0649	122.56	115.09
ENSMUSG00000074925	Ptar1	1.57734e-08	2.00815e-07	1	1	1	1
ENSMUSG00000056999	Ide	1.63427e-08	2.07792e-07	0.873415	-1.14493	28.4941	32.6237
ENSMUSG00000050541	Adra1b	1.6343e-08	2.07792e-07	1	1	1	1
ENSMUSG00000020142	Slc1a4	1.64513e-08	2.09032e-07	1.15783	1.15783	44.9428	38.8165
ENSMUSG00000025261	Huwe1	1.65614e-08	2.10293e-07	1.09438	1.09438	92.332	84.3696
ENSMUSG00000020869	Lrrc59	1.66341e-08	2.11078e-07	1.10458	1.10458	54.9302	49.7294
ENSMUSG00000070003	Ssbp4	1.6928e-08	2.14665e-07	1.07055	1.07055	104.125	97.2634
ENSMUSG00000032504	Pdcd6ip	1.69775e-08	2.15152e-07	1.07803	1.07803	29.1133	27.006
ENSMUSG00000040631	Dok4	1.70731e-08	2.16222e-07	1	1	1	1
ENSMUSG00000022752	Tomm70a	1.71723e-08	2.17336e-07	1.06854	1.06854	108.352	101.402
ENSMUSG00000031166	Wdr13	1.72646e-08	2.18361e-07	1.10666	1.10666	68.6969	62.0759
ENSMUSG00000024480	Ap3s1	1.73514e-08	2.19315e-07	1.08887	1.08887	85.0879	78.1431
ENSMUSG00000035372	1810055G02Rik	1.77289e-08	2.2394e-07	1	1	1	1
ENSMUSG00000024560	Cxxc1	1.77798e-08	2.24436e-07	1	1	1	1
ENSMUSG00000014470	Rnf166	1.78264e-08	2.24878e-07	1.08026	1.08026	31.628	29.2781
ENSMUSG00000007989	Fzd3	1.79736e-08	2.26587e-07	1.16433	1.16433	45.8842	39.4081
ENSMUSG00000025439	Clns1a	1.79951e-08	2.26711e-07	1.07799	1.07799	92.0069	85.3502
ENSMUSG00000040659	Efhd2	1.80666e-08	2.27359e-07	1.0456	1.0456	281.371	269.1
ENSMUSG00000034701	Neurod1	1.80702e-08	2.27359e-07	1	1	1	1
ENSMUSG00000029055	Plch2	1.81258e-08	2.27765e-07	1.08925	1.08925	30.4144	27.9222
ENSMUSG00000037104	Socs5	1.8126e-08	2.27765e-07	1.09269	1.09269	83.4856	76.4037
ENSMUSG00000078908	Mon1b	1.81556e-08	2.2799e-07	1	1	1	1
ENSMUSG00000018736	Ndel1	1.81765e-08	2.28104e-07	1.08634	1.08634	79.2052	72.91
ENSMUSG00000015994	Fnta	1.83356e-08	2.29951e-07	1.14506	1.14506	49.1375	42.9126
ENSMUSG00000078578	Ube2d3	1.84695e-08	2.3148e-07	1.04191	1.04191	224.122	215.105
ENSMUSG00000042675	Ypel3	1.85693e-08	2.32579e-07	0.957458	-1.04443	501.362	523.638
ENSMUSG00000039809	Gabbr2	1.86804e-08	2.3382e-07	1.07569	1.07569	167.602	155.81
ENSMUSG00000024740	Ddb1	1.87111e-08	2.34052e-07	1.08262	1.08262	119.493	110.373
ENSMUSG00000033721	Vav3	1.87409e-08	2.34274e-07	1	1	1	1
ENSMUSG00000036241	Ube2r2	1.9194e-08	2.39783e-07	1.08999	1.08999	96.1392	88.2017
ENSMUSG00000078747	Gm20878	1.93383e-08	2.41429e-07	1	1	1	1
ENSMUSG00000016024	Lbp	1.94134e-08	2.42113e-07	1	1	1	1
ENSMUSG00000034958	Atcay	1.94246e-08	2.42113e-07	1.08087	1.08087	83.391	77.1518
ENSMUSG00000033128	Gga1	1.94307e-08	2.42113e-07	1.12457	1.12457	43.0068	38.243
ENSMUSG00000044337	Ackr3	1.99216e-08	2.4807e-07	1	1	1	1
ENSMUSG00000036667	Tcaf1	1.99683e-08	2.48491e-07	1.05669	1.05669	133.827	126.647
ENSMUSG00000024782	Ak3	2.02941e-08	2.52383e-07	1.07747	1.07747	34.622	32.1326
ENSMUSG00000005533	Igf1r	2.03819e-08	2.53305e-07	1.09599	1.09599	28.6948	26.1816
ENSMUSG00000024431	Nr3c1	2.03944e-08	2.53305e-07	1.11949	1.11949	57.3399	51.2197
ENSMUSG00000029212	Gabrb1	2.04856e-08	2.54274e-07	1.08884	1.08884	36.4635	33.4885
ENSMUSG00000033953	Ppp3r1	2.05189e-08	2.54524e-07	1.04121	1.04121	650.214	624.482
ENSMUSG00000031391	L1cam	2.09118e-08	2.59231e-07	1.17887	1.17887	46.0442	39.058
ENSMUSG00000025855	Prkar1b	2.10783e-08	2.61128e-07	1.03677	1.03677	616.39	594.531
ENSMUSG00000029569	Tmem168	2.1183e-08	2.62256e-07	1	1	1	1
ENSMUSG00000040760	Appl1	2.16857e-08	2.68308e-07	1.16033	1.16033	43.0819	37.1289
ENSMUSG00000030317	Timp4	2.17751e-08	2.69242e-07	1.08134	1.08134	29.6747	27.4424
ENSMUSG00000040548	Tex2	2.18697e-08	2.70239e-07	1.09244	1.09244	36.9232	33.7989
ENSMUSG00000022965	Ifngr2	2.19991e-08	2.71664e-07	24.6232	24.6232	24.6232	1
ENSMUSG00000028773	Fabp3	2.22152e-08	2.74158e-07	0.941764	-1.06184	235.114	249.653
ENSMUSG00000024423	Impact	2.2325e-08	2.75337e-07	1.05626	1.05626	151.218	143.163
ENSMUSG00000058013	.	2.25326e-08	2.7772e-07	1.125	1.125	70.3325	62.5176
ENSMUSG00000032064	Dixdc1	2.25476e-08	2.77728e-07	1.11445	1.11445	37.8375	33.9516
ENSMUSG00000049907	Rasl11b	2.27017e-08	2.79448e-07	0.898754	-1.11265	63.5715	70.733
ENSMUSG00000027534	Snx16	2.33676e-08	2.87462e-07	1.22548	1.22548	26.2257	21.4003
ENSMUSG00000048000	Gigyf2	2.36758e-08	2.91067e-07	25.1135	25.1135	25.1135	1
ENSMUSG00000029326	Enoph1	2.37269e-08	2.91511e-07	1.12793	1.12793	48.311	42.8314
ENSMUSG00000029279	Brdt	2.37923e-08	2.92129e-07	1	1	1	1
ENSMUSG00000071076	Jund	2.43194e-08	2.9841e-07	1.06621	1.06621	167.06	156.687
ENSMUSG00000031827	Cotl1	2.46927e-08	3.02798e-07	1.09241	1.09241	29.9224	27.3911
ENSMUSG00000030619	Eed	2.51353e-08	3.08031e-07	1	1	1	1
ENSMUSG00000027665	Pik3ca	2.52461e-08	3.09192e-07	1.07809	1.07809	33.4107	30.9906
ENSMUSG00000039501	Znfx1	2.55833e-08	3.13124e-07	1.09733	1.09733	34.9136	31.8168
ENSMUSG00000029238	Clock	2.57686e-08	3.15193e-07	1.08371	1.08371	28.6098	26.3998
ENSMUSG00000098557	Kctd12	2.5827e-08	3.15707e-07	22.9955	22.9955	22.9955	1
ENSMUSG00000010097	Nxf1	2.67473e-08	3.2675e-07	1.11113	1.11113	27.3949	24.6549
ENSMUSG00000025130	P4hb	2.7104e-08	3.30898e-07	1.13126	1.13126	48.9534	43.2735
ENSMUSG00000017724	Etv4	2.7426e-08	3.34618e-07	1	1	1	1
ENSMUSG00000007458	M6pr	2.77597e-08	3.38475e-07	1.10711	1.10711	72.3391	65.3404
ENSMUSG00000042532	Golga7b	2.79091e-08	3.40082e-07	1.07665	1.07665	104.809	97.3468
ENSMUSG00000024772	Ehd1	2.80781e-08	3.41926e-07	24.5298	24.5298	24.5298	1
ENSMUSG00000054823	Nsd3	2.84327e-08	3.46026e-07	1.08845	1.08845	30.5307	28.0496
ENSMUSG00000022211	Carmil3	2.86229e-08	3.48122e-07	1	1	1	1
ENSMUSG00000032216	Nedd4	2.87407e-08	3.49335e-07	1.05936	1.05936	177.834	167.869
ENSMUSG00000038141	Tmem181a	2.88784e-08	3.50788e-07	1.06819	1.06819	32.1951	30.1398
ENSMUSG00000042444	Mindy2	2.90509e-08	3.52662e-07	1.06188	1.06188	29.3671	27.6559
ENSMUSG00000032324	Tspan3	2.91172e-08	3.53244e-07	1.03966	1.03966	347.958	334.683
ENSMUSG00000026341	Actr3	2.94842e-08	3.57472e-07	1.05593	1.05593	135.222	128.059
ENSMUSG00000056608	Chd9	2.95435e-08	3.57967e-07	24.9467	24.9467	24.9467	1
ENSMUSG00000005615	Pcyt1a	3.0331e-08	3.67279e-07	1	1	1	1
ENSMUSG00000060402	Chst8	3.04925e-08	3.69003e-07	1	1	1	1
ENSMUSG00000090112	Shprh	3.05494e-08	3.6946e-07	22.5448	22.5448	22.5448	1
ENSMUSG00000024735	Prpf19	3.06054e-08	3.69906e-07	1.07753	1.07753	125.729	116.682
ENSMUSG00000019362	D8Ertd738e	3.08001e-08	3.72026e-07	1.04824	1.04824	209.322	199.688
ENSMUSG00000021537	Cetn3	3.09798e-08	3.73964e-07	0.919933	-1.08704	99.7338	108.414
ENSMUSG00000017412	Cacnb4	3.16452e-08	3.81757e-07	1.0623	1.0623	140.071	131.857
ENSMUSG00000025245	Lztfl1	3.16852e-08	3.82002e-07	1.09129	1.09129	27.0968	24.8301
ENSMUSG00000068036	Afdn	3.18718e-08	3.84011e-07	1.11277	1.11277	28.9323	26.0002
ENSMUSG00000047466	8030462N17Rik	3.19262e-08	3.84427e-07	1	1	1	1
ENSMUSG00000071644	Eef1g	3.21368e-08	3.86723e-07	1.03728	1.03728	248.866	239.922
ENSMUSG00000040761	Spen	3.29765e-08	3.9658e-07	1	1	1	1
ENSMUSG00000027562	Car2	3.31607e-08	3.98548e-07	1.05597	1.05597	158.782	150.366
ENSMUSG00000071757	Zhx2	3.32193e-08	3.99003e-07	1	1	1	1
ENSMUSG00000025217	Btrc	3.33136e-08	3.99887e-07	1.07323	1.07323	32.8437	30.6026
ENSMUSG00000036764	Dnajc12	3.34583e-08	4.01375e-07	1	1	1	1
ENSMUSG00000039804	Ncoa5	3.35503e-08	4.02222e-07	21.252	21.252	21.252	1
ENSMUSG00000061306	Slc38a10	3.35705e-08	4.02222e-07	1.07637	1.07637	29.0846	27.021
ENSMUSG00000048385	Scrt1	3.39126e-08	4.06069e-07	1.12105	1.12105	69.1915	61.7201
ENSMUSG00000026827	Gpd2	3.39409e-08	4.06156e-07	1.11959	1.11959	55.4829	49.5565
ENSMUSG00000031060	Rbm10	3.423e-08	4.09362e-07	1.04879	1.04879	30.8134	29.3799
ENSMUSG00000074785	Plxnc1	3.48308e-08	4.16289e-07	20.2511	20.2511	20.2511	1
ENSMUSG00000058297	Spock2	3.48545e-08	4.16316e-07	1.05776	1.05776	180.362	170.514
ENSMUSG00000031954	Cfdp1	3.5017e-08	4.17998e-07	1.0833	1.0833	98.0383	90.4997
ENSMUSG00000056260	Lrif1	3.51867e-08	4.19764e-07	1	1	1	1
ENSMUSG00000054008	Ndst1	3.60207e-08	4.29448e-07	1.16635	1.16635	26.8501	23.0206
ENSMUSG00000044117	Bmerb1	3.62038e-08	4.31366e-07	1.04984	1.04984	252.525	240.536
ENSMUSG00000025364	Pa2g4	3.63553e-08	4.32903e-07	1.09921	1.09921	35.3431	32.1533
ENSMUSG00000024052	Lpin2	3.68619e-08	4.38666e-07	1.0678	1.0678	30.235	28.3153
ENSMUSG00000072572	Slc39a2	3.69641e-08	4.39611e-07	1	1	1	1
ENSMUSG00000017418	Arl5b	3.70925e-08	4.40867e-07	1	1	1	1
ENSMUSG00000070426	Rnf121	3.72673e-08	4.42673e-07	24.375	24.375	24.375	1
ENSMUSG00000055917	Zfp277	3.73415e-08	4.43281e-07	1	1	1	1
ENSMUSG00000036333	Kidins220	3.73963e-08	4.43659e-07	1.06329	1.06329	145.613	136.946
ENSMUSG00000003575	Crtc1	3.78943e-08	4.49292e-07	1.14116	1.14116	53.7714	47.1198
ENSMUSG00000005469	Prkaca	3.79362e-08	4.49513e-07	1.07674	1.07674	106.889	99.2708
ENSMUSG00000028194	Ddah1	3.82267e-08	4.52678e-07	1.12866	1.12866	40.9408	36.2738
ENSMUSG00000034342	Cbl	3.83309e-08	4.53633e-07	1	1	1	1
ENSMUSG00000040681	Hmgn1	3.83977e-08	4.54146e-07	1.08936	1.08936	73.6372	67.5969
ENSMUSG00000029151	Slc30a3	3.86752e-08	4.57148e-07	1.12078	1.12078	88.6379	79.0859
ENSMUSG00000052419	2610001J05Rik	3.87616e-08	4.57889e-07	1.1025	1.1025	37.1414	33.6885
ENSMUSG00000026933	Camsap1	3.96778e-08	4.68426e-07	1.1425	1.1425	46.8083	40.9699
ENSMUSG00000021708	Rasgrf2	3.99766e-08	4.71383e-07	1.20028	1.20028	54.6848	45.56
ENSMUSG00000040105	Plpp6	3.99771e-08	4.71383e-07	1.10509	1.10509	35.7283	32.3306
ENSMUSG00000020230	Prmt2	4.0007e-08	4.71448e-07	1.15364	1.15364	47.0512	40.7852
ENSMUSG00000073838	Tufm	4.00331e-08	4.71468e-07	1.11356	1.11356	71.9327	64.597
ENSMUSG00000087141	Plcxd2	4.09792e-08	4.82317e-07	1.15316	1.15316	43.7551	37.9435
ENSMUSG00000022797	Tfrc	4.10487e-08	4.8284e-07	0.870308	-1.14902	41.3054	47.4607
ENSMUSG00000032878	Ccdc85a	4.10992e-08	4.82969e-07	1.10057	1.10057	29.4698	26.7768
ENSMUSG00000021650	Ptcd2	4.11096e-08	4.82969e-07	1.11905	1.11905	37.9369	33.9011
ENSMUSG00000017428	Psmd11	4.15351e-08	4.87671e-07	23.2263	23.2263	23.2263	1
ENSMUSG00000049792	Bag5	4.16252e-08	4.88433e-07	1.11505	1.11505	44.7659	40.147
ENSMUSG00000011751	Sptbn4	4.23039e-08	4.96096e-07	1.07628	1.07628	101.642	94.4383
ENSMUSG00000035671	Zswim4	4.25781e-08	4.99008e-07	1	1	1	1
ENSMUSG00000044017	Adgrd1	4.30703e-08	5.0447e-07	1	1	1	1
ENSMUSG00000032564	Cpne4	4.36021e-08	5.1039e-07	1.12966	1.12966	32.3543	28.6406
ENSMUSG00000029878	Dbpht2	4.36823e-08	5.1102e-07	1.13871	1.13871	42.4351	37.266
ENSMUSG00000025147	Mob2	4.39929e-08	5.14341e-07	1.12416	1.12416	37.8998	33.7139
ENSMUSG00000018548	Trim37	4.41003e-08	5.15285e-07	1.04739	1.04739	160.051	152.809
ENSMUSG00000022052	Ppp2r2a	4.41357e-08	5.15388e-07	1.07843	1.07843	92.5476	85.8168
ENSMUSG00000027981	Rnpc3	4.51016e-08	5.26349e-07	1	1	1	1
ENSMUSG00000031309	Rps6ka3	4.54549e-08	5.30152e-07	1.15171	1.15171	26.8923	23.3498
ENSMUSG00000117926	C030004G16Rik	4.55387e-08	5.30809e-07	1	1	1	1
ENSMUSG00000023017	Asic1	4.59886e-08	5.35729e-07	24.4623	24.4623	24.4623	1
ENSMUSG00000052459	Atp6v1a	4.63086e-08	5.39132e-07	1.04333	1.04333	286.279	274.39
ENSMUSG00000015937	.	4.67965e-08	5.44485e-07	1.1298	1.1298	43.3675	38.3853
ENSMUSG00000028986	Klhl7	4.68427e-08	5.44694e-07	1.0896	1.0896	30.047	27.5762
ENSMUSG00000029203	Ube2k	4.70217e-08	5.46447e-07	1.06007	1.06007	115.166	108.64
ENSMUSG00000024975	Pdcd4	4.73407e-08	5.49823e-07	1.16969	1.16969	46.4605	39.7204
ENSMUSG00000078923	Ube2v1	4.78386e-08	5.55273e-07	1.04424	1.04424	265.037	253.809
ENSMUSG00000014786	Slc9a5	4.85246e-08	5.62898e-07	1	1	1	1
ENSMUSG00000002748	Baz1b	4.88141e-08	5.65755e-07	1.10823	1.10823	35.2561	31.8128
ENSMUSG00000097375	6720427I07Rik	4.88295e-08	5.65755e-07	1	1	1	1
ENSMUSG00000058672	Tubb2a	4.91271e-08	5.68861e-07	1.04794	1.04794	476.326	454.538
ENSMUSG00000002660	Clpp	4.91759e-08	5.69086e-07	1.07724	1.07724	97.9075	90.8876
ENSMUSG00000034201	Gas2l1	4.93299e-08	5.70527e-07	1.07363	1.07363	33.101	30.8309
ENSMUSG00000035237	Lcat	4.94777e-08	5.71893e-07	1	1	1	1
ENSMUSG00000003360	Ddx23	4.97582e-08	5.74792e-07	1	1	1	1
ENSMUSG00000038366	Lasp1	4.99679e-08	5.7687e-07	1.10465	1.10465	71.6696	64.8801
ENSMUSG00000030806	Stx1b	5.01068e-08	5.78128e-07	1.0524	1.0524	233.421	221.799
ENSMUSG00000029201	Ugdh	5.0421e-08	5.81406e-07	1	1	1	1
ENSMUSG00000060147	Serpinb6a	5.06759e-08	5.83996e-07	1.08777	1.08777	33.5704	30.8616
ENSMUSG00000038582	Pptc7	5.10378e-08	5.87817e-07	1.0952	1.0952	28.9343	26.4193
ENSMUSG00000018209	Stk4	5.11067e-08	5.8826e-07	1	1	1	1
ENSMUSG00000024640	Psat1	5.11442e-08	5.88341e-07	1.14788	1.14788	55.3353	48.2066
ENSMUSG00000029153	Ociad2	5.20124e-08	5.97972e-07	1.07433	1.07433	120.509	112.172
ENSMUSG00000070462	Tlnrd1	5.22706e-08	6.00583e-07	1.26094	1.26094	25.687	20.3713
ENSMUSG00000028645	Slc2a1	5.23274e-08	6.00879e-07	1.11658	1.11658	37.9104	33.9522
ENSMUSG00000027180	Fbxo3	5.27407e-08	6.05266e-07	1.11037	1.11037	59.1679	53.2867
ENSMUSG00000005625	Psmd4	5.28442e-08	6.06093e-07	1.07863	1.07863	102.644	95.1615
ENSMUSG00000020374	Rasgef1c	5.35072e-08	6.13334e-07	0.815387	-1.22641	23.6387	28.9908
ENSMUSG00000031864	Ints10	5.37291e-08	6.15512e-07	1.09176	1.09176	29.7733	27.271
ENSMUSG00000071658	Gng3	5.40916e-08	6.19298e-07	0.957511	-1.04437	539.599	563.544
ENSMUSG00000071723	Gspt2	5.42148e-08	6.20341e-07	1	1	1	1
ENSMUSG00000028016	Ints12	5.44762e-08	6.22963e-07	1	1	1	1
ENSMUSG00000034799	Unc13a	5.49757e-08	6.28304e-07	1.09444	1.09444	109.636	100.175
ENSMUSG00000005045	Chd5	5.56311e-08	6.35418e-07	1.08856	1.08856	69.0128	63.398
ENSMUSG00000026349	Ccnt2	5.58179e-08	6.37175e-07	1.15312	1.15312	26.8248	23.2629
ENSMUSG00000003299	Mrpl4	5.58937e-08	6.37663e-07	1.11658	1.11658	62.8423	56.2812
ENSMUSG00000052428	Tmco1	5.65711e-08	6.4501e-07	1.07857	1.07857	55.8758	51.8053
ENSMUSG00000027347	Rasgrp1	5.69178e-08	6.48581e-07	1.04802	1.04802	336.923	321.484
ENSMUSG00000078851	.	5.71897e-08	6.51012e-07	1.12038	1.12038	39.6725	35.4098
ENSMUSG00000026470	Stx6	5.71985e-08	6.51012e-07	1.11039	1.11039	53.5142	48.1939
ENSMUSG00000022789	Dnm1l	5.75603e-08	6.54744e-07	1.07882	1.07882	117.011	108.462
ENSMUSG00000060935	Tmem263	5.76319e-08	6.55173e-07	25.3757	25.3757	25.3757	1
ENSMUSG00000027254	Map1a	5.82883e-08	6.62246e-07	1.0419	1.0419	291.334	279.618
ENSMUSG00000058355	Abce1	5.84134e-08	6.63277e-07	1.12477	1.12477	44.7722	39.8058
ENSMUSG00000026491	Ahctf1	5.86285e-08	6.65329e-07	1	1	1	1
ENSMUSG00000022508	Bcl6	5.86856e-08	6.65585e-07	1	1	1	1
ENSMUSG00000030002	Dusp11	5.88523e-08	6.67085e-07	1	1	1	1
ENSMUSG00000029634	Rnf6	5.95422e-08	6.74353e-07	1.15078	1.15078	52.0045	45.1908
ENSMUSG00000024558	Mapk4	5.95634e-08	6.74353e-07	1	1	1	1
ENSMUSG00000035329	Fbxo33	5.98149e-08	6.76805e-07	1.11435	1.11435	40.6108	36.4434
ENSMUSG00000082229	Nap1l2	6.02831e-08	6.81703e-07	1.08123	1.08123	101.903	94.2469
ENSMUSG00000033763	Mtss2	6.04334e-08	6.83003e-07	1.10359	1.10359	38.0895	34.5142
ENSMUSG00000069237	Fam8a1	6.05555e-08	6.83983e-07	1.09489	1.09489	75.1981	68.6811
ENSMUSG00000030232	Aebp2	6.14471e-08	6.93648e-07	1.11269	1.11269	37.5051	33.7068
ENSMUSG00000032246	Calml4	6.22051e-08	7.01795e-07	1	1	1	1
ENSMUSG00000052833	Sae1	6.36229e-08	7.17372e-07	1.10834	1.10834	67.4593	60.8649
ENSMUSG00000032846	Zswim6	6.45406e-08	7.27296e-07	1	1	1	1
ENSMUSG00000042719	Naa25	6.48346e-08	7.30182e-07	22.2924	22.2924	22.2924	1
ENSMUSG00000019998	Stx7	6.50002e-08	7.31621e-07	1.06373	1.06373	112.005	105.294
ENSMUSG00000004099	Dnmt1	6.50416e-08	7.31661e-07	22.3224	22.3224	22.3224	1
ENSMUSG00000023277	Twf2	6.62827e-08	7.45189e-07	1.13616	1.13616	53.0072	46.6548
ENSMUSG00000031878	Nae1	6.70045e-08	7.52866e-07	1.09778	1.09778	35.405	32.2515
ENSMUSG00000019579	Mydgf	6.75038e-08	7.58035e-07	1.12247	1.12247	68.8815	61.3661
ENSMUSG00000022855	Senp2	6.80433e-08	7.6365e-07	1.09896	1.09896	59.0358	53.7199
ENSMUSG00000037509,ENSMUSG00000118272	Arhgef4	6.87358e-08	7.70974e-07	1.05182	1.05182	87.7324	83.4099
ENSMUSG00000020827	Mink1	6.93143e-08	7.77011e-07	1.07366	1.07366	94.1063	87.6501
ENSMUSG00000029472	Anapc5	6.94184e-08	7.77728e-07	1.07413	1.07413	100.279	93.3588
ENSMUSG00000019254	Ppp1r12c	6.95305e-08	7.78532e-07	1.07488	1.07488	75.6754	70.4039
ENSMUSG00000039585	Myo9a	7.05657e-08	7.89666e-07	1.11694	1.11694	38.3903	34.371
ENSMUSG00000061436	Hipk2	7.16045e-08	8.00826e-07	1	1	1	1
ENSMUSG00000040287	Stac3	7.19997e-08	8.04781e-07	1	1	1	1
ENSMUSG00000024826	Dpf2	7.22541e-08	8.07157e-07	1.07731	1.07731	29.631	27.5047
ENSMUSG00000010376	Nedd8	7.235e-08	8.07762e-07	0.957835	-1.04402	370.354	386.657
ENSMUSG00000029103	Lrpap1	7.26396e-08	8.10527e-07	1.07034	1.07034	142.063	132.726
ENSMUSG00000033392	Clasp2	7.29574e-08	8.13604e-07	1.11566	1.11566	60.9469	54.6284
ENSMUSG00000006586	Runx1t1	7.30865e-08	8.14573e-07	1	1	1	1
ENSMUSG00000032905	Atg12	7.38339e-08	8.22429e-07	1.14595	1.14595	52.1704	45.5257
ENSMUSG00000025759	Mfsd8	7.45582e-08	8.30018e-07	1	1	1	1
ENSMUSG00000030235	Slco1c1	7.78684e-08	8.6637e-07	1.0934	1.0934	29.6006	27.072
ENSMUSG00000009549	Srp14	7.86976e-08	8.75092e-07	0.932591	-1.07228	209.984	225.162
ENSMUSG00000003810	Mast2	7.88329e-08	8.76093e-07	1.11245	1.11245	54.5413	49.028
ENSMUSG00000061654	.	7.89632e-08	8.77036e-07	1	1	1	1
ENSMUSG00000062867	Impdh2	7.90407e-08	8.77393e-07	1.11396	1.11396	37.6055	33.7584
ENSMUSG00000040380	Cbln3	7.92862e-08	8.79613e-07	1	1	1	1
ENSMUSG00000033184	Tmed7	7.95438e-08	8.81964e-07	1.0648	1.0648	81.4183	76.4636
ENSMUSG00000097971	.	7.98838e-08	8.85226e-07	1	1	1	1
ENSMUSG00000042331	Specc1	8.07532e-08	8.94348e-07	1.09457	1.09457	27.0321	24.6964
ENSMUSG00000047514	Tspyl1	8.15881e-08	9.03077e-07	1.05348	1.05348	175.822	166.896
ENSMUSG00000021765	Fst	8.16667e-08	9.03429e-07	1	1	1	1
ENSMUSG00000035851	Ythdc1	8.22948e-08	9.09857e-07	1.08459	1.08459	32.1247	29.6191
ENSMUSG00000046562	Unc119b	8.28012e-08	9.14932e-07	1	1	1	1
ENSMUSG00000022124	Fbxl3	8.33395e-08	9.20354e-07	1.12607	1.12607	63.2762	56.1922
ENSMUSG00000041329	Atp1b2	8.48672e-08	9.3669e-07	1.06328	1.06328	141.622	133.194
ENSMUSG00000000126	Wnt9a	8.60671e-08	9.4939e-07	1	1	1	1
ENSMUSG00000032745	Gpbp1	8.78941e-08	9.68752e-07	1.10759	1.10759	69.2806	62.5506
ENSMUSG00000030286	Emc3	8.79225e-08	9.68752e-07	1.06399	1.06399	78.4723	73.7528
ENSMUSG00000020941	Map3k14	8.87358e-08	9.77155e-07	1	1	1	1
ENSMUSG00000063856	Gpx1	8.88108e-08	9.77424e-07	1.02868	1.02868	194.348	188.929
ENSMUSG00000040390	Map3k10	8.90315e-08	9.79089e-07	1.08931	1.08931	75.3734	69.1938
ENSMUSG00000040167	Ikzf5	8.90633e-08	9.79089e-07	1	1	1	1
ENSMUSG00000032262	Elovl4	8.91388e-08	9.79236e-07	1.09413	1.09413	31.6467	28.924
ENSMUSG00000038535	Zfp280d	8.91781e-08	9.79236e-07	1	1	1	1
ENSMUSG00000007670	Khsrp	8.95315e-08	9.82559e-07	1	1	1	1
ENSMUSG00000074738	Fndc10	9.01424e-08	9.88701e-07	0.876019	-1.14153	27.9624	31.9199
ENSMUSG00000025940	Tmem70	9.04078e-08	9.9105e-07	1.09382	1.09382	61.0592	55.8221
ENSMUSG00000022536	Glyr1	9.09703e-08	9.96651e-07	1.06274	1.06274	107.793	101.429
ENSMUSG00000033557	Fam20b	9.13844e-08	1.00062e-06	21.9702	21.9702	21.9702	1
ENSMUSG00000021134	Srsf5	9.1657e-08	1.00304e-06	0.933128	-1.07166	144.974	155.364
ENSMUSG00000004263	Atn1	9.21433e-08	1.00779e-06	1.1003	1.1003	63.3161	57.5446
ENSMUSG00000046230	Vps13a	9.22573e-08	1.00846e-06	24.9823	24.9823	24.9823	1
ENSMUSG00000059005	Hnrnpa3	9.23445e-08	1.00885e-06	1.04511	1.04511	207.84	198.869
ENSMUSG00000087370	Tmem170b	9.24548e-08	1.00948e-06	1.0843	1.0843	35.9876	33.1897
ENSMUSG00000011096	Akt1s1	9.32362e-08	1.01707e-06	1.13568	1.13568	42.8808	37.7577
ENSMUSG00000028309	Rnf20	9.32985e-08	1.01707e-06	1	1	1	1
ENSMUSG00000021711	Trappc13	9.33077e-08	1.01707e-06	1.14133	1.14133	45.513	39.8772
ENSMUSG00000050222	Il17d	9.3539e-08	1.01902e-06	1	1	1	1
ENSMUSG00000047904	Sstr2	9.37137e-08	1.02034e-06	1	1	1	1
ENSMUSG00000048234	Rnf149	9.3888e-08	1.02167e-06	1	1	1	1
ENSMUSG00000015214	Mtmr1	9.3952e-08	1.02179e-06	23.1754	23.1754	23.1754	1
ENSMUSG00000068823	Csde1	9.41275e-08	1.02312e-06	1.0591	1.0591	150.204	141.822
ENSMUSG00000100826	Snhg14	9.60519e-08	1.04345e-06	1	1	1	1
ENSMUSG00000036501	Fam13b	9.61222e-08	1.04363e-06	1	1	1	1
ENSMUSG00000051451	Crebzf	9.63306e-08	1.0453e-06	1.09228	1.09228	28.6777	26.2549
ENSMUSG00000006576	Slc4a3	9.70338e-08	1.05234e-06	1.08696	1.08696	76.1412	70.0496
ENSMUSG00000024429	Gnl1	9.72187e-08	1.05376e-06	1.06818	1.06818	130.736	122.391
ENSMUSG00000045009	Prrt3	9.84273e-08	1.06566e-06	1.11136	1.11136	39.1207	35.2007
ENSMUSG00000032601	Prkar2a	9.84252e-08	1.06566e-06	24.6145	24.6145	24.6145	1
ENSMUSG00000051768	Xrcc1	9.94071e-08	1.07567e-06	1	1	1	1
ENSMUSG00000029053	Prkcz	9.97469e-08	1.07831e-06	1.05095	1.05095	162.962	155.061
ENSMUSG00000003032	Klf4	9.97631e-08	1.07831e-06	1	1	1	1
ENSMUSG00000017670	Elmo2	1.00183e-07	1.08225e-06	1.06474	1.06474	97.3838	91.4627
ENSMUSG00000022390	Zc3h7b	1.02493e-07	1.10659e-06	1.08927	1.08927	36.3012	33.3262
ENSMUSG00000026077	Npas2	1.04642e-07	1.12916e-06	1	1	1	1
ENSMUSG00000027599	Armc1	1.06819e-07	1.152e-06	1.14087	1.14087	50.2251	44.0234
ENSMUSG00000000711	Rab5b	1.07542e-07	1.15915e-06	1.10369	1.10369	64.9165	58.8177
ENSMUSG00000061666	Gdpd1	1.10702e-07	1.19254e-06	23.2408	23.2408	23.2408	1
ENSMUSG00000029775	Klhdc10	1.11629e-07	1.20186e-06	1.10574	1.10574	37.851	34.2314
ENSMUSG00000005506	Celf1	1.11901e-07	1.20412e-06	1.07721	1.07721	84.1179	78.0888
ENSMUSG00000018509	Cenpv	1.12898e-07	1.21417e-06	1.10651	1.10651	38.4177	34.7198
ENSMUSG00000004677	Myo9b	1.1316e-07	1.21631e-06	1	1	1	1
ENSMUSG00000054455	Vapb	1.1328e-07	1.21693e-06	1.08164	1.08164	87.3359	80.7438
ENSMUSG00000030204	Ddx47	1.14909e-07	1.23374e-06	23.8488	23.8488	23.8488	1
ENSMUSG00000000631	Myo18a	1.15956e-07	1.24429e-06	1.13202	1.13202	50.4265	44.5455
ENSMUSG00000048100	Taf13	1.16369e-07	1.24803e-06	1.07702	1.07702	33.8169	31.3985
ENSMUSG00000036985	Zdhhc9	1.18241e-07	1.2674e-06	1	1	1	1
ENSMUSG00000004285	Atp6v1f	1.1985e-07	1.28393e-06	0.961928	-1.03958	389.095	404.495
ENSMUSG00000020483	Dynll2	1.20681e-07	1.29212e-06	1.03371	1.03371	384.801	372.251
ENSMUSG00000032422	Snx14	1.20814e-07	1.29283e-06	1.083	1.083	32.391	29.9086
ENSMUSG00000032042	Srpr	1.23002e-07	1.31551e-06	1.20128	1.20128	25.7596	21.4434
ENSMUSG00000038705	Gmeb2	1.24247e-07	1.32809e-06	1	1	1	1
ENSMUSG00000027881	Prpf38b	1.25532e-07	1.34109e-06	1	1	1	1
ENSMUSG00000066232	Ipo7	1.25752e-07	1.3427e-06	1.10197	1.10197	67.2848	61.0589
ENSMUSG00000000346	Dazap2	1.28124e-07	1.36727e-06	1.0538	1.0538	120.025	113.897
ENSMUSG00000029330	Cds1	1.29409e-07	1.38023e-06	1.10559	1.10559	86.8287	78.5359
ENSMUSG00000044674	Fzd1	1.3039e-07	1.38991e-06	1	1	1	1
ENSMUSG00000021794	Glud1	1.3118e-07	1.39756e-06	1.04951	1.04951	164.577	156.814
ENSMUSG00000012535	Tnpo3	1.3189e-07	1.40435e-06	1.11185	1.11185	36.998	33.2759
ENSMUSG00000026966	Ssna1	1.32507e-07	1.41015e-06	1.09674	1.09674	87.5401	79.8188
ENSMUSG00000054408	Spcs3	1.32958e-07	1.41417e-06	1.11234	1.11234	65.8537	59.203
ENSMUSG00000020948	Klhl28	1.34781e-07	1.43278e-06	1	1	1	1
ENSMUSG00000076498	Trbc2	1.34915e-07	1.43341e-06	0.844193	-1.18456	39.1319	46.3542
ENSMUSG00000114797	Gm49336	1.3546e-07	1.43841e-06	1.08324	1.08324	32.2965	29.8146
ENSMUSG00000059895	Ptp4a3	1.36112e-07	1.44454e-06	1.11744	1.11744	60.2673	53.9334
ENSMUSG00000017404	Rpl19	1.37157e-07	1.45483e-06	0.966763	-1.03438	952.836	985.594
ENSMUSG00000105361	.	1.37293e-07	1.45547e-06	1	1	1	1
ENSMUSG00000060862	Zbtb40	1.37597e-07	1.45774e-06	1	1	1	1
ENSMUSG00000028222	Calb1	1.37657e-07	1.45774e-06	1.1876	1.1876	79.5735	67.0037
ENSMUSG00000030401	Rtn2	1.38864e-07	1.4697e-06	1.06746	1.06746	86.9444	81.4498
ENSMUSG00000028274	Rngtt	1.39039e-07	1.47075e-06	1	1	1	1
ENSMUSG00000048251	Bcl11b	1.40422e-07	1.48457e-06	25.4488	25.4488	25.4488	1
ENSMUSG00000044548	Dact1	1.41212e-07	1.49211e-06	1	1	1	1
ENSMUSG00000031229	Atrx	1.4136e-07	1.49285e-06	1.10679	1.10679	69.5438	62.8337
ENSMUSG00000039704	Lmbrd2	1.4201e-07	1.4989e-06	1.10101	1.10101	59.7367	54.2562
ENSMUSG00000025816	Sec61a2	1.46936e-07	1.55004e-06	1.08398	1.08398	29.842	27.53
ENSMUSG00000041020	Map7d2	1.4722e-07	1.5522e-06	1.06811	1.06811	107.924	101.041
ENSMUSG00000001229	Dpp9	1.50091e-07	1.58161e-06	1.10404	1.10404	44.3606	40.1802
ENSMUSG00000008035	Mid1ip1	1.50514e-07	1.5852e-06	1.0676	1.0676	79.9022	74.8425
ENSMUSG00000041483	Zfp281	1.51697e-07	1.59678e-06	1	1	1	1
ENSMUSG00000016831	Tox4	1.52083e-07	1.59998e-06	1.07847	1.07847	33.5544	31.1131
ENSMUSG00000051243	Islr2	1.53102e-07	1.60982e-06	1	1	1	1
ENSMUSG00000034586	Hid1	1.53754e-07	1.61579e-06	1.09475	1.09475	66.8245	61.0411
ENSMUSG00000021816	Ppp3cb	1.55213e-07	1.63024e-06	1.04935	1.04935	292.485	278.728
ENSMUSG00000027692	Tnik	1.56362e-07	1.64142e-06	1.14282	1.14282	46.9944	41.1214
ENSMUSG00000068391	Chrac1	1.56582e-07	1.64283e-06	0.885542	-1.12925	30.1786	34.0792
ENSMUSG00000074227	Spint2	1.58448e-07	1.66061e-06	0.0453198	-22.0654	1	22.0654
ENSMUSG00000029518	Rab35	1.58402e-07	1.66061e-06	1.11966	1.11966	62.5064	55.8261
ENSMUSG00000042766	Trim46	1.58713e-07	1.66249e-06	1.12376	1.12376	44.9556	40.0046
ENSMUSG00000031246	Sh3bgrl	1.61211e-07	1.68774e-06	1.13592	1.13592	50.8612	44.7755
ENSMUSG00000034254	Agpat1	1.62134e-07	1.69648e-06	22.8496	22.8496	22.8496	1
ENSMUSG00000027776	Il12a	1.62707e-07	1.70156e-06	1	1	1	1
ENSMUSG00000032423	Syncrip	1.65165e-07	1.72586e-06	1.12881	1.12881	48.4556	42.9264
ENSMUSG00000051166	Eml5	1.65209e-07	1.72586e-06	24.0991	24.0991	24.0991	1
ENSMUSG00000022016	Akap11	1.65875e-07	1.73187e-06	1.07155	1.07155	89.9766	83.9686
ENSMUSG00000014301	Pam16	1.66708e-07	1.73964e-06	0.93232	-1.07259	126.846	136.054
ENSMUSG00000040797	Iqsec3	1.67981e-07	1.75197e-06	1.11743	1.11743	47.9519	42.9126
ENSMUSG00000022905	Kpna1	1.68874e-07	1.76034e-06	1.10427	1.10427	80.3204	72.7363
ENSMUSG00000063334	Krr1	1.69082e-07	1.76155e-06	1.1969	1.1969	26.3316	21.9998
ENSMUSG00000102215	Gm2464	1.7049e-07	1.77461e-06	1	1	1	1
ENSMUSG00000041278	Ttc1	1.70561e-07	1.77461e-06	1.09517	1.09517	42.2013	38.5339
ENSMUSG00000070284	Gmppb	1.70629e-07	1.77461e-06	1	1	1	1
ENSMUSG00000026999	Nup35	1.70839e-07	1.77461e-06	1	1	1	1
ENSMUSG00000009687	Fxyd5	1.70886e-07	1.77461e-06	1	1	1	1
ENSMUSG00000005609	Ctr9	1.70823e-07	1.77461e-06	23.3423	23.3423	23.3423	1
ENSMUSG00000037857	Nufip2	1.71097e-07	1.77585e-06	1	1	1	1
ENSMUSG00000035456	Prdm8	1.72438e-07	1.7888e-06	23.489	23.489	23.489	1
ENSMUSG00000032475	Nck1	1.74906e-07	1.81343e-06	1	1	1	1
ENSMUSG00000068921	Dap3	1.7562e-07	1.81986e-06	1.08971	1.08971	75.8151	69.5738
ENSMUSG00000055681	Cope	1.76567e-07	1.82869e-06	1.07246	1.07246	101.846	94.9647
ENSMUSG00000032883	Acsl3	1.76779e-07	1.8299e-06	1.07207	1.07207	106.27	99.1258
ENSMUSG00000091971	Hspa1a	1.76986e-07	1.83107e-06	1	1	1	1
ENSMUSG00000041444	Arhgap32	1.77651e-07	1.83696e-06	1.07249	1.07249	30.7619	28.6827
ENSMUSG00000014602	Kif1a	1.79448e-07	1.85367e-06	1.03899	1.03899	323.707	311.56
ENSMUSG00000022814	Umps	1.79459e-07	1.85367e-06	1	1	1	1
ENSMUSG00000063760	Rnf217	1.80041e-07	1.85869e-06	1	1	1	1
ENSMUSG00000031934	Panx1	1.80518e-07	1.86262e-06	1	1	1	1
ENSMUSG00000029283	Cdc7	1.81118e-07	1.86781e-06	1	1	1	1
ENSMUSG00000029538	Srsf9	1.82425e-07	1.88029e-06	1.23354	1.23354	25.2393	20.4609
ENSMUSG00000029016	Clcn6	1.8258e-07	1.88088e-06	1.08231	1.08231	38.9143	35.9551
ENSMUSG00000038390	Gpr162	1.84387e-07	1.89774e-06	1.05771	1.05771	124.824	118.014
ENSMUSG00000015829	Tnr	1.84412e-07	1.89774e-06	1.09743	1.09743	38.4075	34.9978
ENSMUSG00000023992	Trem2	1.86945e-07	1.92277e-06	1	1	1	1
ENSMUSG00000049422	Chchd10	1.87645e-07	1.92895e-06	0.962124	-1.03937	777.528	808.137
ENSMUSG00000057388	Mrpl18	1.88493e-07	1.93663e-06	1.07353	1.07353	99.1809	92.3873
ENSMUSG00000026781	Acbd5	1.88823e-07	1.939e-06	1.10477	1.10477	37.1725	33.6472
ENSMUSG00000040596	Pogk	1.90257e-07	1.95268e-06	1	1	1	1
ENSMUSG00000016624	Phf21b	1.91878e-07	1.96828e-06	1	1	1	1
ENSMUSG00000031617	Tmem184c	1.93182e-07	1.9806e-06	1.12282	1.12282	41.3119	36.7929
ENSMUSG00000078348	Sf3b5	1.94526e-07	1.99332e-06	0.922575	-1.08392	123.515	133.881
ENSMUSG00000020936	Nmt1	1.94751e-07	1.99457e-06	1.07883	1.07883	78.0847	72.3793
ENSMUSG00000024851	Pitpnm1	1.96131e-07	2.00764e-06	1.08369	1.08369	86.9261	80.2131
ENSMUSG00000004568	Arhgef18	1.97237e-07	2.0179e-06	23.5008	23.5008	23.5008	1
ENSMUSG00000036564	Ndrg4	1.98877e-07	2.03359e-06	1.02623	1.02623	1088.92	1061.09
ENSMUSG00000028949	Smarcd3	2.00922e-07	2.05342e-06	1.09681	1.09681	61.4148	55.9941
ENSMUSG00000034832	Tet3	2.03897e-07	2.08272e-06	1	1	1	1
ENSMUSG00000097915	A330009N23Rik	2.05438e-07	2.09735e-06	1	1	1	1
ENSMUSG00000036585	Fgf1	2.0583e-07	2.10025e-06	1	1	1	1
ENSMUSG00000060548	Tnfrsf19	2.08337e-07	2.12471e-06	1	1	1	1
ENSMUSG00000030583	Sipa1l3	2.09006e-07	2.13041e-06	1	1	1	1
ENSMUSG00000046321	Hs3st2	2.09842e-07	2.1378e-06	1.14335	1.14335	57.5967	50.3754
ENSMUSG00000040025	Ythdf2	2.0999e-07	2.13818e-06	1.14106	1.14106	26.2832	23.034
ENSMUSG00000029433	Diablo	2.11405e-07	2.15145e-06	21.8026	21.8026	21.8026	1
ENSMUSG00000023951	Vegfa	2.13817e-07	2.17485e-06	22.7592	22.7592	22.7592	1
ENSMUSG00000042655	Shisal2b	2.14675e-07	2.18243e-06	1	1	1	1
ENSMUSG00000045438	Cox19	2.15322e-07	2.18786e-06	1.13041	1.13041	49.779	44.036
ENSMUSG00000031311	Nono	2.16273e-07	2.19637e-06	1.09951	1.09951	71.5349	65.0608
ENSMUSG00000049606	Zfp644	2.17544e-07	2.20812e-06	1.07164	1.07164	29.5355	27.561
ENSMUSG00000039697	Ncoa7	2.17856e-07	2.21012e-06	1.11164	1.11164	43.1368	38.8046
ENSMUSG00000005354	Txn2	2.19525e-07	2.22589e-06	1.04808	1.04808	177.404	169.266
ENSMUSG00000037933	Bicd2	2.21539e-07	2.24513e-06	1.11275	1.11275	27.4232	24.6446
ENSMUSG00000021700	Rab3c	2.22221e-07	2.25086e-06	1.10581	1.10581	86.2489	77.9963
ENSMUSG00000038072	Galnt11	2.22534e-07	2.25286e-06	22.2684	22.2684	22.2684	1
ENSMUSG00000014859	E2f4	2.23025e-07	2.25664e-06	24.1138	24.1138	24.1138	1
ENSMUSG00000038291	Snx25	2.2412e-07	2.26653e-06	1.09152	1.09152	35.1026	32.1594
ENSMUSG00000034024	Cct2	2.27581e-07	2.30033e-06	1.06143	1.06143	131.21	123.616
ENSMUSG00000026826	Nr4a2	2.27843e-07	2.30177e-06	1	1	1	1
ENSMUSG00000027201	Myef2	2.29895e-07	2.32129e-06	1.07589	1.07589	30.2639	28.1291
ENSMUSG00000031197	Vbp1	2.30584e-07	2.32703e-06	1.0827	1.0827	56.9047	52.5579
ENSMUSG00000027674	Pex5l	2.3163e-07	2.33637e-06	1.07551	1.07551	90.3433	84.0008
ENSMUSG00000042650	Alkbh5	2.32728e-07	2.34622e-06	7.92438	7.92438	7.92438	1
ENSMUSG00000010095	Slc3a2	2.3558e-07	2.37373e-06	1.07342	1.07342	83.7213	77.9951
ENSMUSG00000029407	Uso1	2.36842e-07	2.3852e-06	1.13839	1.13839	45.4825	39.9535
ENSMUSG00000004902	Slc25a18	2.37033e-07	2.38589e-06	1.09994	1.09994	59.074	53.7067
ENSMUSG00000001627	Ifrd1	2.39129e-07	2.40573e-06	1.07038	1.07038	33.2038	31.0206
ENSMUSG00000025239	Limd1	2.39516e-07	2.40837e-06	1	1	1	1
ENSMUSG00000056158	Car10	2.41629e-07	2.42835e-06	1.08233	1.08233	81.6582	75.4468
ENSMUSG00000037902	Sirpa	2.42364e-07	2.43447e-06	1.05344	1.05344	258.135	245.041
ENSMUSG00000020422	Tns3	2.42719e-07	2.43552e-06	1	1	1	1
ENSMUSG00000034855	Cxcl10	2.4272e-07	2.43552e-06	1	1	1	1
ENSMUSG00000020038	Cry1	2.46501e-07	2.4715e-06	1	1	1	1
ENSMUSG00000055024	Ep300	2.46561e-07	2.4715e-06	24.3458	24.3458	24.3458	1
ENSMUSG00000052516	Robo2	2.4703e-07	2.47491e-06	1.12644	1.12644	45.5936	40.4758
ENSMUSG00000063358	Mapk1	2.47546e-07	2.4788e-06	1.04341	1.04341	342.017	327.786
ENSMUSG00000043733	Ptpn11	2.48131e-07	2.48336e-06	1.11539	1.11539	55.2228	49.5099
ENSMUSG00000015290	Ubl4a	2.50264e-07	2.50342e-06	1.09779	1.09779	64.5919	58.8383
ENSMUSG00000045312	Lhfpl2	2.50759e-07	2.50707e-06	1	1	1	1
ENSMUSG00000020994	Pnn	2.58962e-07	2.58774e-06	1.09419	1.09419	34.4246	31.4612
ENSMUSG00000025745	Hadha	2.59996e-07	2.59673e-06	1.06042	1.06042	28.7694	27.1301
ENSMUSG00000019877	Serinc1	2.60989e-07	2.60531e-06	1.02249	1.02249	826.8	808.617
ENSMUSG00000001150	Mcm3ap	2.61837e-07	2.61243e-06	1	1	1	1
ENSMUSG00000038079	Tmem237	2.62156e-07	2.61301e-06	1	1	1	1
ENSMUSG00000029131	Dnajb6	2.62166e-07	2.61301e-06	1.05289	1.05289	218.95	207.951
ENSMUSG00000021978	Extl3	2.6556e-07	2.64547e-06	1.08995	1.08995	65.4927	60.088
ENSMUSG00000049807	Arhgap23	2.66016e-07	2.64865e-06	1.12028	1.12028	41.2705	36.8395
ENSMUSG00000020978	Klhdc2	2.66158e-07	2.64869e-06	1.07299	1.07299	107.804	100.471
ENSMUSG00000022377	Asap1	2.69264e-07	2.67823e-06	1.06803	1.06803	100.927	94.4987
ENSMUSG00000027305	Ndufaf1	2.69686e-07	2.68105e-06	1.23591	1.23591	25.5877	20.7035
ENSMUSG00000060538	Tmem219	2.70192e-07	2.6843e-06	0.0429192	-23.2996	1	23.2996
ENSMUSG00000015575	Atp6v0e	2.70291e-07	2.6843e-06	1.11274	1.11274	41.586	37.3727
ENSMUSG00000084883	Ccdc85c	2.7328e-07	2.71259e-06	1	1	1	1
ENSMUSG00000024145	Pigf	2.75743e-07	2.73563e-06	1	1	1	1
ENSMUSG00000075486	Commd6	2.76803e-07	2.74474e-06	1.12193	1.12193	53.1365	47.3618
ENSMUSG00000097589	Dleu2	2.79638e-07	2.77142e-06	1	1	1	1
ENSMUSG00000038296	Galnt18	2.80273e-07	2.77629e-06	23.8942	23.8942	23.8942	1
ENSMUSG00000097487	Ptges3l	2.81303e-07	2.78507e-06	1	1	1	1
ENSMUSG00000019066	Rab3d	2.81631e-07	2.7869e-06	1	1	1	1
ENSMUSG00000002984	Tomm40	2.83144e-07	2.80043e-06	1.07489	1.07489	91.442	85.0713
ENSMUSG00000045817	Zfp36l2	2.83509e-07	2.8026e-06	1	1	1	1
ENSMUSG00000037972	Snn	2.84692e-07	2.81286e-06	0.928517	-1.07699	130.671	140.731
ENSMUSG00000027313	Chac1	2.8493e-07	2.81378e-06	1	1	1	1
ENSMUSG00000068747	Sort1	2.85923e-07	2.82214e-06	1.06304	1.06304	215.932	203.126
ENSMUSG00000101892	9130401M01Rik	2.88951e-07	2.8497e-06	1.09057	1.09057	36.1243	33.1242
ENSMUSG00000025782	Taf3	2.8901e-07	2.8497e-06	1	1	1	1
ENSMUSG00000047539	Fbxo28	2.89665e-07	2.8547e-06	1.0947	1.0947	26.8047	24.4859
ENSMUSG00000037815	Ctnna1	2.92899e-07	2.8851e-06	1.08287	1.08287	32.3502	29.8746
ENSMUSG00000019373	Cops3	2.96797e-07	2.92201e-06	1.10437	1.10437	62.6349	56.7152
ENSMUSG00000022426	Josd1	2.97003e-07	2.92254e-06	1.10598	1.10598	56.4485	51.0392
ENSMUSG00000053870	Fpgt	2.97293e-07	2.92392e-06	1	1	1	1
ENSMUSG00000022521	Crebbp	3.05076e-07	2.99893e-06	1.12232	1.12232	51.4557	45.8477
ENSMUSG00000026811	St6galnac6	3.05585e-07	3.00241e-06	1.07911	1.07911	79.6761	73.8347
ENSMUSG00000059839	Zfp874b	3.0845e-07	3.02901e-06	1	1	1	1
ENSMUSG00000020315	Sptbn1	3.09791e-07	3.04064e-06	1.03586	1.03586	310.487	299.74
ENSMUSG00000079037	Prnp	3.12877e-07	3.06937e-06	1.03067	1.03067	770.879	747.939
ENSMUSG00000073514	Dok6	3.148e-07	3.08667e-06	1.06033	1.06033	28.3024	26.6922
ENSMUSG00000041729	Coro2b	3.20162e-07	3.13765e-06	1.08387	1.08387	90.4653	83.4652
ENSMUSG00000024579	Pcyox1l	3.20958e-07	3.14386e-06	1	1	1	1
ENSMUSG00000034845	Plvap	3.2262e-07	3.15854e-06	1	1	1	1
ENSMUSG00000091264	Smim13	3.25404e-07	3.18418e-06	1.06127	1.06127	200.661	189.075
ENSMUSG00000031232	Magt1	3.25937e-07	3.18779e-06	1	1	1	1
ENSMUSG00000020255	D10Wsu102e	3.26654e-07	3.19318e-06	1	1	1	1
ENSMUSG00000003161	Sri	3.27841e-07	3.20316e-06	1.10955	1.10955	54.7677	49.3602
ENSMUSG00000061904	Slc25a3	3.29092e-07	3.21376e-06	1.03081	1.03081	550.866	534.4
ENSMUSG00000036306	Lzts1	3.30132e-07	3.2213e-06	1.10915	1.10915	41.0563	37.0161
ENSMUSG00000038486	Sv2a	3.30197e-07	3.2213e-06	1.05678	1.05678	261.165	247.134
ENSMUSG00000074212	Dnajb14	3.3094e-07	3.22692e-06	1.10047	1.10047	36.7889	33.4302
ENSMUSG00000036097	Slf2	3.34511e-07	3.26009e-06	1	1	1	1
ENSMUSG00000024298	Zfp871	3.36683e-07	3.27961e-06	1.12309	1.12309	38.9396	34.6719
ENSMUSG00000036943	Rab8b	3.37299e-07	3.28395e-06	1.11378	1.11378	27.854	25.0086
ENSMUSG00000022024	Sugt1	3.41015e-07	3.31703e-06	1.07746	1.07746	82.5136	76.5817
ENSMUSG00000018677	Slc25a39	3.4104e-07	3.31703e-06	1.09812	1.09812	62.423	56.8451
ENSMUSG00000032570	Atp2c1	3.44089e-07	3.345e-06	1.09481	1.09481	86.51	79.018
ENSMUSG00000003949	Hlf	3.46183e-07	3.36139e-06	1.07978	1.07978	117.405	108.731
ENSMUSG00000023883	Phf10	3.46296e-07	3.36139e-06	1.11077	1.11077	27.8348	25.059
ENSMUSG00000019852	Arfgef3	3.46297e-07	3.36139e-06	1.10538	1.10538	65.6338	59.3765
ENSMUSG00000053536	Cstf2t	3.46845e-07	3.36502e-06	1.13052	1.13052	44.6236	39.4719
ENSMUSG00000063146	Clip2	3.47987e-07	3.37441e-06	1.13938	1.13938	47.3247	41.5356
ENSMUSG00000032667	Pon2	3.51833e-07	3.40999e-06	1.11535	1.11535	40.3075	36.1389
ENSMUSG00000038909	Kat7	3.58836e-07	3.47613e-06	1.0837	1.0837	33.7527	31.1458
ENSMUSG00000022663	Atg3	3.62011e-07	3.50513e-06	1.13473	1.13473	56.026	49.3738
ENSMUSG00000014956	Ppp1cb	3.63253e-07	3.51539e-06	1.03998	1.03998	223.022	214.448
ENSMUSG00000055116	Bmal1	3.67697e-07	3.55661e-06	20.2302	20.2302	20.2302	1
ENSMUSG00000040325	Dcaf1	3.6791e-07	3.5569e-06	1	1	1	1
[truncated: 17,327 more rows]

## Sheet: Hypothalamus
Ensembl ID	Gene name	P-value (SD vs. NSD)	FDR step up (SD vs. NSD)	Ratio (SD vs. NSD)	Fold change (SD vs. NSD)	Median(SD) (SD vs. NSD)	Median(NSD) (SD vs. NSD)
ENSMUSG00000005716	Pvalb	1.30629e-57	2.52454e-53	2.3263	2.3263	78.2962	33.6569
ENSMUSG00000090137	Uba52	6.24966e-47	5.11992e-43	0.67129	-1.48967	139.502	207.811
ENSMUSG00000035383	Pmch	7.94771e-47	5.11992e-43	0.193182	-5.17646	303.11	1569.04
ENSMUSG00000021647	Cartpt	1.45219e-41	7.01624e-38	0.392993	-2.54458	86.3238	219.658
ENSMUSG00000045471	Hcrt	7.73481e-39	2.98966e-35	0.202024	-4.9499	70.5072	349.003
ENSMUSG00000025579	Gaa	3.5628e-37	1.14758e-33	0.807234	-1.2388	639.96	792.781
ENSMUSG00000018451	6330403K07Rik	4.35068e-36	1.20116e-32	0.793743	-1.25985	991.05	1248.58
ENSMUSG00000039221	Rpl22l1	1.26288e-35	3.05081e-32	0.858386	-1.16498	970.485	1130.59
ENSMUSG00000060143	Gm10076	2.69057e-35	5.77755e-32	0.819611	-1.22009	362.782	442.627
ENSMUSG00000018339	Gpx3	1.92534e-34	3.72092e-31	0.630727	-1.58547	156.536	248.183
ENSMUSG00000032060	Cryab	2.06166e-32	3.62215e-29	1.43312	1.43312	323.687	225.862
ENSMUSG00000040856	Dlk1	2.58829e-31	4.16844e-28	0.590362	-1.69388	65.8067	111.468
ENSMUSG00000030246	Ldhb	9.6461e-29	1.434e-25	1.16116	1.16116	664.325	572.12
ENSMUSG00000033615	Cplx1	5.31895e-28	7.34244e-25	1.40852	1.40852	297.028	210.88
ENSMUSG00000022577	Ly6h	1.13244e-27	1.45904e-24	0.786568	-1.27135	688.699	875.575
ENSMUSG00000066357	Wdr6	2.17894e-27	2.63188e-24	0.808755	-1.23647	283.798	350.907
ENSMUSG00000074227	Spint2	3.0215e-27	3.43492e-24	0.655696	-1.5251	58.7584	89.6122
ENSMUSG00000033061	Resp18	5.68854e-27	6.10759e-24	0.827109	-1.20903	961.559	1162.55
ENSMUSG00000006782	Cnp	1.06116e-26	1.07937e-23	1.32215	1.32215	332.751	251.674
ENSMUSG00000032554	Trf	2.60261e-26	2.5149e-23	1.42288	1.42288	288.908	203.044
ENSMUSG00000062078	Qk	2.80237e-26	2.57898e-23	1.25926	1.25926	220.429	175.047
ENSMUSG00000079435	Rpl36a	3.42036e-26	3.00463e-23	0.865746	-1.15507	559.366	646.109
ENSMUSG00000050711	Scg2	4.98987e-26	4.19279e-23	0.807433	-1.23849	451.214	558.825
ENSMUSG00000092341	Malat1	6.36997e-25	5.12942e-22	1.53839	1.53839	135.685	88.1989
ENSMUSG00000031167	Rbm3	1.61247e-24	1.2465e-21	0.74447	-1.34324	75.5939	101.541
ENSMUSG00000028222	Calb1	2.07428e-24	1.54183e-21	0.715398	-1.39782	121.958	170.476
ENSMUSG00000029614	Rpl6	2.34311e-24	1.67714e-21	0.912474	-1.09592	1092.12	1196.88
ENSMUSG00000006930	Hap1	2.47183e-24	1.70609e-21	0.806167	-1.24044	359.534	445.979
ENSMUSG00000041607	Mbp	4.41887e-24	2.9448e-21	1.3641	1.3641	3153.83	2312.02
ENSMUSG00000019986	Ahi1	5.88085e-24	3.66704e-21	0.839763	-1.19081	394.565	469.853
ENSMUSG00000025468	Caly	5.88214e-24	3.66704e-21	0.843293	-1.18583	390.756	463.369
ENSMUSG00000059361	Nrsn2	7.86307e-24	4.74881e-21	0.836945	-1.19482	392.504	468.972
ENSMUSG00000060036	Rpl3	8.26979e-24	4.84309e-21	0.919965	-1.087	1251.13	1359.97
ENSMUSG00000047507	Baiap3	1.68089e-23	9.39889e-21	0.738488	-1.35412	136.307	184.575
ENSMUSG00000025362	Rps26	1.70217e-23	9.39889e-21	0.906978	-1.10256	1315.04	1449.91
ENSMUSG00000055430	Nap1l5	3.44492e-23	1.84935e-20	0.871866	-1.14697	1635.92	1876.35
ENSMUSG00000057863	Rpl36	9.29288e-23	4.8539e-20	0.930229	-1.075	1256.48	1350.72
ENSMUSG00000026473	Glul	1.73142e-22	8.54738e-20	1.20683	1.20683	325.427	269.653
ENSMUSG00000027562	Car2	1.75599e-22	8.54738e-20	1.30714	1.30714	211.161	161.544
ENSMUSG00000015656	Hspa8	1.76909e-22	8.54738e-20	1.07181	1.07181	1966.26	1834.53
ENSMUSG00000046330	Rpl37a	2.9196e-22	1.3762e-19	0.930454	-1.07474	1692.53	1819.03
ENSMUSG00000036699	Zcchc12	4.31338e-22	1.96834e-19	0.82615	-1.21043	290.497	351.627
ENSMUSG00000021032	Ngb	4.37953e-22	1.96834e-19	0.63144	-1.58368	58.9685	93.3873
ENSMUSG00000026204	Ptprn	4.97157e-22	2.18365e-19	0.845063	-1.18334	306.219	362.363
ENSMUSG00000001270	Ckb	5.22292e-22	2.24307e-19	1.10673	1.10673	1559.82	1409.4
ENSMUSG00000054667	Irs4	7.9052e-22	3.32122e-19	0.0274004	-36.4958	1	36.4958
ENSMUSG00000027400	Pdyn	1.59443e-21	6.55615e-19	0.0233792	-42.773	1	42.773
ENSMUSG00000020950	Foxg1	1.87541e-21	7.55086e-19	1	1	1	1
ENSMUSG00000021134	Srsf5	2.85673e-21	1.12672e-18	0.811385	-1.23246	129.822	160
ENSMUSG00000019027	Dnah1	3.2912e-21	1.27212e-18	0.0460019	-21.7382	1	21.7382
ENSMUSG00000090733	Rps27	3.95288e-21	1.49791e-18	0.904084	-1.10609	1293.76	1431.02
ENSMUSG00000059291	Rpl11	5.27675e-21	1.96112e-18	0.915364	-1.09246	1412.18	1542.75
ENSMUSG00000003363	Pld3	8.2526e-21	3.00924e-18	0.832163	-1.20169	242.889	291.877
ENSMUSG00000031342	Gpm6b	1.17104e-20	4.19104e-18	1.18267	1.18267	269.542	227.909
ENSMUSG00000024907	Gal	1.41717e-20	4.97967e-18	0.419174	-2.38565	26.0378	62.1169
ENSMUSG00000038112	AW551984	1.48189e-20	5.11411e-18	0.696497	-1.43576	85.0301	122.083
ENSMUSG00000039001	Rps21	1.82667e-20	6.15086e-18	0.930815	-1.07433	2944.1	3162.93
ENSMUSG00000050875	Minar2	1.84596e-20	6.15086e-18	0.799536	-1.25073	154.237	192.908
ENSMUSG00000096225	Lhx8	2.02867e-20	6.64511e-18	1	1	1	1
ENSMUSG00000057841	Rpl32	2.09221e-20	6.73899e-18	0.926438	-1.0794	1522.88	1643.8
ENSMUSG00000062997	Rpl35	3.65275e-20	1.15726e-17	0.906611	-1.10301	750.996	828.356
ENSMUSG00000025151	Maged1	5.72758e-20	1.78534e-17	0.886055	-1.1286	645.28	728.262
ENSMUSG00000043388	Tmem130	1.18511e-19	3.63547e-17	0.82184	-1.21678	401.249	488.232
ENSMUSG00000012848	Rps5	2.05016e-19	6.19084e-17	0.903399	-1.10693	979.926	1084.71
ENSMUSG00000027199	Gatm	2.51016e-19	7.46327e-17	1.358	1.358	108.188	79.6671
ENSMUSG00000047675	Rps8	2.85718e-19	8.36633e-17	0.916486	-1.09112	1948.74	2126.31
ENSMUSG00000003970	Rpl8	3.22186e-19	9.29337e-17	0.927981	-1.07761	1141.89	1230.51
ENSMUSG00000032517	Mobp	4.83265e-19	1.37347e-16	1.35956	1.35956	643.436	473.269
ENSMUSG00000031344	Gabrq	6.75236e-19	1.89125e-16	0.0268751	-37.2092	1	37.2092
ENSMUSG00000050071	Bex1	7.32066e-19	2.02113e-16	0.85966	-1.16325	309.066	359.521
ENSMUSG00000032854	Ugt8a	9.58481e-19	2.60896e-16	1.54153	1.54153	48.1583	31.2406
ENSMUSG00000032532	Cck	1.16516e-18	3.12748e-16	1.57552	1.57552	80.2697	50.9481
ENSMUSG00000031425	Plp1	1.33984e-18	3.5471e-16	1.40784	1.40784	1592.81	1131.38
ENSMUSG00000041453	Rpl21	2.39974e-18	6.26722e-16	0.924559	-1.0816	2490.02	2693.19
ENSMUSG00000046447	Camk2n1	3.0898e-18	7.9618e-16	1.20444	1.20444	270.691	224.745
ENSMUSG00000067288	Rps28	3.17156e-18	8.06494e-16	0.897986	-1.1136	1093.57	1217.8
ENSMUSG00000034993	Vat1	4.08664e-18	1.02569e-15	0.757794	-1.31962	101.48	133.915
ENSMUSG00000037166	Ppp1r14a	4.19278e-18	1.03884e-15	1.48537	1.48537	78.686	52.9742
ENSMUSG00000041697	Cox6a1	4.90287e-18	1.1994e-15	1.09676	1.09676	924.539	842.975
ENSMUSG00000027210	Meis2	6.93876e-18	1.67602e-15	1	1	1	1
ENSMUSG00000027273	Snap25	7.0246e-18	1.67602e-15	1.16392	1.16392	996.087	855.805
ENSMUSG00000042750	Bex2	7.71749e-18	1.81888e-15	0.874645	-1.14332	900.149	1029.16
ENSMUSG00000062328	Rpl17	8.85362e-18	2.06151e-15	0.938376	-1.06567	1820.15	1939.68
ENSMUSG00000037625	Cldn11	9.25768e-18	2.12993e-15	1.44491	1.44491	110.935	76.7764
ENSMUSG00000027375	Mal	1.00056e-17	2.27492e-15	1.3789	1.3789	219.175	158.95
ENSMUSG00000035640	Cbarp	1.05684e-17	2.37493e-15	0.874807	-1.14311	299.507	342.37
ENSMUSG00000017734	Dbndd2	1.08814e-17	2.41718e-15	1.31548	1.31548	168.122	127.803
ENSMUSG00000018593	Sparc	1.13676e-17	2.49649e-15	0.887601	-1.12663	1179.16	1328.48
ENSMUSG00000041841	Rpl37	1.34175e-17	2.91356e-15	0.930539	-1.07465	2525.04	2713.52
ENSMUSG00000060636	Rpl35a	2.98141e-17	6.40208e-15	0.921565	-1.08511	1958.41	2125.09
ENSMUSG00000079523	Tmsb10	3.36805e-17	7.15285e-15	0.881423	-1.13453	1106.12	1254.92
ENSMUSG00000019923	Zwint	4.15051e-17	8.71877e-15	0.918349	-1.08891	1236.64	1346.59
ENSMUSG00000074657	Kif5a	7.41521e-17	1.528e-14	1.15779	1.15779	442.197	381.93
ENSMUSG00000035964	Tmem59l	7.43205e-17	1.528e-14	0.879488	-1.13703	311.958	354.704
ENSMUSG00000006373	Pgrmc1	8.38044e-17	1.70485e-14	0.88196	-1.13384	460.711	522.372
ENSMUSG00000026335	Pam	1.12951e-16	2.27384e-14	0.743177	-1.34557	64.7146	87.0783
ENSMUSG00000022472	Desi1	1.4313e-16	2.85167e-14	1.28941	1.28941	109.313	84.7772
ENSMUSG00000028081	Rps3a1	1.80738e-16	3.56422e-14	0.921675	-1.08498	1263.02	1370.35
ENSMUSG00000046364	Rpl27a	1.93438e-16	3.75373e-14	0.934261	-1.07036	1461.01	1563.81
ENSMUSG00000091705	H2-Q2	1.94232e-16	3.75373e-14	1	1	1	1
ENSMUSG00000064345	mt-Nd2	2.32338e-16	4.44571e-14	1.0683	1.0683	10722.9	10037.3
ENSMUSG00000017404	Rpl19	2.57119e-16	4.87165e-14	0.936671	-1.06761	1414.8	1510.46
ENSMUSG00000026238	Ptma	2.66215e-16	4.99501e-14	1.13189	1.13189	455.458	402.387
ENSMUSG00000021087	Rtn1	2.74942e-16	5.10917e-14	0.927466	-1.07821	1307.81	1410.1
ENSMUSG00000036564	Ndrg4	3.0039e-16	5.5289e-14	1.12093	1.12093	676.113	603.171
ENSMUSG00000015806	Qdpr	3.4678e-16	6.32253e-14	1.17728	1.17728	416.056	353.403
ENSMUSG00000056972	Magel2	3.57404e-16	6.45532e-14	0.0328352	-30.4551	1	30.4551
ENSMUSG00000036634	Mag	4.24258e-16	7.59187e-14	1.36983	1.36983	183.204	133.742
ENSMUSG00000004961	Syt5	6.02596e-16	1.06842e-13	0.77489	-1.29051	93.5074	120.672
ENSMUSG00000026830	Ermn	6.61008e-16	1.16133e-13	1.44546	1.44546	46.2195	31.9756
ENSMUSG00000041617	Ccdc74a	1.18564e-15	2.0545e-13	0.0361566	-27.6575	1	27.6575
ENSMUSG00000027523	Gnas	1.19064e-15	2.0545e-13	0.926237	-1.07964	2058.15	2222.05
ENSMUSG00000063018	2010204K13Rik	1.32435e-15	2.26499e-13	0.773345	-1.29308	125.275	161.991
ENSMUSG00000024425	Ndfip1	1.38868e-15	2.35418e-13	0.930612	-1.07456	962.815	1034.6
ENSMUSG00000072966	Gprasp2	2.32865e-15	3.88941e-13	0.861943	-1.16017	294.628	341.819
ENSMUSG00000038370	Pcp4l1	2.33453e-15	3.88941e-13	1.42008	1.42008	63.3357	44.6001
ENSMUSG00000022054	Nefm	3.29854e-15	5.41786e-13	1.33725	1.33725	89.9205	67.2429
ENSMUSG00000098178	.	3.30802e-15	5.41786e-13	1.26863	1.26863	894.868	705.38
ENSMUSG00000008683	Rps15a	3.40062e-15	5.52272e-13	0.923987	-1.08227	1037.1	1122.42
ENSMUSG00000057666	Gapdh	4.82381e-15	7.76875e-13	1.07823	1.07823	2516.92	2334.31
ENSMUSG00000035202	Lars2	5.47723e-15	8.74818e-13	1.28248	1.28248	66.8566	52.1307
ENSMUSG00000037563	Rps16	6.28227e-15	9.95174e-13	0.928445	-1.07707	1169.84	1260
ENSMUSG00000023966	Rsph9	6.47352e-15	1.01713e-12	0.0296117	-33.7704	1	33.7704
ENSMUSG00000022548	Apod	8.72995e-15	1.3606e-12	1.38182	1.38182	229.488	166.077
ENSMUSG00000071644	Eef1g	9.02294e-15	1.39502e-12	0.898092	-1.11347	385.068	428.762
ENSMUSG00000031340	Gabre	9.55615e-15	1.46573e-12	1	1	1	1
ENSMUSG00000060675	Plaat3	9.99796e-15	1.52142e-12	1.32526	1.32526	69.9996	52.8196
ENSMUSG00000031532	Saraf	1.39491e-14	2.10609e-12	0.89497	-1.11736	363.008	405.61
ENSMUSG00000062151	Unc13c	1.53037e-14	2.2927e-12	28.8146	28.8146	28.8146	1
ENSMUSG00000038274	Fau	1.65293e-14	2.45727e-12	0.942617	-1.06088	1877.36	1991.65
ENSMUSG00000100241	Slc18a3	2.33018e-14	3.43764e-12	1	1	1	1
ENSMUSG00000037805	Rpl10a	3.58014e-14	5.24165e-12	0.917872	-1.08948	665.815	725.391
ENSMUSG00000025393	Atp5b	4.79953e-14	6.97412e-12	1.07647	1.07647	1127.79	1047.67
ENSMUSG00000021708	Rasgrf2	4.88444e-14	7.04453e-12	0.819411	-1.22039	98.8208	120.6
ENSMUSG00000002265	Peg3	4.98262e-14	7.1329e-12	0.88918	-1.12463	331.839	373.197
ENSMUSG00000013523	Bcas1	5.21027e-14	7.40395e-12	1.28262	1.28262	132.385	103.215
ENSMUSG00000022205	Sub1	5.58799e-14	7.88274e-12	0.892539	-1.1204	341.244	382.33
ENSMUSG00000020460	Rps27a	5.93609e-14	8.29617e-12	0.940959	-1.06275	2048.29	2176.81
ENSMUSG00000002012	Pnck	5.96692e-14	8.29617e-12	0.854741	-1.16994	191.303	223.814
ENSMUSG00000020660	Pomc	6.67061e-14	9.2083e-12	1	1	1	1
ENSMUSG00000033208	S100b	7.23713e-14	9.91949e-12	1.14954	1.14954	267.115	232.367
ENSMUSG00000003814	Calr	8.14675e-14	1.10876e-11	1.14908	1.14908	232.057	201.95
ENSMUSG00000064373	Selenop	8.54643e-14	1.15406e-11	1.16987	1.16987	340.563	291.111
ENSMUSG00000026247	Ecel1	8.59905e-14	1.15406e-11	0.730833	-1.3683	58.8598	80.5379
ENSMUSG00000020562	Efcab10	9.68114e-14	1.29033e-11	0.0420643	-23.7731	1	23.7731
ENSMUSG00000026576	Atp1b1	1.16687e-13	1.54459e-11	1.10005	1.10005	1048.35	953.008
ENSMUSG00000036198	Arhgap36	1.24259e-13	1.63362e-11	0.670374	-1.4917	39.524	58.9581
ENSMUSG00000062006	Rpl34	1.25567e-13	1.63967e-11	0.938662	-1.06535	1341.87	1429.56
ENSMUSG00000027419	Pcsk2	1.48965e-13	1.93215e-11	0.817797	-1.2228	109.175	133.499
ENSMUSG00000041798	Gck	1.64135e-13	2.11472e-11	1	1	1	1
ENSMUSG00000036357	Gpr101	1.66298e-13	2.12552e-11	0.0450361	-22.2044	1	22.2044
ENSMUSG00000040952	Rps19	1.67174e-13	2.12552e-11	0.928795	-1.07666	1462.18	1574.27
ENSMUSG00000068762	Gstm6	1.83204e-13	2.31412e-11	0.0359038	-27.8522	1	27.8522
ENSMUSG00000045193	Cirbp	2.33716e-13	2.93298e-11	0.839262	-1.19152	78.4843	93.5159
ENSMUSG00000019194	Scn1b	2.85661e-13	3.56173e-11	1.16222	1.16222	266.451	229.261
ENSMUSG00000020402	Vdac1	3.11658e-13	3.86097e-11	1.14837	1.14837	234.058	203.817
ENSMUSG00000037499	Nenf	3.40739e-13	4.19435e-11	0.886457	-1.12809	433.612	489.152
ENSMUSG00000029328	Hnrnpdl	3.72083e-13	4.55119e-11	0.843585	-1.18542	107.533	127.471
ENSMUSG00000021273	Fdft1	5.16949e-13	6.28336e-11	0.843848	-1.18505	105.378	124.878
ENSMUSG00000023945	Slc5a7	6.19931e-13	7.48799e-11	1	1	1	1
ENSMUSG00000033579	Fa2h	8.84133e-13	1.06129e-10	1.35729	1.35729	40.4477	29.8003
ENSMUSG00000052305	Hbb-bs	8.94391e-13	1.06698e-10	1.37208	1.37208	248.234	180.919
ENSMUSG00000037681	Esyt3	1.54821e-12	1.83562e-10	1	1	1	1
ENSMUSG00000023236	Scg5	1.66869e-12	1.96641e-10	0.904737	-1.10529	428.32	473.419
ENSMUSG00000020396	Nefh	1.91941e-12	2.24815e-10	1.34845	1.34845	51.7391	38.3694
ENSMUSG00000047261	Gap43	1.96022e-12	2.28213e-10	0.91932	-1.08776	642.191	698.551
ENSMUSG00000005089	Slc1a2	2.01346e-12	2.33006e-10	1.11834	1.11834	579.138	517.857
ENSMUSG00000014846	Tppp3	2.05312e-12	2.36182e-10	0.802025	-1.24684	132.998	165.827
ENSMUSG00000038991	Txndc5	2.37669e-12	2.71675e-10	0.805226	-1.24189	40.3412	50.0992
ENSMUSG00000056966	Gjc3	2.38977e-12	2.71675e-10	1	1	1	1
ENSMUSG00000061477	Rps7	2.5053e-12	2.83143e-10	0.940404	-1.06337	1289.11	1370.81
ENSMUSG00000031391	L1cam	2.56675e-12	2.88402e-10	0.799706	-1.25046	60.5636	75.7324
ENSMUSG00000033161	Atp1a1	2.6796e-12	2.99341e-10	0.860683	-1.16187	162.521	188.828
ENSMUSG00000060803	Gstp1	2.76598e-12	3.07215e-10	0.808337	-1.23711	75.6832	93.6283
ENSMUSG00000001127	Araf	3.78661e-12	4.18171e-10	0.87985	-1.13656	269.933	306.794
ENSMUSG00000023964	Calcr	3.80938e-12	4.18296e-10	1	1	1	1
ENSMUSG00000025794	Rpl14	6.75845e-12	7.37931e-10	0.949952	-1.05269	1315.05	1384.33
ENSMUSG00000067724	Gbx1	7.25268e-12	7.87445e-10	1	1	1	1
ENSMUSG00000053332	Gas5	7.296e-12	7.87724e-10	0.933569	-1.07116	911.249	976.093
ENSMUSG00000025512	Chid1	7.6346e-12	8.18282e-10	0.798891	-1.25173	43.3615	54.2771
ENSMUSG00000044894	Uqcrq	7.66372e-12	8.18282e-10	1.06102	1.06102	811.304	764.644
ENSMUSG00000038695	Josd2	8.54883e-12	9.07773e-10	1.25542	1.25542	89.1044	70.9755
ENSMUSG00000015094	Npdc1	9.52431e-12	1.00583e-09	0.904574	-1.10549	250.732	277.183
ENSMUSG00000020486	.	1.00942e-11	1.06022e-09	1.22476	1.22476	201.08	164.179
ENSMUSG00000049154	Fam183b	1.09195e-11	1.14071e-09	0.0417293	-23.964	1	23.964
ENSMUSG00000032417	Rwdd2a	1.1581e-11	1.2033e-09	0.821903	-1.21669	73.115	88.9582
ENSMUSG00000048385	Scrt1	1.43469e-11	1.48272e-09	26.266	26.266	26.266	1
ENSMUSG00000028399	Ptprd	1.4684e-11	1.50948e-09	1.26934	1.26934	60.5091	47.6699
ENSMUSG00000003429	Rps11	1.57904e-11	1.61463e-09	0.933766	-1.07093	1407.9	1507.76
ENSMUSG00000076439	Mog	1.70541e-11	1.73467e-09	1.31914	1.31914	98.6467	74.7809
ENSMUSG00000028139	Riiad1	1.79102e-11	1.81222e-09	1	1	1	1
ENSMUSG00000015396	Cd83	1.82537e-11	1.83735e-09	0.810506	-1.2338	74.9805	92.5107
ENSMUSG00000006740	Kif5b	1.89304e-11	1.89559e-09	1.13651	1.13651	144.079	126.773
ENSMUSG00000042216	Sgsm1	2.07476e-11	2.06685e-09	0.799072	-1.25145	69.083	86.4541
ENSMUSG00000029544	Cabp1	2.18482e-11	2.16532e-09	1.29644	1.29644	35.6616	27.5073
ENSMUSG00000000214	Th	2.27101e-11	2.23926e-09	1	1	1	1
ENSMUSG00000032399	Rpl4	2.38746e-11	2.34214e-09	0.935335	-1.06914	1029.12	1100.27
ENSMUSG00000064367	mt-Nd5	2.56066e-11	2.49935e-09	1.09878	1.09878	1358.89	1236.73
ENSMUSG00000016319	Slc25a5	2.7629e-11	2.68321e-09	1.13387	1.13387	315.833	278.544
ENSMUSG00000031818	Cox4i1	2.90037e-11	2.80262e-09	1.058	1.058	2103.76	1988.43
ENSMUSG00000032479	Map4	3.05014e-11	2.92578e-09	1.13226	1.13226	236.792	209.132
ENSMUSG00000055862	Izumo4	3.05809e-11	2.92578e-09	0.808498	-1.23686	45.5649	56.3575
ENSMUSG00000001833	.	3.26385e-11	3.10725e-09	1.10082	1.10082	217.626	197.695
ENSMUSG00000052146	Rps10	3.28964e-11	3.11645e-09	0.937636	-1.06651	1254.56	1338.01
ENSMUSG00000039917	Rhbdd2	3.70551e-11	3.4933e-09	0.840173	-1.19023	90.2904	107.466
ENSMUSG00000053094	Tmem248	3.79248e-11	3.55794e-09	0.809136	-1.23589	33.8165	41.7933
ENSMUSG00000026028	Trak2	4.41791e-11	4.12466e-09	1.31254	1.31254	48.5696	37.0044
ENSMUSG00000042607	Asb4	4.50953e-11	4.18996e-09	1	1	1	1
ENSMUSG00000023911	Flywch2	4.69968e-11	4.31739e-09	0.809046	-1.23602	56.4644	69.7914
ENSMUSG00000030223	Ptpro	4.7082e-11	4.31739e-09	0.780405	-1.28139	40.9781	52.5088
ENSMUSG00000027301	Oxt	4.7137e-11	4.31739e-09	1	1	1	1
ENSMUSG00000039740	Alg2	4.75515e-11	4.33481e-09	0.857828	-1.16574	117.973	137.525
ENSMUSG00000033585	Ndn	5.39828e-11	4.89799e-09	0.890615	-1.12282	443.928	498.451
ENSMUSG00000048001	Hes5	5.57439e-11	5.03414e-09	0.767231	-1.30339	37.4009	48.7479
ENSMUSG00000026421	Csrp1	5.66239e-11	5.08983e-09	1.19166	1.19166	236.406	198.385
ENSMUSG00000032356	Rasgrf1	5.7852e-11	5.17615e-09	0.892958	-1.11987	255.488	286.115
ENSMUSG00000032198	Dock6	6.30079e-11	5.61147e-09	1	1	1	1
ENSMUSG00000038375	Trp53inp2	6.56454e-11	5.81956e-09	1.25905	1.25905	70.6638	56.1245
ENSMUSG00000036578	Fxyd7	6.59889e-11	5.82329e-09	0.848247	-1.1789	137.37	161.945
ENSMUSG00000049044	Rapgef4	7.60629e-11	6.68178e-09	1.21313	1.21313	68.6533	56.5919
ENSMUSG00000022199	Slc22a17	7.83326e-11	6.85002e-09	0.928366	-1.07716	675.099	727.191
ENSMUSG00000034825	Nrip3	8.35443e-11	7.27287e-09	1.34109	1.34109	43.8516	32.6984
ENSMUSG00000022425	Enpp2	8.68107e-11	7.52333e-09	1.26077	1.26077	134.548	106.719
ENSMUSG00000024661	Fth1	8.89416e-11	7.6736e-09	1.12145	1.12145	5679.2	5064.15
ENSMUSG00000029223	Uchl1	9.88797e-11	8.4931e-09	0.935568	-1.06887	1400.24	1496.67
ENSMUSG00000022884	Eif4a2	1.05304e-10	9.00488e-09	0.930385	-1.07482	591.842	636.126
ENSMUSG00000021587	Pcsk1	1.10667e-10	9.42182e-09	1	1	1	1
ENSMUSG00000030701	Plekhb1	1.31318e-10	1.1131e-08	1.13325	1.13325	344.119	303.656
ENSMUSG00000026932	Nacc2	1.34163e-10	1.13224e-08	1.20315	1.20315	65.8067	54.6954
ENSMUSG00000051435	Fhad1	1.37703e-10	1.15706e-08	1	1	1	1
ENSMUSG00000025931	Paqr8	1.47271e-10	1.2321e-08	1.19878	1.19878	81.1405	67.686
ENSMUSG00000032766	Gng11	1.58144e-10	1.31737e-08	1.24654	1.24654	82.2645	65.9942
ENSMUSG00000048218	Amigo2	1.63413e-10	1.35542e-08	0.0286055	-34.9583	1	34.9583
ENSMUSG00000031428	Zcchc18	1.94136e-10	1.60337e-08	0.914398	-1.09362	333.939	365.201
ENSMUSG00000026411	Tmem9	2.07626e-10	1.70748e-08	0.866496	-1.15407	107.94	124.571
ENSMUSG00000079641	Rpl39	2.40078e-10	1.96599e-08	0.941314	-1.06235	1008.67	1071.56
ENSMUSG00000048644	Ctxn1	2.42961e-10	1.98121e-08	0.804697	-1.2427	122.367	152.065
ENSMUSG00000024270	Slc39a6	2.56125e-10	2.07978e-08	0.807234	-1.2388	45.0812	55.8465
ENSMUSG00000047215	Rpl9	2.84488e-10	2.30042e-08	0.946705	-1.0563	1755.18	1853.99
ENSMUSG00000042712	Tceal9	3.06401e-10	2.4673e-08	0.885102	-1.12981	185.135	209.168
ENSMUSG00000001774	Chordc1	3.08302e-10	2.4723e-08	1.27422	1.27422	52.736	41.3868
ENSMUSG00000032297	Celf6	3.10154e-10	2.47688e-08	0.769247	-1.29997	43.203	56.1627
ENSMUSG00000063694	Cycs	3.28407e-10	2.61185e-08	1.09647	1.09647	339.107	309.271
ENSMUSG00000030337	Vamp1	3.30523e-10	2.6179e-08	1.32605	1.32605	137.284	103.529
ENSMUSG00000024937	Ehbp1l1	3.3836e-10	2.66893e-08	0.0388084	-25.7676	1	25.7676
ENSMUSG00000070570	Slc17a7	3.39727e-10	2.66893e-08	1	1	1	1
ENSMUSG00000010086	Rnf112	3.75115e-10	2.93501e-08	0.853084	-1.17222	70.763	82.9496
ENSMUSG00000002324	Rec8	3.84666e-10	2.9868e-08	1	1	1	1
ENSMUSG00000031762	Mt2	3.84825e-10	2.9868e-08	0.874771	-1.14316	193.586	221.3
ENSMUSG00000029697	Fezf1	3.88367e-10	3.00223e-08	1	1	1	1
ENSMUSG00000066705	Fxyd6	3.9367e-10	3.03068e-08	0.859387	-1.16362	240.924	280.345
ENSMUSG00000018166	Erbb3	3.95184e-10	3.03068e-08	1	1	1	1
ENSMUSG00000061808	Ttr	4.0857e-10	3.11139e-08	0.795807	-1.25659	49.7946	62.5712
ENSMUSG00000078974	Sec61g	4.08927e-10	3.11139e-08	0.930136	-1.07511	364.616	392.003
ENSMUSG00000039908	Slc26a11	4.56028e-10	3.45616e-08	1	1	1	1
ENSMUSG00000038181	Chpf2	5.29381e-10	3.99641e-08	0.0290769	-34.3916	1	34.3916
ENSMUSG00000041028	Ghitm	5.38447e-10	4.04904e-08	1.10821	1.10821	279.04	251.794
ENSMUSG00000032744	Heyl	5.89564e-10	4.41625e-08	1	1	1	1
ENSMUSG00000024561	Mbd1	6.02549e-10	4.49609e-08	1	1	1	1
ENSMUSG00000056947	Mab21l1	6.20002e-10	4.60852e-08	1	1	1	1
ENSMUSG00000034723	Tmx4	7.12176e-10	5.27337e-08	0.911606	-1.09697	240.606	263.936
ENSMUSG00000029121	Crmp1	7.16911e-10	5.28818e-08	0.853879	-1.17113	85.9513	100.66
ENSMUSG00000021130	Galnt16	7.49724e-10	5.50919e-08	0.886712	-1.12776	118.796	133.974
ENSMUSG00000066235	Pomgnt2	7.65099e-10	5.60022e-08	0.826004	-1.21065	44.6399	54.0432
ENSMUSG00000021143	Pacs2	7.67908e-10	5.60022e-08	1.16327	1.16327	113.591	97.6488
ENSMUSG00000050069	Grem2	7.78501e-10	5.65613e-08	1	1	1	1
ENSMUSG00000028072	Ntrk1	8.02656e-10	5.80979e-08	1	1	1	1
ENSMUSG00000046844	Vat1l	8.73355e-10	6.29793e-08	0.864628	-1.15657	133.18	154.032
ENSMUSG00000049804	Armcx4	9.0505e-10	6.50223e-08	0.758663	-1.31811	32.0084	42.1905
ENSMUSG00000072969	Armcx5	9.17002e-10	6.56369e-08	1	1	1	1
ENSMUSG00000032193	Ldlr	1.00938e-09	7.19826e-08	1	1	1	1
ENSMUSG00000034891	Sncb	1.06588e-09	7.57326e-08	1.11594	1.11594	305.021	273.331
ENSMUSG00000035566	Pcdh17	1.08183e-09	7.65167e-08	0.834431	-1.19842	69.6467	83.4661
ENSMUSG00000020175	Rab36	1.08484e-09	7.65167e-08	0.0391763	-25.5257	1	25.5257
ENSMUSG00000029219	Slc10a4	1.09352e-09	7.68484e-08	1	1	1	1
ENSMUSG00000056973	Ces1d	1.14453e-09	8.01421e-08	1	1	1	1
ENSMUSG00000024011	Pi16	1.22334e-09	8.53514e-08	1	1	1	1
ENSMUSG00000026737	Pip4k2a	1.2517e-09	8.70156e-08	1.26819	1.26819	53.0409	41.8241
ENSMUSG00000039714	Cplx3	1.38121e-09	9.56751e-08	1	1	1	1
ENSMUSG00000062825	Actg1	1.42782e-09	9.855e-08	0.950468	-1.05211	1152.64	1212.71
ENSMUSG00000022421	Nptxr	1.44251e-09	9.92099e-08	0.847454	-1.18	91.0689	107.462
ENSMUSG00000044080	S100a1	1.48296e-09	1.0163e-07	1.14008	1.14008	198.733	174.315
ENSMUSG00000021099	Six6	1.5085e-09	1.03015e-07	1	1	1	1
ENSMUSG00000022837	Iqcb1	1.53878e-09	1.04713e-07	0.68476	-1.46037	24.391	35.6198
ENSMUSG00000067377	Tspan6	1.60332e-09	1.08722e-07	0.826916	-1.20931	40.1711	48.5795
ENSMUSG00000055078	Gabra5	1.63273e-09	1.10329e-07	0.029546	-33.8456	1	33.8456
ENSMUSG00000014313	Cox6c	1.70335e-09	1.147e-07	1.05497	1.05497	1776.15	1683.6
ENSMUSG00000015013	Trappc2l	1.73141e-09	1.16185e-07	0.884632	-1.13041	170.26	192.464
ENSMUSG00000060402	Chst8	1.73969e-09	1.16337e-07	1	1	1	1
ENSMUSG00000063531	Sema3e	1.81624e-09	1.20398e-07	1	1	1	1
ENSMUSG00000059743	Fdps	1.81645e-09	1.20398e-07	0.860507	-1.16211	89.5639	104.083
ENSMUSG00000078771	Evi2a	1.81911e-09	1.20398e-07	1.30175	1.30175	39.1531	30.0773
ENSMUSG00000097451	Rian	1.82606e-09	1.20445e-07	0.885287	-1.12958	165.573	187.028
ENSMUSG00000032609	Klhdc8b	1.84789e-09	1.2147e-07	0.0292809	-34.152	1	34.152
ENSMUSG00000030092	Cntn6	1.88926e-09	1.23769e-07	1	1	1	1
ENSMUSG00000029064	Gnb1	1.89794e-09	1.23918e-07	1.10364	1.10364	355.489	322.106
ENSMUSG00000008200	Fnbp4	2.10844e-09	1.37197e-07	1	1	1	1
ENSMUSG00000064356	mt-Atp8	2.19428e-09	1.42305e-07	1.13778	1.13778	305.018	268.082
ENSMUSG00000019890	Nts	2.21761e-09	1.43336e-07	0.0295551	-33.8352	1	33.8352
ENSMUSG00000020331	Hcn2	2.23632e-09	1.44064e-07	1.16242	1.16242	158.911	136.708
ENSMUSG00000026342	Slc35f5	2.30289e-09	1.47859e-07	1	1	1	1
ENSMUSG00000028753	Vwa5b1	2.33864e-09	1.49308e-07	1	1	1	1
ENSMUSG00000086841	2410006H16Rik	2.3409e-09	1.49308e-07	0.885563	-1.12922	139.013	156.976
ENSMUSG00000004936	Map2k1	2.50692e-09	1.59371e-07	0.879363	-1.13719	134.934	153.445
ENSMUSG00000018012	Rac3	2.69625e-09	1.70845e-07	0.851783	-1.17401	76.131	89.3784
ENSMUSG00000026790	Odf2	2.71444e-09	1.71435e-07	0.0317816	-31.4648	1	31.4648
ENSMUSG00000033730	Egr3	2.74099e-09	1.72548e-07	1	1	1	1
ENSMUSG00000098274	Rpl24	2.96468e-09	1.86024e-07	0.951175	-1.05133	1368.96	1439.23
ENSMUSG00000057113	Npm1	3.40571e-09	2.13006e-07	0.924507	-1.08166	256.128	277.043
ENSMUSG00000048988	Elfn1	3.41751e-09	2.13054e-07	1	1	1	1
ENSMUSG00000018965	Ywhah	3.6381e-09	2.26077e-07	0.952493	-1.04988	866.806	910.039
ENSMUSG00000002930	Ppp1r17	3.67624e-09	2.27715e-07	1	1	1	1
ENSMUSG00000028391	Wdr31	3.77299e-09	2.32961e-07	1	1	1	1
ENSMUSG00000021534	1700001L19Rik	3.79629e-09	2.33653e-07	0.0309515	-32.3086	1	32.3086
ENSMUSG00000021910	Nisch	3.95404e-09	2.4259e-07	0.933135	-1.07166	401.802	430.593
ENSMUSG00000031604	Msmo1	4.1313e-09	2.52357e-07	0.867067	-1.15331	96.4088	111.19
ENSMUSG00000040759	Cmtm5	4.14454e-09	2.52357e-07	1.24127	1.24127	99.7866	80.3909
ENSMUSG00000031558	Slit2	4.15242e-09	2.52357e-07	1	1	1	1
ENSMUSG00000054160	Nkx2-4	4.2946e-09	2.6018e-07	1	1	1	1
ENSMUSG00000021660	Btf3	4.47649e-09	2.70352e-07	0.930453	-1.07475	290.02	311.698
ENSMUSG00000022454	Nell2	4.56326e-09	2.74734e-07	0.809581	-1.23521	55.8785	69.0214
ENSMUSG00000001687	Ubl3	4.58089e-09	2.74938e-07	1.17203	1.17203	148.798	126.957
ENSMUSG00000094910	D430019H16Rik	4.70592e-09	2.81569e-07	0.776107	-1.28848	32.4108	41.7607
ENSMUSG00000048076	Arf1	4.7552e-09	2.83639e-07	0.930332	-1.07488	304.8	327.625
ENSMUSG00000049775	Tmsb4x	4.86072e-09	2.89041e-07	1.05806	1.05806	2036.15	1924.41
ENSMUSG00000038503	Mesd	5.29385e-09	3.13831e-07	0.863674	-1.15784	77.6979	89.962
ENSMUSG00000040724	Kcna2	5.5909e-09	3.30427e-07	1.29368	1.29368	54.1637	41.868
ENSMUSG00000033713	Foxn3	5.70628e-09	3.35215e-07	1.36268	1.36268	31.6523	23.2279
ENSMUSG00000044349	Snhg11	5.70659e-09	3.35215e-07	0.880981	-1.1351	490.701	556.994
ENSMUSG00000022500	Litaf	5.78009e-09	3.38503e-07	1.52536	1.52536	31.5681	20.6956
ENSMUSG00000073433	Arhgdig	6.01709e-09	3.51318e-07	0.880842	-1.13528	211.304	239.888
ENSMUSG00000093674	Rpl41	6.04271e-09	3.51751e-07	0.950004	-1.05263	2385.65	2511.2
ENSMUSG00000045519	Zfp560	6.36852e-09	3.69604e-07	0.0373963	-26.7406	1	26.7406
ENSMUSG00000030772	Dkk3	6.67703e-09	3.86348e-07	0.032963	-30.3371	1	30.3371
ENSMUSG00000002799	Jag2	6.78392e-09	3.91362e-07	0.0388368	-25.7488	1	25.7488
ENSMUSG00000031508	Ankrd10	6.84888e-09	3.93933e-07	0.0348225	-28.7171	1	28.7171
ENSMUSG00000074578	Zfas1	7.15483e-09	4.1031e-07	0.872445	-1.1462	152.705	175.031
ENSMUSG00000031812	Map1lc3b	7.30176e-09	4.17496e-07	1.101	1.101	242.253	220.03
ENSMUSG00000032330	Cox7a2	7.32755e-09	4.17735e-07	1.05433	1.05433	966.619	916.807
ENSMUSG00000005973	Rcn1	7.40718e-09	4.21033e-07	0.794894	-1.25803	35.071	44.1203
ENSMUSG00000024608	Rps14	7.64657e-09	4.33365e-07	0.952561	-1.0498	1496.6	1571.13
ENSMUSG00000046432	Bex3	7.67229e-09	4.33552e-07	0.915333	-1.0925	439.58	480.241
ENSMUSG00000030659	Nucb2	7.70398e-09	4.34073e-07	1	1	1	1
ENSMUSG00000020932	Gfap	7.88573e-09	4.43022e-07	1.69856	1.69856	31.962	18.8171
ENSMUSG00000024597	Slc12a2	8.14995e-09	4.56539e-07	1.26881	1.26881	37.4941	29.5506
ENSMUSG00000005881	Ergic3	8.334e-09	4.655e-07	0.88572	-1.12903	173.875	196.309
ENSMUSG00000040118	Cacna2d1	8.57037e-09	4.77323e-07	0.800112	-1.24982	40.6665	50.8261
ENSMUSG00000039713	Plekhg5	8.83807e-09	4.90818e-07	1	1	1	1
ENSMUSG00000004151	Etv1	8.96507e-09	4.96444e-07	1.50796	1.50796	30.5014	20.227
ENSMUSG00000022587	Ly6e	9.03535e-09	4.98906e-07	0.883544	-1.13181	143.854	162.814
ENSMUSG00000037419	Endod1	9.43504e-09	5.19492e-07	1.15485	1.15485	112.478	97.3961
ENSMUSG00000038587	Akap12	9.73925e-09	5.34718e-07	0.0385875	-25.9151	1	25.9151
ENSMUSG00000031789	Cngb1	1.06037e-08	5.8053e-07	1	1	1	1
ENSMUSG00000035365	Parpbp	1.08577e-08	5.92759e-07	1	1	1	1
ENSMUSG00000019370	Calm3	1.16091e-08	6.31991e-07	1.05447	1.05447	707.901	671.336
ENSMUSG00000070880	Gad1	1.16467e-08	6.32257e-07	1.12415	1.12415	298.713	265.723
ENSMUSG00000020098	Pcbd1	1.23363e-08	6.67816e-07	0.84855	-1.17848	97.6044	115.025
ENSMUSG00000024378	Stard4	1.24228e-08	6.70624e-07	1	1	1	1
ENSMUSG00000028820	Sfpq	1.28953e-08	6.94192e-07	1.18712	1.18712	59.2244	49.8891
ENSMUSG00000019817	Plagl1	1.44652e-08	7.76442e-07	1	1	1	1
ENSMUSG00000035596	Mboat7	1.45036e-08	7.76442e-07	0.880235	-1.13606	142.404	161.779
ENSMUSG00000022048	Dpysl2	1.47654e-08	7.88274e-07	1.08404	1.08404	390.257	360.001
ENSMUSG00000033152	Podxl2	1.50053e-08	7.98879e-07	0.907651	-1.10175	375.912	414.159
ENSMUSG00000034007	Scaper	1.52583e-08	8.10117e-07	0.0499656	-20.0138	1	20.0138
ENSMUSG00000040563	Plppr2	1.57869e-08	8.35884e-07	0.823816	-1.21386	56.9472	69.1261
ENSMUSG00000051062	Fbll1	1.5927e-08	8.40996e-07	0.851998	-1.17371	65.5449	76.9309
ENSMUSG00000032657	Fam189b	1.6279e-08	8.57242e-07	1	1	1	1
ENSMUSG00000006205	Htra1	1.64031e-08	8.61429e-07	1.15198	1.15198	105.491	91.5736
ENSMUSG00000005034	Prkacb	1.73734e-08	9.09915e-07	0.919748	-1.08725	362.444	394.069
ENSMUSG00000002014	Ssr4	1.7726e-08	9.25873e-07	0.874075	-1.14407	163.638	187.213
ENSMUSG00000074457	S100a16	1.88456e-08	9.81701e-07	1.17828	1.17828	153.217	130.034
ENSMUSG00000006522	Itih3	1.91216e-08	9.93399e-07	0.82141	-1.21742	138.34	168.417
ENSMUSG00000029869	Ephb6	1.94679e-08	1.00868e-06	0.0473659	-21.1122	1	21.1122
ENSMUSG00000028064	Sema4a	1.98231e-08	1.02433e-06	0.764495	-1.30805	29.3293	38.3643
ENSMUSG00000081534	Slc48a1	2.02373e-08	1.04295e-06	1.13665	1.13665	150.736	132.614
ENSMUSG00000017978	Cadps2	2.03151e-08	1.04418e-06	0.706872	-1.41468	27.2721	38.5814
ENSMUSG00000029998	Pcyox1	2.10071e-08	1.07688e-06	0.85814	-1.16531	60.0426	69.9683
ENSMUSG00000005447	Pafah1b3	2.11569e-08	1.08169e-06	0.843076	-1.18613	66.6003	78.9968
ENSMUSG00000104960	Snhg8	2.1264e-08	1.0843e-06	0.887829	-1.12634	128.59	144.836
ENSMUSG00000028809	Srrm1	2.24416e-08	1.14133e-06	0.860512	-1.1621	39.7064	46.1428
ENSMUSG00000037727	Avp	2.29673e-08	1.165e-06	1	1	1	1
ENSMUSG00000055943	Emc7	2.33603e-08	1.18184e-06	0.910209	-1.09865	155.75	171.114
ENSMUSG00000038576	Susd4	2.38815e-08	1.20505e-06	0.83961	-1.19103	64.9383	77.3434
ENSMUSG00000099061	Gm28050	2.42534e-08	1.22063e-06	1	1	1	1
ENSMUSG00000020737	Jpt1	2.43768e-08	1.22365e-06	0.879801	-1.13662	97.4483	110.762
ENSMUSG00000000740	Rpl13	2.50524e-08	1.25431e-06	0.958381	-1.04343	2159.86	2253.65
ENSMUSG00000076441	Ass1	2.54097e-08	1.26891e-06	0.86171	-1.16048	49.2767	57.1848
ENSMUSG00000031066	Usp11	2.5524e-08	1.27133e-06	0.879508	-1.137	120.208	136.676
ENSMUSG00000067594	Krt77	2.68461e-08	1.33375e-06	1	1	1	1
ENSMUSG00000064363	mt-Nd4	2.73145e-08	1.35354e-06	1.05263	1.05263	12263.5	11650.4
ENSMUSG00000022055	Nefl	2.82076e-08	1.39422e-06	1.13435	1.13435	274.838	242.286
ENSMUSG00000029386	Tctn2	2.86695e-08	1.41343e-06	1	1	1	1
ENSMUSG00000036199	Ndufa13	3.0675e-08	1.50846e-06	1.05656	1.05656	864.328	818.057
ENSMUSG00000036503	Rnf13	3.37999e-08	1.65791e-06	1.15428	1.15428	108.291	93.8169
ENSMUSG00000048271	Rbm33	3.40016e-08	1.66358e-06	0.0476744	-20.9756	1	20.9756
ENSMUSG00000065947	mt-Nd4l	3.41909e-08	1.66862e-06	1.10286	1.10286	355.275	322.14
ENSMUSG00000060126	Tpt1	3.50347e-08	1.70549e-06	1.04958	1.04958	1342.48	1279.05
ENSMUSG00000112343	Sfta3-ps	3.58317e-08	1.73991e-06	1	1	1	1
ENSMUSG00000016179	Camk1g	3.63763e-08	1.76193e-06	0.0363931	-27.4777	1	27.4777
ENSMUSG00000020131	Pcsk4	3.66108e-08	1.76885e-06	1	1	1	1
ENSMUSG00000031431	Tsc22d3	3.67039e-08	1.76893e-06	1.22798	1.22798	71.9853	58.6211
ENSMUSG00000034111	Tmed8	3.77718e-08	1.81587e-06	0.0327423	-30.5415	1	30.5415
ENSMUSG00000021091	Serpina3n	3.8455e-08	1.84412e-06	0.035976	-27.7963	1	27.7963
ENSMUSG00000047797	Gjb1	3.9003e-08	1.86577e-06	1	1	1	1
ENSMUSG00000039530	Tusc3	4.01505e-08	1.91376e-06	0.902509	-1.10802	142.664	158.075
ENSMUSG00000062591	Tubb4a	4.02042e-08	1.91376e-06	1.081	1.081	333.408	308.425
ENSMUSG00000063229	Ldha	4.10038e-08	1.94703e-06	0.912723	-1.09562	247.619	271.297
ENSMUSG00000020811	Wscd1	4.12292e-08	1.95293e-06	1.19711	1.19711	76.2677	63.7101
ENSMUSG00000038537	Mc3r	4.20036e-08	1.98474e-06	1	1	1	1
ENSMUSG00000031654	Cbln1	4.2228e-08	1.99048e-06	0.738261	-1.35453	47.9212	64.9109
ENSMUSG00000057322	Rpl38	4.41586e-08	2.07642e-06	0.967039	-1.03408	2399.46	2481.25
ENSMUSG00000047379	B4gat1	4.63032e-08	2.17198e-06	0.884045	-1.13116	120.909	136.768
ENSMUSG00000061315	Naca	4.68058e-08	2.19024e-06	0.952942	-1.04938	609.392	639.485
ENSMUSG00000043843	Tmem145	4.7518e-08	2.21819e-06	0.031952	-31.2969	1	31.2969
ENSMUSG00000026443	Lrrn2	4.80893e-08	2.23946e-06	0.838989	-1.19191	70.9635	84.5822
ENSMUSG00000041112	Elmo1	5.02248e-08	2.33328e-06	1.23158	1.23158	76.2677	61.9268
ENSMUSG00000041571	Selenow	5.15311e-08	2.38823e-06	1.07344	1.07344	1180.58	1099.8
ENSMUSG00000047187	Rab2a	5.41058e-08	2.50155e-06	0.925827	-1.08012	268.626	290.147
ENSMUSG00000046287	Pnma3	5.42845e-08	2.50382e-06	0.037249	-26.8464	1	26.8464
ENSMUSG00000012405	Rpl15	5.49896e-08	2.53031e-06	0.947548	-1.05536	711.255	750.627
ENSMUSG00000059991	Nptx2	5.56619e-08	2.55516e-06	1	1	1	1
ENSMUSG00000021779	Thrb	5.59585e-08	2.56269e-06	1	1	1	1
ENSMUSG00000035770	Dync1li2	5.80056e-08	2.65015e-06	1.14163	1.14163	80.8584	70.8271
ENSMUSG00000055538	Zcchc24	5.99667e-08	2.73329e-06	1.2581	1.2581	49.3084	39.1926
ENSMUSG00000074785	Plxnc1	6.06463e-08	2.75776e-06	0.747184	-1.33836	28.743	38.4684
ENSMUSG00000022949	Clic6	6.14137e-08	2.78611e-06	1	1	1	1
ENSMUSG00000038412	Higd1a	6.41928e-08	2.90536e-06	1.109	1.109	220.078	198.446
ENSMUSG00000020431	Adcy1	6.50934e-08	2.93924e-06	21.764	21.764	21.764	1
ENSMUSG00000020458	Rtn4	6.57703e-08	2.96288e-06	1.09475	1.09475	366.66	334.927
ENSMUSG00000006342	Susd2	6.75219e-08	3.03472e-06	1	1	1	1
ENSMUSG00000041046	Ramp3	6.85892e-08	3.07553e-06	1	1	1	1
ENSMUSG00000075316	Scn9a	7.19088e-08	3.21692e-06	1	1	1	1
ENSMUSG00000027893	Ahcyl1	7.28767e-08	3.25269e-06	1.11662	1.11662	222.263	199.049
ENSMUSG00000027483	Bpifa1	7.34632e-08	3.27025e-06	1	1	1	1
ENSMUSG00000005125	Ndrg1	7.36086e-08	3.27025e-06	1.18358	1.18358	83.3166	70.3936
ENSMUSG00000042506	Usp22	7.518e-08	3.3324e-06	0.897887	-1.11373	144.328	160.742
ENSMUSG00000021427	Ssr1	7.90449e-08	3.4957e-06	0.874554	-1.14344	107.659	123.102
ENSMUSG00000027890	Gstm4	7.9999e-08	3.52982e-06	1	1	1	1
ENSMUSG00000059540	Tcea2	8.1263e-08	3.57742e-06	0.754971	-1.32455	27.3014	36.1622
ENSMUSG00000092035	Peg10	8.3185e-08	3.65371e-06	1	1	1	1
ENSMUSG00000020483	Dynll2	8.46148e-08	3.70809e-06	1.04706	1.04706	454.459	434.034
ENSMUSG00000053747	Sox14	8.56426e-08	3.74463e-06	1	1	1	1
ENSMUSG00000064357	mt-Atp6	8.65325e-08	3.775e-06	1.05052	1.05052	23211.2	22095.1
ENSMUSG00000056596	Trnp1	8.83976e-08	3.84769e-06	1.13195	1.13195	117.933	104.186
ENSMUSG00000026519	Tmem63a	8.90225e-08	3.86618e-06	1	1	1	1
ENSMUSG00000024659	Anxa1	9.06458e-08	3.92785e-06	1	1	1	1
ENSMUSG00000030695,ENSMUSG00000114515	Aldoa	9.26178e-08	4.00432e-06	1.04851	1.04851	733.715	699.771
ENSMUSG00000026977	.	9.4103e-08	4.05945e-06	0.0343635	-29.1007	1	29.1007
ENSMUSG00000024256	Adcyap1	9.68741e-08	4.16968e-06	1	1	1	1
ENSMUSG00000032011	Thy1	1.00821e-07	4.32991e-06	1.09168	1.09168	379.102	347.265
ENSMUSG00000069919	Hba-a1	1.03728e-07	4.44491e-06	1.34977	1.34977	80.1285	59.3646
ENSMUSG00000059734	Ndufs8	1.04932e-07	4.48501e-06	1.0873	1.0873	238.793	219.621
ENSMUSG00000021033	Gstz1	1.05128e-07	4.48501e-06	0.0330481	-30.259	1	30.259
ENSMUSG00000013622	Atraid	1.07397e-07	4.57171e-06	0.890164	-1.12339	117.449	131.941
ENSMUSG00000021685	Otp	1.0931e-07	4.64291e-06	1	1	1	1
ENSMUSG00000034845	Plvap	1.11272e-07	4.71587e-06	1	1	1	1
ENSMUSG00000025204	Ndufb8	1.14057e-07	4.82332e-06	1.07137	1.07137	531.629	496.216
ENSMUSG00000025724	Sec11a	1.18101e-07	4.98346e-06	0.820637	-1.21857	36.0506	43.93
ENSMUSG00000042043	Tbca	1.18424e-07	4.98621e-06	0.923472	-1.08287	328.273	355.477
ENSMUSG00000069917	Hba-a2	1.18738e-07	4.98855e-06	1.36779	1.36779	64.6368	47.2563
ENSMUSG00000037579	Kcnh3	1.23686e-07	5.18516e-06	1	1	1	1
ENSMUSG00000022108	Itm2b	1.24102e-07	5.19133e-06	0.949965	-1.05267	840.728	885.01
ENSMUSG00000003476	Crhr2	1.24492e-07	5.1964e-06	1	1	1	1
ENSMUSG00000025867	Cplx2	1.25716e-07	5.23619e-06	1.19118	1.19118	89.1295	74.8247
ENSMUSG00000073295	Nudt11	1.34415e-07	5.58646e-06	0.828154	-1.2075	43.613	52.6629
ENSMUSG00000055717	Slain1	1.36017e-07	5.64092e-06	1.24519	1.24519	43.613	35.0251
ENSMUSG00000030310	Slc6a1	1.38197e-07	5.71904e-06	1.13778	1.13778	192.548	169.231
ENSMUSG00000050621	Rps27rt	1.43178e-07	5.91252e-06	0.0357019	-28.0097	1	28.0097
ENSMUSG00000004791	Pgf	1.47073e-07	6.0604e-06	1	1	1	1
ENSMUSG00000020599	Rgs9	1.49949e-07	6.16576e-06	1	1	1	1
ENSMUSG00000075296	Aldh3b2	1.51058e-07	6.19821e-06	1	1	1	1
ENSMUSG00000043384	Gprasp1	1.54234e-07	6.31512e-06	0.931303	-1.07376	434.122	466.145
ENSMUSG00000028441	1110017D15Rik	1.55974e-07	6.37282e-06	1	1	1	1
ENSMUSG00000046160	Olig1	1.58197e-07	6.43647e-06	1.12698	1.12698	189.657	168.288
ENSMUSG00000030779	Rbbp6	1.58384e-07	6.43647e-06	0.885787	-1.12894	76.0428	85.8478
ENSMUSG00000078348	Sf3b5	1.58531e-07	6.43647e-06	0.887876	-1.12628	95.9367	108.052
ENSMUSG00000070858	Gm1673	1.59657e-07	6.46863e-06	0.917965	-1.08937	379.585	413.507
ENSMUSG00000030302	Atp2b2	1.62702e-07	6.57819e-06	1.16083	1.16083	124.127	106.929
ENSMUSG00000031349	Nsdhl	1.65321e-07	6.67014e-06	0.0428713	-23.3256	1	23.3256
ENSMUSG00000058174	Gm5148	1.67244e-07	6.73364e-06	1	1	1	1
ENSMUSG00000038776	Ephx1	1.69125e-07	6.79522e-06	1	1	1	1
ENSMUSG00000022257	Laptm4b	1.70603e-07	6.8404e-06	1.17013	1.17013	88.3235	75.4821
ENSMUSG00000073940	Hbb-bt	1.74489e-07	6.98173e-06	1	1	1	1
ENSMUSG00000025731	Mettl26	1.78999e-07	7.14738e-06	0.854419	-1.17039	60.3742	70.6611
ENSMUSG00000028412	Slc44a1	1.82643e-07	7.27783e-06	1.23429	1.23429	53.6459	43.4631
ENSMUSG00000032118	Fez1	1.83103e-07	7.28117e-06	1.08218	1.08218	208.339	192.517
ENSMUSG00000026556	Vangl2	1.93529e-07	7.67997e-06	1	1	1	1
ENSMUSG00000056342	Usp34	1.94423e-07	7.69964e-06	0.865154	-1.15586	75.8466	87.6683
ENSMUSG00000038034	Igsf8	1.98758e-07	7.85521e-06	0.899985	-1.11113	139.827	155.366
ENSMUSG00000047945	Marcksl1	1.99528e-07	7.86955e-06	0.879878	-1.13652	123.868	140.778
ENSMUSG00000064370	mt-Cytb	2.00755e-07	7.90182e-06	1.03598	1.03598	15991.6	15436.2
ENSMUSG00000038900	Rpl12	2.02418e-07	7.9511e-06	0.948493	-1.0543	804.909	848.619
ENSMUSG00000011877	Git1	2.03392e-07	7.97312e-06	1.14553	1.14553	108.584	94.7898
ENSMUSG00000024352	Spata24	2.06555e-07	8.08075e-06	1	1	1	1
ENSMUSG00000026991	Pkp4	2.08035e-07	8.1222e-06	1.13284	1.13284	109.492	96.6529
ENSMUSG00000028618	Tmem59	2.14796e-07	8.36924e-06	0.918239	-1.08904	246.085	267.996
ENSMUSG00000028871	Rspo1	2.19167e-07	8.52236e-06	1	1	1	1
ENSMUSG00000071866	Ppia	2.21259e-07	8.58646e-06	0.952847	-1.04949	2576.14	2703.62
ENSMUSG00000074884	Serf2	2.29535e-07	8.88977e-06	1.06321	1.06321	505.056	475.028
ENSMUSG00000046516	Cox17	2.31303e-07	8.94034e-06	0.943798	-1.05955	402.519	426.489
ENSMUSG00000052301	Doc2a	2.36933e-07	9.13966e-06	0.801489	-1.24768	30.6207	38.2048
ENSMUSG00000026360	Rgs2	2.40667e-07	9.2652e-06	0.841953	-1.18771	67.0902	79.684
ENSMUSG00000029304	Spp1	2.44135e-07	9.38004e-06	1	1	1	1
ENSMUSG00000109394	A230057D06Rik	2.44734e-07	9.38438e-06	1	1	1	1
ENSMUSG00000063415	Cyp26b1	2.57125e-07	9.84001e-06	1	1	1	1
ENSMUSG00000027298	Tyro3	2.63554e-07	1.00661e-05	20.5467	20.5467	20.5467	1
ENSMUSG00000004996	Mri1	2.6438e-07	1.00777e-05	1	1	1	1
ENSMUSG00000059534	Uqcr10	2.66677e-07	1.01453e-05	1.04685	1.04685	698.844	667.571
ENSMUSG00000031398	Plxna3	2.89311e-07	1.09847e-05	1	1	1	1
ENSMUSG00000028367	Txn1	2.97526e-07	1.12745e-05	0.900205	-1.11086	186.436	207.104
ENSMUSG00000041096	Tspyl2	2.99987e-07	1.13455e-05	0.886695	-1.12778	108.791	122.692
ENSMUSG00000035960	Apex1	3.01654e-07	1.13863e-05	0.829893	-1.20497	36.5269	44.014
ENSMUSG00000024019	Cmtr1	3.06529e-07	1.15477e-05	0.862079	-1.15999	55.9702	64.9247
ENSMUSG00000021573	Tppp	3.11749e-07	1.17215e-05	1.16874	1.16874	85.3206	73.0022
ENSMUSG00000031320	Rps4x	3.15085e-07	1.18153e-05	0.956371	-1.04562	932.402	974.937
ENSMUSG00000040035	Disp2	3.15467e-07	1.18153e-05	0.913399	-1.09481	274.311	300.319
ENSMUSG00000070644	Etnk2	3.23402e-07	1.20891e-05	1	1	1	1
ENSMUSG00000055945	Prr18	3.28488e-07	1.22555e-05	1.24079	1.24079	41.9665	33.8225
ENSMUSG00000028137	Celf3	3.33132e-07	1.24048e-05	1	1	1	1
ENSMUSG00000026203	Dnajb2	3.3671e-07	1.2514e-05	1.13194	1.13194	86.8811	76.754
ENSMUSG00000049555	Tmie	3.37424e-07	1.25164e-05	0.0300233	-33.3074	1	33.3074
ENSMUSG00000078784	Rbis	3.40417e-07	1.26033e-05	0.925985	-1.07993	169.06	182.573
ENSMUSG00000022661	Cd200	3.4915e-07	1.29018e-05	0.898111	-1.11345	103.455	115.191
ENSMUSG00000073102	Drc1	3.49921e-07	1.29057e-05	1	1	1	1
ENSMUSG00000061702	Tmem91	3.70021e-07	1.3621e-05	0.905252	-1.10466	117.653	129.967
ENSMUSG00000024966	Stip1	3.76767e-07	1.3843e-05	1.10852	1.10852	173.211	156.254
ENSMUSG00000047228	A2ml1	3.80313e-07	1.39467e-05	0.0475778	-21.0182	1	21.0182
ENSMUSG00000089889	0610040B10Rik	3.81128e-07	1.39501e-05	1	1	1	1
ENSMUSG00000115378	Gm39653	3.82147e-07	1.3961e-05	1	1	1	1
ENSMUSG00000040564	Apoc1	3.90851e-07	1.42345e-05	0.0377287	-26.505	1	26.505
ENSMUSG00000041544	Disp3	3.91107e-07	1.42345e-05	1	1	1	1
ENSMUSG00000025613	Cct8	4.01583e-07	1.45883e-05	0.911595	-1.09698	161.861	177.558
ENSMUSG00000092203	1110038B12Rik	4.10056e-07	1.48412e-05	0.80245	-1.24618	30.6339	38.1754
ENSMUSG00000032251	Irak1bp1	4.10335e-07	1.48412e-05	0.0327138	-30.5682	1	30.5682
ENSMUSG00000060716	Plekhh1	4.11298e-07	1.48412e-05	1	1	1	1
ENSMUSG00000026109	Tmeff2	4.11911e-07	1.48412e-05	1.19125	1.19125	65.1955	54.7288
ENSMUSG00000063077	Kif1b	4.12385e-07	1.48412e-05	1.09041	1.09041	215.542	197.67
ENSMUSG00000073680	Tmem88b	4.1474e-07	1.48983e-05	1.3219	1.3219	47.8026	36.1622
ENSMUSG00000053129	Gsx1	4.16815e-07	1.4945e-05	1	1	1	1
ENSMUSG00000070822	Zscan18	4.19468e-07	1.50123e-05	1	1	1	1
ENSMUSG00000058600	Rpl30	4.21318e-07	1.50506e-05	0.96289	-1.03854	1292.43	1342.24
ENSMUSG00000030268	Bcat1	4.27224e-07	1.52335e-05	1.1762	1.1762	76.7394	65.2434
ENSMUSG00000032936	Camkv	4.34282e-07	1.54566e-05	0.867898	-1.15221	84.1739	96.9859
ENSMUSG00000028927	Padi2	4.4464e-07	1.57962e-05	1	1	1	1
ENSMUSG00000033009	Ogfod1	4.59766e-07	1.62851e-05	0.880313	-1.13596	78.6327	89.3236
ENSMUSG00000047844	Bex4	4.6092e-07	1.62851e-05	0.858518	-1.1648	82.4693	96.0601
ENSMUSG00000079610	Ankrd39	4.61756e-07	1.62851e-05	1	1	1	1
ENSMUSG00000071379	Hpcal1	4.61772e-07	1.62851e-05	0.871676	-1.14722	111.488	127.901
ENSMUSG00000022041	Chrna2	4.64629e-07	1.63559e-05	1	1	1	1
ENSMUSG00000026751	Nr5a1	4.67777e-07	1.64078e-05	1	1	1	1
ENSMUSG00000022797	Tfrc	4.69112e-07	1.64078e-05	0.742402	-1.34698	25.5657	34.4365
ENSMUSG00000031972	Acta1	4.69266e-07	1.64078e-05	1	1	1	1
ENSMUSG00000041923	Nol4	4.69496e-07	1.64078e-05	0.0359914	-27.7844	1	27.7844
ENSMUSG00000006356	Crip2	4.81033e-07	1.67806e-05	0.857279	-1.16648	87.5938	102.177
ENSMUSG00000033731	3300002A11Rik	4.87239e-07	1.69665e-05	1	1	1	1
ENSMUSG00000049721	Gal3st1	4.89133e-07	1.70018e-05	1	1	1	1
ENSMUSG00000041141	Pnmal1	5.08101e-07	1.76294e-05	0.886895	-1.12753	118.754	133.899
ENSMUSG00000028755	Cda	5.11377e-07	1.77112e-05	1	1	1	1
ENSMUSG00000061981	Flot2	5.16048e-07	1.78411e-05	0.869812	-1.14967	74.4704	85.6167
ENSMUSG00000020327	Fgf22	5.28225e-07	1.81994e-05	1	1	1	1
ENSMUSG00000024810	Il33	5.28296e-07	1.81994e-05	1.24677	1.24677	53.8797	43.2156
ENSMUSG00000031711	Zfp330	5.36215e-07	1.84393e-05	1	1	1	1
ENSMUSG00000022235	Cmbl	5.44722e-07	1.86986e-05	0.0474848	-21.0594	1	21.0594
ENSMUSG00000029602	Rasal1	5.73574e-07	1.9654e-05	1	1	1	1
ENSMUSG00000025268	Maged2	5.84258e-07	1.99847e-05	0.8797	-1.13675	82.626	93.9252
ENSMUSG00000015837	Sqstm1	5.94071e-07	2.02845e-05	0.927836	-1.07778	345.998	372.909
ENSMUSG00000039801	Cplane1	5.95445e-07	2.02955e-05	0.723823	-1.38155	24.7886	34.2467
ENSMUSG00000062542	Syt9	6.39456e-07	2.17573e-05	1	1	1	1
ENSMUSG00000049571	Cfap46	6.7129e-07	2.27809e-05	1	1	1	1
ENSMUSG00000035033	Tbr1	6.72885e-07	2.27809e-05	1	1	1	1
ENSMUSG00000042185	Nfrkb	6.73078e-07	2.27809e-05	1	1	1	1
ENSMUSG00000005705	Agrp	7.08681e-07	2.3944e-05	1	1	1	1
ENSMUSG00000087373	Gm15892	7.21853e-07	2.43465e-05	1	1	1	1
ENSMUSG00000045912	C2cd4c	7.34503e-07	2.473e-05	1	1	1	1
ENSMUSG00000078307	AI593442	7.3605e-07	2.4739e-05	1.2311	1.2311	37.3579	30.3451
ENSMUSG00000024511	Rab27b	7.50562e-07	2.51829e-05	0.0321439	-31.1101	1	31.1101
ENSMUSG00000034744	Nagk	7.73563e-07	2.59097e-05	0.829399	-1.20569	51.4545	62.0383
ENSMUSG00000040938	Slc16a11	7.87041e-07	2.63155e-05	1	1	1	1
ENSMUSG00000032120	C2cd2l	7.88478e-07	2.6318e-05	0.856714	-1.16725	53.8581	62.8659
ENSMUSG00000031374	Zfp92	7.94945e-07	2.64881e-05	1	1	1	1
ENSMUSG00000000823	Zfp512b	8.2543e-07	2.74566e-05	1	1	1	1
ENSMUSG00000044252	Osbpl1a	8.609e-07	2.85872e-05	1.20984	1.20984	67.5247	55.8128
ENSMUSG00000058897	Col25a1	8.62469e-07	2.85902e-05	0.0305148	-32.771	1	32.771
ENSMUSG00000058655	Eif4b	8.73092e-07	2.88928e-05	0.88779	-1.12639	97.6168	109.955
ENSMUSG00000055653	Gpc3	8.79525e-07	2.90559e-05	1	1	1	1
ENSMUSG00000060166	Zdhhc8	8.83046e-07	2.91225e-05	0.83662	-1.19529	36.2367	43.3132
ENSMUSG00000027430	Dtd1	8.95356e-07	2.94781e-05	0.90394	-1.10627	92.9719	102.852
ENSMUSG00000036907	C1ql2	9.06673e-07	2.97999e-05	1	1	1	1
ENSMUSG00000051159	Cited1	9.37739e-07	3.07687e-05	0.0337206	-29.6555	1	29.6555
ENSMUSG00000043614	Vps37d	9.44343e-07	3.09328e-05	0.804476	-1.24305	28.7111	35.6892
ENSMUSG00000060424	Pantr1	9.46377e-07	3.0947e-05	1.2261	1.2261	50.8533	41.4757
ENSMUSG00000031297	Slc7a3	9.55285e-07	3.11855e-05	0.0490971	-20.3678	1	20.3678
ENSMUSG00000041650	Pcca	9.61892e-07	3.13483e-05	1	1	1	1
ENSMUSG00000074872	Ctxn2	9.68797e-07	3.15202e-05	0.901093	-1.10976	132.15	146.655
ENSMUSG00000026223	Itm2c	1.0021e-06	3.25489e-05	0.926385	-1.07946	686.9	741.484
ENSMUSG00000086290	Snhg12	1.03222e-06	3.34708e-05	0.910304	-1.09853	96.9317	106.483
ENSMUSG00000038173	Enpp6	1.03789e-06	3.35985e-05	1	1	1	1
ENSMUSG00000090223	Pcp4	1.07266e-06	3.46658e-05	1.10669	1.10669	793.644	717.133
ENSMUSG00000070802	Pnmal2	1.08384e-06	3.49688e-05	0.932916	-1.07191	389.184	417.17
ENSMUSG00000089633	A230009B12Rik	1.17799e-06	3.7943e-05	1	1	1	1
ENSMUSG00000017718	Afmid	1.1963e-06	3.84686e-05	1	1	1	1
ENSMUSG00000045962	Wnk1	1.20072e-06	3.85468e-05	1.15621	1.15621	70.5302	61.0011
ENSMUSG00000042826	Fgf11	1.22088e-06	3.9129e-05	1	1	1	1
ENSMUSG00000030605	Mfge8	1.22582e-06	3.92223e-05	1.19073	1.19073	108.383	91.0224
ENSMUSG00000034686	Prr7	1.29419e-06	4.13413e-05	1	1	1	1
ENSMUSG00000059070	Rpl18	1.36025e-06	4.33797e-05	0.940147	-1.06366	681.429	724.812
ENSMUSG00000024423	Impact	1.37486e-06	4.37734e-05	0.944377	-1.0589	411.493	435.73
ENSMUSG00000031231	Cox7b	1.38021e-06	4.38716e-05	1.05898	1.05898	810.926	765.764
ENSMUSG00000027500	Stmn2	1.40151e-06	4.44755e-05	0.940094	-1.06372	534.56	568.625
ENSMUSG00000030270	Cpne9	1.40725e-06	4.45843e-05	1	1	1	1
ENSMUSG00000031841	Cdh13	1.42958e-06	4.52177e-05	0.846386	-1.18149	52.7161	62.2838
ENSMUSG00000022090	Pdlim2	1.43678e-06	4.53713e-05	1.31738	1.31738	43.2312	32.8161
ENSMUSG00000003559	As3mt	1.44641e-06	4.56009e-05	0.038101	-26.246	1	26.246
ENSMUSG00000112959	Gm32834	1.51052e-06	4.75445e-05	1	1	1	1
ENSMUSG00000037754	Ppp1r16b	1.51852e-06	4.77185e-05	1.26019	1.26019	35.153	27.8951
ENSMUSG00000028184	Adgrl2	1.5277e-06	4.79291e-05	0.0350519	-28.5291	1	28.5291
ENSMUSG00000034295	Fhod3	1.5406e-06	4.82554e-05	1	1	1	1
ENSMUSG00000046442	Ppm1e	1.56939e-06	4.90778e-05	1.22143	1.22143	47.9384	39.2478
ENSMUSG00000085438	Oip5os1	1.64868e-06	5.1474e-05	1.25661	1.25661	58.8994	46.8716
ENSMUSG00000002833	Hdgfl2	1.67994e-06	5.23653e-05	0.861019	-1.16141	48.6637	56.5187
ENSMUSG00000034107	Ano7	1.69156e-06	5.26425e-05	1	1	1	1
ENSMUSG00000018750	Zbtb4	1.75282e-06	5.44456e-05	1.21659	1.21659	56.6826	46.5913
ENSMUSG00000028826	Maco1	1.75513e-06	5.44456e-05	0.879888	-1.13651	34.999	39.7766
ENSMUSG00000087403	Kantr	1.77119e-06	5.48559e-05	0.0351625	-28.4394	1	28.4394
ENSMUSG00000001496	Nkx2-1	1.88667e-06	5.83388e-05	1	1	1	1
ENSMUSG00000036777	Anln	1.94428e-06	6.00241e-05	1	1	1	1
ENSMUSG00000001260	Gabrg1	1.98467e-06	6.10742e-05	0.835117	-1.19744	56.259	67.3667
ENSMUSG00000005338	Cadm3	1.98699e-06	6.10742e-05	0.884444	-1.13065	97.9943	110.798
ENSMUSG00000020381	Mrnip	1.98777e-06	6.10742e-05	1	1	1	1
ENSMUSG00000054871	Tmem158	2.00138e-06	6.13946e-05	0.858865	-1.16433	78.1724	91.0182
ENSMUSG00000036585	Fgf1	2.02153e-06	6.19147e-05	1.22046	1.22046	54.0391	44.2776
ENSMUSG00000022895	Ets2	2.04001e-06	6.23817e-05	0.866922	-1.15351	41.2493	47.5813
ENSMUSG00000018042	Cyb5r3	2.05834e-06	6.28429e-05	0.888031	-1.12609	54.5714	61.4522
ENSMUSG00000026452	Syt2	2.09526e-06	6.3869e-05	1	1	1	1
ENSMUSG00000037594	Clba1	2.10608e-06	6.40978e-05	1	1	1	1
ENSMUSG00000028134	Ptbp2	2.13756e-06	6.49535e-05	0.848837	-1.17808	53.4553	62.9748
ENSMUSG00000036745	Ttll7	2.14666e-06	6.51277e-05	1.15059	1.15059	91.0996	79.1762
ENSMUSG00000038668	Lpar1	2.16776e-06	6.5574e-05	1	1	1	1
ENSMUSG00000053113	Socs3	2.17088e-06	6.5574e-05	1	1	1	1
ENSMUSG00000027378	Nphp1	2.17155e-06	6.5574e-05	1	1	1	1
ENSMUSG00000008668	Rps18	2.23649e-06	6.74298e-05	0.950505	-1.05207	666.952	701.682
ENSMUSG00000014075	Tctex1d2	2.252e-06	6.77916e-05	0.0341594	-29.2745	1	29.2745
ENSMUSG00000028298	Cga	2.27076e-06	6.81883e-05	1	1	1	1
ENSMUSG00000020524	Gria1	2.27224e-06	6.81883e-05	0.921254	-1.08548	162.163	176.024
ENSMUSG00000026639	Lamb3	2.28146e-06	6.83591e-05	1	1	1	1
ENSMUSG00000033774	Npbwr1	2.34514e-06	7.01582e-05	1	1	1	1
ENSMUSG00000022211	Carmil3	2.35161e-06	7.0243e-05	0.0325059	-30.7636	1	30.7636
ENSMUSG00000028673	Fuca1	2.38816e-06	7.12247e-05	0.883545	-1.1318	51.4142	58.1909
ENSMUSG00000029403	Cdkl2	2.4201e-06	7.20659e-05	1	1	1	1
ENSMUSG00000009630	Ppp2cb	2.42931e-06	7.22289e-05	1	1	1	1
ENSMUSG00000102101	Zbtb11os1	2.44363e-06	7.24326e-05	1	1	1	1
ENSMUSG00000000409	Lck	2.44365e-06	7.24326e-05	1	1	1	1
ENSMUSG00000042616	Oscp1	2.45491e-06	7.26547e-05	0.0331224	-30.191	1	30.191
ENSMUSG00000024381	Bin1	2.47382e-06	7.31026e-05	1.10465	1.10465	209.434	189.592
ENSMUSG00000036599	Chst12	2.55005e-06	7.49347e-05	0.0375421	-26.6368	1	26.6368
ENSMUSG00000043668	Tox3	2.5513e-06	7.49347e-05	1	1	1	1
ENSMUSG00000043670	Diras1	2.55226e-06	7.49347e-05	1.17775	1.17775	35.2358	29.9178
ENSMUSG00000008682	Rpl10	2.55438e-06	7.49347e-05	0.949702	-1.05296	792.592	834.569
ENSMUSG00000018507	Trpv2	2.55521e-06	7.49347e-05	1	1	1	1
ENSMUSG00000053166	Cdh22	2.56232e-06	7.49359e-05	0.0327248	-30.5579	1	30.5579
ENSMUSG00000018411	Mapt	2.56585e-06	7.49359e-05	1.0986	1.0986	191.278	174.11
ENSMUSG00000032081	Apoc3	2.56688e-06	7.49359e-05	1	1	1	1
ENSMUSG00000000149	Gna12	2.63098e-06	7.66914e-05	1.14541	1.14541	78.5104	68.5435
ENSMUSG00000031760	Mt3	2.64373e-06	7.69468e-05	1.04524	1.04524	1789.6	1712.14
ENSMUSG00000059355	Wdr83os	2.65558e-06	7.71294e-05	0.901761	-1.10894	111.116	123.221
ENSMUSG00000032680	6820408C15Rik	2.66107e-06	7.71294e-05	1	1	1	1
ENSMUSG00000051860	Samd7	2.66702e-06	7.71294e-05	1	1	1	1
ENSMUSG00000112117	Rmst	2.66782e-06	7.71294e-05	1	1	1	1
ENSMUSG00000027447	Cst3	2.66996e-06	7.71294e-05	1.05136	1.05136	4308.73	4098.22
ENSMUSG00000054277	Arfgap3	2.68577e-06	7.74704e-05	1	1	1	1
ENSMUSG00000052566	Hook2	2.73733e-06	7.88401e-05	1	1	1	1
ENSMUSG00000062044	Lmtk3	2.74152e-06	7.88432e-05	0.830474	-1.20413	33.0537	39.801
ENSMUSG00000027889	Ampd2	2.77159e-06	7.95896e-05	0.900046	-1.11105	42.0049	46.6697
ENSMUSG00000001964	Emd	2.79006e-06	8.00009e-05	0.0449483	-22.2478	1	22.2478
ENSMUSG00000035131	Brinp3	2.85759e-06	8.18161e-05	0.0471544	-21.2069	1	21.2069
ENSMUSG00000040570	Rundc3b	2.86946e-06	8.20343e-05	0.0350948	-28.4943	1	28.4943
ENSMUSG00000029775	Klhdc10	2.88368e-06	8.23191e-05	0.872462	-1.14618	55.145	63.2062
ENSMUSG00000045763	Basp1	2.89105e-06	8.24077e-05	0.937526	-1.06664	458.092	488.618
ENSMUSG00000027858	Tspan2	2.91488e-06	8.29646e-05	1.17364	1.17364	88.9641	75.8016
ENSMUSG00000000346	Dazap2	2.92497e-06	8.31294e-05	1.10797	1.10797	103.6	93.5046
ENSMUSG00000025551	Fgf14	2.99002e-06	8.48532e-05	1	1	1	1
ENSMUSG00000104861	3110039M20Rik	3.04953e-06	8.64152e-05	1	1	1	1
ENSMUSG00000004789	Dlst	3.1623e-06	8.94797e-05	1.15499	1.15499	59.5269	51.539
ENSMUSG00000035953	Pip4p1	3.19254e-06	9.02032e-05	0.857397	-1.16632	57.6198	67.2032
ENSMUSG00000079598	Clec2l	3.21534e-06	9.07149e-05	1.23132	1.23132	56.6081	45.9734
ENSMUSG00000038545	Cul7	3.2272e-06	9.09168e-05	0.0396297	-25.2336	1	25.2336
ENSMUSG00000022351	Sqle	3.27814e-06	9.22175e-05	0.881858	-1.13397	50.4515	57.2105
ENSMUSG00000021831	Ero1l	3.36546e-06	9.45362e-05	0.0352294	-28.3854	1	28.3854
ENSMUSG00000024150	Mcfd2	3.3796e-06	9.47957e-05	0.867483	-1.15276	87.5938	100.975
ENSMUSG00000032083	Apoa1	3.39027e-06	9.4957e-05	1	1	1	1
ENSMUSG00000027247	Arhgap1	3.40079e-06	9.51139e-05	0.84413	-1.18465	34.7798	41.202
ENSMUSG00000048078	Tenm4	3.40724e-06	9.51565e-05	0.0307678	-32.5015	1	32.5015
ENSMUSG00000025272	Tro	3.43454e-06	9.57804e-05	0.884342	-1.13078	100.472	113.612
ENSMUSG00000063316	Rpl27	3.47979e-06	9.69026e-05	0.950724	-1.05183	723.528	761.028
ENSMUSG00000062252	Lhfpl5	3.48892e-06	9.7017e-05	0.0476153	-21.0017	1	21.0017
ENSMUSG00000028931	Kcnab2	3.58767e-06	9.96196e-05	1.1822	1.1822	54.3006	45.9319
ENSMUSG00000098912	1500004A13Rik	3.61608e-06	0.000100265	0.899287	-1.11199	42.4883	47.2467
ENSMUSG00000034936	Arl4d	3.64298e-06	0.000100866	1	1	1	1
ENSMUSG00000029676	Pot1a	3.66367e-06	0.000101293	1	1	1	1
ENSMUSG00000020530	Ggnbp2	3.67466e-06	0.000101452	0.857858	-1.16569	64.007	74.6126
ENSMUSG00000039231	Suv39h1	3.69534e-06	0.000101744	1	1	1	1
ENSMUSG00000028023	Pitx2	3.69575e-06	0.000101744	1	1	1	1
ENSMUSG00000032586	Traip	3.7073e-06	0.000101916	1	1	1	1
ENSMUSG00000007097	Atp1a2	3.74243e-06	0.000102736	1.08023	1.08023	573.314	530.735
ENSMUSG00000054901	Arhgef33	3.7618e-06	0.000103121	1	1	1	1
ENSMUSG00000051650	B3gnt2	3.79223e-06	0.000103808	1	1	1	1
ENSMUSG00000071547	Nt5dc2	3.81032e-06	0.000104156	1	1	1	1
ENSMUSG00000094500	Smim18	3.8769e-06	0.000105826	0.863247	-1.15842	48.1878	55.8216
ENSMUSG00000061576	Dpp6	3.90712e-06	0.000106501	0.923315	-1.08305	156.839	169.865
ENSMUSG00000068039	Tcp1	3.93345e-06	0.000107067	0.94002	-1.06381	211.177	224.652
ENSMUSG00000091264	Smim13	4.01064e-06	0.000109015	1.15946	1.15946	88.709	76.5087
ENSMUSG00000003166	Dgcr2	4.04981e-06	0.000109925	0.889533	-1.12419	88.6262	99.6323
ENSMUSG00000033717	Adra2a	4.13353e-06	0.00011204	0.033294	-30.0354	1	30.0354
ENSMUSG00000034064	Poglut1	4.23257e-06	0.000114564	0.888708	-1.12523	85.8684	96.6216
ENSMUSG00000024798	Htr7	4.30443e-06	0.000116096	1	1	1	1
ENSMUSG00000030089	Slc41a3	4.30668e-06	0.000116096	1	1	1	1
ENSMUSG00000040998	Npnt	4.30721e-06	0.000116096	1	1	1	1
ENSMUSG00000004894	Hapln2	4.31589e-06	0.000116096	1	1	1	1
ENSMUSG00000108414	Snhg1	4.31921e-06	0.000116096	0.791046	-1.26415	31.3673	39.653
ENSMUSG00000089661	Mia	4.36742e-06	0.000117229	1	1	1	1
ENSMUSG00000011884	Gltp	4.44847e-06	0.000119239	1.2312	1.2312	36.0426	29.2745
ENSMUSG00000010136	Pifo	4.49467e-06	0.00012031	1	1	1	1
ENSMUSG00000049354	Dcaf7	4.56035e-06	0.000121899	0.8902	-1.12334	86.9716	97.6989
ENSMUSG00000017756	Slc12a7	4.59173e-06	0.000122569	1	1	1	1
ENSMUSG00000027347	Rasgrp1	4.60538e-06	0.000122764	26.0378	26.0378	26.0378	1
ENSMUSG00000072772	Grcc10	4.75076e-06	0.000126464	0.911534	-1.09705	448.802	492.359
ENSMUSG00000043885	Slc36a4	4.76895e-06	0.000126774	0.881912	-1.1339	34.5608	39.1885
ENSMUSG00000017299	Dnttip1	4.81707e-06	0.000127863	0.867373	-1.15291	35.7651	41.2338
ENSMUSG00000101438	Gm19412	4.82316e-06	0.000127863	1	1	1	1
ENSMUSG00000044068	Zrsr1	4.94738e-06	0.000130946	0.838507	-1.1926	40.9134	48.7932
ENSMUSG00000023011	Faim2	4.953e-06	0.000130946	0.924326	-1.08187	356.448	385.631
ENSMUSG00000033676	Gabrb3	5.05997e-06	0.000133435	0.896841	-1.11503	82.9756	92.5199
ENSMUSG00000018326	Ywhab	5.06095e-06	0.000133435	0.952922	-1.0494	533.841	560.215
ENSMUSG00000002006	Pdzd4	5.10352e-06	0.000134356	0.0376857	-26.5353	1	26.5353
ENSMUSG00000078202	Nrarp	5.10978e-06	0.000134356	1	1	1	1
ENSMUSG00000063015	Ccni	5.11839e-06	0.000134389	1.16277	1.16277	68.3532	58.7848
ENSMUSG00000023991	Foxp4	5.12495e-06	0.000134389	0.0349072	-28.6474	1	28.6474
ENSMUSG00000037143	Cfap61	5.18705e-06	0.000135833	1	1	1	1
ENSMUSG00000115483	Gm9732	5.19988e-06	0.000135985	1	1	1	1
ENSMUSG00000026826	Nr4a2	5.24116e-06	0.000136879	1	1	1	1
ENSMUSG00000097248	Gm2694	5.2706e-06	0.000137462	1	1	1	1
ENSMUSG00000110027	C030029H02Rik	5.28388e-06	0.000137623	1	1	1	1
ENSMUSG00000008206	Cers4	5.31245e-06	0.000138181	0.848539	-1.1785	33.2801	39.2205
ENSMUSG00000039706	Ldb2	5.58734e-06	0.000145136	1	1	1	1
ENSMUSG00000067148	Polr1c	5.65045e-06	0.000146484	0.0340919	-29.3325	1	29.3325
ENSMUSG00000070003	Ssbp4	5.65439e-06	0.000146484	0.892103	-1.12095	104.005	116.584
ENSMUSG00000055632	Hmcn2	5.66884e-06	0.000146661	1	1	1	1
ENSMUSG00000021303	Gng4	5.68018e-06	0.000146758	0.862801	-1.15902	52.0638	60.3428
ENSMUSG00000063704	Mapk15	5.7113e-06	0.000147365	1	1	1	1
ENSMUSG00000030889	Vwa3a	5.73138e-06	0.000147686	1	1	1	1
ENSMUSG00000017165	Gast	5.75995e-06	0.000148225	1	1	1	1
ENSMUSG00000031775	Pllp	5.8506e-06	0.000150357	1.2029	1.2029	93.8951	78.0572
ENSMUSG00000027849	Syt6	5.94016e-06	0.000152303	1	1	1	1
ENSMUSG00000037994	Slc9b2	5.94493e-06	0.000152303	1	1	1	1
ENSMUSG00000000088	Cox5a	5.94997e-06	0.000152303	1.0517	1.0517	708.306	673.489
ENSMUSG00000016349	Eef1a2	6.03457e-06	0.000154265	1.07939	1.07939	413.609	383.187
ENSMUSG00000024571	Gm16286	6.04731e-06	0.000154386	0.904208	-1.10594	109.172	120.738
ENSMUSG00000027360	Hdc	6.11709e-06	0.000155962	1	1	1	1
ENSMUSG00000045903	Npas4	6.24889e-06	0.000159112	1	1	1	1
ENSMUSG00000040415	Dtx3	6.31508e-06	0.000160586	0.903022	-1.10739	85.2732	94.4309
ENSMUSG00000054383	Pnma1	6.33674e-06	0.00016092	1	1	1	1
ENSMUSG00000021326	Trim27	6.34488e-06	0.00016092	0.0433733	-23.0557	1	23.0557
ENSMUSG00000034893	Cog3	6.3721e-06	0.000161399	1	1	1	1
ENSMUSG00000042567	Nek10	6.5342e-06	0.000165288	1	1	1	1
ENSMUSG00000096351	Samd11	6.54789e-06	0.000165418	1	1	1	1
ENSMUSG00000046613	Vwa5b2	6.61615e-06	0.000166924	1	1	1	1
ENSMUSG00000020142	Slc1a4	6.86142e-06	0.000172886	0.837101	-1.1946	64.6395	77.2183
ENSMUSG00000051098	Mblac2	6.89911e-06	0.00017361	1	1	1	1
ENSMUSG00000020940	.	6.99832e-06	0.000175877	0.0329834	-30.3183	1	30.3183
ENSMUSG00000040701	Ap1g2	7.01777e-06	0.000176137	1	1	1	1
ENSMUSG00000037679	Inf2	7.0689e-06	0.00017719	21.4041	21.4041	21.4041	1
ENSMUSG00000025855	Prkar1b	7.10596e-06	0.000177888	0.960287	-1.04136	480.15	500.007
ENSMUSG00000032458	Copb2	7.17061e-06	0.000179275	0.868947	-1.15082	54.2732	62.4586
ENSMUSG00000030329	Pianp	7.20155e-06	0.000179815	0.909287	-1.09976	100.443	110.464
ENSMUSG00000095845	Gm5741	7.22259e-06	0.000180108	1	1	1	1
ENSMUSG00000039234	Sec24d	7.24029e-06	0.000180317	1	1	1	1
ENSMUSG00000006589	Aprt	7.28711e-06	0.000181249	0.875377	-1.14237	45.8941	52.4278
ENSMUSG00000032216	Nedd4	7.40471e-06	0.000183937	0.926789	-1.07899	204.042	220.16
ENSMUSG00000045180	Shroom2	7.4203e-06	0.000184088	1.19792	1.19792	47.9384	40.0182
ENSMUSG00000048040	Arxes2	7.55599e-06	0.000187214	0.910764	-1.09798	141.578	155.45
ENSMUSG00000049482	Ctu2	7.5886e-06	0.000187781	1	1	1	1
ENSMUSG00000020038	Cry1	7.60662e-06	0.000187987	1	1	1	1
ENSMUSG00000056999	Ide	7.66622e-06	0.000189218	0.0352799	-28.3448	1	28.3448
ENSMUSG00000074607	Tox2	7.68664e-06	0.00018948	0.0336616	-29.7074	1	29.7074
ENSMUSG00000022462	Slc38a2	7.81781e-06	0.000192397	1.16924	1.16924	55.5088	47.4743
ENSMUSG00000038622	Med30	7.8249e-06	0.000192397	0.883432	-1.13195	39.5669	44.7876
ENSMUSG00000048537	Phldb1	7.84401e-06	0.000192622	1.18091	1.18091	56.6979	48.0121
ENSMUSG00000073702	Rpl31	7.86992e-06	0.000193013	0.961199	-1.04037	750.735	781.04
ENSMUSG00000005846	Rsl1d1	8.02667e-06	0.000196608	0.883077	-1.1324	44.4307	50.3136
ENSMUSG00000015981	Stk32c	8.07809e-06	0.000197603	0.868013	-1.15206	40.0173	46.1022
ENSMUSG00000026764	Kif5c	8.08775e-06	0.000197603	1.07035	1.07035	156.213	145.946
ENSMUSG00000020230	Prmt2	8.11616e-06	0.000197993	0.921964	-1.08464	162.147	175.872
ENSMUSG00000026679	Enkur	8.1242e-06	0.000197993	1	1	1	1
ENSMUSG00000025630	Hprt	8.20037e-06	0.000199597	0.928277	-1.07726	219.035	235.959
ENSMUSG00000020785	Camkk1	8.21414e-06	0.000199681	0.877396	-1.13974	36.7637	41.9009
ENSMUSG00000028998	Tomm7	8.27844e-06	0.000200991	0.939222	-1.06471	352.185	374.975
ENSMUSG00000022051	Bnip3l	8.30013e-06	0.000201235	1.10778	1.10778	106.41	96.0572
ENSMUSG00000001175	Calm1	8.31718e-06	0.000201235	1.04076	1.04076	1417.92	1362.39
ENSMUSG00000021948	Prkcd	8.3197e-06	0.000201235	1	1	1	1
ENSMUSG00000052997	Uba2	8.38353e-06	0.000202525	0.878198	-1.13869	64.6368	73.6017
ENSMUSG00000070803	Cited4	8.42912e-06	0.000203372	1	1	1	1
ENSMUSG00000030282	Cmas	8.47072e-06	0.000204121	0.912443	-1.09596	153.611	168.351
ENSMUSG00000026879	Gsn	8.57127e-06	0.000206287	1.2349	1.2349	47.6423	38.58
ENSMUSG00000012017	Scarf2	8.64497e-06	0.000207554	1	1	1	1
ENSMUSG00000031860	Pbx4	8.64539e-06	0.000207554	0.0527702	-18.9501	1	18.9501
ENSMUSG00000054874	Pcnx3	8.78357e-06	0.00021061	0.0367824	-27.1869	1	27.1869
ENSMUSG00000024261	Syt4	8.81599e-06	0.000211125	0.909564	-1.09943	172.082	189.192
ENSMUSG00000032875	Arhgef17	8.88122e-06	0.000212424	0.883538	-1.13181	70.6609	79.9749
ENSMUSG00000031788	Kifc3	8.96713e-06	0.000214213	0.0318885	-31.3592	1	31.3592
ENSMUSG00000035227	Spcs2	9.02712e-06	0.00021538	0.914736	-1.09321	161.913	177.005
ENSMUSG00000031822	Gse1	9.16295e-06	0.000218352	0.0341911	-29.2474	1	29.2474
ENSMUSG00000062785	Kcnc3	9.28153e-06	0.000220905	1	1	1	1
ENSMUSG00000026437	Cdk18	9.30854e-06	0.000221275	0.865143	-1.15588	38.3694	44.3504
ENSMUSG00000032890	Rims3	9.34709e-06	0.000221919	0.902913	-1.10753	111.29	123.256
ENSMUSG00000097767	Miat	9.42936e-06	0.000223597	0.866575	-1.15397	36.7944	42.4596
ENSMUSG00000049764	Zfp280b	9.57604e-06	0.000226797	1	1	1	1
ENSMUSG00000074673	Ttll9	9.60787e-06	0.000227272	1	1	1	1
ENSMUSG00000045411	2410002F23Rik	9.71203e-06	0.000229456	0.868971	-1.15079	42.709	49.1489
ENSMUSG00000073411	H2-D1	9.89621e-06	0.000233521	0.870699	-1.1485	42.4842	48.7932
ENSMUSG00000044816	D630023F18Rik	9.92007e-06	0.000233759	1	1	1	1
ENSMUSG00000047669	Msl3l2	9.93048e-06	0.000233759	1	1	1	1
ENSMUSG00000037742	Eef1a1	9.98583e-06	0.000234776	0.958864	-1.0429	2196.63	2290.87
ENSMUSG00000001014	Icam4	1.00076e-05	0.000235002	1	1	1	1
ENSMUSG00000019082	Slc25a22	1.00354e-05	0.000235369	0.896445	-1.11552	82.9331	92.5133
ENSMUSG00000033327	Tnxb	1.02219e-05	0.000239454	1	1	1	1
ENSMUSG00000022336	Eif3e	1.0436e-05	0.000243971	0.912409	-1.096	76.7208	84.0859
ENSMUSG00000001334	Fndc5	1.04412e-05	0.000243971	1.18199	1.18199	69.1849	58.5325
ENSMUSG00000030500	Slc17a6	1.04526e-05	0.000243971	0.864675	-1.1565	80.3667	92.9443
ENSMUSG00000038264	Sema7a	1.04836e-05	0.000244399	1	1	1	1
ENSMUSG00000026277	Stk25	1.06165e-05	0.000247199	0.924714	-1.08141	138.34	149.603
ENSMUSG00000087056	Gm14004	1.0764e-05	0.000250244	1	1	1	1
ENSMUSG00000023965	Fbxl17	1.07732e-05	0.000250244	0.797693	-1.25361	27.429	34.3855
ENSMUSG00000035835	Plppr3	1.09214e-05	0.000253253	0.873295	-1.14509	51.3673	58.82
ENSMUSG00000030086	Chchd6	1.0929e-05	0.000253253	0.887731	-1.12647	111.396	125.483
ENSMUSG00000056692	Ilrun	1.09959e-05	0.000254329	1.11242	1.11242	57.8826	52.0329
ENSMUSG00000036817	Sun1	1.10017e-05	0.000254329	0.0377124	-26.5165	1	26.5165
ENSMUSG00000050100	Hmx2	1.12361e-05	0.000259438	1	1	1	1
ENSMUSG00000039252	Lgi2	1.13337e-05	0.000261379	25.9761	25.9761	25.9761	1
ENSMUSG00000019461	Plscr3	1.14825e-05	0.000264494	1	1	1	1
ENSMUSG00000097789	Gm2115	1.15206e-05	0.000264977	1	1	1	1
ENSMUSG00000023909	Paqr4	1.15309e-05	0.000264977	1.1633	1.1633	38.6407	33.2164
ENSMUSG00000031353	Rbbp7	1.15824e-05	0.000265641	0.896416	-1.11555	101.559	113.294
ENSMUSG00000028530	Jak1	1.15944e-05	0.000265641	0.844768	-1.18376	59.9246	70.9362
ENSMUSG00000046056	Sbsn	1.1601e-05	0.000265641	1	1	1	1
ENSMUSG00000042312	S100a13	1.16643e-05	0.000266774	1.14173	1.14173	88.9985	77.9505
ENSMUSG00000079037	Prnp	1.17338e-05	0.000268046	0.948722	-1.05405	671.653	707.956
ENSMUSG00000033998	Kcnk1	1.17597e-05	0.00026832	1.1726	1.1726	51.7082	44.097
ENSMUSG00000057134	Ado	1.17978e-05	0.000268872	1.25321	1.25321	36.4927	29.1194
ENSMUSG00000036606	Plxnb2	1.20285e-05	0.000273543	0.830659	-1.20386	32.4875	39.1105
ENSMUSG00000038523	1700003F12Rik	1.2031e-05	0.000273543	1	1	1	1
ENSMUSG00000004455	Ppp1cc	1.2113e-05	0.000275084	1.10755	1.10755	96.3274	86.9733
ENSMUSG00000032594	Ip6k1	1.21449e-05	0.000275474	0.918901	-1.08826	121.848	132.602
ENSMUSG00000064061	Dzip3	1.21587e-05	0.000275474	0.888658	-1.12529	47.3156	53.2439
ENSMUSG00000000303	Cdh1	1.22087e-05	0.000276283	1	1	1	1
ENSMUSG00000040260	Daam2	1.22418e-05	0.000276707	1	1	1	1
ENSMUSG00000046240	Hepacam	1.23583e-05	0.000279016	1.16307	1.16307	78.8543	67.7984
ENSMUSG00000026888	Grb14	1.23781e-05	0.000279135	1.21979	1.21979	53.1889	43.6049
ENSMUSG00000030872	Gga2	1.25173e-05	0.000281946	1	1	1	1
ENSMUSG00000034810	Scn7a	1.2592e-05	0.000283187	1	1	1	1
ENSMUSG00000035184	Fam124a	1.26017e-05	0.000283187	1	1	1	1
ENSMUSG00000034203	Chchd4	1.26807e-05	0.000284632	0.885387	-1.12945	69.9996	79.0611
ENSMUSG00000074604	Mgst2	1.26983e-05	0.000284696	1	1	1	1
ENSMUSG00000052369	Tmem106c	1.27609e-05	0.000285768	0.854779	-1.16989	45.9361	53.7403
ENSMUSG00000019734	Tmc4	1.27977e-05	0.000286259	1	1	1	1
ENSMUSG00000031119	Gpc4	1.28564e-05	0.000287239	1	1	1	1
ENSMUSG00000039680	Mrps6	1.30141e-05	0.000290427	1.13505	1.13505	83.6834	73.7267
ENSMUSG00000020321	Mdh1	1.30571e-05	0.00029105	1.0437	1.0437	996.697	954.967
ENSMUSG00000026424	Gpr37l1	1.31927e-05	0.000293472	1.10169	1.10169	263.532	239.207
ENSMUSG00000048721	Fndc9	1.31961e-05	0.000293472	1	1	1	1
ENSMUSG00000060572	Mfap2	1.3255e-05	0.00029439	1	1	1	1
ENSMUSG00000020262	Adarb1	1.32769e-05	0.00029439	1.15012	1.15012	73.9179	64.2698
ENSMUSG00000000278	Scpep1	1.32831e-05	0.00029439	1	1	1	1
ENSMUSG00000034714	Ttyh2	1.33137e-05	0.00029473	1.23461	1.23461	30.1633	24.4314
ENSMUSG00000015027	Galns	1.37437e-05	0.000303902	1	1	1	1
ENSMUSG00000079657	Rab26	1.38179e-05	0.000305193	0.0327328	-30.5504	1	30.5504
ENSMUSG00000070493	Chchd2	1.38491e-05	0.000305535	1.03813	1.03813	1226.98	1181.92
ENSMUSG00000033068	Entpd6	1.38888e-05	0.00030606	0.869321	-1.15032	56.6068	65.1161
ENSMUSG00000052951	C130021I20Rik	1.42303e-05	0.000313228	1	1	1	1
ENSMUSG00000076498	Trbc2	1.43512e-05	0.000315459	1	1	1	1
ENSMUSG00000048939	Atp13a5	1.43643e-05	0.000315459	1	1	1	1
ENSMUSG00000038583	Pln	1.46333e-05	0.000321002	1	1	1	1
ENSMUSG00000000295	Hddc2	1.46834e-05	0.000321737	0.862199	-1.15982	36.5579	42.4007
ENSMUSG00000024454	Hdac3	1.48088e-05	0.000324117	0.862043	-1.16004	56.0653	65.0377
ENSMUSG00000040506	Ambra1	1.49844e-05	0.000327588	0.038761	-25.7992	1	25.7992
ENSMUSG00000034570	Inpp5j	1.50677e-05	0.000329038	1	1	1	1
ENSMUSG00000021919	Chat	1.52456e-05	0.000332548	1	1	1	1
ENSMUSG00000026249	Serpine2	1.52826e-05	0.000332978	1.06542	1.06542	232.766	218.474
ENSMUSG00000004317	Clcn5	1.53228e-05	0.000333228	1	1	1	1
ENSMUSG00000044700	Tmem201	1.53286e-05	0.000333228	0.0337206	-29.6555	1	29.6555
ENSMUSG00000090553	Snrpe	1.54028e-05	0.000334467	0.917742	-1.08963	149.408	162.8
ENSMUSG00000043557	Mdga1	1.54271e-05	0.000334613	1	1	1	1
ENSMUSG00000052364	B630019K06Rik	1.54442e-05	0.000334613	0.90506	-1.1049	140.051	154.742
ENSMUSG00000043621	Ubxn10	1.55418e-05	0.000336351	1	1	1	1
ENSMUSG00000056820	Tsnax	1.5603e-05	0.000337298	0.896357	-1.11563	86.7516	96.7825
ENSMUSG00000029103	Lrpap1	1.59263e-05	0.000343901	0.918341	-1.08892	196.293	213.748
ENSMUSG00000071172	Srsf3	1.62601e-05	0.000350718	1.09738	1.09738	138.532	126.239
ENSMUSG00000034401	Spata6	1.63931e-05	0.000353145	1	1	1	1
ENSMUSG00000027643	Ghrh	1.64092e-05	0.000353145	1	1	1	1
ENSMUSG00000042406	Atf4	1.67452e-05	0.000359974	1.143	1.143	95.9367	83.934
ENSMUSG00000045664	Cdc42ep2	1.67802e-05	0.000360327	1	1	1	1
ENSMUSG00000017057	Il13ra1	1.68536e-05	0.000361501	1	1	1	1
ENSMUSG00000036820	Amdhd2	1.68902e-05	0.000361555	1	1	1	1
ENSMUSG00000017466	Timp2	1.68935e-05	0.000361555	0.926859	-1.07891	291.641	314.656
ENSMUSG00000020231	Dip2a	1.69833e-05	0.000363074	1.19815	1.19815	36.3584	30.3455
ENSMUSG00000087075	Lbhd2	1.739e-05	0.000371226	0.762517	-1.31145	28.3015	37.1159
ENSMUSG00000032324	Tspan3	1.742e-05	0.000371226	1.07283	1.07283	406.57	378.97
ENSMUSG00000097623	B230323A14Rik	1.74222e-05	0.000371226	1	1	1	1
ENSMUSG00000054556	Gm4876	1.74887e-05	0.000372232	1	1	1	1
ENSMUSG00000031310	Zmym3	1.78074e-05	0.000378598	0.871034	-1.14806	56.2517	64.5804
ENSMUSG00000001520	Nrip2	1.78358e-05	0.000378655	0.905349	-1.10455	44.6715	49.3417
ENSMUSG00000026833	Olfm1	1.78542e-05	0.000378655	1.10105	1.10105	335.158	304.399
ENSMUSG00000026305	Lrrfip1	1.78689e-05	0.000378655	0.0373737	-26.7568	1	26.7568
ENSMUSG00000021613	Hapln1	1.79465e-05	0.000379883	1	1	1	1
ENSMUSG00000062647	Rpl7a	1.79973e-05	0.000380543	0.944334	-1.05895	494.43	523.576
ENSMUSG00000014867	Surf4	1.83838e-05	0.000388291	0.875728	-1.14191	42.6615	48.7154
ENSMUSG00000019841	Rev3l	1.85639e-05	0.000391657	1	1	1	1
ENSMUSG00000001039	B9d1	1.85837e-05	0.000391657	0.0504995	-19.8022	1	19.8022
ENSMUSG00000087022	9130024F11Rik	1.88023e-05	0.000395477	1	1	1	1
ENSMUSG00000021646	Mccc2	1.88059e-05	0.000395477	0.0414468	-24.1273	1	24.1273
ENSMUSG00000047502	Mroh7	1.9016e-05	0.000399461	1	1	1	1
ENSMUSG00000021474	Sfxn1	1.90404e-05	0.000399487	0.871862	-1.14697	49.3384	56.5897
ENSMUSG00000034729	Mrps10	1.9075e-05	0.000399487	0.899654	-1.11154	50.0593	55.6428
ENSMUSG00000078676	Casc3	1.91098e-05	0.000399487	0.887293	-1.12702	34.4277	38.8008
ENSMUSG00000043463	Rab9b	1.91132e-05	0.000399487	0.865089	-1.15595	46.9717	54.297
ENSMUSG00000022865	Cxadr	1.91207e-05	0.000399487	1	1	1	1
ENSMUSG00000028431	Elp1	1.91612e-05	0.000399902	0.810213	-1.23424	30.1734	37.2413
ENSMUSG00000002059	Rab34	1.92053e-05	0.000400391	0.0449879	-22.2282	1	22.2282
ENSMUSG00000025172	Ankrd2	1.95607e-05	0.00040736	1	1	1	1
ENSMUSG00000026834	Acvr1c	1.97e-05	0.000409818	1	1	1	1
ENSMUSG00000060538	Tmem219	1.98183e-05	0.000411838	0.043415	-23.0335	1	23.0335
ENSMUSG00000033157	Abhd10	2.01363e-05	0.000417817	1	1	1	1
ENSMUSG00000052712	BC004004	2.01493e-05	0.000417817	0.889459	-1.12428	64.9383	73.0087
ENSMUSG00000008393	Carhsp1	2.03561e-05	0.000421652	1.20057	1.20057	40.9598	34.1171
ENSMUSG00000009549	Srp14	2.04915e-05	0.000424004	0.940171	-1.06364	284.417	302.516
ENSMUSG00000051339	2900026A02Rik	2.06096e-05	0.00042599	1	1	1	1
ENSMUSG00000026787	Gad2	2.06803e-05	0.000426995	1.15531	1.15531	239.994	207.731
ENSMUSG00000006333	Rps9	2.08237e-05	0.000429498	0.959747	-1.04194	909.464	947.609
ENSMUSG00000071855	Ccdc112	2.09408e-05	0.000431452	1	1	1	1
ENSMUSG00000067847	Romo1	2.1065e-05	0.00043355	0.950753	-1.0518	280.822	295.369
ENSMUSG00000027829	Ccnl1	2.11361e-05	0.000434549	1	1	1	1
ENSMUSG00000044243	Bhlha9	2.12247e-05	0.000435907	1	1	1	1
ENSMUSG00000072694	1500011B03Rik	2.12508e-05	0.00043598	0.91601	-1.09169	245.331	267.825
ENSMUSG00000023020	Cox14	2.13553e-05	0.00043766	1.07845	1.07845	217.017	201.231
ENSMUSG00000029361	Nos1	2.13981e-05	0.000437771	1	1	1	1
ENSMUSG00000086587	Gm11837	2.14061e-05	0.000437771	1	1	1	1
ENSMUSG00000038884	Shfl	2.16842e-05	0.000442989	0.857951	-1.16557	37.8578	44.1258
ENSMUSG00000020857	Nme2	2.17428e-05	0.000443718	0.941464	-1.06218	403.885	428.996
ENSMUSG00000018446	C1qbp	2.21165e-05	0.000450869	0.88316	-1.1323	90.2445	102.184
ENSMUSG00000021066	Atl1	2.21532e-05	0.000451141	0.879312	-1.13725	73.187	83.2321
ENSMUSG00000087164	Nr5a1os	2.23576e-05	0.000454824	1	1	1	1
ENSMUSG00000060275	Nrg2	2.26185e-05	0.000459648	1	1	1	1
ENSMUSG00000021340	Gpld1	2.28005e-05	0.000462859	0.872078	-1.14669	47.3589	54.3058
ENSMUSG00000054793	Cadm4	2.28532e-05	0.000463316	1.0916	1.0916	129.515	118.647
ENSMUSG00000053093	Myh7	2.28709e-05	0.000463316	0.0403133	-24.8057	1	24.8057
ENSMUSG00000085655	Gm15952	2.29015e-05	0.00046345	1	1	1	1
ENSMUSG00000037428	Vgf	2.30242e-05	0.000465445	0.889365	-1.1244	134.54	151.277
ENSMUSG00000053317	Sec61b	2.31502e-05	0.000467179	0.91524	-1.09261	133.419	145.775
ENSMUSG00000078161	Erich3	2.31583e-05	0.000467179	1	1	1	1
ENSMUSG00000018634	Crhr1	2.32459e-05	0.000468456	1	1	1	1
ENSMUSG00000018470	Kcnab3	2.35296e-05	0.000473679	1	1	1	1
ENSMUSG00000066595	Flvcr1	2.37169e-05	0.000476633	1	1	1	1
ENSMUSG00000001891	Ugp2	2.37256e-05	0.000476633	1.13494	1.13494	59.0108	51.9947
ENSMUSG00000105265	Sox2ot	2.37743e-05	0.000477116	1.43957	1.43957	27.8282	19.3309
ENSMUSG00000025381	Cnpy2	2.38135e-05	0.000477344	0.882809	-1.13275	100.648	114.009
ENSMUSG00000036792	Mbd5	2.38412e-05	0.000477344	1	1	1	1
ENSMUSG00000016559	H3f3b	2.38598e-05	0.000477344	0.951101	-1.05141	320.41	336.883
ENSMUSG00000017817	Jph2	2.39469e-05	0.000478592	1	1	1	1
ENSMUSG00000027030	Stk39	2.46584e-05	0.000492302	1.19859	1.19859	41.9076	34.9641
ENSMUSG00000027350	Chgb	2.47004e-05	0.000492631	0.938798	-1.06519	200.535	213.609
ENSMUSG00000038299	Wdr36	2.50362e-05	0.000498815	1	1	1	1
ENSMUSG00000043445	Pgp	2.52389e-05	0.000502335	1.0884	1.0884	115.026	105.684
ENSMUSG00000048814	Lonrf2	2.53096e-05	0.000503223	0.886782	-1.12767	108.085	121.884
ENSMUSG00000037210	Fam193a	2.55697e-05	0.000507873	1	1	1	1
ENSMUSG00000021493	Pdlim7	2.62507e-05	0.000520864	0.873348	-1.14502	39.0002	44.6559
ENSMUSG00000035521	Gnptg	2.67282e-05	0.000529794	0.888313	-1.12573	68.1216	76.6865
ENSMUSG00000086316	Nbdy	2.69927e-05	0.000534488	0.921973	-1.08463	170.352	184.769
ENSMUSG00000029716	Tfr2	2.75313e-05	0.000544595	1	1	1	1
ENSMUSG00000018822	Sfrp5	2.81625e-05	0.000556119	0.0547887	-18.2519	1	18.2519
ENSMUSG00000029635	Cdk8	2.81714e-05	0.000556119	1	1	1	1
ENSMUSG00000050063	Klk6	2.82227e-05	0.000556563	1	1	1	1
ENSMUSG00000048699	Krt90	2.83515e-05	0.000558393	1	1	1	1
ENSMUSG00000078794	Dact3	2.83733e-05	0.000558393	1.12824	1.12824	60.9413	54.0145
ENSMUSG00000031212	Pgr15l	2.84416e-05	0.000559169	1	1	1	1
ENSMUSG00000026688	Mgst3	2.8618e-05	0.000562065	1.12977	1.12977	140.891	124.707
ENSMUSG00000029234	Tmem165	2.96704e-05	0.000582141	0.034697	-28.8209	1	28.8209
ENSMUSG00000040133	Gpr176	2.97263e-05	0.000582648	1	1	1	1
ENSMUSG00000043448	Gjc2	2.98911e-05	0.000585283	1	1	1	1
ENSMUSG00000041957	Pkp2	3.01533e-05	0.000589821	1	1	1	1
ENSMUSG00000060681	Slc9a6	3.02376e-05	0.000590871	0.905442	-1.10443	83.1496	91.8331
ENSMUSG00000034796	Cpne7	3.0292e-05	0.000591336	0.850589	-1.17566	33.1809	39.0093
ENSMUSG00000002227	Mov10	3.06395e-05	0.000597516	1	1	1	1
ENSMUSG00000027936	Crtc2	3.07412e-05	0.000598447	1	1	1	1
ENSMUSG00000046480	Scn4b	3.07491e-05	0.000598447	1	1	1	1
ENSMUSG00000074649	BC029722	3.09312e-05	0.000601385	0.909257	-1.0998	124.343	136.753
ENSMUSG00000030880	Polr3e	3.10964e-05	0.000603988	1	1	1	1
ENSMUSG00000020929	Eftud2	3.12393e-05	0.000606155	0.8826	-1.13302	38.5655	43.6954
ENSMUSG00000029632	Ndufa4	3.13933e-05	0.000608533	1.04711	1.04711	1557.59	1487.5
ENSMUSG00000030216	Wbp11	3.14372e-05	0.000608772	0.856462	-1.16759	53.7728	62.7848
ENSMUSG00000086272	BC039966	3.19434e-05	0.000617957	1	1	1	1
ENSMUSG00000029878	Dbpht2	3.20771e-05	0.000619923	1	1	1	1
ENSMUSG00000030838	Ush1c	3.24706e-05	0.000626899	1	1	1	1
ENSMUSG00000048355	Arxes1	3.26054e-05	0.000628874	0.869205	-1.15048	51.4147	59.1514
ENSMUSG00000020297	Nsg2	3.31289e-05	0.000636864	0.944313	-1.05897	365.679	387.243
ENSMUSG00000039904	Gpr37	3.31339e-05	0.000636864	1.18559	1.18559	53.8839	45.4489
ENSMUSG00000002064	Sdf2	3.31507e-05	0.000636864	0.899472	-1.11176	85.6782	95.2539
ENSMUSG00000029831	Npvf	3.31515e-05	0.000636864	1	1	1	1
ENSMUSG00000031111	Igsf1	3.33174e-05	0.000639415	0.857497	-1.16618	59.4792	69.3638
ENSMUSG00000042354	Gnl3	3.3895e-05	0.000649857	1	1	1	1
ENSMUSG00000050357	Carmil2	3.40035e-05	0.000651065	0.886971	-1.12743	40.3701	45.5145
ENSMUSG00000020656	Grhl1	3.40254e-05	0.000651065	1	1	1	1
ENSMUSG00000087231	E230016M11Rik	3.40753e-05	0.000651373	1	1	1	1
ENSMUSG00000028671	Gale	3.46062e-05	0.000660869	1	1	1	1
ENSMUSG00000056579	Tug1	3.51606e-05	0.000670794	0.869645	-1.14989	50.6054	58.1909
ENSMUSG00000034255	Arhgap27	3.53762e-05	0.000673758	1	1	1	1
ENSMUSG00000028957	Per3	3.53857e-05	0.000673758	1	1	1	1
ENSMUSG00000029616	Erp29	3.55993e-05	0.000676559	0.923916	-1.08235	167.824	181.644
ENSMUSG00000068876	Cgn	3.56096e-05	0.000676559	1	1	1	1
ENSMUSG00000038664	Herc1	3.56379e-05	0.000676559	0.891343	-1.1219	72.5566	81.4015
ENSMUSG00000046834	Krt1	3.58179e-05	0.000679309	0.729244	-1.37128	24.4603	33.542
ENSMUSG00000001507	Itga3	3.65638e-05	0.000692776	1	1	1	1
ENSMUSG00000032410	Xrn1	3.67366e-05	0.000695369	1	1	1	1
ENSMUSG00000020612	Prkar1a	3.69804e-05	0.000699298	0.935762	-1.06865	391.515	418.391
ENSMUSG00000068267	Cenpb	3.72078e-05	0.000702911	1.14512	1.14512	55.7965	48.7253
ENSMUSG00000005514	Por	3.83456e-05	0.000723697	0.891248	-1.12202	60.9015	68.3328
ENSMUSG00000028878	Fam76a	3.85346e-05	0.000726555	0.859974	-1.16283	33.489	38.9418
ENSMUSG00000024074	Crim1	3.85774e-05	0.000726653	0.714508	-1.39956	24.0626	33.6771
ENSMUSG00000027506	Tpd52	3.86809e-05	0.000727895	0.890726	-1.12268	56.9798	63.9701
ENSMUSG00000061518	Cox5b	3.91646e-05	0.00073628	1.05271	1.05271	1203.36	1143.11
ENSMUSG00000020176	Grb10	3.98324e-05	0.000748106	0.871899	-1.14692	48.2407	55.3284
ENSMUSG00000007836	Hnrnpa0	4.00448e-05	0.000751364	0.922143	-1.08443	107.97	117.086
ENSMUSG00000033126	Ybey	4.03329e-05	0.000756036	1	1	1	1
ENSMUSG00000023367	Tmem176a	4.06694e-05	0.000761606	0.822661	-1.21557	29.571	35.9456
ENSMUSG00000009079	Ewsr1	4.08568e-05	0.000764375	0.900835	-1.11008	96.7847	107.439
ENSMUSG00000027254	Map1a	4.12769e-05	0.000771486	1.08009	1.08009	216.142	200.115
ENSMUSG00000031355	Arhgap6	4.13422e-05	0.000771961	1	1	1	1
ENSMUSG00000042757	Tmem108	4.18651e-05	0.000780971	1	1	1	1
ENSMUSG00000001525	Tubb5	4.20331e-05	0.000783348	0.954841	-1.04729	553.619	579.802
ENSMUSG00000001323	Srr	4.22203e-05	0.00078604	1	1	1	1
ENSMUSG00000063873	Slc24a3	4.22589e-05	0.00078604	0.887359	-1.12694	88.3429	99.5571
ENSMUSG00000020892	Aloxe3	4.30816e-05	0.000800226	1	1	1	1
ENSMUSG00000046593	Tmem215	4.31044e-05	0.000800226	1	1	1	1
ENSMUSG00000029513	Prkab1	4.31793e-05	0.000800847	1	1	1	1
ENSMUSG00000054083	Capn12	4.3507e-05	0.000806152	1	1	1	1
ENSMUSG00000036502	Tmem255a	4.38506e-05	0.00081174	0.851767	-1.17403	82.2645	96.581
ENSMUSG00000054893	Zfp667	4.40472e-05	0.000814599	1	1	1	1
ENSMUSG00000060550	H2-Q7	4.44508e-05	0.000821278	1	1	1	1
ENSMUSG00000047098	Rnf31	4.45633e-05	0.000822327	1	1	1	1
ENSMUSG00000051149	Adnp	4.45927e-05	0.000822327	0.89682	-1.11505	68.2073	76.0547
ENSMUSG00000035451	Foxa1	4.50756e-05	0.000829934	1	1	1	1
ENSMUSG00000021072	Tmx1	4.50911e-05	0.000829934	0.87026	-1.14908	57.9546	66.5946
ENSMUSG00000029723	Tsc22d4	4.52017e-05	0.000831177	1.08428	1.08428	217.472	200.567
ENSMUSG00000036499	Eea1	4.5319e-05	0.000832543	1	1	1	1
ENSMUSG00000057594	Arl16	4.55029e-05	0.000835128	0.746476	-1.33963	24.1286	32.3233
ENSMUSG00000025203	Scd2	4.58173e-05	0.000839621	1.04089	1.04089	1320.16	1268.3
ENSMUSG00000100147	1700047M11Rik	4.58346e-05	0.000839621	1	1	1	1
ENSMUSG00000064052,ENSMUSG00000115263	Gm5089	4.627e-05	0.000846794	1	1	1	1
ENSMUSG00000052848	C130026L21Rik	4.6552e-05	0.000850661	1	1	1	1
ENSMUSG00000051390	Zbtb22	4.65693e-05	0.000850661	1	1	1	1
ENSMUSG00000018547	Pip4k2b	4.71168e-05	0.000859369	0.869992	-1.14944	36.819	42.321
ENSMUSG00000037617	Spag1	4.7135e-05	0.000859369	1	1	1	1
ENSMUSG00000056458	Mok	4.72657e-05	0.000860939	1	1	1	1
ENSMUSG00000057649	Brd9	4.74626e-05	0.000863338	0.82589	-1.21082	30.1637	36.5227
ENSMUSG00000027466	Rbck1	4.74867e-05	0.000863338	0.890239	-1.12329	58.643	65.8733
ENSMUSG00000044528	Tram1l1	4.78632e-05	0.000869365	0.89601	-1.11606	51.4545	57.4263
ENSMUSG00000031765	Mt1	4.79175e-05	0.000869533	0.951496	-1.05098	1303.52	1369.97
ENSMUSG00000043644	0610009L18Rik	4.8074e-05	0.000871556	1	1	1	1
ENSMUSG00000041488	Stx3	4.8361e-05	0.000875937	1	1	1	1
ENSMUSG00000067199	Frat1	4.84951e-05	0.00087687	1	1	1	1
ENSMUSG00000068329	Htra2	4.85033e-05	0.00087687	0.715943	-1.39676	22.0405	30.7853
ENSMUSG00000023007	Prpf40b	4.85734e-05	0.000877316	0.717281	-1.39415	23.2735	32.4469
ENSMUSG00000029413	Naaa	4.86861e-05	0.000878532	1	1	1	1
ENSMUSG00000002985	Apoe	4.8914e-05	0.000881822	1.04365	1.04365	2571.04	2463.5
ENSMUSG00000064325	Hhip	4.91466e-05	0.000885188	1	1	1	1
ENSMUSG00000027010	Slc25a12	4.97762e-05	0.000895481	0.899883	-1.11126	124.943	138.844
ENSMUSG00000030579	Tyrobp	4.98516e-05	0.000895481	1.18818	1.18818	50.4039	42.421
ENSMUSG00000085492	Trmt61b	4.98571e-05	0.000895481	1	1	1	1
ENSMUSG00000046093	Hpcal4	5.02224e-05	0.000901206	0.872057	-1.14671	102.617	117.672
ENSMUSG00000062296	Trank1	5.0522e-05	0.00090574	0.786243	-1.27187	25.8882	32.9265
ENSMUSG00000020528	Prpsap2	5.0606e-05	0.000906405	0.852123	-1.17354	30.6207	35.9346
ENSMUSG00000042797	Aqp11	5.07851e-05	0.000908771	1	1	1	1
ENSMUSG00000029580	Actb	5.08612e-05	0.00090929	1.05034	1.05034	860.298	819.063
ENSMUSG00000051232	Tmem199	5.1037e-05	0.000911591	0.889056	-1.12479	53.2134	59.8538
ENSMUSG00000030839	Sergef	5.21595e-05	0.000930779	1	1	1	1
ENSMUSG00000055692	Tmem191c	5.27147e-05	0.000939779	0.89872	-1.11269	70.2645	78.1828
ENSMUSG00000045509	Gpr150	5.2761e-05	0.000939779	1	1	1	1
ENSMUSG00000027642	Rpn2	5.37984e-05	0.000957375	0.907631	-1.10177	168.664	185.829
ENSMUSG00000041199	Rpusd1	5.42043e-05	0.00096371	0.857187	-1.16661	34.9801	40.808
ENSMUSG00000059824	Dbp	5.44433e-05	0.000967069	0.892586	-1.12034	77.6979	87.0481
ENSMUSG00000020849	Ywhae	5.47637e-05	0.000971303	1.06499	1.06499	517.939	486.333
ENSMUSG00000032637	Atxn2l	5.48084e-05	0.000971303	0.875536	-1.14216	36.5452	41.7404
ENSMUSG00000033004	Mycbp2	5.48324e-05	0.000971303	0.894173	-1.11835	103.707	115.981
ENSMUSG00000023800	Tiam2	5.55993e-05	0.000983986	1	1	1	1
ENSMUSG00000074264	Amy1	5.65112e-05	0.000999209	1	1	1	1
ENSMUSG00000049553	Polr1a	5.68154e-05	0.00100318	1	1	1	1
ENSMUSG00000033436	Armcx2	5.68564e-05	0.00100318	0.915333	-1.0925	70.3233	76.8281
ENSMUSG00000110980	Gm47204	5.68913e-05	0.00100318	1	1	1	1
ENSMUSG00000044734	Serpinb1a	5.74086e-05	0.00101137	1	1	1	1
ENSMUSG00000031835	Mbtps1	5.74877e-05	0.00101185	0.844554	-1.18406	32.6731	38.6868
ENSMUSG00000035776	Cd99l2	5.76178e-05	0.00101321	0.882057	-1.13371	89.3457	101.292
ENSMUSG00000020708	Psmc5	5.7968e-05	0.00101845	1.06798	1.06798	218.981	205.042
ENSMUSG00000019235	Rps6kl1	5.86747e-05	0.00102993	0.0444184	-22.5132	1	22.5132
ENSMUSG00000003072	Atp5d	5.89528e-05	0.00103387	1.04147	1.04147	486.084	466.727
ENSMUSG00000090841	Myl6	5.90113e-05	0.00103395	1.03591	1.03591	669.474	646.267
ENSMUSG00000032076	Cadm1	5.9301e-05	0.00103808	0.901284	-1.10953	94.5465	104.902
ENSMUSG00000017667	Zfp334	5.93539e-05	0.00103808	1	1	1	1
ENSMUSG00000033021	Gmppa	5.96063e-05	0.00104155	1	1	1	1
ENSMUSG00000006403	Adamts4	6.0051e-05	0.00104837	1	1	1	1
ENSMUSG00000085255	Taco1os	6.04531e-05	0.00105444	1	1	1	1
ENSMUSG00000037300	Ttc13	6.06573e-05	0.00105704	1	1	1	1
ENSMUSG00000073795	.	6.12453e-05	0.00106633	1	1	1	1
ENSMUSG00000032549	Rab6b	6.14136e-05	0.0010683	1.07763	1.07763	307.404	285.26
ENSMUSG00000032294	Pkm	6.15407e-05	0.00106955	1.03757	1.03757	967.977	932.926
ENSMUSG00000026193	Fn1	6.19319e-05	0.00107443	1	1	1	1
ENSMUSG00000020022	Ndufa12	6.19327e-05	0.00107443	1.05163	1.05163	508.225	483.273
ENSMUSG00000020810	Cygb	6.24278e-05	0.00108204	1.12165	1.12165	83.4737	74.4207
ENSMUSG00000036306	Lzts1	6.25229e-05	0.00108211	1	1	1	1
ENSMUSG00000073293	Nudt10	6.25436e-05	0.00108211	0.860892	-1.16159	35.0801	40.7485
ENSMUSG00000014956	Ppp1cb	6.26429e-05	0.00108286	1.08928	1.08928	181.915	167.004
ENSMUSG00000041817	Fam169a	6.28622e-05	0.00108445	0.827011	-1.20917	30.6307	37.0378
ENSMUSG00000040048	Ndufb10	6.28656e-05	0.00108445	1.06733	1.06733	433.549	406.202
ENSMUSG00000026270	Capn10	6.29035e-05	0.00108445	0.861498	-1.16077	30.2396	35.1012
ENSMUSG00000031880	Rrad	6.43335e-05	0.00110812	1	1	1	1
ENSMUSG00000048445	Ccdc57	6.44731e-05	0.00110953	1	1	1	1
ENSMUSG00000075273	Ttc30b	6.615e-05	0.00113738	1	1	1	1
ENSMUSG00000038079	Tmem237	6.62312e-05	0.00113776	1	1	1	1
ENSMUSG00000042812	Foxf1	6.64742e-05	0.00114092	1	1	1	1
ENSMUSG00000074794	Arrdc3	6.65684e-05	0.00114153	1	1	1	1
ENSMUSG00000022216	Psme1	6.6687e-05	0.00114255	0.90512	-1.10483	89.9324	99.3596
ENSMUSG00000049517	Rps23	6.67697e-05	0.00114277	0.966799	-1.03434	1426.89	1475.89
ENSMUSG00000045165	AI467606	6.68181e-05	0.00114277	1	1	1	1
ENSMUSG00000050627	Gpd1l	6.74542e-05	0.00115263	0.823754	-1.21395	28.7066	34.8485
ENSMUSG00000061983	Rps12	6.79906e-05	0.00116077	0.957915	-1.04393	1548.45	1616.48
ENSMUSG00000027405	Nop56	6.85344e-05	0.00116902	0.89575	-1.11638	74.2762	82.9207
ENSMUSG00000028294	Cfap206	6.88569e-05	0.00117291	1	1	1	1
ENSMUSG00000022974	Paxbp1	6.8884e-05	0.00117291	0.0459635	-21.7564	1	21.7564
ENSMUSG00000029769	Ccdc136	6.89553e-05	0.00117309	0.909417	-1.09961	93.5074	102.821
ENSMUSG00000059854	Hydin	6.90271e-05	0.00117328	1	1	1	1
ENSMUSG00000094483	Purb	6.97213e-05	0.00118305	1.07302	1.07302	163.384	152.265
ENSMUSG00000026546	Cfap45	6.97244e-05	0.00118305	1	1	1	1
ENSMUSG00000010406	Mrpl52	7.02069e-05	0.00119019	0.934419	-1.07018	212.374	227.279
ENSMUSG00000020956	Dtd2	7.03762e-05	0.00119202	0.0397426	-25.1619	1	25.1619
ENSMUSG00000003437	Paf1	7.13138e-05	0.00120684	0.0327138	-30.5682	1	30.5682
ENSMUSG00000089911	Mfsd14a	7.16914e-05	0.0012116	0.0381896	-26.1851	1	26.1851
ENSMUSG00000005268	Prlr	7.17204e-05	0.0012116	1	1	1	1
ENSMUSG00000023912	Slc25a27	7.20518e-05	0.00121613	1	1	1	1
ENSMUSG00000029993	Nfu1	7.22882e-05	0.00121906	0.882739	-1.13284	77.0058	87.2351
ENSMUSG00000034918	Cdhr2	7.25723e-05	0.00122278	1	1	1	1
ENSMUSG00000018809	Smyd4	7.2827e-05	0.00122601	1	1	1	1
ENSMUSG00000024614	Tmx3	7.29288e-05	0.00122665	0.884138	-1.13105	43.081	48.7266
ENSMUSG00000031029	Eif3f	7.30026e-05	0.00122682	0.943053	-1.06039	243.594	258.304
ENSMUSG00000022477	Aco2	7.31272e-05	0.00122785	1.07207	1.07207	248.119	231.438
ENSMUSG00000020284	Cfap410	7.43846e-05	0.00124788	0.898719	-1.11269	38.5136	42.8539
ENSMUSG00000031539	Ap3m2	7.48381e-05	0.0012544	0.872029	-1.14675	54.5815	62.5914
ENSMUSG00000026229	Psmd1	7.49164e-05	0.00125462	0.904817	-1.1052	82.8934	91.6134
ENSMUSG00000042308	Setd1a	7.50942e-05	0.00125605	1	1	1	1
ENSMUSG00000022940	Pigp	7.51315e-05	0.00125605	0.903913	-1.1063	59.8489	66.2109
ENSMUSG00000051736	Fam229b	7.60758e-05	0.00127074	1	1	1	1
ENSMUSG00000041272	Tox	7.61928e-05	0.00127159	1	1	1	1
ENSMUSG00000048142	Nat8l	7.64462e-05	0.00127472	1.12213	1.12213	133.29	118.784
ENSMUSG00000063796	Slc22a8	7.67212e-05	0.0012782	1	1	1	1
ENSMUSG00000062590	Armc9	7.68195e-05	0.00127874	1	1	1	1
ENSMUSG00000043549,ENSMUSG00000118554	Fam90a1b	7.71719e-05	0.0012835	1	1	1	1
ENSMUSG00000049122	Frmd3	7.72391e-05	0.00128351	1	1	1	1
ENSMUSG00000034312	Iqsec1	7.78318e-05	0.00129225	1.07845	1.07845	82.9846	76.9477
ENSMUSG00000021890	Eaf1	7.79178e-05	0.00129257	1	1	1	1
ENSMUSG00000035984	Nme5	7.82586e-05	0.00129711	1	1	1	1
ENSMUSG00000020585	Laptm4a	7.83713e-05	0.00129786	0.929434	-1.07592	163.354	175.756
ENSMUSG00000055707	Klhl26	7.88569e-05	0.00130479	0.779332	-1.28315	26.6535	34.2005
ENSMUSG00000031927	1700012B09Rik	7.93214e-05	0.00131135	1	1	1	1
ENSMUSG00000024851	Pitpnm1	7.93939e-05	0.00131142	0.906904	-1.10265	100.707	111.044
ENSMUSG00000074671	Tspyl3	7.95271e-05	0.0013125	0.732878	-1.36448	23.7449	32.3996
ENSMUSG00000031255	Sytl4	8.01496e-05	0.00132165	1	1	1	1
ENSMUSG00000064125	Prr36	8.0524e-05	0.00132669	1	1	1	1
ENSMUSG00000045534	Kcna5	8.10654e-05	0.00133447	1	1	1	1
ENSMUSG00000038244	Mical2	8.12089e-05	0.00133554	1	1	1	1
ENSMUSG00000020988	L2hgdh	8.12682e-05	0.00133554	1	1	1	1
ENSMUSG00000086859	Snhg20	8.17972e-05	0.00134309	0.885082	-1.12984	56.6292	63.9819
ENSMUSG00000016262	Sertad4	8.2273e-05	0.00134872	1	1	1	1
ENSMUSG00000039461	Tcta	8.22801e-05	0.00134872	0.853379	-1.17181	29.5932	34.6777
ENSMUSG00000044024	Rell2	8.25967e-05	0.00135247	1.12283	1.12283	116.75	103.978
ENSMUSG00000032485	Scap	8.26483e-05	0.00135247	0.883705	-1.1316	45.4721	51.4562
ENSMUSG00000025170	Rab40b	8.50043e-05	0.00138984	1	1	1	1
ENSMUSG00000024053	Emilin2	8.52298e-05	0.00139235	1	1	1	1
ENSMUSG00000022044	Stmn4	8.55646e-05	0.00139664	1.07448	1.07448	245.752	228.718
ENSMUSG00000031503	Col4a2	8.60446e-05	0.00140329	1	1	1	1
ENSMUSG00000109511	Nup62	8.61812e-05	0.00140433	1	1	1	1
ENSMUSG00000056131	Pgm3	8.67601e-05	0.00141257	1	1	1	1
ENSMUSG00000050022	Amz1	8.68546e-05	0.00141292	1	1	1	1
ENSMUSG00000032172	Olfm2	8.69276e-05	0.00141292	0.902534	-1.10799	44.1757	48.9463
ENSMUSG00000045690	Wdr89	8.7343e-05	0.00141848	1	1	1	1
ENSMUSG00000027282	Mtch2	8.77021e-05	0.00142312	1.12022	1.12022	96.8497	86.4557
ENSMUSG00000041997	Tlk1	8.78187e-05	0.00142381	1	1	1	1
ENSMUSG00000022685	Parn	8.83067e-05	0.00143052	1	1	1	1
ENSMUSG00000030451	Herc2	8.87188e-05	0.001436	0.901975	-1.10868	56.3159	62.4362
ENSMUSG00000078768	Zfp566	8.96684e-05	0.00145015	1	1	1	1
ENSMUSG00000040824	Snrpd2	9.05723e-05	0.00146355	0.945724	-1.05739	202.349	213.962
ENSMUSG00000027223	Mapk8ip1	9.13078e-05	0.0014742	1.0746	1.0746	164.763	153.325
ENSMUSG00000022354	Ndufb9	9.14778e-05	0.00147571	1.03016	1.03016	601.986	584.36
ENSMUSG00000039059	Hrh3	9.18167e-05	0.00147994	0.887627	-1.1266	44.8757	50.5569
ENSMUSG00000029161	Cgref1	9.18981e-05	0.00148002	0.909089	-1.1	39.3602	43.2964
ENSMUSG00000001783	Rtcb	9.2432e-05	0.00148738	0.916779	-1.09077	101.796	111.036
ENSMUSG00000022723	Crybg3	9.26649e-05	0.00148988	1	1	1	1
ENSMUSG00000030410	Dmwd	9.2974e-05	0.00149361	0.902441	-1.10811	86.7516	96.13
ENSMUSG00000058153	Sez6l	9.36934e-05	0.00150392	0.897519	-1.11418	82.0395	91.4069
ENSMUSG00000031489	Adrb3	9.39068e-05	0.00150609	1	1	1	1
ENSMUSG00000055401	Fbxo6	9.42419e-05	0.00151021	1	1	1	1
ENSMUSG00000034566	Atp5h	9.44935e-05	0.00151299	1.04211	1.04211	898.226	861.926
ENSMUSG00000047428	Dlk2	9.48178e-05	0.00151645	1	1	1	1
ENSMUSG00000027748	Trpc4	9.48663e-05	0.00151645	1	1	1	1
ENSMUSG00000045246	Kcng4	9.54723e-05	0.00152487	1	1	1	1
ENSMUSG00000020235	Fzr1	9.68801e-05	0.00154608	0.88071	-1.13545	52.3514	59.4422
ENSMUSG00000080316	Spaca6	9.70815e-05	0.00154787	1	1	1	1
ENSMUSG00000039087	Rreb1	9.71526e-05	0.00154787	1	1	1	1
ENSMUSG00000049939	Lrrc4	9.75194e-05	0.00155244	1	1	1	1
ENSMUSG00000032050	Rdx	9.78193e-05	0.00155593	1.14187	1.14187	42.9595	37.6221
ENSMUSG00000070806	Zmynd12	9.846e-05	0.00156483	1	1	1	1
ENSMUSG00000002871	Tpra1	9.88583e-05	0.00156987	0.753556	-1.32704	24.3212	32.2752
ENSMUSG00000024640	Psat1	9.89942e-05	0.00157074	1.12919	1.12919	60.9053	53.9374
ENSMUSG00000029559	2210016L21Rik	9.90891e-05	0.00157096	0.927993	-1.07759	154.173	166.136
ENSMUSG00000023484	Prph	9.94114e-05	0.00157477	1	1	1	1
ENSMUSG00000006517	Mvd	9.98538e-05	0.001578	1	1	1	1
ENSMUSG00000034858	Fam214a	9.9859e-05	0.001578	1	1	1	1
ENSMUSG00000102215	Gm2464	9.98599e-05	0.001578	1	1	1	1
ENSMUSG00000085396	Firre	0.000100264	0.0015831	1	1	1	1
ENSMUSG00000025056	Nr0b1	0.000100691	0.00158845	1	1	1	1
ENSMUSG00000037103	Dcaf15	0.000100768	0.00158845	1	1	1	1
ENSMUSG00000030619	Eed	0.00010104	0.0015913	1	1	1	1
ENSMUSG00000110427	4933406B17Rik	0.000101113	0.0015913	1	1	1	1
ENSMUSG00000031703	Itfg1	0.000102057	0.00160484	0.949513	-1.05317	178.321	187.802
ENSMUSG00000025474	Tubgcp2	0.000102229	0.00160624	1	1	1	1
ENSMUSG00000026924	Sec16a	0.000103777	0.00162925	0.034697	-28.8209	1	28.8209
ENSMUSG00000032562	Gnai2	0.000105073	0.00164824	0.919332	-1.08775	178.187	193.822
ENSMUSG00000022131	Gpr180	0.000105635	0.00165572	0.0396475	-25.2223	1	25.2223
ENSMUSG00000038354	Ankrd35	0.000106498	0.0016679	1	1	1	1
ENSMUSG00000021819	Zswim8	0.000106682	0.00166942	0.894363	-1.11811	36.1502	40.4201
ENSMUSG00000027509	Rae1	0.000108367	0.00169443	0.884482	-1.13061	33.4259	37.7916
ENSMUSG00000047459	Dynlrb1	0.000109608	0.00171244	1.04409	1.04409	516.393	494.586
ENSMUSG00000021916	Glt8d1	0.000109904	0.00171568	0.037179	-26.8969	1	26.8969
ENSMUSG00000049680	Urgcp	0.000111065	0.0017324	0.897628	-1.11405	44.5771	49.661
ENSMUSG00000031565	Fgfr1	0.000111395	0.00173614	0.907487	-1.10194	41.3603	45.5767
ENSMUSG00000027457	Snph	0.000112371	0.00174995	1.1431	1.1431	75.2042	65.7896
ENSMUSG00000031157	Pqbp1	0.000112547	0.00175128	0.897689	-1.11397	85.8528	95.6376
ENSMUSG00000049796	Crh	0.000113071	0.00175802	1	1	1	1
ENSMUSG00000067578	Cbln4	0.000113405	0.00176179	0.0567116	-17.6331	1	17.6331
ENSMUSG00000031492	Chrnb3	0.000113497	0.00176179	1	1	1	1
ENSMUSG00000007777	0610009B22Rik	0.000114037	0.00176877	0.870968	-1.14815	42.5639	48.8697
ENSMUSG00000025651	Uqcrc1	0.000114199	0.00176968	1.07351	1.07351	286.848	267.206
ENSMUSG00000029287	Tgfbr3	0.000114295	0.00176968	1	1	1	1
ENSMUSG00000028126	Pip5k1a	0.000114429	0.00176968	1	1	1	1
ENSMUSG00000025780	Itih5	0.000114463	0.00176968	1	1	1	1
ENSMUSG00000066392	Nrxn3	0.00011464	0.001771	1.15734	1.15734	97.4708	84.2196
ENSMUSG00000003410	Elavl3	0.000115013	0.00177467	1.09358	1.09358	105.969	96.9013
ENSMUSG00000036275	9530068E07Rik	0.000115061	0.00177467	0.878704	-1.13804	59.21	67.3833
ENSMUSG00000034755	Pcdh11x	0.000116343	0.00179302	1	1	1	1
ENSMUSG00000021930	Spryd7	0.00011694	0.00180078	0.876948	-1.14032	60.9177	69.4656
ENSMUSG00000021012	Zc3h14	0.000117603	0.00180956	0.891813	-1.12131	41.3463	46.3621
ENSMUSG00000024273	2700062C07Rik	0.000117778	0.0018108	1	1	1	1
ENSMUSG00000061313	Ddhd2	0.000118467	0.00181995	0.687597	-1.45434	21.7948	31.697
ENSMUSG00000059325	Hopx	0.000119352	0.00183067	1	1	1	1
[truncated: 18,067 more rows]

## Sheet: Thalamus
Ensembl ID	Gene name	P-value (SD vs. NSD)	FDR step up (SD vs. NSD)	Ratio (SD vs. NSD)	Fold change (SD vs. NSD)	Median(SD) (SD vs. NSD)	Median(NSD) (SD vs. NSD)
[truncated: 19,326 more rows]

[truncated: 4 more sheets: Allocortex, Striatum-like amygdalar nuclei, Caudatoputamen, Fiber tracts]
