# Supplementary material for: Spatial transcriptomics reveals unique gene expression changes in different brain regions after sleep deprivation
Source: Nat Commun. 2023 Nov 4;14:7095. doi: 10.1038/s41467-023-42751-z (PMC10625558; doi:10.1038/s41467-023-42751-z)
Supplement: Supplementary file 6 — Supplementary Data 3 [file 41467_2023_42751_MOESM6_ESM.xlsx]

## Sheet: Hippocampal region
Gene name	Ensembl ID	P-value (SD vs. NSD)	FDR step up (SD vs. NSD)	Fold change (SD vs. NSD)
Rbm3	ENSMUSG00000031167	1.89875e-52	3.66953e-48	-1.46372
Lars2	ENSMUSG00000035202	2.56693e-31	1.65361e-27	1.49964
Gm42418	ENSMUSG00000098178	1.21614e-30	4.70061e-27	1.44215
Prkcd	ENSMUSG00000021948	4.57056e-28	1.47218e-24	-44.6821
Cirbp	ENSMUSG00000045193	2.73982e-24	5.88331e-21	-1.55964
Ppp1r1a	ENSMUSG00000022490	1.08443e-22	1.61213e-19	-1.22416
Kcnj4	ENSMUSG00000044216	8.48449e-22	1.09314e-18	-2.04618
Tmem223	ENSMUSG00000117924	7.53971e-21	8.09514e-18	-1.21858
Vps29	ENSMUSG00000029462	1.02391e-20	1.04148e-17	-1.21285
Hnrnpdl	ENSMUSG00000029328	1.16676e-20	1.12744e-17	-1.21006
Nop10	ENSMUSG00000027133	2.82672e-20	2.60139e-17	-1.20702
Mgst3	ENSMUSG00000026688	4.00962e-20	3.52227e-17	-1.25466
Hspa5	ENSMUSG00000026864	1.22916e-19	1.03282e-16	1.2983
Pcp4	ENSMUSG00000090223	1.15533e-18	8.70513e-16	-1.57397
Lgi1	ENSMUSG00000067242	1.75399e-18	1.21063e-15	-1.33908
Usp2	ENSMUSG00000032010	1.12306e-17	7.00136e-15	-1.92157
Rpp21	ENSMUSG00000024446	2.09969e-17	1.22966e-14	-1.3093
Tfrc	ENSMUSG00000022797	2.42171e-17	1.37653e-14	-1.51475
Ttr	ENSMUSG00000061808	7.00172e-17	3.56093e-14	-2.03314
Zdhhc8	ENSMUSG00000060166	8.31794e-17	4.05606e-14	-1.39464
Mfsd4a	ENSMUSG00000059149	8.39503e-17	4.05606e-14	-38.7884
Agap2	ENSMUSG00000025422	6.02145e-16	2.5298e-13	1.29992
Gabra4	ENSMUSG00000029211	8.73426e-16	3.59145e-13	-1.33418
Coro1a	ENSMUSG00000030707	1.07964e-15	4.17302e-13	-1.24643
Cebpb	ENSMUSG00000056501	1.78494e-15	6.50863e-13	-42.3827
2300009A05Rik	ENSMUSG00000032403	2.16936e-15	7.76388e-13	-1.29365
Uba52	ENSMUSG00000090137	2.97361e-15	1.04487e-12	-1.23743
Snhg20	ENSMUSG00000086859	5.66387e-15	1.88724e-12	-1.29767
Epha7	ENSMUSG00000028289	7.28795e-15	2.34745e-12	-1.2653
Anxa11	ENSMUSG00000021866	1.01161e-14	3.15329e-12	-1.58553
Gabrg2	ENSMUSG00000020436	1.1434e-14	3.45272e-12	-1.22593
Med21	ENSMUSG00000030291	1.85565e-14	5.12317e-12	-1.31897
Smim4	ENSMUSG00000058351	2.09508e-14	5.70274e-12	-1.77902
Ccdc136	ENSMUSG00000029769	2.568e-14	6.89294e-12	-1.41189
Rtn4r	ENSMUSG00000043811	4.33654e-14	1.10274e-11	-1.31293
Cry2	ENSMUSG00000068742	4.99044e-14	1.25254e-11	-1.25502
Ube2d1	ENSMUSG00000019927	5.58187e-14	1.36551e-11	-1.49069
Snhg3	ENSMUSG00000085241	9.13601e-14	2.12726e-11	-1.94498
Rnf126	ENSMUSG00000035890	1.0319e-13	2.34617e-11	-1.27282
Ak5	ENSMUSG00000039058	1.07457e-13	2.41478e-11	-1.31389
Epha4	ENSMUSG00000026235	1.10808e-13	2.4335e-11	-1.21474
AI593442	ENSMUSG00000078307	1.09585e-13	2.4335e-11	-1.34511
Flywch2	ENSMUSG00000023911	1.18466e-13	2.57245e-11	-38.0853
Fhl2	ENSMUSG00000008136	2.2146e-13	4.60207e-11	-1.59491
Tpst2	ENSMUSG00000029344	5.66832e-13	1.06355e-10	-26.6601
Glul	ENSMUSG00000026473	5.80579e-13	1.07887e-10	1.21561
1500004A13Rik	ENSMUSG00000098912	9.45872e-13	1.72452e-10	-1.2952
Gabrd	ENSMUSG00000029054	9.89715e-13	1.77104e-10	-26.9313
Pcif1	ENSMUSG00000039849	1.0813e-12	1.91718e-10	-1.27821
Apex1	ENSMUSG00000035960	1.34758e-12	2.32529e-10	-1.45158
Dnajc19	ENSMUSG00000027679	1.97984e-12	3.29848e-10	-1.20735
Shank1	ENSMUSG00000038738	2.02996e-12	3.32465e-10	1.21784
Tmed2	ENSMUSG00000029390	2.1119e-12	3.37311e-10	-1.21833
Jdp2	ENSMUSG00000034271	2.52082e-12	3.99323e-10	-34.7707
Hist3h2ba	ENSMUSG00000056895	3.70624e-12	5.73014e-10	-1.26692
Ilf2	ENSMUSG00000001016	4.05438e-12	6.12148e-10	-1.21201
Haghl	ENSMUSG00000061046	4.67231e-12	6.94593e-10	-1.21365
Dctn6	ENSMUSG00000031516	4.86878e-12	7.07474e-10	-1.21751
Pigp	ENSMUSG00000022940	5.21232e-12	7.51742e-10	-1.25004
Kcnj3	ENSMUSG00000026824	5.49787e-12	7.87051e-10	-1.31207
Gm13889	ENSMUSG00000087006	5.75055e-12	8.05327e-10	-1.33873
Rap2b	ENSMUSG00000036894	8.35655e-12	1.15356e-09	-1.80639
Marcksl1	ENSMUSG00000047945	8.64095e-12	1.18436e-09	-1.47148
Tceal6	ENSMUSG00000031409	1.05862e-11	1.4307e-09	-1.27509
Cdc40	ENSMUSG00000038446	1.34021e-11	1.7754e-09	-36.5469
Tcerg1	ENSMUSG00000024498	1.55927e-11	2.02747e-09	-27.7619
Ptgds	ENSMUSG00000015090	1.64402e-11	2.11815e-09	-1.22118
Rph3a	ENSMUSG00000029608	1.69898e-11	2.17448e-09	-1.21794
Zfp560	ENSMUSG00000045519	1.99074e-11	2.53112e-09	-30.5203
Fbxo34	ENSMUSG00000037536	2.83913e-11	3.45088e-09	-1.34668
Prdx3	ENSMUSG00000024997	2.97025e-11	3.57e-09	-1.21812
Spock3	ENSMUSG00000054162	2.97408e-11	3.57e-09	-1.29817
Ermp1	ENSMUSG00000046324	3.52632e-11	4.20677e-09	-31.5761
Hmox2	ENSMUSG00000004070	3.8342e-11	4.44338e-09	-1.21595
Dhx30	ENSMUSG00000032480	4.24862e-11	4.88743e-09	-1.22003
Safb	ENSMUSG00000071054	5.2501e-11	5.89903e-09	-1.31278
Bola1	ENSMUSG00000015943	7.2161e-11	7.79097e-09	-1.58345
St3gal5	ENSMUSG00000056091	8.86713e-11	9.31338e-09	-1.2868
Fam104a	ENSMUSG00000041629	9.1857e-11	9.59583e-09	-1.37853
Slc6a15	ENSMUSG00000019894	1.02925e-10	1.05245e-08	-37.9545
Bdnf	ENSMUSG00000048482	1.12238e-10	1.13089e-08	-1.43658
Elmo1	ENSMUSG00000041112	1.133e-10	1.13453e-08	-26.3439
Grk6	ENSMUSG00000074886	1.20693e-10	1.20233e-08	-1.51602
Cd200	ENSMUSG00000022661	1.38092e-10	1.34786e-08	-1.71781
Snrpc	ENSMUSG00000024217	1.41291e-10	1.3653e-08	-1.22618
Trappc1	ENSMUSG00000049299	1.44198e-10	1.38645e-08	-1.21252
Chpf2	ENSMUSG00000038181	1.46603e-10	1.4026e-08	-26.6822
Syndig1	ENSMUSG00000074736	1.67978e-10	1.54587e-08	-1.89028
Gtf2a2	ENSMUSG00000033543	1.8299e-10	1.66815e-08	-1.23778
Scn2a	ENSMUSG00000075318	1.85768e-10	1.68552e-08	-1.20243
Megf9	ENSMUSG00000039270	1.95698e-10	1.7591e-08	-1.24395
Akr1b3	ENSMUSG00000001642	2.63119e-10	2.32194e-08	-1.43297
Irak1bp1	ENSMUSG00000032251	2.69291e-10	2.3656e-08	-1.38657
Kndc1	ENSMUSG00000066129	3.29726e-10	2.84477e-08	-1.85192
Edil3	ENSMUSG00000034488	3.62456e-10	3.08583e-08	-1.29414
Hba-a1	ENSMUSG00000069919	3.65577e-10	3.09875e-08	-1.46972
Zdhhc17	ENSMUSG00000035798	3.70134e-10	3.11009e-08	-1.463
Chchd7	ENSMUSG00000042198	3.78851e-10	3.16955e-08	-1.27965
Dpm1	ENSMUSG00000078919	3.82519e-10	3.18645e-08	-1.25503
Resp18	ENSMUSG00000033061	3.95786e-10	3.2634e-08	-1.34212
Med8	ENSMUSG00000006392	3.96822e-10	3.2634e-08	-27.4392
Cacna1a	ENSMUSG00000034656	4.07118e-10	3.33388e-08	-1.29191
Pop7	ENSMUSG00000029715	4.32858e-10	3.50017e-08	-1.30011
Dhdds	ENSMUSG00000012117	4.32371e-10	3.50017e-08	-2.06227
Inka2	ENSMUSG00000048458	4.90923e-10	3.92266e-08	-1.2322
Prr7	ENSMUSG00000034686	4.91195e-10	3.92266e-08	-1.77464
Arfgap1	ENSMUSG00000027575	5.32891e-10	4.20353e-08	-1.30844
C1ql2	ENSMUSG00000036907	5.67899e-10	4.42549e-08	-25.7584
Rbbp6	ENSMUSG00000030779	6.24918e-10	4.84051e-08	-1.23107
Ide	ENSMUSG00000056999	6.68203e-10	5.08413e-08	-30.4974
Gba2	ENSMUSG00000028467	7.13202e-10	5.34238e-08	-1.52053
Rbm25	ENSMUSG00000010608	7.68283e-10	5.72442e-08	-1.44547
Dpm2	ENSMUSG00000026810	7.74658e-10	5.73603e-08	-1.2112
Mrps28	ENSMUSG00000040269	7.93273e-10	5.8292e-08	-1.62886
Kctd4	ENSMUSG00000046523	8.58393e-10	6.23658e-08	-2.14611
Rab4b	ENSMUSG00000053291	9.3541e-10	6.74543e-08	-1.21002
Plekhg5	ENSMUSG00000039713	1.02725e-09	7.3528e-08	-1.3023
Sun1	ENSMUSG00000036817	1.05625e-09	7.53251e-08	-31.1757
B4galnt4	ENSMUSG00000055629	1.27798e-09	8.98114e-08	-1.5007
Dipk1a	ENSMUSG00000029270	1.49883e-09	1.03822e-07	-26.9781
Vps4a	ENSMUSG00000031913	1.50929e-09	1.04174e-07	-1.23699
Paxx	ENSMUSG00000047617	1.58648e-09	1.08341e-07	-1.21795
Rgs4	ENSMUSG00000038530	1.95652e-09	1.30836e-07	-1.23328
Ndufaf3	ENSMUSG00000070283	2.06547e-09	1.37646e-07	-1.20779
Nt5c2	ENSMUSG00000025041	2.08271e-09	1.38318e-07	-1.50964
Sema7a	ENSMUSG00000038264	2.15739e-09	1.42787e-07	-1.32953
Sema5a	ENSMUSG00000022231	2.46545e-09	1.61516e-07	-46.0935
Ankrd34a	ENSMUSG00000049097	2.59055e-09	1.68908e-07	-2.1618
B3galnt1	ENSMUSG00000043300	3.52783e-09	2.2136e-07	-4.50009
Adrm1	ENSMUSG00000039041	3.63708e-09	2.26743e-07	-1.26679
Fh1	ENSMUSG00000026526	3.72389e-09	2.31408e-07	-1.21596
Adgrb3	ENSMUSG00000033569	4.24078e-09	2.59359e-07	-1.26829
Kcnc2	ENSMUSG00000035681	4.29476e-09	2.61831e-07	-1.33348
Lias	ENSMUSG00000029199	4.40175e-09	2.6751e-07	-25.7226
Seh1l	ENSMUSG00000079614	4.4911e-09	2.72084e-07	-1.45988
Nsmce3	ENSMUSG00000070520	4.6859e-09	2.82999e-07	-1.28219
Jun	ENSMUSG00000052684	4.88553e-09	2.92315e-07	-1.93698
Rab12	ENSMUSG00000023460	5.60511e-09	3.29254e-07	-1.2029
Cpne4	ENSMUSG00000032564	5.69237e-09	3.33366e-07	-1.45633
Vamp1	ENSMUSG00000030337	5.87895e-09	3.40169e-07	-1.2441
Chrac1	ENSMUSG00000068391	6.24893e-09	3.58359e-07	-2.06949
Znhit2	ENSMUSG00000075227	6.27125e-09	3.58574e-07	-1.25752
Tmem184b	ENSMUSG00000009035	6.64756e-09	3.77855e-07	-22.6471
Mast1	ENSMUSG00000053693	7.18686e-09	4.07312e-07	-1.56241
Tiam1	ENSMUSG00000002489	7.38009e-09	4.15824e-07	-28.1936
Lrrc49	ENSMUSG00000047766	8.28601e-09	4.62819e-07	-28.9547
Ica1	ENSMUSG00000062995	8.86575e-09	4.89542e-07	-1.41639
Opalin	ENSMUSG00000050121	8.85782e-09	4.89542e-07	-1.87038
Pex11b	ENSMUSG00000028102	1.01662e-08	5.45755e-07	-1.37058
Uqcc3	ENSMUSG00000071654	1.05112e-08	5.62713e-07	-1.20918
Fam163b	ENSMUSG00000009216	1.07608e-08	5.74483e-07	-1.6041
Syt5	ENSMUSG00000004961	1.08346e-08	5.76829e-07	-1.21011
S100b	ENSMUSG00000033208	1.11405e-08	5.89865e-07	1.20556
Apbb3	ENSMUSG00000117679	1.13601e-08	5.97137e-07	-23.4675
Pde1b	ENSMUSG00000022489	1.20227e-08	6.26281e-07	-1.24231
Glrx	ENSMUSG00000021591	1.3527e-08	6.92711e-07	-1.38323
Acsl1	ENSMUSG00000018796	1.41692e-08	7.14972e-07	-27.6427
Stoml2	ENSMUSG00000028455	1.4471e-08	7.26407e-07	-1.20781
Minpp1	ENSMUSG00000024896	1.53764e-08	7.6392e-07	-1.26308
Ildr2	ENSMUSG00000040612	1.54636e-08	7.66279e-07	-2.04212
Homer1	ENSMUSG00000007617	1.56254e-08	7.72321e-07	1.23476
Slitrk3	ENSMUSG00000048304	1.59208e-08	7.80925e-07	-23.2072
Smyd2	ENSMUSG00000026603	1.67382e-08	8.1277e-07	-1.2597
Pip5k1a	ENSMUSG00000028126	1.68449e-08	8.15901e-07	-33.7164
Btf3l4	ENSMUSG00000028568	1.71655e-08	8.27283e-07	-20.5017
Usp34	ENSMUSG00000056342	1.7812e-08	8.48196e-07	-1.21905
Thumpd1	ENSMUSG00000030942	1.78189e-08	8.48196e-07	-26.7547
Zmat5	ENSMUSG00000009076	1.80413e-08	8.56675e-07	-1.35538
Coro7	ENSMUSG00000039637	1.93179e-08	9.10578e-07	-1.59187
Pofut2	ENSMUSG00000020260	2.03084e-08	9.50314e-07	-25.7706
Acyp1	ENSMUSG00000008822	2.10278e-08	9.78972e-07	-1.23772
Msrb1	ENSMUSG00000075705	2.10728e-08	9.78972e-07	-1.35417
Pdia6	ENSMUSG00000020571	2.1221e-08	9.81141e-07	1.22829
Ppp2r2d	ENSMUSG00000041769	2.23225e-08	1.02715e-06	-1.24229
Celf3	ENSMUSG00000028137	2.25215e-08	1.03385e-06	-2.02674
Yrdc	ENSMUSG00000028889	2.63027e-08	1.17941e-06	-1.55432
Mrps15	ENSMUSG00000028861	2.96174e-08	1.30384e-06	-1.21741
Avpi1	ENSMUSG00000018821	3.1069e-08	1.35234e-06	-1.43736
Alkbh6	ENSMUSG00000042831	3.15164e-08	1.368e-06	-1.31474
Tmem219	ENSMUSG00000060538	3.27108e-08	1.40482e-06	-21.9067
Ift22	ENSMUSG00000007987	3.60387e-08	1.53073e-06	-1.20581
Mef2c	ENSMUSG00000005583	3.79199e-08	1.60359e-06	-1.2404
Cyp46a1	ENSMUSG00000021259	3.80878e-08	1.60717e-06	-1.22231
Nefh	ENSMUSG00000020396	3.99328e-08	1.67043e-06	-1.74456
Gpr22	ENSMUSG00000044067	4.1225e-08	1.71148e-06	-1.32429
Myh10	ENSMUSG00000020900	4.35592e-08	1.78753e-06	-1.20816
Mark3	ENSMUSG00000007411	4.35644e-08	1.78753e-06	-1.21646
Mrps18b	ENSMUSG00000024436	4.38118e-08	1.79387e-06	-31.594
Nmnat2	ENSMUSG00000042751	4.43778e-08	1.80942e-06	-1.2028
Gstm7	ENSMUSG00000004035	4.54583e-08	1.84564e-06	-22.8035
Bloc1s4	ENSMUSG00000060708	4.5776e-08	1.85465e-06	-31.1737
Fam110b	ENSMUSG00000049119	4.73278e-08	1.90553e-06	-25.718
Fibp	ENSMUSG00000024911	4.99684e-08	2.00351e-06	-1.32918
Bex4	ENSMUSG00000047844	5.17267e-08	2.06971e-06	-2.04545
Epha5	ENSMUSG00000029245	5.24736e-08	2.09094e-06	-1.22217
Ddx46	ENSMUSG00000021500	5.5029e-08	2.17928e-06	-1.35171
Dbp	ENSMUSG00000059824	5.80021e-08	2.27705e-06	-1.2265
Sowaha	ENSMUSG00000044352	6.37537e-08	2.48408e-06	1.206
Faah	ENSMUSG00000034171	6.5998e-08	2.55607e-06	-1.22779
Dnajc30	ENSMUSG00000061118	6.96677e-08	2.68742e-06	-1.23578
Ncstn	ENSMUSG00000003458	7.12392e-08	2.73168e-06	-28.1936
Tubgcp2	ENSMUSG00000025474	7.17849e-08	2.74173e-06	-2.03235
Dhps	ENSMUSG00000060038	7.22318e-08	2.75336e-06	-1.53146
Srprb	ENSMUSG00000032553	7.27952e-08	2.76937e-06	-29.4793
Actl6b	ENSMUSG00000029712	7.64835e-08	2.90397e-06	-1.20234
Tpd52l1	ENSMUSG00000000296	7.84005e-08	2.9651e-06	-32.2844
Prps1	ENSMUSG00000031432	7.99845e-08	3.0145e-06	-1.23799
Dusp14	ENSMUSG00000018648	8.00187e-08	3.0145e-06	-1.65466
Slc39a6	ENSMUSG00000024270	8.1842e-08	3.07122e-06	-33.4877
Cenpv	ENSMUSG00000018509	8.25438e-08	3.09063e-06	-1.40634
Babam2	ENSMUSG00000052139	8.354e-08	3.10279e-06	-1.39404
Tsfm	ENSMUSG00000040521	8.55661e-08	3.15582e-06	-20.8225
Mir9-3hg	ENSMUSG00000097023	8.62719e-08	3.17579e-06	-26.7791
Zc2hc1a	ENSMUSG00000043542	8.72294e-08	3.20493e-06	-30.8114
Nek6	ENSMUSG00000026749	8.75183e-08	3.20945e-06	-1.81303
Emc9	ENSMUSG00000022217	8.91699e-08	3.26056e-06	-1.69862
Parl	ENSMUSG00000033918	9.24843e-08	3.35338e-06	-1.77027
Exoc7	ENSMUSG00000020792	9.59233e-08	3.46507e-06	-1.32372
Dgat2	ENSMUSG00000030747	1.06859e-07	3.80325e-06	-1.29086
Kcnip4	ENSMUSG00000029088	1.07778e-07	3.82888e-06	-1.2701
Cstf3	ENSMUSG00000027176	1.08361e-07	3.8355e-06	-1.50035
Hba-a2	ENSMUSG00000069917	1.12272e-07	3.95944e-06	-1.58183
Cdk11b	ENSMUSG00000029062	1.15232e-07	4.04168e-06	-1.20066
Tafa2	ENSMUSG00000044071	1.20741e-07	4.20072e-06	-1.60162
Rtca	ENSMUSG00000000339	1.31489e-07	4.5297e-06	-1.21403
Bdh1	ENSMUSG00000046598	1.32685e-07	4.55466e-06	-1.74907
Ncald	ENSMUSG00000051359	1.33035e-07	4.55857e-06	-1.20975
Mrpl22	ENSMUSG00000020514	1.33832e-07	4.57778e-06	-30.8611
Stxbp5	ENSMUSG00000019790	1.38931e-07	4.73541e-06	-1.21433
Mrps22	ENSMUSG00000032459	1.4004e-07	4.76482e-06	-23.2962
Rgs7	ENSMUSG00000026527	1.44333e-07	4.90223e-06	-1.21618
AW047730	ENSMUSG00000097428	1.472e-07	4.9821e-06	-1.25537
Dcun1d4	ENSMUSG00000051674	1.48074e-07	4.99422e-06	-1.25281
Zfp637	ENSMUSG00000059689	1.55634e-07	5.23094e-06	-1.45449
Malsu1	ENSMUSG00000029815	1.64678e-07	5.47772e-06	-32.1438
mt-Atp8	ENSMUSG00000064356	1.79228e-07	5.94126e-06	1.22901
Gpcpd1	ENSMUSG00000027346	1.91665e-07	6.29245e-06	-1.44739
Peli1	ENSMUSG00000020134	1.91775e-07	6.29245e-06	-26.0331
Bcar1	ENSMUSG00000031955	2.09409e-07	6.77895e-06	-1.66821
Blmh	ENSMUSG00000020840	2.10215e-07	6.78344e-06	-1.23686
Atad3a	ENSMUSG00000029036	2.11366e-07	6.79676e-06	-18.5435
Spns1	ENSMUSG00000030741	2.11753e-07	6.79789e-06	-1.46175
Ranbp3	ENSMUSG00000002372	2.15586e-07	6.88023e-06	-1.23514
Zfp239	ENSMUSG00000042097	2.22722e-07	7.07948e-06	-23.0382
Tor1a	ENSMUSG00000026849	2.23264e-07	7.08506e-06	-1.2671
Cttnbp2	ENSMUSG00000000416	2.28732e-07	7.21003e-06	-1.26155
Erh	ENSMUSG00000021131	2.29068e-07	7.21003e-06	-1.33115
Srr	ENSMUSG00000001323	2.3044e-07	7.24143e-06	-1.63829
Synpr	ENSMUSG00000056296	2.40442e-07	7.49923e-06	-1.28202
Mpi	ENSMUSG00000032306	2.40584e-07	7.49923e-06	-1.84303
Cnksr2	ENSMUSG00000025658	2.56686e-07	7.93714e-06	-1.21137
Rasa1	ENSMUSG00000021549	2.57395e-07	7.94635e-06	-1.36665
Camk2g	ENSMUSG00000021820	2.64995e-07	8.11616e-06	-1.21405
Hddc2	ENSMUSG00000000295	2.73362e-07	8.34596e-06	-20.8225
Slc38a1	ENSMUSG00000023169	2.83864e-07	8.63929e-06	-1.42752
2410002F23Rik	ENSMUSG00000045411	2.89804e-07	8.76486e-06	-1.53349
Tmem175	ENSMUSG00000013495	2.95231e-07	8.88607e-06	-27.2316
Afg3l2	ENSMUSG00000024527	2.99663e-07	8.97873e-06	-1.27896
Trafd1	ENSMUSG00000042726	3.07562e-07	9.18693e-06	-25.5821
Dctpp1	ENSMUSG00000042462	3.08292e-07	9.19451e-06	-1.52293
Lrrc73	ENSMUSG00000071073	3.31926e-07	9.80856e-06	-1.25441
Ppp1r14a	ENSMUSG00000037166	3.35523e-07	9.89973e-06	-29.1327
Tmem189	ENSMUSG00000090213	3.39075e-07	9.98926e-06	-1.29562
Miat	ENSMUSG00000097767	4.09524e-07	1.1795e-05	-1.21976
Mtx1	ENSMUSG00000064068	4.08561e-07	1.1795e-05	-1.56023
Sidt1	ENSMUSG00000022696	4.09147e-07	1.1795e-05	-26.1544
Psmg2	ENSMUSG00000024537	4.17458e-07	1.19878e-05	-25.7499
Clvs2	ENSMUSG00000019785	4.44634e-07	1.26781e-05	-1.43836
U2af2	ENSMUSG00000030435	4.70897e-07	1.32661e-05	-1.27638
Nme7	ENSMUSG00000026575	4.89475e-07	1.36699e-05	-1.48364
Daglb	ENSMUSG00000039206	4.93319e-07	1.37574e-05	-29.7252
Nipal3	ENSMUSG00000028803	5.09525e-07	1.41076e-05	-29.0899
Dgke	ENSMUSG00000000276	5.13909e-07	1.41883e-05	-1.55784
Apmap	ENSMUSG00000033096	5.44247e-07	1.48561e-05	-1.34009
Cfap298	ENSMUSG00000022972	5.44092e-07	1.48561e-05	-1.53299
Qrich1	ENSMUSG00000006673	5.48972e-07	1.49639e-05	-1.53296
Prkag1	ENSMUSG00000067713	5.53206e-07	1.50581e-05	-1.27051
Lrrc41	ENSMUSG00000028703	5.83479e-07	1.57271e-05	-28.2655
Bex1	ENSMUSG00000050071	5.91377e-07	1.59178e-05	-1.20443
Ssx2ip	ENSMUSG00000036825	6.27659e-07	1.67082e-05	-1.21828
Ptprj	ENSMUSG00000025314	6.31427e-07	1.67854e-05	-1.20601
Tctex1d2	ENSMUSG00000014075	6.46959e-07	1.71511e-05	-18.7851
Siva1	ENSMUSG00000064326	6.58268e-07	1.7427e-05	-1.6131
Exosc4	ENSMUSG00000034259	7.09055e-07	1.86185e-05	-1.34124
Mog	ENSMUSG00000076439	7.20846e-07	1.88768e-05	-1.51554
Tro	ENSMUSG00000025272	7.27205e-07	1.89918e-05	-1.25899
Zbtb8os	ENSMUSG00000057572	7.30749e-07	1.90568e-05	-1.61112
Meis3	ENSMUSG00000041420	7.32212e-07	1.90568e-05	-19.0711
Casc4	ENSMUSG00000060227	7.35321e-07	1.91006e-05	-1.63561
Zdhhc4	ENSMUSG00000001844	7.47919e-07	1.93757e-05	-17.5453
Slc50a1	ENSMUSG00000027953	7.6853e-07	1.98564e-05	-1.53622
Nup88	ENSMUSG00000040667	7.6961e-07	1.98578e-05	-25.0731
Mag	ENSMUSG00000036634	7.85852e-07	2.02252e-05	-1.27689
Mpped2	ENSMUSG00000016386	7.86989e-07	2.02252e-05	-29.3084
0610010K14Rik	ENSMUSG00000020831	8.29888e-07	2.11868e-05	-1.2467
Ubl7	ENSMUSG00000055720	8.57756e-07	2.17546e-05	-1.21872
Tspan17	ENSMUSG00000025875	8.9115e-07	2.24542e-05	-1.49054
Asb8	ENSMUSG00000048175	9.01059e-07	2.26154e-05	-28.5852
Fbxw2	ENSMUSG00000035949	9.18708e-07	2.29986e-05	-1.37396
Tceal1	ENSMUSG00000049536	9.51053e-07	2.36551e-05	-1.48591
Mrps23	ENSMUSG00000023723	9.56084e-07	2.37497e-05	-1.24209
Mapk8	ENSMUSG00000021936	1.02132e-06	2.50853e-05	-1.64344
Pnpo	ENSMUSG00000018659	1.02153e-06	2.50853e-05	-20.7889
Hlf	ENSMUSG00000003949	1.08282e-06	2.63558e-05	-1.25606
Ccdc149	ENSMUSG00000045790	1.12032e-06	2.7166e-05	-1.23558
Senp2	ENSMUSG00000022855	1.12462e-06	2.72361e-05	-1.29943
Sec61a1	ENSMUSG00000030082	1.12635e-06	2.72439e-05	-1.2531
Dnttip1	ENSMUSG00000017299	1.15691e-06	2.79133e-05	-1.55517
Hapln4	ENSMUSG00000007594	1.15881e-06	2.79242e-05	-1.31891
Kdm1a	ENSMUSG00000036940	1.20246e-06	2.88321e-05	-1.4169
Spsb3	ENSMUSG00000024160	1.22102e-06	2.91328e-05	-1.25937
Slc27a4	ENSMUSG00000059316	1.22103e-06	2.91328e-05	-1.43344
Eif2a	ENSMUSG00000027810	1.22964e-06	2.923e-05	-1.51752
Ccar2	ENSMUSG00000033712	1.24696e-06	2.9569e-05	-1.39725
Ice1	ENSMUSG00000034525	1.2837e-06	3.03145e-05	-31.1614
Txnrd1	ENSMUSG00000020250	1.32461e-06	3.11809e-05	-29.6807
Neu1	ENSMUSG00000007038	1.35231e-06	3.16494e-05	-1.48526
1110038B12Rik	ENSMUSG00000092203	1.3788e-06	3.21198e-05	-1.7017
Lrrn1	ENSMUSG00000034648	1.39248e-06	3.23579e-05	-1.57082
Kcng2	ENSMUSG00000059852	1.39648e-06	3.23989e-05	-27.7207
Them6	ENSMUSG00000056665	1.42907e-06	3.29967e-05	-30.1514
Bcap29	ENSMUSG00000020650	1.43081e-06	3.29974e-05	-1.65113
Sgk1	ENSMUSG00000019970	1.47182e-06	3.35428e-05	-1.25956
Eapp	ENSMUSG00000054302	1.47614e-06	3.36017e-05	-1.51346
Slc6a6	ENSMUSG00000030096	1.4905e-06	3.38839e-05	-20.8225
Stxbp6	ENSMUSG00000046314	1.50755e-06	3.4178e-05	-30.9173
Phldb1	ENSMUSG00000048537	1.51429e-06	3.42282e-05	-25.0731
Slc25a17	ENSMUSG00000022404	1.52278e-06	3.43398e-05	-1.4497
Psmf1	ENSMUSG00000032869	1.52275e-06	3.43398e-05	-20.2834
Ptrhd1	ENSMUSG00000096199	1.53075e-06	3.44393e-05	-26.9781
Lyrm4	ENSMUSG00000046573	1.55899e-06	3.49931e-05	-25.4806
Coq7	ENSMUSG00000030652	1.61298e-06	3.6121e-05	-1.20136
Mboat2	ENSMUSG00000020646	1.62786e-06	3.64121e-05	-21.5608
Sdhaf1	ENSMUSG00000074211	1.63415e-06	3.64683e-05	-1.37961
Dbpht2	ENSMUSG00000029878	1.66715e-06	3.71191e-05	-29.4775
Shisa5	ENSMUSG00000025647	1.68916e-06	3.74842e-05	-1.33534
1110038F14Rik	ENSMUSG00000063236	1.69813e-06	3.74842e-05	-1.44741
Btrc	ENSMUSG00000025217	1.7145e-06	3.77385e-05	-22.9465
Nr2c2ap	ENSMUSG00000071078	1.75841e-06	3.85296e-05	-26.4951
Fndc10	ENSMUSG00000074738	1.77115e-06	3.86771e-05	-20.6836
2310009A05Rik	ENSMUSG00000098332	1.77802e-06	3.87834e-05	-1.4066
Wdr74	ENSMUSG00000042729	1.82694e-06	3.95824e-05	-31.09
Slc23a2	ENSMUSG00000027340	1.85313e-06	4.00151e-05	-1.42842
Taf11	ENSMUSG00000024218	1.85677e-06	4.0049e-05	-1.28508
Ubac1	ENSMUSG00000036352	1.89546e-06	4.07471e-05	-29.1357
Rab4a	ENSMUSG00000019478	1.9004e-06	4.08079e-05	-1.40226
Acyp2	ENSMUSG00000060923	1.91363e-06	4.09101e-05	-1.22297
Uchl5	ENSMUSG00000018189	1.93642e-06	4.13101e-05	-1.21123
Nt5c3	ENSMUSG00000029780	1.95874e-06	4.15072e-05	-1.40172
1110059G10Rik	ENSMUSG00000032551	1.98839e-06	4.19975e-05	-26.5599
Fam169a	ENSMUSG00000041817	2.01592e-06	4.24397e-05	-26.1544
Maneal	ENSMUSG00000042763	2.06611e-06	4.33548e-05	-1.40315
Gadd45gip1	ENSMUSG00000033751	2.07069e-06	4.33706e-05	-1.20966
Jakmip2	ENSMUSG00000024502	2.10391e-06	4.3957e-05	-19.5334
Asb13	ENSMUSG00000033781	2.13752e-06	4.44668e-05	-4.36826
Svbp	ENSMUSG00000028643	2.26319e-06	4.67791e-05	-1.54448
Insyn1	ENSMUSG00000066607	2.34277e-06	4.80131e-05	-1.2782
Rapgef2	ENSMUSG00000062232	2.34756e-06	4.80604e-05	-1.22577
Mrpl38	ENSMUSG00000020775	2.38431e-06	4.86765e-05	-1.3863
Hs2st1	ENSMUSG00000040151	2.4266e-06	4.93127e-05	-1.57221
Pcca	ENSMUSG00000041650	2.65537e-06	5.34003e-05	-22.4554
Pnck	ENSMUSG00000002012	2.77694e-06	5.54986e-05	-1.26519
Csnk1e	ENSMUSG00000022433	2.82478e-06	5.62802e-05	-1.52044
Cebpd	ENSMUSG00000071637	2.86129e-06	5.6882e-05	-1.39062
Tcta	ENSMUSG00000039461	2.86676e-06	5.6882e-05	-22.4029
Car2	ENSMUSG00000027562	2.89115e-06	5.73071e-05	1.20637
Lrrn3	ENSMUSG00000036295	2.90159e-06	5.74551e-05	-1.40559
Cacfd1	ENSMUSG00000015488	2.94848e-06	5.82047e-05	-1.51836
Mib2	ENSMUSG00000029060	2.99135e-06	5.88706e-05	-1.47272
2810468N07Rik	ENSMUSG00000091475	3.08157e-06	6.05229e-05	-14.5311
Arl16	ENSMUSG00000057594	3.11156e-06	6.09261e-05	-18.1557
Scyl1	ENSMUSG00000024941	3.14573e-06	6.15328e-05	-25.73
Kcnj9	ENSMUSG00000038026	3.19483e-06	6.24301e-05	-29.1529
Nagk	ENSMUSG00000034744	3.21642e-06	6.27885e-05	-1.51675
Lsm5	ENSMUSG00000091625	3.46658e-06	6.71293e-05	-1.50251
Sec61a2	ENSMUSG00000025816	3.61935e-06	6.95996e-05	-24.9678
Gpr158	ENSMUSG00000045967	3.73492e-06	7.15372e-05	-1.21489
Kcnc3	ENSMUSG00000062785	3.84441e-06	7.34886e-05	-1.22022
Smim8	ENSMUSG00000028295	3.84931e-06	7.35097e-05	-1.4067
Ppif	ENSMUSG00000021868	3.87259e-06	7.37356e-05	-20.5924
Atg13	ENSMUSG00000027244	3.94979e-06	7.50577e-05	-1.31627
Cpeb1	ENSMUSG00000025586	4.00269e-06	7.56775e-05	-1.39725
Abcg4	ENSMUSG00000032131	4.00399e-06	7.56775e-05	-23.4675
Oxa1l	ENSMUSG00000000959	4.15257e-06	7.78994e-05	-1.44956
Coq8a	ENSMUSG00000026489	4.1499e-06	7.78994e-05	-1.99214
Gmppa	ENSMUSG00000033021	4.15423e-06	7.78994e-05	-16.73
Nlgn1	ENSMUSG00000063887	4.20754e-06	7.84894e-05	-30.1765
Czib	ENSMUSG00000028608	4.24988e-06	7.90501e-05	-1.23771
Pmpcb	ENSMUSG00000029017	4.28079e-06	7.95486e-05	-1.28218
Hdac3	ENSMUSG00000024454	4.29741e-06	7.97808e-05	-1.21635
Rbmx	ENSMUSG00000031134	4.52507e-06	8.3488e-05	-25.1771
Lmo7	ENSMUSG00000033060	4.5779e-06	8.41793e-05	-1.41634
Magoh	ENSMUSG00000028609	4.62989e-06	8.48931e-05	-1.20811
Sf3b4	ENSMUSG00000068856	4.69832e-06	8.60661e-05	-1.37158
Smpd3	ENSMUSG00000031906	5.04992e-06	9.15523e-05	-1.24802
Ccdc59	ENSMUSG00000019897	5.1214e-06	9.25876e-05	-28.5818
Tspyl2	ENSMUSG00000041096	5.20106e-06	9.37646e-05	-1.55963
Rcc2	ENSMUSG00000040945	5.39368e-06	9.64276e-05	-1.3683
Zfand2b	ENSMUSG00000026197	5.6969e-06	0.000100546	-1.66843
Mrps11	ENSMUSG00000030611	5.72822e-06	0.000101007	-1.32681
Prpf40b	ENSMUSG00000023007	5.82816e-06	0.000102582	-29.3821
Grasp	ENSMUSG00000000531	5.88924e-06	0.000103375	-1.47691
Bcl7a	ENSMUSG00000029438	6.29107e-06	0.000108749	-1.41631
Kxd1	ENSMUSG00000055553	6.36744e-06	0.000109774	-1.28381
Ephb6	ENSMUSG00000029869	6.40892e-06	0.000110195	-20.9507
Fkbp1b	ENSMUSG00000020635	6.42639e-06	0.000110239	-1.44811
Bsdc1	ENSMUSG00000040859	6.61402e-06	0.000113218	-20.7889
Snx4	ENSMUSG00000022808	6.88168e-06	0.00011728	-22.337
Tmsb15b2	ENSMUSG00000089996	7.20288e-06	0.00012243	-23.8417
Dtymk	ENSMUSG00000026281	7.51092e-06	0.000126996	-1.24577
U2af1l4	ENSMUSG00000078765	7.50609e-06	0.000126996	-1.27175
Ube2j2	ENSMUSG00000023286	7.52171e-06	0.000127067	-1.23959
Cbx4	ENSMUSG00000039989	8.04403e-06	0.000133738	-1.33477
Ache	ENSMUSG00000023328	8.04807e-06	0.000133738	-28.7775
Faf1	ENSMUSG00000010517	8.07741e-06	0.00013411	-17.9841
Snx12	ENSMUSG00000046032	8.11473e-06	0.000134614	-23.8626
Nub1	ENSMUSG00000028954	8.15439e-06	0.000135156	-1.55412
Mmadhc	ENSMUSG00000026766	8.26538e-06	0.000136527	-1.40175
Spata2l	ENSMUSG00000033594	8.71476e-06	0.000142488	-1.62144
Hap1	ENSMUSG00000006930	8.72972e-06	0.000142612	-21.5608
Maco1	ENSMUSG00000028826	8.75333e-06	0.000142757	-26.4951
Ctps	ENSMUSG00000028633	8.8892e-06	0.000144242	-20.0337
Skiv2l	ENSMUSG00000040356	8.92808e-06	0.000144509	-1.44731
Cnnm1	ENSMUSG00000025189	9.12634e-06	0.00014698	-1.39208
Smim19	ENSMUSG00000031534	9.4185e-06	0.000150805	-1.33001
Lrp12	ENSMUSG00000022305	9.44578e-06	0.000151117	-20.8225
Eprs	ENSMUSG00000026615	9.97395e-06	0.000158909	-1.30419
Csnk1g3	ENSMUSG00000073563	1.01351e-05	0.000160946	-1.38351
Slit1	ENSMUSG00000025020	1.02519e-05	0.000162493	-1.20543
Cndp2	ENSMUSG00000024644	1.03489e-05	0.000163491	-1.37604
Pacs1	ENSMUSG00000024855	1.04836e-05	0.000164988	-25.1771
Cetn2	ENSMUSG00000031347	1.05226e-05	0.000165468	-1.5081
Chmp6	ENSMUSG00000025371	1.05345e-05	0.00016552	-2.15356
Hgsnat	ENSMUSG00000037260	1.05962e-05	0.000166219	-1.64309
Vps45	ENSMUSG00000015747	1.06591e-05	0.000166936	-1.3298
Bzw2	ENSMUSG00000020547	1.07492e-05	0.00016821	-31.7703
Trappc9	ENSMUSG00000047921	1.09318e-05	0.000170652	-1.42408
Snrpb2	ENSMUSG00000008333	1.11964e-05	0.00017422	-1.39251
Bcas3	ENSMUSG00000059439	1.20244e-05	0.000185166	-28.5933
Deaf1	ENSMUSG00000058886	1.21245e-05	0.000186495	-1.41625
Ptpn3	ENSMUSG00000038764	1.213e-05	0.000186495	-1.44837
Dpysl4	ENSMUSG00000025478	1.21419e-05	0.000186529	-22.4424
Spock1	ENSMUSG00000056222	1.22185e-05	0.000187328	-1.24627
Nol6	ENSMUSG00000028430	1.2275e-05	0.00018768	-1.27413
Stk32c	ENSMUSG00000015981	1.25317e-05	0.000190999	-1.73149
Relch	ENSMUSG00000026319	1.26647e-05	0.000192722	-1.80684
C130071C03Rik	ENSMUSG00000050334	1.27484e-05	0.000193387	-16.9361
Creb3	ENSMUSG00000028466	1.28101e-05	0.000194019	-1.47987
Tmem115	ENSMUSG00000010045	1.42257e-05	0.000213286	-28.5413
Med30	ENSMUSG00000038622	1.42586e-05	0.000213613	-27.6341
Nob1	ENSMUSG00000003848	1.43307e-05	0.000214411	-24.485
Rnf115	ENSMUSG00000028098	1.44118e-05	0.000215241	-1.22369
Crlf1	ENSMUSG00000007888	1.45918e-05	0.000217425	-2.56802
Tnks	ENSMUSG00000031529	1.48436e-05	0.000220497	-26.8567
Atxn2l	ENSMUSG00000032637	1.494e-05	0.000221419	-1.31828
Pcnx3	ENSMUSG00000054874	1.49322e-05	0.000221419	-16.5146
Zpr1	ENSMUSG00000032078	1.55611e-05	0.000228869	-30.8846
Ipo4	ENSMUSG00000002319	1.57564e-05	0.000231389	-1.33676
Wdr6	ENSMUSG00000066357	1.62174e-05	0.000236899	-1.4617
Pgam5	ENSMUSG00000029500	1.66932e-05	0.000242567	-1.43334
Mettl26	ENSMUSG00000025731	1.69001e-05	0.000245204	-1.2908
Ankrd13d	ENSMUSG00000005986	1.69959e-05	0.000246224	-25.7714
Mzt2	ENSMUSG00000022671	1.70374e-05	0.000246641	-1.44189
Minar2	ENSMUSG00000050875	1.71797e-05	0.000248143	-21.2928
Tmem165	ENSMUSG00000029234	1.71765e-05	0.000248143	-21.5608
Iffo1	ENSMUSG00000038271	1.72625e-05	0.000248967	-1.70116
H2-D1	ENSMUSG00000073411	1.72854e-05	0.000249111	-26.5178
Cdk4	ENSMUSG00000006728	1.74305e-05	0.000250455	-1.20932
Odf2	ENSMUSG00000026790	1.74282e-05	0.000250455	-15.7146
Tmem199	ENSMUSG00000051232	1.79127e-05	0.000256431	-1.24299
Map2k5	ENSMUSG00000058444	1.82799e-05	0.000261494	-1.39856
Dhrs7	ENSMUSG00000021094	1.86565e-05	0.0002657	-1.35744
Mpp1	ENSMUSG00000031402	1.88174e-05	0.000267008	-1.59887
Raf1	ENSMUSG00000000441	1.91485e-05	0.000270317	-1.68207
Vps13d	ENSMUSG00000020220	1.92647e-05	0.000271758	-1.47452
Stam	ENSMUSG00000026718	1.95704e-05	0.000275668	-1.51228
Ubap1	ENSMUSG00000028437	1.96021e-05	0.000275809	-24.6498
Rasal1	ENSMUSG00000029602	1.97093e-05	0.000276818	-27.361
Pnrc2	ENSMUSG00000028675	1.99046e-05	0.000278953	-1.41935
Pla2g12a	ENSMUSG00000027999	2.00241e-05	0.000280424	-1.54042
Fgf12	ENSMUSG00000022523	2.06576e-05	0.000287215	-1.23184
Ercc1	ENSMUSG00000003549	2.07173e-05	0.000287838	-20.736
Rims2	ENSMUSG00000037386	2.09049e-05	0.00028982	-16.73
Dnajc18	ENSMUSG00000024350	2.10052e-05	0.000291001	-1.50722
Gid8	ENSMUSG00000027573	2.10846e-05	0.000291892	-1.64273
Fam160a2	ENSMUSG00000044465	2.16065e-05	0.000297837	-23.8626
Sart3	ENSMUSG00000018974	2.16762e-05	0.000298371	-23.5641
Ythdf1	ENSMUSG00000038848	2.18079e-05	0.000299545	-1.56665
Vps11	ENSMUSG00000032127	2.19463e-05	0.000301018	-1.44464
Rtkn	ENSMUSG00000034930	2.25619e-05	0.000308367	-1.50523
Mir22hg	ENSMUSG00000085148	2.3905e-05	0.00032417	-22.1882
Vps35l	ENSMUSG00000030982	2.39194e-05	0.00032417	-24.3188
Slc4a3	ENSMUSG00000006576	2.40495e-05	0.000325327	-1.29647
Ciao1	ENSMUSG00000003662	2.40553e-05	0.000325327	-1.37583
Ccsap	ENSMUSG00000031971	2.41179e-05	0.000325718	-2.33665
Spag7	ENSMUSG00000018287	2.43482e-05	0.00032837	-1.2525
Vars	ENSMUSG00000007029	2.45561e-05	0.000330252	-23.6684
Actr8	ENSMUSG00000015971	2.47468e-05	0.000332123	-1.78184
Ankmy2	ENSMUSG00000036188	2.49533e-05	0.000334198	-19.4585
Rragd	ENSMUSG00000028278	2.53398e-05	0.000337735	-1.81559
Osbp	ENSMUSG00000024687	2.57199e-05	0.000342094	-16.0869
Tubg2	ENSMUSG00000045007	2.65769e-05	0.000351797	-26.9313
Tlk1	ENSMUSG00000041997	2.70183e-05	0.000356177	-1.40815
Lrfn5	ENSMUSG00000035653	2.70912e-05	0.000356651	-1.31153
Ubap2l	ENSMUSG00000042520	2.71809e-05	0.000357589	-26.7042
Mtdh	ENSMUSG00000022255	2.79618e-05	0.000365869	-1.4277
Nrsn2	ENSMUSG00000059361	2.83958e-05	0.000370295	-1.332
Tle4	ENSMUSG00000024642	2.88609e-05	0.000375095	-29.4184
Txndc5	ENSMUSG00000038991	2.89773e-05	0.000376354	-23.5538
Lyrm2	ENSMUSG00000045854	2.91702e-05	0.000378487	-25.5964
Zdhhc18	ENSMUSG00000037553	2.93953e-05	0.000380159	-13.8045
Mpp3	ENSMUSG00000052373	2.93765e-05	0.000380159	-30.1514
Ufsp2	ENSMUSG00000031634	3.08805e-05	0.000396807	-1.61685
Tram1l1	ENSMUSG00000044528	3.12531e-05	0.000401061	-22.4554
A830018L16Rik	ENSMUSG00000057715	3.18198e-05	0.000407791	-27.2316
Ptgr2	ENSMUSG00000072946	3.23061e-05	0.000413253	-23.4444
Ddx42	ENSMUSG00000020705	3.24237e-05	0.000414431	-1.65848
Slc25a19	ENSMUSG00000020744	3.34426e-05	0.000425485	-27.6427
Snhg4	ENSMUSG00000117694,ENSMUSG00000117869	3.36807e-05	0.000427669	-14.4606
Mrpl40	ENSMUSG00000022706	3.42519e-05	0.000434352	-1.2603
Eef1e1	ENSMUSG00000001707	3.51587e-05	0.000444393	-1.33549
Igbp1	ENSMUSG00000031221	3.52815e-05	0.000445362	-1.49559
Bmp1	ENSMUSG00000022098	3.54282e-05	0.000446631	-18.3084
Spata2	ENSMUSG00000047030	3.5935e-05	0.000451841	-1.63353
Plppr5	ENSMUSG00000033342	3.59649e-05	0.000451923	-1.39814
Cacna1h	ENSMUSG00000024112	3.6004e-05	0.000452121	-1.50989
Pcdh9	ENSMUSG00000055421	3.71367e-05	0.000464233	-1.22783
Ggct	ENSMUSG00000002797	3.72699e-05	0.000465296	-1.56249
Nrip3	ENSMUSG00000034825	3.87156e-05	0.000480551	-1.22847
Snrpa1	ENSMUSG00000030512	3.9625e-05	0.000491208	-1.36795
Edc4	ENSMUSG00000036270	3.96118e-05	0.000491208	-1.44824
Cisd3	ENSMUSG00000078695	4.00058e-05	0.000494889	-1.32216
Mrpl32	ENSMUSG00000015672	4.04837e-05	0.00049929	-1.20004
Fam20c	ENSMUSG00000025854	4.16778e-05	0.000511407	-21.5698
Anp32b	ENSMUSG00000028333	4.24314e-05	0.000519006	-1.26209
Wdr45	ENSMUSG00000039382	4.30014e-05	0.000525313	-1.53141
Ntmt1	ENSMUSG00000026857	4.34715e-05	0.000529554	-1.51593
Fbxo33	ENSMUSG00000035329	4.5251e-05	0.000549322	-30.0211
Krt10	ENSMUSG00000019761	4.70921e-05	0.000568459	-1.21044
Entr1	ENSMUSG00000026927	4.77196e-05	0.000573169	-1.26809
Med15	ENSMUSG00000012114	4.83858e-05	0.00058009	-27.7619
Tsr2	ENSMUSG00000025264	5.07429e-05	0.00060311	-1.35039
Crebzf	ENSMUSG00000051451	5.12788e-05	0.000609051	-21.6741
Dpp3	ENSMUSG00000063904	5.15224e-05	0.000611247	-24.6809
Tm9sf4	ENSMUSG00000068040	5.35124e-05	0.000632375	-1.44611
Anapc2	ENSMUSG00000026965	5.38289e-05	0.000635103	-1.38211
Exoc1	ENSMUSG00000036435	5.40762e-05	0.000637242	-22.9824
Miga2	ENSMUSG00000026858	5.4469e-05	0.000641089	-1.30098
Upf3a	ENSMUSG00000038398	5.61572e-05	0.000656957	-23.6661
Dmac2	ENSMUSG00000057229	5.64084e-05	0.0006587	-28.8835
Ube2i	ENSMUSG00000015120	5.66665e-05	0.000661174	-1.29171
Slc7a14	ENSMUSG00000069072	5.70554e-05	0.000664248	-1.20352
Mrps10	ENSMUSG00000034729	5.7343e-05	0.000667195	-1.36459
BC003965	ENSMUSG00000067722	5.90313e-05	0.000682728	-1.23174
Tmbim4	ENSMUSG00000020225	6.0268e-05	0.000694538	-1.23854
Setd2	ENSMUSG00000044791	6.06581e-05	0.000697785	-15.7146
Jakmip1	ENSMUSG00000063646,ENSMUSG00000113373	6.1442e-05	0.000706382	-12.8335
Ggps1	ENSMUSG00000021302	6.16985e-05	0.000708092	-28.7674
Mrpl2	ENSMUSG00000002767	6.18466e-05	0.000708925	-1.39659
Robo2	ENSMUSG00000052516	6.2079e-05	0.000710399	-1.30354
Apopt1	ENSMUSG00000037787	6.20855e-05	0.000710399	-1.38556
Mepce	ENSMUSG00000029726	6.22524e-05	0.000711887	-17.0156
Exoc6	ENSMUSG00000053799	6.31788e-05	0.000721627	-31.2101
Plbd2	ENSMUSG00000029598	6.3466e-05	0.00072448	-1.61565
Drg2	ENSMUSG00000020537	6.37303e-05	0.000726772	-1.33762
Tsr3	ENSMUSG00000015126	6.37797e-05	0.000726772	-22.1178
Ccdc88a	ENSMUSG00000032740	6.46175e-05	0.000735885	-18.9192
Plpp6	ENSMUSG00000040105	6.51209e-05	0.00073944	-1.40824
Homer3	ENSMUSG00000003573	6.72546e-05	0.000761877	-1.38475
Trank1	ENSMUSG00000062296	6.77217e-05	0.000765822	-27.4392
4932438A13Rik	ENSMUSG00000037270	6.83733e-05	0.000771836	-1.51687
Mvb12a	ENSMUSG00000031813	6.89459e-05	0.000776938	-20.6091
Fkrp	ENSMUSG00000048920	6.99337e-05	0.000785779	-1.53456
Rbm22	ENSMUSG00000024604	6.99976e-05	0.00078604	-29.7527
Ankrd24	ENSMUSG00000054708	7.15513e-05	0.000801624	-20.4993
Pccb	ENSMUSG00000032527	7.41043e-05	0.000824491	-1.4031
Rnmt	ENSMUSG00000009535	7.42218e-05	0.000824848	-1.39312
Fubp1	ENSMUSG00000028034	7.43712e-05	0.000825665	-1.28603
Gtpbp2	ENSMUSG00000023952	7.47025e-05	0.000828285	-1.97652
Sec23b	ENSMUSG00000027429	7.53648e-05	0.0008332	-1.31121
Bcat1	ENSMUSG00000030268	7.52771e-05	0.0008332	-1.32359
Osbpl8	ENSMUSG00000020189	7.54172e-05	0.0008332	-1.61509
Pdgfa	ENSMUSG00000025856	7.54476e-05	0.0008332	-22.9582
Tbc1d20	ENSMUSG00000027465	7.89933e-05	0.000866908	-1.43388
Rhof	ENSMUSG00000029449	7.90827e-05	0.000867396	-26.9781
Surf2	ENSMUSG00000014873	8.21341e-05	0.000895276	-27.1867
Fam57b	ENSMUSG00000058966	8.73154e-05	0.000941662	-1.2035
Tlk2	ENSMUSG00000020694	8.7376e-05	0.000941789	-21.3874
Gdap1	ENSMUSG00000025777	9.22821e-05	0.000983618	-1.27461
Safb2	ENSMUSG00000042625	9.23255e-05	0.000983618	-25.9688
1810026B05Rik	ENSMUSG00000101970	9.25952e-05	0.000985405	-18.6543
Pomgnt1	ENSMUSG00000028700	9.35674e-05	0.000993017	-1.26551

## Sheet: Neocortex
Gene name	Ensembl ID	P-value (SD vs. NSD)	FDR step up (SD vs. NSD)	Fold change (SD vs. NSD)
Homer1	ENSMUSG00000007617	0	0	1.77789
Egr1	ENSMUSG00000038418	0	0	2.15737
Arc	ENSMUSG00000022602	0	0	64.524
Hspa5	ENSMUSG00000026864	1.81748e-197	8.78116e-194	1.40451
Egr3	ENSMUSG00000033730	6.85508e-170	2.64962e-166	1.61383
Ier5	ENSMUSG00000056708	2.24722e-154	7.23829e-151	1.47601
Nr4a1	ENSMUSG00000023034	2.17359e-150	6.00098e-147	1.88999
Vgf	ENSMUSG00000037428	2.63448e-149	6.36425e-146	1.41587
Gm42418	ENSMUSG00000098178	4.12446e-147	8.8566e-144	1.48205
Pdp1	ENSMUSG00000049225	1.85538e-117	3.25973e-114	1.4626
Bhlhe40	ENSMUSG00000030103	1.43334e-111	2.30839e-108	1.82047
Fmnl1	ENSMUSG00000055805	1.39726e-110	2.07718e-107	1.62904
Sgsm1	ENSMUSG00000042216	3.04539e-96	3.92368e-93	1.60381
Galnt9	ENSMUSG00000033316	2.16524e-91	2.61533e-88	1.38
Egr4	ENSMUSG00000071341	2.77094e-90	2.97507e-87	28.8016
Calr	ENSMUSG00000003814	1.02404e-88	1.04161e-85	1.21138
Dnajb5	ENSMUSG00000036052	3.40499e-87	3.29024e-84	1.55653
Pdia6	ENSMUSG00000020571	1.35023e-85	1.18611e-82	1.32576
Syne1	ENSMUSG00000096054	1.31504e-85	1.18611e-82	1.36172
Schip1	ENSMUSG00000027777	7.08599e-82	5.95408e-79	1.32496
Spred1	ENSMUSG00000027351	7.66118e-79	6.16917e-76	1.328
Enc1	ENSMUSG00000041773	2.29499e-78	1.77412e-75	1.23805
Dusp6	ENSMUSG00000019960	3.86559e-78	2.87332e-75	1.46139
Gfod1	ENSMUSG00000051335	1.19981e-75	8.58795e-73	1.47806
Trim9	ENSMUSG00000021071	7.80675e-75	5.38833e-72	1.2257
Malat1	ENSMUSG00000092341	1.98806e-72	1.32487e-69	1.35136
Lars2	ENSMUSG00000035202	1.18991e-71	7.66537e-69	1.5223
Mical2	ENSMUSG00000038244	1.4185e-68	8.56683e-66	1.28525
mt-Atp8	ENSMUSG00000064356	2.5487e-68	1.49261e-65	1.20285
Ptgds	ENSMUSG00000015090	2.78744e-63	1.41763e-60	-1.30879
Etv5	ENSMUSG00000013089	2.00243e-62	9.67474e-60	1.47245
Trib2	ENSMUSG00000020601	4.9256e-61	2.32176e-58	24.7315
Mast3	ENSMUSG00000031833	3.8564e-57	1.62019e-54	1.21895
Spred2	ENSMUSG00000045671	8.83386e-55	3.48415e-52	1.40328
Neurod6	ENSMUSG00000037984	3.57048e-54	1.353e-51	1.4446
Dusp1	ENSMUSG00000024190	8.87004e-54	3.29658e-51	28.2142
Camk1g	ENSMUSG00000016179	2.21166e-53	7.91528e-51	23.3522
Synj2	ENSMUSG00000023805	1.88262e-52	6.38309e-50	1.44641
Sfpq	ENSMUSG00000028820	1.36621e-51	4.55231e-49	1.31419
Xbp1	ENSMUSG00000020484	1.06892e-50	3.50135e-48	1.34352
Per1	ENSMUSG00000020893	2.15808e-49	6.72694e-47	1.37685
Klf10	ENSMUSG00000037465	4.9879e-49	1.5301e-46	23.3601
Manf	ENSMUSG00000032575	3.53405e-48	1.0044e-45	1.23122
Irs2	ENSMUSG00000038894	5.19586e-48	1.45529e-45	26.3728
Mir124a-1hg	ENSMUSG00000097545	4.29922e-46	1.12279e-43	1.34383
Tmem151b	ENSMUSG00000096847	3.49375e-44	8.76886e-42	1.33577
Elavl3	ENSMUSG00000003410	4.3937e-43	1.04831e-40	1.20716
Sbk1	ENSMUSG00000042978	9.51088e-43	2.21454e-40	29.2398
Kcnf1	ENSMUSG00000051726	8.65988e-41	1.85956e-38	1.25871
Fscn1	ENSMUSG00000029581	3.33748e-39	6.86172e-37	1.21373
Cacng2	ENSMUSG00000019146	4.64628e-39	9.45201e-37	1.27371
Tub	ENSMUSG00000031028	9.247e-39	1.86154e-36	1.33532
Srsf7	ENSMUSG00000024097	2.57419e-38	4.97489e-36	1.26514
Rhobtb2	ENSMUSG00000022075	2.9213e-38	5.5898e-36	1.3333
Trak1	ENSMUSG00000032536	4.85814e-38	9.20474e-36	1.20652
Agap2	ENSMUSG00000025422	5.31284e-38	9.96853e-36	1.30812
Phlda1	ENSMUSG00000020205	4.62643e-37	8.20279e-35	1.38803
Dusp14	ENSMUSG00000018648	9.06961e-37	1.56499e-34	1.24131
Cdr1os	ENSMUSG00000071753	1.44438e-36	2.44861e-34	1.28321
Otub2	ENSMUSG00000021203	2.30572e-35	3.65248e-33	21.5231
Chordc1	ENSMUSG00000001774	6.31485e-35	9.92202e-33	1.28297
Uba52	ENSMUSG00000090137	1.18343e-34	1.82968e-32	-1.25262
Cap1	ENSMUSG00000028656	2.64386e-33	3.9304e-31	1.23491
Jade2	ENSMUSG00000020387	8.76245e-33	1.27326e-30	27.2125
Crem	ENSMUSG00000063889	2.05963e-32	2.9268e-30	28.0234
Dnajc21	ENSMUSG00000044224	2.39439e-32	3.37767e-30	1.25969
Cobl	ENSMUSG00000020173	7.09618e-32	9.59026e-30	1.27057
Hivep3	ENSMUSG00000028634	1.17327e-31	1.57463e-29	1.21608
Ttr	ENSMUSG00000061808	4.37538e-31	5.56306e-29	-1.45131
Mafg	ENSMUSG00000051510	1.72169e-30	2.10591e-28	1.2328
Hecw2	ENSMUSG00000042807	3.00385e-30	3.62828e-28	-1.2741
Bdnf	ENSMUSG00000048482	3.16458e-30	3.79868e-28	27.4382
Ccnd1	ENSMUSG00000070348	5.09732e-30	5.97035e-28	25.6887
Samd4b	ENSMUSG00000109336	1.87302e-29	2.15464e-27	1.22403
Stt3b	ENSMUSG00000032437	2.20317e-29	2.51943e-27	1.22204
Dpf1	ENSMUSG00000030584	2.49433e-29	2.83561e-27	22.8245
St8sia5	ENSMUSG00000025425	4.73816e-29	5.29305e-27	1.29689
Wwc1	ENSMUSG00000018849	8.59702e-29	9.49406e-27	1.27812
Synpo	ENSMUSG00000043079	2.14598e-28	2.34312e-26	1.25016
Tmem121b	ENSMUSG00000094626	1.35787e-27	1.40332e-25	1.2764
Hexim1	ENSMUSG00000048878	1.46575e-27	1.50676e-25	1.20093
Irf2bpl	ENSMUSG00000034168	1.63982e-27	1.67678e-25	1.27742
Hivep1	ENSMUSG00000021366	5.42959e-27	5.29961e-25	1.23235
Lrrk2	ENSMUSG00000036273	7.61526e-27	7.28576e-25	24.5025
Tmem198	ENSMUSG00000051703	2.02021e-26	1.86807e-24	1.23226
Actn4	ENSMUSG00000054808	2.46994e-26	2.26228e-24	1.31782
Ncor2	ENSMUSG00000029478	5.98906e-26	5.43401e-24	1.22624
Abhd6	ENSMUSG00000025277	8.03541e-26	7.15633e-24	1.27238
Castor2	ENSMUSG00000015944	1.13256e-25	9.90398e-24	1.26727
Lrrtm1	ENSMUSG00000060780	1.52051e-25	1.32367e-23	1.24537
Rgs17	ENSMUSG00000019775	3.4243e-25	2.88987e-23	1.24861
Zmiz1	ENSMUSG00000007817	3.01462e-24	2.47917e-22	1.29518
Naa50	ENSMUSG00000022698	3.73344e-24	3.03162e-22	1.22174
Nuak1	ENSMUSG00000020032	4.38269e-24	3.51452e-22	26.8375
Spata2l	ENSMUSG00000033594	9.15675e-24	7.16451e-22	1.20168
Cirbp	ENSMUSG00000045193	1.04593e-23	8.15069e-22	-1.21283
Mcf2l	ENSMUSG00000031442	1.12867e-23	8.72504e-22	1.2183
S100a10	ENSMUSG00000041959	1.44796e-23	1.1017e-21	1.23871
Pbx1	ENSMUSG00000052534	1.47415e-23	1.11723e-21	1.20508
Synj2bp	ENSMUSG00000090935	2.41042e-23	1.79168e-21	1.22758
Nab2	ENSMUSG00000025402	1.32181e-22	9.28919e-21	22.3251
Tnfrsf21	ENSMUSG00000023915	1.54528e-22	1.08203e-20	1.2608
Ostc	ENSMUSG00000041084	1.79003e-22	1.23993e-20	1.2136
Cdk5r2	ENSMUSG00000090071	2.2437e-22	1.53765e-20	1.22286
Rhot2	ENSMUSG00000025733	4.62976e-22	3.10676e-20	1.23309
Stx4a	ENSMUSG00000030805	5.69364e-22	3.76833e-20	1.20384
Ccnd2	ENSMUSG00000000184	5.67685e-22	3.76833e-20	26.1881
Mat2a	ENSMUSG00000053907	2.37892e-21	1.48787e-19	1.20841
Zmynd8	ENSMUSG00000039671	2.44612e-21	1.52005e-19	1.23519
Ulk2	ENSMUSG00000004798	2.66757e-21	1.64708e-19	1.21886
Gm11549	ENSMUSG00000085007	3.06815e-21	1.8705e-19	1.22453
Kctd1	ENSMUSG00000036225	3.86888e-21	2.33656e-19	1.26287
Top1	ENSMUSG00000070544	4.0964e-21	2.46626e-19	1.24204
Cbln2	ENSMUSG00000024647	7.14343e-21	4.24781e-19	24.2017
Pitpnm2	ENSMUSG00000029406	8.95092e-21	5.2104e-19	1.2464
Sbno1	ENSMUSG00000038095	1.11589e-20	6.41835e-19	1.20879
Mamld1	ENSMUSG00000059401	1.62796e-20	9.14592e-19	21.1611
Ago2	ENSMUSG00000036698	1.63488e-20	9.15816e-19	1.50425
Pam	ENSMUSG00000026335	1.96585e-20	1.09487e-18	1.28762
Cdh22	ENSMUSG00000053166	2.19124e-20	1.2134e-18	21.0397
Rasl10a	ENSMUSG00000034209	2.30918e-20	1.27506e-18	1.29253
Adgra1	ENSMUSG00000025475	2.46217e-20	1.35567e-18	1.21992
Spry2	ENSMUSG00000022114	4.51052e-20	2.42814e-18	24.4048
Cpsf6	ENSMUSG00000055531	5.24592e-20	2.80839e-18	1.26643
Mllt1	ENSMUSG00000024212	5.53369e-20	2.95426e-18	1.24272
Zbtb4	ENSMUSG00000018750	7.66685e-20	4.05944e-18	1.21688
Socs7	ENSMUSG00000038485	9.82035e-20	5.14331e-18	27.0236
Gse1	ENSMUSG00000031822	1.09237e-19	5.69033e-18	25.2249
Nptx2	ENSMUSG00000059991	2.70019e-19	1.37688e-17	1.21337
Sec14l2	ENSMUSG00000003585	3.05355e-19	1.53679e-17	18.1287
Gabra2	ENSMUSG00000000560	3.39902e-19	1.68868e-17	16.8327
Pou3f3	ENSMUSG00000045515	3.51137e-19	1.73557e-17	1.25754
Dnajb1	ENSMUSG00000005483	3.70099e-19	1.82463e-17	1.23628
Tmem185a	ENSMUSG00000073139	6.20343e-19	3.01984e-17	1.34609
Rgs20	ENSMUSG00000002459	6.57178e-19	3.18311e-17	24.2213
Ak4	ENSMUSG00000028527	7.35965e-19	3.53813e-17	22.9668
Lhx2	ENSMUSG00000000247	9.9879e-19	4.78693e-17	1.25681
Rapgef1	ENSMUSG00000039844	1.02806e-18	4.89367e-17	1.20706
Rundc1	ENSMUSG00000035007	1.05374e-18	5.00357e-17	26.2095
Marf1	ENSMUSG00000060657	1.35784e-18	6.33854e-17	1.22618
Kcnd3	ENSMUSG00000040896	1.50055e-18	6.98786e-17	23.8327
Rin1	ENSMUSG00000024883	1.75751e-18	8.1648e-17	23.2485
Usp32	ENSMUSG00000000804	2.56123e-18	1.16193e-16	1.20592
Kcnv1	ENSMUSG00000022342	2.70868e-18	1.22595e-16	1.27214
Fam171a1	ENSMUSG00000050530	4.19907e-18	1.86985e-16	1.24326
Gipc1	ENSMUSG00000019433	4.35127e-18	1.93316e-16	1.22712
Stim2	ENSMUSG00000039156	6.7279e-18	2.92188e-16	1.22066
Gnaq	ENSMUSG00000024639	8.64378e-18	3.70398e-16	1.22855
Zbtb7a	ENSMUSG00000035011	8.66488e-18	3.70481e-16	1.21952
Dhx15	ENSMUSG00000029169	1.05016e-17	4.45073e-16	1.23096
Srp68	ENSMUSG00000020780	4.08241e-17	1.64368e-15	1.23635
Hexa	ENSMUSG00000025232	4.46643e-17	1.78713e-15	1.23024
Nova2	ENSMUSG00000030411	4.63497e-17	1.84692e-15	1.24658
Ahsa2	ENSMUSG00000020288	1.01946e-16	3.94041e-15	21.7643
Lratd1	ENSMUSG00000020607	1.16188e-16	4.45524e-15	1.24078
Agfg1	ENSMUSG00000026159	1.86925e-16	7.001e-15	1.20809
Syt17	ENSMUSG00000058420	2.63288e-16	9.72909e-15	20.3706
Mfsd4a	ENSMUSG00000059149	2.80392e-16	1.03216e-14	-1.23268
Cxcl12	ENSMUSG00000061353	2.13193e-15	7.3706e-14	24.8448
Lrp8	ENSMUSG00000028613	2.92385e-15	9.87874e-14	23.0333
Ube3a	ENSMUSG00000025326	3.34228e-15	1.1214e-13	1.21366
Dipk2a	ENSMUSG00000045414	3.45485e-15	1.15317e-13	-1.21597
Rilpl1	ENSMUSG00000029392	4.50264e-15	1.48495e-13	1.21841
Insig2	ENSMUSG00000003721	4.66128e-15	1.53465e-13	1.21021
Gpd1	ENSMUSG00000023019	6.17415e-15	1.99201e-13	1.20194
A330023F24Rik	ENSMUSG00000096929	6.40237e-15	2.05877e-13	1.48985
Elovl6	ENSMUSG00000041220	8.05402e-15	2.5475e-13	20.0059
Dyrk2	ENSMUSG00000028630	1.08403e-14	3.37904e-13	1.22273
Pcdh8	ENSMUSG00000036422	1.09788e-14	3.4167e-13	20.2291
Amer2	ENSMUSG00000021986	1.14892e-14	3.55834e-13	23.0958
2210408F21Rik	ENSMUSG00000087380	1.14747e-14	3.55834e-13	25.3364
Krt12	ENSMUSG00000020912	1.75052e-14	5.33604e-13	-1.23125
Ubxn2b	ENSMUSG00000028243	2.34403e-14	7.01248e-13	1.39069
Pde10a	ENSMUSG00000023868	3.10051e-14	9.19025e-13	23.3183
Srp54a	ENSMUSG00000073079	3.74453e-14	1.10147e-12	21.4499
Uhrf2	ENSMUSG00000024817	4.11052e-14	1.20181e-12	23.0809
Sox2	ENSMUSG00000074637	4.47315e-14	1.30193e-12	1.56307
Atxn1	ENSMUSG00000046876	4.92721e-14	1.42337e-12	1.20767
Dmtf1	ENSMUSG00000042508	6.09313e-14	1.73681e-12	25.0134
Anxa11	ENSMUSG00000021866	9.64212e-14	2.67735e-12	24.8066
Rbfox1	ENSMUSG00000008658	1.06372e-13	2.94097e-12	25.225
Fam13c	ENSMUSG00000043259	2.34656e-13	6.32491e-12	25.0703
G3bp1	ENSMUSG00000018583	2.75618e-13	7.35718e-12	1.20131
Ampd2	ENSMUSG00000027889	2.77027e-13	7.3846e-12	25.3715
Larp1	ENSMUSG00000037331	2.96975e-13	7.8729e-12	1.20469
Ankrd33b	ENSMUSG00000022237	6.86587e-13	1.73678e-11	25.1587
Adrb1	ENSMUSG00000035283	8.33826e-13	2.08467e-11	1.23851
Rybp	ENSMUSG00000072872	8.73794e-13	2.17335e-11	19.5256
Opalin	ENSMUSG00000050121	1.01525e-12	2.49628e-11	-1.25152
Sh3gl1	ENSMUSG00000003200	1.03681e-12	2.54604e-11	21.0624
Btbd17	ENSMUSG00000000202	1.12587e-12	2.75077e-11	25.9064
Kdm7a	ENSMUSG00000042599	1.23783e-12	2.99778e-11	19.797
Pou3f1	ENSMUSG00000090125	1.37605e-12	3.3242e-11	21.7124
Emsy	ENSMUSG00000035401	2.46662e-12	5.76421e-11	22.9657
Tmed5	ENSMUSG00000063406	2.57424e-12	5.97955e-11	20.8572
Stard3	ENSMUSG00000018167	2.70481e-12	6.25278e-11	1.37569
Syngap1	ENSMUSG00000067629	2.9054e-12	6.67655e-11	25.4557
Ddx3y	ENSMUSG00000069045	3.97522e-12	8.93314e-11	25.9542
Brms1l	ENSMUSG00000012076	4.96299e-12	1.09367e-10	1.2005
Tatdn1	ENSMUSG00000050891	1.92175e-11	3.92183e-10	1.20276
1700123O20Rik	ENSMUSG00000040822	3.76296e-11	7.38827e-10	23.433
Prpf18	ENSMUSG00000039449	4.85127e-11	9.40377e-10	25.1178
Med7	ENSMUSG00000020397	9.28324e-11	1.71518e-09	23.3486
Nav1	ENSMUSG00000009418	9.64378e-11	1.77332e-09	25.068
Hook3	ENSMUSG00000037234	9.95299e-11	1.8267e-09	24.7949
Dcaf12	ENSMUSG00000028436	1.54521e-10	2.7625e-09	1.22367
Las1l	ENSMUSG00000057421	1.55129e-10	2.77081e-09	22.5541
Neurl1b	ENSMUSG00000034413	1.71137e-10	3.02322e-09	23.1966
Spns2	ENSMUSG00000040447	1.84044e-10	3.23056e-09	17.7476
Fmnl2	ENSMUSG00000036053	2.08027e-10	3.62483e-09	19.2528
Pid1	ENSMUSG00000045658	2.09702e-10	3.64451e-09	24.8112
Tmem64	ENSMUSG00000043252	2.30198e-10	3.9757e-09	23.1156
Dr1	ENSMUSG00000029265	2.41852e-10	4.16209e-09	23.3509
Ripor2	ENSMUSG00000036006	2.57533e-10	4.40841e-09	19.9602
Slc9a3r1	ENSMUSG00000020733	2.76311e-10	4.71731e-09	20.9476
Kif3a	ENSMUSG00000018395	2.92087e-10	4.9647e-09	23.0021
Ak6	ENSMUSG00000078941	3.09313e-10	5.23449e-09	1.40946
Fam98b	ENSMUSG00000027349	3.16654e-10	5.35403e-09	26.187
Numb	ENSMUSG00000021224	3.18123e-10	5.36947e-09	1.23641
Kitl	ENSMUSG00000019966	3.9126e-10	6.54675e-09	22.3439
Rbm28	ENSMUSG00000029701	4.33873e-10	7.21603e-09	1.36968
Gdap2	ENSMUSG00000027865	5.21162e-10	8.56461e-09	23.2063
Pygo2	ENSMUSG00000047824	5.38114e-10	8.82069e-09	22.4353
Kmt5a	ENSMUSG00000049327	6.26275e-10	1.01538e-08	25.0952
Gtpbp4	ENSMUSG00000021149	6.45027e-10	1.04229e-08	1.33215
Dlc1	ENSMUSG00000031523	7.43649e-10	1.18677e-08	1.25282
Fam135b	ENSMUSG00000036800	1.28329e-09	1.97616e-08	19.1983
Cnot3	ENSMUSG00000035632	1.40513e-09	2.1535e-08	20.6099
Ppp6r2	ENSMUSG00000036561	1.74279e-09	2.62928e-08	19.7445
Ccar1	ENSMUSG00000020074	1.8186e-09	2.73725e-08	18.3889
Gng4	ENSMUSG00000021303	1.96759e-09	2.94316e-08	1.23258
Ccdc28b	ENSMUSG00000028795	2.1339e-09	3.16255e-08	23.3551
F3	ENSMUSG00000028128	2.65911e-09	3.861e-08	19.9164
Rnf216	ENSMUSG00000045078	2.89638e-09	4.18978e-08	25.4375
Zfyve28	ENSMUSG00000037224	3.163e-09	4.555e-08	-24.4176
Tcf20	ENSMUSG00000041852	3.81026e-09	5.4145e-08	20.2235
Pum3	ENSMUSG00000041360	4.854e-09	6.78297e-08	21.2837
Pcgf3	ENSMUSG00000033623	5.11836e-09	7.1369e-08	19.7281
Mtmr12	ENSMUSG00000039458	5.2498e-09	7.28339e-08	23.6375
Pcdh17	ENSMUSG00000035566	6.10273e-09	8.36463e-08	25.1621
Syt12	ENSMUSG00000049303	6.89299e-09	9.33525e-08	25.0231
Hspa13	ENSMUSG00000032932	7.00414e-09	9.45265e-08	21.0151
Ncbp1	ENSMUSG00000028330	9.66195e-09	1.28071e-07	25.3486
Exog	ENSMUSG00000042787	1.01875e-08	1.34575e-07	20.5555
Cebpz	ENSMUSG00000024081	1.14925e-08	1.50172e-07	22.9118
Rasa1	ENSMUSG00000021549	1.2476e-08	1.61928e-07	1.21539
Plxna1	ENSMUSG00000030084	1.52098e-08	1.94537e-07	1.32104
Soga3	ENSMUSG00000038916	1.52816e-08	1.95068e-07	21.6832
Ifngr2	ENSMUSG00000022965	2.19991e-08	2.71664e-07	24.6232
Snx16	ENSMUSG00000027534	2.33676e-08	2.87462e-07	1.22548
Gigyf2	ENSMUSG00000048000	2.36758e-08	2.91067e-07	25.1135
Kctd12	ENSMUSG00000098557	2.5827e-08	3.15707e-07	22.9955
Ehd1	ENSMUSG00000024772	2.80781e-08	3.41926e-07	24.5298
Chd9	ENSMUSG00000056608	2.95435e-08	3.57967e-07	24.9467
Shprh	ENSMUSG00000090112	3.05494e-08	3.6946e-07	22.5448
Ncoa5	ENSMUSG00000039804	3.35503e-08	4.02222e-07	21.252
Plxnc1	ENSMUSG00000074785	3.48308e-08	4.16289e-07	20.2511
Rnf121	ENSMUSG00000070426	3.72673e-08	4.42673e-07	24.375
Rasgrf2	ENSMUSG00000021708	3.99766e-08	4.71383e-07	1.20028
Psmd11	ENSMUSG00000017428	4.15351e-08	4.87671e-07	23.2263
Asic1	ENSMUSG00000023017	4.59886e-08	5.35729e-07	24.4623
Tlnrd1	ENSMUSG00000070462	5.22706e-08	6.00583e-07	1.26094
Rasgef1c	ENSMUSG00000020374	5.35072e-08	6.13334e-07	-1.22641
Tmem263	ENSMUSG00000060935	5.76319e-08	6.55173e-07	25.3757
Naa25	ENSMUSG00000042719	6.48346e-08	7.30182e-07	22.2924
Dnmt1	ENSMUSG00000004099	6.50416e-08	7.31661e-07	22.3224
Fam20b	ENSMUSG00000033557	9.13844e-08	1.00062e-06	21.9702
Vps13a	ENSMUSG00000046230	9.22573e-08	1.00846e-06	24.9823
Mtmr1	ENSMUSG00000015214	9.3952e-08	1.02179e-06	23.1754
Prkar2a	ENSMUSG00000032601	9.84252e-08	1.06566e-06	24.6145
Gdpd1	ENSMUSG00000061666	1.10702e-07	1.19254e-06	23.2408
Ddx47	ENSMUSG00000030204	1.14909e-07	1.23374e-06	23.8488
Srpr	ENSMUSG00000032042	1.23002e-07	1.31551e-06	1.20128
Bcl11b	ENSMUSG00000048251	1.40422e-07	1.48457e-06	25.4488
Spint2	ENSMUSG00000074227	1.58448e-07	1.66061e-06	-22.0654
Agpat1	ENSMUSG00000034254	1.62134e-07	1.69648e-06	22.8496
Eml5	ENSMUSG00000051166	1.65209e-07	1.72586e-06	24.0991
Ctr9	ENSMUSG00000005609	1.70823e-07	1.77461e-06	23.3423
Prdm8	ENSMUSG00000035456	1.72438e-07	1.7888e-06	23.489
Srsf9	ENSMUSG00000029538	1.82425e-07	1.88029e-06	1.23354
Arhgef18	ENSMUSG00000004568	1.97237e-07	2.0179e-06	23.5008
Diablo	ENSMUSG00000029433	2.11405e-07	2.15145e-06	21.8026
Vegfa	ENSMUSG00000023951	2.13817e-07	2.17485e-06	22.7592
Galnt11	ENSMUSG00000038072	2.22534e-07	2.25286e-06	22.2684
E2f4	ENSMUSG00000014859	2.23025e-07	2.25664e-06	24.1138
Alkbh5	ENSMUSG00000042650	2.32728e-07	2.34622e-06	7.92438
Ep300	ENSMUSG00000055024	2.46561e-07	2.4715e-06	24.3458
Ndufaf1	ENSMUSG00000027305	2.69686e-07	2.68105e-06	1.23591
Tmem219	ENSMUSG00000060538	2.70192e-07	2.6843e-06	-23.2996
Galnt18	ENSMUSG00000038296	2.80273e-07	2.77629e-06	23.8942
Bmal1	ENSMUSG00000055116	3.67697e-07	3.55661e-06	20.2302
Zzz3	ENSMUSG00000039068	3.75807e-07	3.62417e-06	18.8944
Poldip3	ENSMUSG00000041815	3.76331e-07	3.62656e-06	24.6279
Rgs19	ENSMUSG00000002458	4.31083e-07	4.11413e-06	23.3785
Tex261	ENSMUSG00000014748	4.426e-07	4.21364e-06	21.5797
Bfar	ENSMUSG00000022684	4.43358e-07	4.2167e-06	20.859
Capza1	ENSMUSG00000070372	4.78747e-07	4.5155e-06	21.6046
Cdc73	ENSMUSG00000026361	4.94238e-07	4.65253e-06	19.3312
Tdg	ENSMUSG00000034674	6.08312e-07	5.61693e-06	23.8971
Icmt	ENSMUSG00000039662	6.4082e-07	5.89569e-06	1.31976
Cnep1r1	ENSMUSG00000036810	6.40942e-07	5.89569e-06	21.6186
Dcakd	ENSMUSG00000020935	7.05729e-07	6.43041e-06	22.0877
Ero1l	ENSMUSG00000021831	7.16443e-07	6.51575e-06	20.484
F8a	ENSMUSG00000078317	7.76623e-07	7.00701e-06	1.56111
Mex3c	ENSMUSG00000037253	7.87636e-07	7.09644e-06	20.2561
Tafa1	ENSMUSG00000059187	9.94581e-07	8.74489e-06	1.29311
Cbx1	ENSMUSG00000018666	1.05089e-06	9.20234e-06	19.305
Ppp4r3a	ENSMUSG00000041846	1.09994e-06	9.59704e-06	20.8527
Mpp6	ENSMUSG00000038388	1.12259e-06	9.78583e-06	20.3706
Ptpn12	ENSMUSG00000028771	1.177e-06	1.02279e-05	20.0051
Sh3bp5l	ENSMUSG00000013646	1.23472e-06	1.06861e-05	23.7647
Peli1	ENSMUSG00000020134	1.29761e-06	1.11854e-05	21.3176
Abcb7	ENSMUSG00000031333	1.61431e-06	1.36535e-05	20.102
Bzw2	ENSMUSG00000020547	1.64413e-06	1.38813e-05	23.2231
Cep170	ENSMUSG00000057335	1.66427e-06	1.40252e-05	22.5737
Aagab	ENSMUSG00000037257	1.90762e-06	1.59113e-05	1.25233
1810013L24Rik	ENSMUSG00000022507	1.94607e-06	1.62111e-05	1.26958
Bysl	ENSMUSG00000023988	1.98965e-06	1.6503e-05	22.6823
Flywch2	ENSMUSG00000023911	2.10558e-06	1.73825e-05	-1.29735
Dnajc3	ENSMUSG00000022136	2.12733e-06	1.75546e-05	23.8268
Rangrf	ENSMUSG00000032892	2.21745e-06	1.82126e-05	21.4725
Tjp1	ENSMUSG00000030516	2.32152e-06	1.89546e-05	1.23695
Ccdc88a	ENSMUSG00000032740	2.43649e-06	1.98263e-05	23.336
Prkab2	ENSMUSG00000038205	2.5569e-06	2.07276e-05	23.9041
Polr1c	ENSMUSG00000067148	2.66207e-06	2.1499e-05	23.3655
Pxk	ENSMUSG00000033885	3.24257e-06	2.5799e-05	22.2246
Bmi1	ENSMUSG00000026739	3.34006e-06	2.65093e-05	23.8486
Snta1	ENSMUSG00000027488	3.40583e-06	2.69648e-05	1.27198
Nfia	ENSMUSG00000028565	3.64255e-06	2.86279e-05	24.7246
Ptpn23	ENSMUSG00000036057	3.68782e-06	2.89365e-05	22.8372
Rgs8	ENSMUSG00000042671	3.75576e-06	2.941e-05	21.9532
Bcor	ENSMUSG00000040363	4.54187e-06	3.48602e-05	23.2294
Klhl5	ENSMUSG00000054920	4.74019e-06	3.61519e-05	21.0536
Fgfr1	ENSMUSG00000031565	4.98963e-06	3.78601e-05	18.3459
Pds5a	ENSMUSG00000029202	5.26088e-06	3.97466e-05	1.20766
Kctd10	ENSMUSG00000001098	5.50727e-06	4.13655e-05	1.31112
Plaa	ENSMUSG00000028577	5.57831e-06	4.18504e-05	20.2993
Zfp24	ENSMUSG00000051469	5.66062e-06	4.24184e-05	22.606
Clec16a	ENSMUSG00000068663	5.83807e-06	4.36466e-05	24.7479
Nf2	ENSMUSG00000009073	5.86335e-06	4.38187e-05	23.0021
Tvp23b	ENSMUSG00000014177	5.93583e-06	4.4309e-05	1.25695
Pias1	ENSMUSG00000032405	5.95927e-06	4.44496e-05	1.31851
Ric8b	ENSMUSG00000035620	6.20447e-06	4.61538e-05	19.4838
Ltn1	ENSMUSG00000052299	6.79481e-06	5.00444e-05	24.0718
Cebpg	ENSMUSG00000056216	7.28684e-06	5.33834e-05	23.6575
C130071C03Rik	ENSMUSG00000050334	7.48077e-06	5.46798e-05	21.1233
Jmjd1c	ENSMUSG00000037876	8.87387e-06	6.3777e-05	24.7953
Fbxw8	ENSMUSG00000032867	8.89305e-06	6.38911e-05	21.4463
Shank3	ENSMUSG00000022623	9.03438e-06	6.48823e-05	22.1474
Bet1	ENSMUSG00000032757	9.1989e-06	6.59903e-05	20.026
Sptlc1	ENSMUSG00000021468	9.86021e-06	7.02131e-05	20.6814
Alg10b	ENSMUSG00000075470	1.01818e-05	7.23165e-05	18.317
Slc35e2	ENSMUSG00000042202	1.01944e-05	7.23794e-05	23.771
Rbsn	ENSMUSG00000014550	1.04622e-05	7.41722e-05	22.8245
Pias2	ENSMUSG00000025423	1.07293e-05	7.58428e-05	20.8863
Sema4a	ENSMUSG00000028064	1.10755e-05	7.80333e-05	24.491
Mir100hg	ENSMUSG00000074415	1.12069e-05	7.89303e-05	21.5328
Ap3b1	ENSMUSG00000021686	1.15994e-05	8.13095e-05	23.009
Med13l	ENSMUSG00000018076	1.42328e-05	9.78931e-05	1.28133
Gpam	ENSMUSG00000024978	1.5504e-05	0.00010576	1.62089
Ccdc184	ENSMUSG00000029875	1.614e-05	0.000109523	23.5038
Ankib1	ENSMUSG00000040351	1.67633e-05	0.000113157	21.4635
Erp44	ENSMUSG00000028343	1.76996e-05	0.00011873	23.0891
Paxbp1	ENSMUSG00000022974	1.78562e-05	0.000119656	21.9561
Man1c1	ENSMUSG00000037306	1.86255e-05	0.000124251	24.0547
Krit1	ENSMUSG00000000600	2.13357e-05	0.000140393	23.3584
Mrps22	ENSMUSG00000032459	2.19062e-05	0.000143707	1.30271
Slc33a1	ENSMUSG00000027822	2.28443e-05	0.000149202	23.5625
Tars	ENSMUSG00000022241	2.28957e-05	0.000149487	1.24771
Mcrip2	ENSMUSG00000025732	2.38094e-05	0.000155034	19.8204
Vps37a	ENSMUSG00000031600	2.41079e-05	0.000156661	1.38823
Smc6	ENSMUSG00000020608	3.12624e-05	0.000198221	22.2908
Nfat5	ENSMUSG00000003847	3.15978e-05	0.000200202	21.8662
Emx1	ENSMUSG00000033726	3.63219e-05	0.000226365	-21.4606
Stx18	ENSMUSG00000029125	3.97915e-05	0.000245769	1.26339
Ppt2	ENSMUSG00000015474	4.32937e-05	0.000264358	18.4594
Smox	ENSMUSG00000027333	4.50279e-05	0.000273565	23.8443
Msrb2	ENSMUSG00000023094	5.41532e-05	0.000323613	23.0149
Tmem41b	ENSMUSG00000047554	5.78879e-05	0.000343383	22.2024
Tmed8	ENSMUSG00000034111	6.71833e-05	0.000392024	20.4522
Coq10b	ENSMUSG00000025981	8.56894e-05	0.00048865	22.2607
Mrps2	ENSMUSG00000035772	8.89621e-05	0.000505374	20.7573
Pank3	ENSMUSG00000018846	9.20152e-05	0.000520271	20.3241
Cux2	ENSMUSG00000042589	9.78233e-05	0.000549573	22.8606
Shoc2	ENSMUSG00000024976	9.97643e-05	0.000559665	21.5617
Pusl1	ENSMUSG00000051557	0.000105966	0.000591876	23.6638
Paf1	ENSMUSG00000003437	0.000108459	0.000603882	22.9298
Ciao2a	ENSMUSG00000032381	0.000116382	0.000643918	23.9051
Cog1	ENSMUSG00000018661	0.00011711	0.000647389	1.36517
Abhd17c	ENSMUSG00000038459	0.000125802	0.000690502	20.152
Rlim	ENSMUSG00000056537	0.000127883	0.000700728	21.6041
Ldah	ENSMUSG00000037669	0.000133709	0.000729547	19.9551
C030017B01Rik	ENSMUSG00000118202	0.000134365	0.000732714	20.0135
Emb	ENSMUSG00000021728	0.000141804	0.000768722	21.3962
Kifc3	ENSMUSG00000031788	0.000145219	0.000785475	23.1735
A430005L14Rik	ENSMUSG00000047613	0.000147713	0.00079718	1.26505
2510009E07Rik	ENSMUSG00000043391	0.000154622	0.000830522	1.23728
Rexo1	ENSMUSG00000047417	0.000157288	0.000842735	21.6607
Tfdp1	ENSMUSG00000038482	0.000163837	0.000872725	1.29713
Ash2l	ENSMUSG00000031575	0.000180668	0.000949835	20.6009
Fam171a2	ENSMUSG00000034685	0.000185057	0.000969741	1.29397

## Sheet: Hypothalamus
Gene name	Ensembl ID	P-value (SD vs. NSD)	FDR step up (SD vs. NSD)	Fold change (SD vs. NSD)
Pvalb	ENSMUSG00000005716	1.30629e-57	2.52454e-53	2.3263
Uba52	ENSMUSG00000090137	6.24966e-47	5.11992e-43	-1.48967
Pmch	ENSMUSG00000035383	7.94771e-47	5.11992e-43	-5.17646
Cartpt	ENSMUSG00000021647	1.45219e-41	7.01624e-38	-2.54458
Hcrt	ENSMUSG00000045471	7.73481e-39	2.98966e-35	-4.9499
Gaa	ENSMUSG00000025579	3.5628e-37	1.14758e-33	-1.2388
6330403K07Rik	ENSMUSG00000018451	4.35068e-36	1.20116e-32	-1.25985
Gm10076	ENSMUSG00000060143	2.69057e-35	5.77755e-32	-1.22009
Gpx3	ENSMUSG00000018339	1.92534e-34	3.72092e-31	-1.58547
Cryab	ENSMUSG00000032060	2.06166e-32	3.62215e-29	1.43312
Dlk1	ENSMUSG00000040856	2.58829e-31	4.16844e-28	-1.69388
Cplx1	ENSMUSG00000033615	5.31895e-28	7.34244e-25	1.40852
Ly6h	ENSMUSG00000022577	1.13244e-27	1.45904e-24	-1.27135
Wdr6	ENSMUSG00000066357	2.17894e-27	2.63188e-24	-1.23647
Spint2	ENSMUSG00000074227	3.0215e-27	3.43492e-24	-1.5251
Resp18	ENSMUSG00000033061	5.68854e-27	6.10759e-24	-1.20903
Cnp	ENSMUSG00000006782	1.06116e-26	1.07937e-23	1.32215
Trf	ENSMUSG00000032554	2.60261e-26	2.5149e-23	1.42288
Qk	ENSMUSG00000062078	2.80237e-26	2.57898e-23	1.25926
Scg2	ENSMUSG00000050711	4.98987e-26	4.19279e-23	-1.23849
Malat1	ENSMUSG00000092341	6.36997e-25	5.12942e-22	1.53839
Rbm3	ENSMUSG00000031167	1.61247e-24	1.2465e-21	-1.34324
Calb1	ENSMUSG00000028222	2.07428e-24	1.54183e-21	-1.39782
Hap1	ENSMUSG00000006930	2.47183e-24	1.70609e-21	-1.24044
Mbp	ENSMUSG00000041607	4.41887e-24	2.9448e-21	1.3641
Baiap3	ENSMUSG00000047507	1.68089e-23	9.39889e-21	-1.35412
Glul	ENSMUSG00000026473	1.73142e-22	8.54738e-20	1.20683
Car2	ENSMUSG00000027562	1.75599e-22	8.54738e-20	1.30714
Zcchc12	ENSMUSG00000036699	4.31338e-22	1.96834e-19	-1.21043
Ngb	ENSMUSG00000021032	4.37953e-22	1.96834e-19	-1.58368
Irs4	ENSMUSG00000054667	7.9052e-22	3.32122e-19	-36.4958
Pdyn	ENSMUSG00000027400	1.59443e-21	6.55615e-19	-42.773
Srsf5	ENSMUSG00000021134	2.85673e-21	1.12672e-18	-1.23246
Dnah1	ENSMUSG00000019027	3.2912e-21	1.27212e-18	-21.7382
Pld3	ENSMUSG00000003363	8.2526e-21	3.00924e-18	-1.20169
Gal	ENSMUSG00000024907	1.41717e-20	4.97967e-18	-2.38565
AW551984	ENSMUSG00000038112	1.48189e-20	5.11411e-18	-1.43576
Minar2	ENSMUSG00000050875	1.84596e-20	6.15086e-18	-1.25073
Tmem130	ENSMUSG00000043388	1.18511e-19	3.63547e-17	-1.21678
Gatm	ENSMUSG00000027199	2.51016e-19	7.46327e-17	1.358
Mobp	ENSMUSG00000032517	4.83265e-19	1.37347e-16	1.35956
Gabrq	ENSMUSG00000031344	6.75236e-19	1.89125e-16	-37.2092
Ugt8a	ENSMUSG00000032854	9.58481e-19	2.60896e-16	1.54153
Cck	ENSMUSG00000032532	1.16516e-18	3.12748e-16	1.57552
Plp1	ENSMUSG00000031425	1.33984e-18	3.5471e-16	1.40784
Camk2n1	ENSMUSG00000046447	3.0898e-18	7.9618e-16	1.20444
Vat1	ENSMUSG00000034993	4.08664e-18	1.02569e-15	-1.31962
Ppp1r14a	ENSMUSG00000037166	4.19278e-18	1.03884e-15	1.48537
Cldn11	ENSMUSG00000037625	9.25768e-18	2.12993e-15	1.44491
Mal	ENSMUSG00000027375	1.00056e-17	2.27492e-15	1.3789
Dbndd2	ENSMUSG00000017734	1.08814e-17	2.41718e-15	1.31548
Pam	ENSMUSG00000026335	1.12951e-16	2.27384e-14	-1.34557
Desi1	ENSMUSG00000022472	1.4313e-16	2.85167e-14	1.28941
Magel2	ENSMUSG00000056972	3.57404e-16	6.45532e-14	-30.4551
Mag	ENSMUSG00000036634	4.24258e-16	7.59187e-14	1.36983
Syt5	ENSMUSG00000004961	6.02596e-16	1.06842e-13	-1.29051
Ermn	ENSMUSG00000026830	6.61008e-16	1.16133e-13	1.44546
Ccdc74a	ENSMUSG00000041617	1.18564e-15	2.0545e-13	-27.6575
2010204K13Rik	ENSMUSG00000063018	1.32435e-15	2.26499e-13	-1.29308
Pcp4l1	ENSMUSG00000038370	2.33453e-15	3.88941e-13	1.42008
Nefm	ENSMUSG00000022054	3.29854e-15	5.41786e-13	1.33725
Gm42418	ENSMUSG00000098178	3.30802e-15	5.41786e-13	1.26863
Lars2	ENSMUSG00000035202	5.47723e-15	8.74818e-13	1.28248
Rsph9	ENSMUSG00000023966	6.47352e-15	1.01713e-12	-33.7704
Apod	ENSMUSG00000022548	8.72995e-15	1.3606e-12	1.38182
Plaat3	ENSMUSG00000060675	9.99796e-15	1.52142e-12	1.32526
Unc13c	ENSMUSG00000062151	1.53037e-14	2.2927e-12	28.8146
Rasgrf2	ENSMUSG00000021708	4.88444e-14	7.04453e-12	-1.22039
Bcas1	ENSMUSG00000013523	5.21027e-14	7.40395e-12	1.28262
Ecel1	ENSMUSG00000026247	8.59905e-14	1.15406e-11	-1.3683
Efcab10	ENSMUSG00000020562	9.68114e-14	1.29033e-11	-23.7731
Arhgap36	ENSMUSG00000036198	1.24259e-13	1.63362e-11	-1.4917
Pcsk2	ENSMUSG00000027419	1.48965e-13	1.93215e-11	-1.2228
Gpr101	ENSMUSG00000036357	1.66298e-13	2.12552e-11	-22.2044
Gstm6	ENSMUSG00000068762	1.83204e-13	2.31412e-11	-27.8522
Fa2h	ENSMUSG00000033579	8.84133e-13	1.06129e-10	1.35729
Hbb-bs	ENSMUSG00000052305	8.94391e-13	1.06698e-10	1.37208
Nefh	ENSMUSG00000020396	1.91941e-12	2.24815e-10	1.34845
Tppp3	ENSMUSG00000014846	2.05312e-12	2.36182e-10	-1.24684
Txndc5	ENSMUSG00000038991	2.37669e-12	2.71675e-10	-1.24189
L1cam	ENSMUSG00000031391	2.56675e-12	2.88402e-10	-1.25046
Gstp1	ENSMUSG00000060803	2.76598e-12	3.07215e-10	-1.23711
Chid1	ENSMUSG00000025512	7.6346e-12	8.18282e-10	-1.25173
Josd2	ENSMUSG00000038695	8.54883e-12	9.07773e-10	1.25542
Sept4	ENSMUSG00000020486	1.00942e-11	1.06022e-09	1.22476
Fam183b	ENSMUSG00000049154	1.09195e-11	1.14071e-09	-23.964
Rwdd2a	ENSMUSG00000032417	1.1581e-11	1.2033e-09	-1.21669
Scrt1	ENSMUSG00000048385	1.43469e-11	1.48272e-09	26.266
Ptprd	ENSMUSG00000028399	1.4684e-11	1.50948e-09	1.26934
Mog	ENSMUSG00000076439	1.70541e-11	1.73467e-09	1.31914
Cd83	ENSMUSG00000015396	1.82537e-11	1.83735e-09	-1.2338
Sgsm1	ENSMUSG00000042216	2.07476e-11	2.06685e-09	-1.25145
Cabp1	ENSMUSG00000029544	2.18482e-11	2.16532e-09	1.29644
Izumo4	ENSMUSG00000055862	3.05809e-11	2.92578e-09	-1.23686
Tmem248	ENSMUSG00000053094	3.79248e-11	3.55794e-09	-1.23589
Trak2	ENSMUSG00000026028	4.41791e-11	4.12466e-09	1.31254
Flywch2	ENSMUSG00000023911	4.69968e-11	4.31739e-09	-1.23602
Ptpro	ENSMUSG00000030223	4.7082e-11	4.31739e-09	-1.28139
Hes5	ENSMUSG00000048001	5.57439e-11	5.03414e-09	-1.30339
Trp53inp2	ENSMUSG00000038375	6.56454e-11	5.81956e-09	1.25905
Rapgef4	ENSMUSG00000049044	7.60629e-11	6.68178e-09	1.21313
Nrip3	ENSMUSG00000034825	8.35443e-11	7.27287e-09	1.34109
Enpp2	ENSMUSG00000022425	8.68107e-11	7.52333e-09	1.26077
Nacc2	ENSMUSG00000026932	1.34163e-10	1.13224e-08	1.20315
Gng11	ENSMUSG00000032766	1.58144e-10	1.31737e-08	1.24654
Amigo2	ENSMUSG00000048218	1.63413e-10	1.35542e-08	-34.9583
Ctxn1	ENSMUSG00000048644	2.42961e-10	1.98121e-08	-1.2427
Slc39a6	ENSMUSG00000024270	2.56125e-10	2.07978e-08	-1.2388
Chordc1	ENSMUSG00000001774	3.08302e-10	2.4723e-08	1.27422
Celf6	ENSMUSG00000032297	3.10154e-10	2.47688e-08	-1.29997
Vamp1	ENSMUSG00000030337	3.30523e-10	2.6179e-08	1.32605
Ehbp1l1	ENSMUSG00000024937	3.3836e-10	2.66893e-08	-25.7676
Ttr	ENSMUSG00000061808	4.0857e-10	3.11139e-08	-1.25659
Chpf2	ENSMUSG00000038181	5.29381e-10	3.99641e-08	-34.3916
Pomgnt2	ENSMUSG00000066235	7.65099e-10	5.60022e-08	-1.21065
Armcx4	ENSMUSG00000049804	9.0505e-10	6.50223e-08	-1.31811
Rab36	ENSMUSG00000020175	1.08484e-09	7.65167e-08	-25.5257
Pip4k2a	ENSMUSG00000026737	1.2517e-09	8.70156e-08	1.26819
Iqcb1	ENSMUSG00000022837	1.53878e-09	1.04713e-07	-1.46037
Tspan6	ENSMUSG00000067377	1.60332e-09	1.08722e-07	-1.20931
Gabra5	ENSMUSG00000055078	1.63273e-09	1.10329e-07	-33.8456
Evi2a	ENSMUSG00000078771	1.81911e-09	1.20398e-07	1.30175
Klhdc8b	ENSMUSG00000032609	1.84789e-09	1.2147e-07	-34.152
Nts	ENSMUSG00000019890	2.21761e-09	1.43336e-07	-33.8352
Odf2	ENSMUSG00000026790	2.71444e-09	1.71435e-07	-31.4648
1700001L19Rik	ENSMUSG00000021534	3.79629e-09	2.33653e-07	-32.3086
Cmtm5	ENSMUSG00000040759	4.14454e-09	2.52357e-07	1.24127
Nell2	ENSMUSG00000022454	4.56326e-09	2.74734e-07	-1.23521
D430019H16Rik	ENSMUSG00000094910	4.70592e-09	2.81569e-07	-1.28848
Kcna2	ENSMUSG00000040724	5.5909e-09	3.30427e-07	1.29368
Foxn3	ENSMUSG00000033713	5.70628e-09	3.35215e-07	1.36268
Litaf	ENSMUSG00000022500	5.78009e-09	3.38503e-07	1.52536
Zfp560	ENSMUSG00000045519	6.36852e-09	3.69604e-07	-26.7406
Dkk3	ENSMUSG00000030772	6.67703e-09	3.86348e-07	-30.3371
Jag2	ENSMUSG00000002799	6.78392e-09	3.91362e-07	-25.7488
Ankrd10	ENSMUSG00000031508	6.84888e-09	3.93933e-07	-28.7171
Rcn1	ENSMUSG00000005973	7.40718e-09	4.21033e-07	-1.25803
Gfap	ENSMUSG00000020932	7.88573e-09	4.43022e-07	1.69856
Slc12a2	ENSMUSG00000024597	8.14995e-09	4.56539e-07	1.26881
Cacna2d1	ENSMUSG00000040118	8.57037e-09	4.77323e-07	-1.24982
Etv1	ENSMUSG00000004151	8.96507e-09	4.96444e-07	1.50796
Akap12	ENSMUSG00000038587	9.73925e-09	5.34718e-07	-25.9151
Scaper	ENSMUSG00000034007	1.52583e-08	8.10117e-07	-20.0138
Plppr2	ENSMUSG00000040563	1.57869e-08	8.35884e-07	-1.21386
Itih3	ENSMUSG00000006522	1.91216e-08	9.93399e-07	-1.21742
Ephb6	ENSMUSG00000029869	1.94679e-08	1.00868e-06	-21.1122
Sema4a	ENSMUSG00000028064	1.98231e-08	1.02433e-06	-1.30805
Cadps2	ENSMUSG00000017978	2.03151e-08	1.04418e-06	-1.41468
Rbm33	ENSMUSG00000048271	3.40016e-08	1.66358e-06	-20.9756
Camk1g	ENSMUSG00000016179	3.63763e-08	1.76193e-06	-27.4777
Tsc22d3	ENSMUSG00000031431	3.67039e-08	1.76893e-06	1.22798
Tmed8	ENSMUSG00000034111	3.77718e-08	1.81587e-06	-30.5415
Serpina3n	ENSMUSG00000021091	3.8455e-08	1.84412e-06	-27.7963
Cbln1	ENSMUSG00000031654	4.2228e-08	1.99048e-06	-1.35453
Tmem145	ENSMUSG00000043843	4.7518e-08	2.21819e-06	-31.2969
Elmo1	ENSMUSG00000041112	5.02248e-08	2.33328e-06	1.23158
Pnma3	ENSMUSG00000046287	5.42845e-08	2.50382e-06	-26.8464
Zcchc24	ENSMUSG00000055538	5.99667e-08	2.73329e-06	1.2581
Plxnc1	ENSMUSG00000074785	6.06463e-08	2.75776e-06	-1.33836
Adcy1	ENSMUSG00000020431	6.50934e-08	2.93924e-06	21.764
Tcea2	ENSMUSG00000059540	8.1263e-08	3.57742e-06	-1.32455
March7	ENSMUSG00000026977	9.4103e-08	4.05945e-06	-29.1007
Hba-a1	ENSMUSG00000069919	1.03728e-07	4.44491e-06	1.34977
Gstz1	ENSMUSG00000021033	1.05128e-07	4.48501e-06	-30.259
Sec11a	ENSMUSG00000025724	1.18101e-07	4.98346e-06	-1.21857
Hba-a2	ENSMUSG00000069917	1.18738e-07	4.98855e-06	1.36779
Nudt11	ENSMUSG00000073295	1.34415e-07	5.58646e-06	-1.2075
Slain1	ENSMUSG00000055717	1.36017e-07	5.64092e-06	1.24519
Rps27rt	ENSMUSG00000050621	1.43178e-07	5.91252e-06	-28.0097
Nsdhl	ENSMUSG00000031349	1.65321e-07	6.67014e-06	-23.3256
Slc44a1	ENSMUSG00000028412	1.82643e-07	7.27783e-06	1.23429
Doc2a	ENSMUSG00000052301	2.36933e-07	9.13966e-06	-1.24768
Tyro3	ENSMUSG00000027298	2.63554e-07	1.00661e-05	20.5467
Apex1	ENSMUSG00000035960	3.01654e-07	1.13863e-05	-1.20497
Prr18	ENSMUSG00000055945	3.28488e-07	1.22555e-05	1.24079
Tmie	ENSMUSG00000049555	3.37424e-07	1.25164e-05	-33.3074
A2ml1	ENSMUSG00000047228	3.80313e-07	1.39467e-05	-21.0182
Apoc1	ENSMUSG00000040564	3.90851e-07	1.42345e-05	-26.505
1110038B12Rik	ENSMUSG00000092203	4.10056e-07	1.48412e-05	-1.24618
Irak1bp1	ENSMUSG00000032251	4.10335e-07	1.48412e-05	-30.5682
Tmem88b	ENSMUSG00000073680	4.1474e-07	1.48983e-05	1.3219
Tfrc	ENSMUSG00000022797	4.69112e-07	1.64078e-05	-1.34698
Nol4	ENSMUSG00000041923	4.69496e-07	1.64078e-05	-27.7844
Il33	ENSMUSG00000024810	5.28296e-07	1.81994e-05	1.24677
Cmbl	ENSMUSG00000022235	5.44722e-07	1.86986e-05	-21.0594
Cplane1	ENSMUSG00000039801	5.95445e-07	2.02955e-05	-1.38155
AI593442	ENSMUSG00000078307	7.3605e-07	2.4739e-05	1.2311
Rab27b	ENSMUSG00000024511	7.50562e-07	2.51829e-05	-31.1101
Nagk	ENSMUSG00000034744	7.73563e-07	2.59097e-05	-1.20569
Osbpl1a	ENSMUSG00000044252	8.609e-07	2.85872e-05	1.20984
Col25a1	ENSMUSG00000058897	8.62469e-07	2.85902e-05	-32.771
Cited1	ENSMUSG00000051159	9.37739e-07	3.07687e-05	-29.6555
Vps37d	ENSMUSG00000043614	9.44343e-07	3.09328e-05	-1.24305
Pantr1	ENSMUSG00000060424	9.46377e-07	3.0947e-05	1.2261
Slc7a3	ENSMUSG00000031297	9.55285e-07	3.11855e-05	-20.3678
Pdlim2	ENSMUSG00000022090	1.43678e-06	4.53713e-05	1.31738
As3mt	ENSMUSG00000003559	1.44641e-06	4.56009e-05	-26.246
Ppp1r16b	ENSMUSG00000037754	1.51852e-06	4.77185e-05	1.26019
Adgrl2	ENSMUSG00000028184	1.5277e-06	4.79291e-05	-28.5291
Ppm1e	ENSMUSG00000046442	1.56939e-06	4.90778e-05	1.22143
Oip5os1	ENSMUSG00000085438	1.64868e-06	5.1474e-05	1.25661
Zbtb4	ENSMUSG00000018750	1.75282e-06	5.44456e-05	1.21659
Kantr	ENSMUSG00000087403	1.77119e-06	5.48559e-05	-28.4394
Fgf1	ENSMUSG00000036585	2.02153e-06	6.19147e-05	1.22046
Tctex1d2	ENSMUSG00000014075	2.252e-06	6.77916e-05	-29.2745
Carmil3	ENSMUSG00000022211	2.35161e-06	7.0243e-05	-30.7636
Oscp1	ENSMUSG00000042616	2.45491e-06	7.26547e-05	-30.191
Chst12	ENSMUSG00000036599	2.55005e-06	7.49347e-05	-26.6368
Cdh22	ENSMUSG00000053166	2.56232e-06	7.49359e-05	-30.5579
Lmtk3	ENSMUSG00000062044	2.74152e-06	7.88432e-05	-1.20413
Emd	ENSMUSG00000001964	2.79006e-06	8.00009e-05	-22.2478
Brinp3	ENSMUSG00000035131	2.85759e-06	8.18161e-05	-21.2069
Rundc3b	ENSMUSG00000040570	2.86946e-06	8.20343e-05	-28.4943
Clec2l	ENSMUSG00000079598	3.21534e-06	9.07149e-05	1.23132
Cul7	ENSMUSG00000038545	3.2272e-06	9.09168e-05	-25.2336
Ero1l	ENSMUSG00000021831	3.36546e-06	9.45362e-05	-28.3854
Tenm4	ENSMUSG00000048078	3.40724e-06	9.51565e-05	-32.5015
Lhfpl5	ENSMUSG00000062252	3.48892e-06	9.7017e-05	-21.0017
Adra2a	ENSMUSG00000033717	4.13353e-06	0.00011204	-30.0354
Snhg1	ENSMUSG00000108414	4.31921e-06	0.000116096	-1.26415
Gltp	ENSMUSG00000011884	4.44847e-06	0.000119239	1.2312
Rasgrp1	ENSMUSG00000027347	4.60538e-06	0.000122764	26.0378
Pdzd4	ENSMUSG00000002006	5.10352e-06	0.000134356	-26.5353
Foxp4	ENSMUSG00000023991	5.12495e-06	0.000134389	-28.6474
Polr1c	ENSMUSG00000067148	5.65045e-06	0.000146484	-29.3325
Pllp	ENSMUSG00000031775	5.8506e-06	0.000150357	1.2029
Trim27	ENSMUSG00000021326	6.34488e-06	0.00016092	-23.0557
1700023F06Rik	ENSMUSG00000020940	6.99832e-06	0.000175877	-30.3183
Inf2	ENSMUSG00000037679	7.0689e-06	0.00017719	21.4041
Ide	ENSMUSG00000056999	7.66622e-06	0.000189218	-28.3448
Tox2	ENSMUSG00000074607	7.68664e-06	0.00018948	-29.7074
Gsn	ENSMUSG00000026879	8.57127e-06	0.000206287	1.2349
Pbx4	ENSMUSG00000031860	8.64539e-06	0.000207554	-18.9501
Pcnx3	ENSMUSG00000054874	8.78357e-06	0.00021061	-27.1869
Kifc3	ENSMUSG00000031788	8.96713e-06	0.000214213	-31.3592
Gse1	ENSMUSG00000031822	9.16295e-06	0.000218352	-29.2474
Fbxl17	ENSMUSG00000023965	1.07732e-05	0.000250244	-1.25361
Sun1	ENSMUSG00000036817	1.10017e-05	0.000254329	-26.5165
Lgi2	ENSMUSG00000039252	1.13337e-05	0.000261379	25.9761
Ado	ENSMUSG00000057134	1.17978e-05	0.000268872	1.25321
Plxnb2	ENSMUSG00000036606	1.20285e-05	0.000273543	-1.20386
Grb14	ENSMUSG00000026888	1.23781e-05	0.000279135	1.21979
Ttyh2	ENSMUSG00000034714	1.33137e-05	0.00029473	1.23461
Rab26	ENSMUSG00000079657	1.38179e-05	0.000305193	-30.5504
Ambra1	ENSMUSG00000040506	1.49844e-05	0.000327588	-25.7992
Tmem201	ENSMUSG00000044700	1.53286e-05	0.000333228	-29.6555
Lbhd2	ENSMUSG00000087075	1.739e-05	0.000371226	-1.31145
Lrrfip1	ENSMUSG00000026305	1.78689e-05	0.000378655	-26.7568
B9d1	ENSMUSG00000001039	1.85837e-05	0.000391657	-19.8022
Mccc2	ENSMUSG00000021646	1.88059e-05	0.000395477	-24.1273
Elp1	ENSMUSG00000028431	1.91612e-05	0.000399902	-1.23424
Rab34	ENSMUSG00000002059	1.92053e-05	0.000400391	-22.2282
Tmem219	ENSMUSG00000060538	1.98183e-05	0.000411838	-23.0335
Carhsp1	ENSMUSG00000008393	2.03561e-05	0.000421652	1.20057
Myh7	ENSMUSG00000053093	2.28709e-05	0.000463316	-24.8057
Sox2ot	ENSMUSG00000105265	2.37743e-05	0.000477116	1.43957
Sfrp5	ENSMUSG00000018822	2.81625e-05	0.000556119	-18.2519
Tmem165	ENSMUSG00000029234	2.96704e-05	0.000582141	-28.8209
Krt1	ENSMUSG00000046834	3.58179e-05	0.000679309	-1.37128
Crim1	ENSMUSG00000024074	3.85774e-05	0.000726653	-1.39956
Tmem176a	ENSMUSG00000023367	4.06694e-05	0.000761606	-1.21557
Arl16	ENSMUSG00000057594	4.55029e-05	0.000835128	-1.33963
Brd9	ENSMUSG00000057649	4.74626e-05	0.000863338	-1.21082
Htra2	ENSMUSG00000068329	4.85033e-05	0.00087687	-1.39676
Prpf40b	ENSMUSG00000023007	4.85734e-05	0.000877316	-1.39415
Trank1	ENSMUSG00000062296	5.0522e-05	0.00090574	-1.27187

## Sheet: Thalamus
Gene name	Ensembl ID	P-value (SD vs. NSD)	FDR step up (SD vs. NSD)	Fold change (SD vs. NSD)
Hspa5	ENSMUSG00000026864	3.16898e-70	6.12438e-66	1.28983
Uba52	ENSMUSG00000090137	1.13498e-62	1.09673e-58	-1.45617
Rbm3	ENSMUSG00000031167	6.04425e-49	3.89371e-45	-1.28652
Rgs16	ENSMUSG00000026475	4.95979e-44	2.39632e-40	1.31594
Srsf5	ENSMUSG00000021134	6.98173e-42	2.69858e-38	-1.23884
Opn3	ENSMUSG00000026525	6.20384e-33	1.33217e-29	28.6103
Lars2	ENSMUSG00000035202	1.70222e-27	2.99065e-24	1.32067
Tfrc	ENSMUSG00000022797	2.51266e-25	4.04664e-22	-1.58114
Vgf	ENSMUSG00000037428	5.72077e-25	7.89712e-22	1.31676
Manf	ENSMUSG00000032575	3.19368e-23	3.85757e-20	1.25425
Cirbp	ENSMUSG00000045193	2.46418e-22	2.50646e-19	-1.28015
Cited2	ENSMUSG00000039910	3.50404e-20	2.70876e-17	1.30236
Xbp1	ENSMUSG00000020484	3.71916e-20	2.76448e-17	1.23479
Etv5	ENSMUSG00000013089	3.63517e-17	2.06628e-14	9.36155
Opalin	ENSMUSG00000050121	5.72267e-17	3.07212e-14	-1.29084
Pdia6	ENSMUSG00000020571	2.26136e-16	1.12059e-13	1.24578
Sfpq	ENSMUSG00000028820	4.12179e-15	1.73169e-12	1.23907
Sh3d19	ENSMUSG00000028082	1.24145e-14	4.70437e-12	1.23997
Lrrn3	ENSMUSG00000036295	9.08877e-13	2.97711e-10	29.874
Gstp1	ENSMUSG00000060803	1.13057e-12	3.46817e-10	-1.34216
Jun	ENSMUSG00000052684	2.52751e-12	7.32585e-10	-1.2813
Akap8	ENSMUSG00000024045	8.70146e-12	2.33562e-09	-28.4105
Chpf2	ENSMUSG00000038181	1.42817e-11	3.6801e-09	-34.0373
Fkrp	ENSMUSG00000048920	8.32813e-11	1.8715e-08	-1.32683
Xylt2	ENSMUSG00000020868	1.95104e-10	4.05439e-08	1.24046
Tsr3	ENSMUSG00000015126	2.31231e-10	4.70396e-08	-26.1831
Lef1	ENSMUSG00000027985	2.66833e-10	5.3163e-08	1.21845
Ifitm10	ENSMUSG00000045777	5.78144e-10	1.04423e-07	-29.5981
Hap1	ENSMUSG00000006930	1.15796e-09	1.9292e-07	-29.0482
Rflnb	ENSMUSG00000020846	1.50275e-09	2.40018e-07	-34.0096
Dgat2	ENSMUSG00000030747	1.68945e-09	2.61202e-07	-1.31251
Slc7a8	ENSMUSG00000022180	2.53761e-09	3.74365e-07	-1.87708
Wdr6	ENSMUSG00000066357	3.56935e-09	4.98281e-07	-1.21269
Relt	ENSMUSG00000008318	4.43338e-09	5.90893e-07	-1.31204
Ahi1	ENSMUSG00000019986	5.61287e-09	7.08983e-07	-1.62903
Hist1h1c	ENSMUSG00000036181	8.61014e-09	1.04089e-06	-28.5808
Miat	ENSMUSG00000097767	9.14925e-09	1.09147e-06	-27.936
Med15	ENSMUSG00000012114	1.11343e-08	1.28852e-06	-31.3114
Ddx46	ENSMUSG00000021500	1.22615e-08	1.40216e-06	-1.26139
Tnnt1	ENSMUSG00000064179	1.27254e-08	1.4382e-06	1.34726
Shfl	ENSMUSG00000038884	1.28387e-08	1.44257e-06	-24.6145
Mir9-3hg	ENSMUSG00000097023	1.31947e-08	1.47399e-06	-30.4709
H2-D1	ENSMUSG00000073411	1.47801e-08	1.60472e-06	-30.6256
Scai	ENSMUSG00000035236	2.42165e-08	2.40076e-06	-35.5502
Adrb1	ENSMUSG00000035283	2.61722e-08	2.54873e-06	28.7274
Ide	ENSMUSG00000056999	2.62443e-08	2.54873e-06	-33.4854
Gm15417	ENSMUSG00000074466	2.93362e-08	2.83476e-06	-24.8325
Calb2	ENSMUSG00000003657	3.49886e-08	3.28248e-06	-1.49341
Cd83	ENSMUSG00000015396	5.02398e-08	4.35397e-06	-34.4801
Sugp1	ENSMUSG00000011306	9.75284e-08	7.74562e-06	-29.7949
Tspan4	ENSMUSG00000025511	9.84173e-08	7.76332e-06	-16.6041
Tspyl2	ENSMUSG00000041096	1.1663e-07	8.99765e-06	-28.4502
Ndst1	ENSMUSG00000054008	1.83769e-07	1.32027e-05	-34.9305
Mbtps1	ENSMUSG00000031835	3.11611e-07	2.04837e-05	-1.35108
Tcerg1	ENSMUSG00000024498	3.14923e-07	2.06312e-05	-1.31316
Svbp	ENSMUSG00000028643	3.20235e-07	2.08976e-05	-32.1633
Sorcs2	ENSMUSG00000029093	3.21898e-07	2.08976e-05	-1.45902
Rbm25	ENSMUSG00000010608	3.71667e-07	2.31704e-05	-1.44592
Zmym3	ENSMUSG00000031310	4.742e-07	2.81981e-05	-32.574
Mast3	ENSMUSG00000031833	9.76576e-07	5.00618e-05	-29.1175
Gm3764	ENSMUSG00000097156	9.85086e-07	5.03645e-05	-33.9596
Srrm1	ENSMUSG00000028809	1.10267e-06	5.52075e-05	-1.30881
1110038B12Rik	ENSMUSG00000092203	1.8934e-06	8.74001e-05	-27.2454
Epb41l1	ENSMUSG00000027624	2.06701e-06	9.42149e-05	-1.26892
Atp8a1	ENSMUSG00000037685	2.58574e-06	0.000114739	-26.1241
Chrac1	ENSMUSG00000068391	2.63052e-06	0.000115803	-29.1337
Mrps28	ENSMUSG00000040269	2.69882e-06	0.000118271	-33.1163
Lsm5	ENSMUSG00000091625	2.81498e-06	0.000122528	-1.51251
Usp30	ENSMUSG00000029592	2.95639e-06	0.000127534	-32.4002
Pkia	ENSMUSG00000027499	3.14489e-06	0.000134168	-1.28713
Bhlhe41	ENSMUSG00000030256	3.34358e-06	0.000140201	-1.22949
Shd	ENSMUSG00000039154	3.8884e-06	0.000157541	-34.1669
Klhdc10	ENSMUSG00000029775	4.41366e-06	0.000174078	-31.167
Marc2	ENSMUSG00000073481	4.55498e-06	0.000178922	-33.3729
Borcs6	ENSMUSG00000045176	4.8959e-06	0.000189996	-24.5969
Sh3bgrl2	ENSMUSG00000032261	6.57064e-06	0.0002405	-1.2563
Mrpl2	ENSMUSG00000002767	6.60368e-06	0.000241253	-1.25274
Snhg3	ENSMUSG00000085241	6.78791e-06	0.000246122	-26.5223
Pcca	ENSMUSG00000041650	7.02532e-06	0.000252833	-24.1977
Sh2d5	ENSMUSG00000045349	7.10082e-06	0.000255075	-32.3294
Gpr137c	ENSMUSG00000049092	7.17733e-06	0.000257345	-1.20076
Med30	ENSMUSG00000038622	7.55414e-06	0.000268409	-32.6557
Pnck	ENSMUSG00000002012	7.55533e-06	0.000268409	-33.9411
Nfyc	ENSMUSG00000032897	7.83868e-06	0.000274202	-23.0961
2010204K13Rik	ENSMUSG00000063018	9.35891e-06	0.000311309	-33.5331
Casd1	ENSMUSG00000015189	1.08765e-05	0.000346292	-1.29189
Nagk	ENSMUSG00000034744	1.37896e-05	0.000418437	-30.3416
Slc6a7	ENSMUSG00000052026	1.41955e-05	0.000427326	-33.1491
Sesn1	ENSMUSG00000038332	1.42624e-05	0.00042867	-32.3172
Tshz2	ENSMUSG00000047907	1.54376e-05	0.000458292	-27.0601
Tcta	ENSMUSG00000039461	1.74812e-05	0.000508797	-31.1128
Clk4	ENSMUSG00000020385	1.85876e-05	0.00052983	-28.5216
Arnt2	ENSMUSG00000015709	1.8734e-05	0.000531931	-1.25162
Slc35b2	ENSMUSG00000037089	1.88375e-05	0.000533803	-1.41725
Maob	ENSMUSG00000040147	1.96552e-05	0.000552921	-30.8699
Bmpr1a	ENSMUSG00000021796	2.02065e-05	0.000564323	-1.27806
Mrtfb	ENSMUSG00000009569	2.14232e-05	0.000589779	-1.24588
Cul5	ENSMUSG00000032030	2.44572e-05	0.000649258	-29.2264
Pop7	ENSMUSG00000029715	2.72409e-05	0.000704762	-1.24616
Zdhhc18	ENSMUSG00000037553	2.77898e-05	0.000713234	-1.26986
Fam169a	ENSMUSG00000041817	2.81114e-05	0.000719578	-1.27094
Strip1	ENSMUSG00000014601	2.97151e-05	0.00074678	-1.22704
Ajm1	ENSMUSG00000029419	2.98167e-05	0.000748361	-31.2409
Scn4b	ENSMUSG00000046480	3.04943e-05	0.000762396	-31.919
Marcksl1	ENSMUSG00000047945	3.22068e-05	0.000799011	-32.2493
Maneal	ENSMUSG00000042763	3.26746e-05	0.000807505	-33.9545
Cdk17	ENSMUSG00000020015	3.35342e-05	0.000820357	-1.29999
Cars	ENSMUSG00000010755	3.41641e-05	0.000831555	-27.772
Klhl5	ENSMUSG00000054920	3.84725e-05	0.000908948	-33.0191
Tlnrd1	ENSMUSG00000070462	3.87722e-05	0.000914911	1.3444
Snx4	ENSMUSG00000022808	3.96646e-05	0.000927383	-27.041
Tnrc6a	ENSMUSG00000052707	3.96847e-05	0.000927383	-1.23332
9330182L06Rik	ENSMUSG00000056004	4.22218e-05	0.000976051	-1.35281

## Sheet: Allocortex
Gene name	Ensembl ID	P-value (SD vs. NSD)	FDR step up (SD vs. NSD)	Fold change (SD vs. NSD)
Egr1	ENSMUSG00000038418	2.48143e-58	4.79561e-54	1.57054
Homer1	ENSMUSG00000007617	4.08361e-52	3.94599e-48	1.42532
Uba52	ENSMUSG00000090137	2.18935e-50	1.41038e-46	-1.3939
Hspa5	ENSMUSG00000026864	2.68578e-36	1.29763e-32	1.21074
Omg	ENSMUSG00000049612	5.14534e-30	1.98878e-26	-1.21849
Spred1	ENSMUSG00000027351	1.43759e-24	2.52572e-21	1.30389
Sgsm1	ENSMUSG00000042216	2.71125e-24	4.36646e-21	1.3012
Bhlhe40	ENSMUSG00000030103	3.89217e-23	5.78616e-20	1.3624
Ptgds	ENSMUSG00000015090	2.76557e-22	3.81767e-19	-1.31382
Rbm3	ENSMUSG00000031167	4.80952e-22	6.19659e-19	-1.20258
Gm42418	ENSMUSG00000098178	1.89392e-20	2.03344e-17	1.22619
Rasl10a	ENSMUSG00000034209	2.21876e-20	2.25683e-17	1.51072
Srsf3	ENSMUSG00000071172	6.89494e-20	6.34532e-17	1.21024
Egr3	ENSMUSG00000033730	2.73492e-19	2.40251e-16	1.24534
Dnajb5	ENSMUSG00000036052	1.03593e-18	8.70455e-16	1.33921
Dusp6	ENSMUSG00000019960	2.91063e-17	2.00896e-14	1.6285
Ier5	ENSMUSG00000056708	2.78326e-16	1.53683e-13	1.32437
Galnt9	ENSMUSG00000033316	3.32777e-15	1.74179e-12	1.28833
Usp2	ENSMUSG00000032010	3.33469e-15	1.74179e-12	-1.30856
Ncor2	ENSMUSG00000029478	4.32769e-15	2.20097e-12	1.21177
Gm13889	ENSMUSG00000087006	1.05653e-14	5.23551e-12	1.25376
Nr4a1	ENSMUSG00000023034	1.96841e-14	9.51039e-12	1.49806
Islr2	ENSMUSG00000051243	4.5551e-14	2.096e-11	1.46465
Manf	ENSMUSG00000032575	4.94503e-14	2.22251e-11	1.20466
Otub2	ENSMUSG00000021203	2.98538e-13	1.20199e-10	24.4316
Ddit3	ENSMUSG00000025408,ENSMUSG00000116429	8.0495e-13	2.93518e-10	1.2448
Junb	ENSMUSG00000052837	1.21749e-12	4.27804e-10	22.4057
Pdrg1	ENSMUSG00000027472	1.74288e-12	5.90928e-10	1.23147
Egr4	ENSMUSG00000071341	3.43222e-12	1.14364e-09	1.24656
Fmnl1	ENSMUSG00000055805	5.63051e-12	1.84433e-09	1.2481
Klhl7	ENSMUSG00000028986	6.58082e-12	2.0513e-09	1.25117
Neurl1b	ENSMUSG00000034413	7.88046e-12	2.37965e-09	1.23728
Etv5	ENSMUSG00000013089	1.07597e-11	3.15065e-09	1.22427
Cobl	ENSMUSG00000020173	1.51145e-11	4.05697e-09	1.20978
Banp	ENSMUSG00000025316	1.87451e-11	4.83025e-09	1.27787
Zdhhc14	ENSMUSG00000034265	2.66893e-11	6.69866e-09	1.2766
Cdk2ap2	ENSMUSG00000024856	2.77075e-11	6.82398e-09	1.25324
Lars2	ENSMUSG00000035202	3.58119e-11	8.44026e-09	1.21667
Jun	ENSMUSG00000052684	8.20224e-11	1.8649e-08	1.21032
Chordc1	ENSMUSG00000001774	9.78182e-11	2.19818e-08	1.2192
Lrrtm1	ENSMUSG00000060780	1.11086e-10	2.4396e-08	1.22138
Fbxo34	ENSMUSG00000037536	1.99136e-10	4.18315e-08	-1.25186
Rims4	ENSMUSG00000035226	2.72941e-10	5.55248e-08	1.38868
Gfod1	ENSMUSG00000051335	2.94649e-10	5.93165e-08	1.23465
Tmem151b	ENSMUSG00000096847	5.36037e-10	9.86615e-08	1.23334
Spata2l	ENSMUSG00000033594	7.86739e-10	1.40782e-07	1.20393
A330023F24Rik	ENSMUSG00000096929	8.49148e-10	1.50556e-07	23.2835
Cdk2ap1	ENSMUSG00000029394	8.92025e-10	1.56721e-07	1.22708
Lman2l	ENSMUSG00000001143	1.37594e-09	2.35323e-07	1.21666
Slc9a3r1	ENSMUSG00000020733	1.60086e-09	2.71389e-07	1.3012
Ier5l	ENSMUSG00000089762	2.23838e-09	3.63521e-07	21.7513
Dpf1	ENSMUSG00000030584	2.32741e-09	3.709e-07	1.27891
Sbk1	ENSMUSG00000042978	2.9916e-09	4.55241e-07	1.31491
Hs3st1	ENSMUSG00000051022	5.81488e-09	8.02703e-07	-22.1957
Trib2	ENSMUSG00000020601	1.57543e-08	1.96431e-06	1.5866
Ppm1f	ENSMUSG00000026181	1.70509e-08	2.08561e-06	1.2044
Zmynd8	ENSMUSG00000039671	1.96462e-08	2.34372e-06	1.26919
Gse1	ENSMUSG00000031822	2.04482e-08	2.42443e-06	1.29701
Klf10	ENSMUSG00000037465	2.58445e-08	3.02709e-06	21.7904
Krt12	ENSMUSG00000020912	2.6877e-08	3.12907e-06	-1.26089
Ak6	ENSMUSG00000078941	3.92443e-08	4.28494e-06	24.3554
Hyou1	ENSMUSG00000032115	4.38391e-08	4.73315e-06	1.78522
Gpr88	ENSMUSG00000068696	5.41216e-08	5.71559e-06	1.29724
Hecw2	ENSMUSG00000042807	6.12043e-08	6.32532e-06	-23.662
2300009A05Rik	ENSMUSG00000032403	6.95717e-08	7.15182e-06	-1.23211
Paqr8	ENSMUSG00000025931	7.73362e-08	7.82513e-06	1.20968
Zmiz1	ENSMUSG00000007817	9.81514e-08	9.7777e-06	1.20593
Rnf165	ENSMUSG00000025427	1.01543e-07	1.00637e-05	1.44945
Synj2	ENSMUSG00000023805	1.21352e-07	1.16679e-05	1.20647
Ttr	ENSMUSG00000061808	1.25217e-07	1.19209e-05	-1.23378
Sstr2	ENSMUSG00000047904	2.37671e-07	2.12649e-05	22.4893
Kctd4	ENSMUSG00000046523	2.65447e-07	2.34248e-05	1.20983
Cygb	ENSMUSG00000020810	3.30063e-07	2.82248e-05	1.2199
Elfn2	ENSMUSG00000043460	4.53376e-07	3.74442e-05	1.28329
Cbfa2t3	ENSMUSG00000006362	1.40047e-06	0.000100615	18.7378
Dnajc3	ENSMUSG00000022136	1.50897e-06	0.00010761	1.24699
Amer2	ENSMUSG00000021986	1.57644e-06	0.000111598	23.4195
Nectin1	ENSMUSG00000032012	2.08513e-06	0.000140899	21.4887
Lrrc57	ENSMUSG00000027286	2.29791e-06	0.000153666	24.4287
Phlda1	ENSMUSG00000020205	3.54457e-06	0.000229105	1.20531
Camk1g	ENSMUSG00000016179	4.67946e-06	0.000284521	21.5536
Fndc3a	ENSMUSG00000033487	6.16702e-06	0.000358988	1.26719
Nuak1	ENSMUSG00000020032	7.57768e-06	0.000420823	21.5788
Cacng2	ENSMUSG00000019146	7.80941e-06	0.000431214	22.1027
Ppif	ENSMUSG00000021868	8.41471e-06	0.000460687	22.3748
Mdm2	ENSMUSG00000020184	1.03067e-05	0.00055024	1.23715
Nhsl2	ENSMUSG00000079481	1.05585e-05	0.000556003	20.7361
Ebp	ENSMUSG00000031168	2.00347e-05	0.000937509	1.35904

## Sheet: Striatum-like amygdalar nuclei
Gene name	Ensembl ID	P-value (SD vs. NSD)	FDR step up (SD vs. NSD)	Fold change (SD vs. NSD)
Rbm3	ENSMUSG00000031167	2.58122e-27	2.59384e-23	-1.36519
Bc1	ENSMUSG00000115783	2.6843e-27	2.59384e-23	1.76204
Mt1	ENSMUSG00000031765	1.76333e-26	1.13593e-22	-1.20024
mt-Nd3	ENSMUSG00000064360	5.38045e-25	2.59957e-21	1.2072
Lrrc17	ENSMUSG00000039883	1.12731e-18	2.72329e-15	1.60622
Cirbp	ENSMUSG00000045193	3.40283e-18	7.30702e-15	-1.31615
Tatdn1	ENSMUSG00000050891	3.8135e-15	5.6692e-12	1.44529
Pak3	ENSMUSG00000031284	1.06468e-14	1.286e-11	1.30069
Mt2	ENSMUSG00000031762	5.73144e-13	4.81591e-10	-1.23511
Gm42418	ENSMUSG00000098178	2.1972e-12	1.57271e-09	1.35862
Kif3a	ENSMUSG00000018395	3.04904e-12	2.03192e-09	1.36073
Elk1	ENSMUSG00000009406	5.60967e-12	3.49718e-09	1.35582
Haghl	ENSMUSG00000061046	6.12496e-12	3.69909e-09	-1.20154
Glul	ENSMUSG00000026473	8.65286e-12	4.91839e-09	1.20313
Ets2	ENSMUSG00000022895	9.39885e-12	5.18978e-09	1.23547
Cbr1	ENSMUSG00000051483	4.61936e-11	2.34931e-08	-1.22247
Aff4	ENSMUSG00000049470	1.70529e-10	8.03815e-08	1.21389
Znrd2	ENSMUSG00000079478	2.62406e-10	1.17936e-07	-1.25986
Mgst3	ENSMUSG00000026688	2.69472e-10	1.18359e-07	-1.20709
Chordc1	ENSMUSG00000001774	6.85092e-10	2.75835e-07	1.31149
Sox11	ENSMUSG00000063632	1.07428e-09	3.91726e-07	22.3669
Elavl3	ENSMUSG00000003410	2.08293e-09	7.06222e-07	1.21327
Lars2	ENSMUSG00000035202	8.46905e-09	2.51804e-06	1.37586
Fabp7	ENSMUSG00000019874	1.12392e-08	3.10299e-06	1.20086
AC149090.1	ENSMUSG00000095041	1.15352e-08	3.13985e-06	1.23265
Tac2	ENSMUSG00000025400	1.24341e-08	3.33751e-06	-33.6669
Upf2	ENSMUSG00000043241	1.80817e-08	4.65929e-06	1.26892
Tfrc	ENSMUSG00000022797	2.08564e-08	5.30355e-06	-1.30818
Malat1	ENSMUSG00000092341	2.51581e-08	6.00253e-06	1.33376
Dbp	ENSMUSG00000059824	4.45098e-08	1.00023e-05	-1.20999
Yif1b	ENSMUSG00000030588	5.74877e-08	1.24832e-05	-1.29855
Gfra4	ENSMUSG00000027316	6.599e-08	1.38622e-05	-1.23243
Pik3r1	ENSMUSG00000041417	8.93475e-08	1.79868e-05	1.29248
Sowaha	ENSMUSG00000044352	1.01325e-07	1.99818e-05	1.26149
Gnaq	ENSMUSG00000024639	3.37152e-07	5.68714e-05	1.27821
Pid1	ENSMUSG00000045658	5.21768e-07	8.19813e-05	1.26251
Wnk2	ENSMUSG00000037989	5.76966e-07	8.84955e-05	-1.30612
Cacng4	ENSMUSG00000020723	5.90307e-07	8.91271e-05	1.23069
Izumo4	ENSMUSG00000055862	6.41999e-07	9.47119e-05	-1.30844
Ttr	ENSMUSG00000061808	6.35512e-07	9.47119e-05	-1.23735
Ro60	ENSMUSG00000018199	6.50125e-07	9.51842e-05	1.28556
Castor2	ENSMUSG00000015944	6.66791e-07	9.68902e-05	1.20548
Zdhhc8	ENSMUSG00000060166	7.5773e-07	0.000108473	-1.25547
Samd4b	ENSMUSG00000109336	8.56062e-07	0.000119023	1.31088
Mir9-3hg	ENSMUSG00000097023	9.63921e-07	0.000131726	-1.21273
Pmepa1	ENSMUSG00000038400	1.01812e-06	0.000136641	-26.5021
Homer1	ENSMUSG00000007617	1.06794e-06	0.000141364	1.2772
Hbb-bs	ENSMUSG00000052305	1.45909e-06	0.000184304	1.25026
Epb41l4b	ENSMUSG00000028434	1.4813e-06	0.000184694	1.23156
Pabpn1	ENSMUSG00000022194	1.55158e-06	0.000190993	1.27762
Vegfa	ENSMUSG00000023951	1.55012e-06	0.000190993	23.5847
Nptx1	ENSMUSG00000025582	1.75488e-06	0.000210615	1.2405
Eif4a3	ENSMUSG00000025580	1.90232e-06	0.000222813	-1.26435
Igfbp5	ENSMUSG00000026185	2.05884e-06	0.000236292	1.23206
Sfpq	ENSMUSG00000028820	2.61697e-06	0.000290664	1.20092
Zbtb7a	ENSMUSG00000035011	2.84778e-06	0.000304068	1.23167
Zmiz1	ENSMUSG00000007817	2.84159e-06	0.000304068	1.32616
Tbk1	ENSMUSG00000020115	3.42395e-06	0.000355759	1.20612
Cited2	ENSMUSG00000039910	3.57085e-06	0.000367076	1.26391
Penk	ENSMUSG00000045573	3.79092e-06	0.000385596	-1.20837
Pik3ca	ENSMUSG00000027665	4.30339e-06	0.000426499	1.27903
Tst	ENSMUSG00000044986	4.32647e-06	0.000426599	1.44178
Rmnd5a	ENSMUSG00000002222	6.53489e-06	0.000613074	1.2507
Cartpt	ENSMUSG00000021647	6.77515e-06	0.000629502	1.31788
Pcif1	ENSMUSG00000039849	8.70335e-06	0.000789676	-1.20862
Pvalb	ENSMUSG00000005716	8.70195e-06	0.000789676	1.2325

## Sheet: Caudatoputamen
Gene name	Ensembl ID	P-value (SD vs. NSD)	FDR step up (SD vs. NSD)	Fold change (SD vs. NSD)
Egr1	ENSMUSG00000038418	2.31989e-38	2.24171e-34	1.57935
Rbm3	ENSMUSG00000031167	7.72524e-32	4.9766e-28	-1.43888
Homer1	ENSMUSG00000007617	8.14007e-30	3.1463e-26	1.42891
Arc	ENSMUSG00000022602	3.78173e-29	1.2181e-25	30.1381
Nr4a1	ENSMUSG00000023034	5.20244e-29	1.43632e-25	36.6254
Hspa5	ENSMUSG00000026864	1.84823e-27	3.96877e-24	1.30127
Vgf	ENSMUSG00000037428	4.24513e-27	8.20413e-24	1.42893
Uba52	ENSMUSG00000090137	4.04012e-22	7.09812e-19	-1.33384
Calr	ENSMUSG00000003814	4.42508e-20	6.84097e-17	1.20449
Rgs2	ENSMUSG00000026360	4.60171e-20	6.84097e-17	1.38769
Dnajb5	ENSMUSG00000036052	3.29194e-16	3.02953e-13	1.32273
Cirbp	ENSMUSG00000045193	3.66146e-16	3.21642e-13	-1.47118
Sfpq	ENSMUSG00000028820	1.74979e-15	1.30064e-12	1.33809
Egr4	ENSMUSG00000071341	6.57564e-15	4.5386e-12	1.49201
Dusp14	ENSMUSG00000018648	1.18048e-14	7.86689e-12	1.39852
Htr1b	ENSMUSG00000049511	1.29225e-12	5.94618e-10	32.2775
Gadd45g	ENSMUSG00000021453	6.10489e-11	2.31339e-08	1.32642
Egr3	ENSMUSG00000033730	4.20847e-10	1.37853e-07	1.25417
Gm13889	ENSMUSG00000087006	1.02032e-09	3.08103e-07	1.22878
Trib2	ENSMUSG00000020601	2.86093e-09	7.89863e-07	24.0914
Scg2	ENSMUSG00000050711	3.31664e-09	8.90241e-07	1.24911
Ttr	ENSMUSG00000061808	5.28697e-09	1.38076e-06	1.73943
Pmepa1	ENSMUSG00000038400	3.8172e-08	7.84799e-06	1.20331
2300009A05Rik	ENSMUSG00000032403	6.27969e-08	1.22587e-05	-1.28528
Bloc1s1	ENSMUSG00000090247	1.14029e-07	2.18191e-05	-28.4951
Phlda1	ENSMUSG00000020205	3.13323e-07	5.37192e-05	1.3759
Slc25a25	ENSMUSG00000026819	3.54231e-07	5.95292e-05	1.25083
Pdyn	ENSMUSG00000027400	6.50016e-07	0.000104685	1.29113
Mafg	ENSMUSG00000051510	1.59585e-06	0.000228455	28.4391
Bcr	ENSMUSG00000009681	1.76537e-06	0.000245449	1.20583
Lrrtm1	ENSMUSG00000060780	4.2069e-06	0.000534886	1.23155
Gfod1	ENSMUSG00000051335	7.49856e-06	0.000872994	1.26449

## Sheet: Fiber tracts
Gene name	Ensembl ID	P-value (SD vs. NSD)	FDR step up (SD vs. NSD)	Fold change (SD vs. NSD)
Rbm3	ENSMUSG00000031167	1.38316e-68	2.6731e-64	-1.46159
Hspa5	ENSMUSG00000026864	8.81219e-43	5.67681e-39	1.27665
Slc38a2	ENSMUSG00000022462	4.38122e-28	1.69343e-24	1.29636
Uba52	ENSMUSG00000090137	3.76183e-26	1.21169e-22	-1.24918
Cirbp	ENSMUSG00000045193	5.23289e-26	1.44473e-22	-1.42632
Hist1h1c	ENSMUSG00000036181	3.6637e-20	5.44651e-17	-1.41552
Xbp1	ENSMUSG00000020484	2.28019e-12	1.63211e-09	1.24412
Hbb-bs	ENSMUSG00000052305	4.38007e-12	3.02318e-09	1.22839
Fabp7	ENSMUSG00000019874	1.09352e-11	7.2874e-09	1.26547
Hba-a2	ENSMUSG00000069917	7.84129e-11	4.59214e-08	1.25482
Chordc1	ENSMUSG00000001774	1.15649e-10	6.57361e-08	34.9125
Hba-a1	ENSMUSG00000069919	1.38951e-10	7.67248e-08	1.27679
Paqr7	ENSMUSG00000037348	9.89644e-09	4.15779e-06	1.23023
Aqp4	ENSMUSG00000024411	1.41736e-08	5.70663e-06	1.20476
Tra2a	ENSMUSG00000029817	1.78152e-07	5.55316e-05	31.5129
Slc16a1	ENSMUSG00000032902	5.88199e-07	0.000151567	-1.26893
Gad1	ENSMUSG00000070880	9.16733e-07	0.000230088	-1.34745
Ints3	ENSMUSG00000027933	1.04768e-06	0.000256298	30.4865
Daam1	ENSMUSG00000034574	2.43626e-06	0.000521019	-1.25304
