# Supplementary material for: Spatial transcriptomics reveals unique gene expression changes in different brain regions after sleep deprivation
Source: Nat Commun. 2023 Nov 4;14:7095. doi: 10.1038/s41467-023-42751-z (PMC10625558; doi:10.1038/s41467-023-42751-z)
Supplement: Supplementary file 7 — Supplementary Data 4 [file 41467_2023_42751_MOESM7_ESM.xlsx]

## Sheet: Hippocampal region
GOID	GOTerm	Ontology Source	Term PValue	Term PValue Corrected with Bonferroni step down	Group PValue	Group PValue Corrected with Bonferroni step down	GOLevels	GOGroups	% Associated Genes	Nr. Genes	Associated Genes Found
GO:0003723	RNA binding	GO_MolecularFunction-EBI-UniProt-GOA_22.06.2022_00h00	2.02138e-05	0.00177882	2.02138e-05	8.08554e-05	[4]	Group0	4.72313	58	[Apex1, Atxn2l, Cbx4, Ccdc88a, Cdc40, Celf3, Cirbp, Cpeb1, Cstf3, Ddx42, Ddx46, Dhx30, Drg2, Eif2a, Eprs, Erh, Exosc4, Fubp1, Hnrnpdl, Ilf2, Jakmip1, Kdm1a, Lsm5, Magoh, Mef2c, Mepce, Mrpl2, Mrps11, Mtdh, Myh10, Nol6, Nop10, Pcp4, Pop7, Prpf40b, Rbm22, Rbm25, Rbm3, Rbmx, Rnmt, Rpp21, Safb, Safb2, Sart3, Sf3b4, Sidt1, Skiv2l, Snhg4, Snrpa1, Snrpb2, Snrpc, Tfrc, Thumpd1, U2af1l4, U2af2, Upf3a, Yrdc…
GO:0017069	snRNA binding	GO_MolecularFunction-EBI-UniProt-GOA_22.06.2022_00h00	0.000220268	0.018062	0.000220268	0.000220268	[5]	Group1	14.8936	7	[Celf3, Mepce, Rbm22, Sart3, Snrpa1, Snrpb2, Snrpc]
GO:0019706	protein-cysteine S-palmitoyltransferase activity	GO_MolecularFunction-EBI-UniProt-GOA_22.06.2022_00h00	7.68345e-05	0.00653094	7.68345e-05	0.000153669	[4, 6, 7]	Group2	21.4286	6	[Glul, Ncstn, Zdhhc17, Zdhhc18, Zdhhc4, Zdhhc8]
GO:0032553	ribonucleotide binding	GO_MolecularFunction-EBI-UniProt-GOA_22.06.2022_00h00	4.95032e-05	0.00425728	4.95032e-05	0.00014851	[3, 4, 5]	Group3	4.09441	85	[Abcg4, Acsl1, Actr8, Adrm1, Afg3l2, Agap2, Ak5, Arl16, Atad3a, Blmh, Camk2g, Cdk11b, Cdk4, Cnksr2, Coq8a, Csnk1e, Csnk1g3, Ctps, Ddx42, Ddx46, Dgke, Dhx30, Drg2, Dtymk, Epha4, Epha5, Epha7, Ephb6, Eprs, Erh, Fam20c, Glul, Grk6, Gtpbp2, Hspa5, Ide, Ift22, Kcnj3, Lars2, Map2k5, Mapk8, Marcksl1, Mark3, Mast1, Mpped2, Myh10, Nagk, Nek6, Neu1, Nme7, Nmnat2, Nt5c2, Pcca, Pccb, Pip5k1a, Pnck, Pnpo, Prk…

## Sheet: Neocortex
GOID	GOTerm	Ontology Source	Term PValue	Term PValue Corrected with Bonferroni step down	Group PValue	Group PValue Corrected with Bonferroni step down	GOLevels	GOGroups	% Associated Genes	Nr. Genes	Associated Genes Found
GO:0031690	adrenergic receptor binding	GO_MolecularFunction-EBI-UniProt-GOA_22.06.2022_00h00	0.00130203	0.0481753	0.00130203	0.00130203	[5]	Group0	14.8148	4	[Adrb1, Prkar2a, Sh3gl1, Slc9a3r1]
GO:0140297	DNA-binding transcription factor binding	GO_MolecularFunction-EBI-UniProt-GOA_22.06.2022_00h00	0.000151147	0.00634819	0.000151147	0.000453442	[4]	Group1	4.18118	24	[Actn4, Arntl, Bcor, Bfar, Bhlhe40, Calr, Ccdc88a, Cebpg, Dnmt1, Ep300, Icmt, Ncor2, Nfia, Nr4a1, Pbx1, Per1, Pias1, Pias2, Sox2, Tdg, Tfdp1, Trib2, Uhrf2, Zbtb7a]
GO:0019887	protein kinase regulator activity	GO_MolecularFunction-EBI-UniProt-GOA_22.06.2022_00h00	0.0011019	0.0429742	0.0011019	0.00220381	[4]	Group2	5.15021	12	[Agap2, Ccnd1, Ccnd2, Cdk5r2, Dnajc3, Hexim1, Prkar2a, Sh3bp5l, Spred1, Spred2, Spry2, Trib2]
GO:0004860	protein kinase inhibitor activity	GO_MolecularFunction-EBI-UniProt-GOA_22.06.2022_00h00	0.000163389	0.00669896	0.0011019	0.00220381	[5]	Group2	10.7692	7	[Dnajc3, Hexim1, Prkar2a, Sh3bp5l, Spred1, Spred2, Trib2]
GO:0030695	GTPase regulator activity	GO_MolecularFunction-EBI-UniProt-GOA_22.06.2022_00h00	5.18126e-07	2.38338e-05	5.18126e-07	2.59063e-06	[4]	Group3	5.49683	26	[Adrb1, Agap2, Agfg1, Arhgef18, Ccdc88a, Dlc1, Gipc1, Gnaq, Krit1, Lrrk2, Mcf2l, Pam, Rangrf, Rapgef1, Rasa1, Rasgef1c, Rasgrf2, Rgs17, Rgs20, Rgs8, Ric8b, Rin1, Rundc1, Sgsm1, Sh3bp5l, Syngap1]
GO:0005085	guanyl-nucleotide exchange factor activity	GO_MolecularFunction-EBI-UniProt-GOA_22.06.2022_00h00	0.00122942	0.046718	5.18126e-07	2.59063e-06	[5]	Group3	5.08475	12	[Adrb1, Arhgef18, Ccdc88a, Mcf2l, Pam, Rangrf, Rapgef1, Rasgef1c, Rasgrf2, Ric8b, Rin1, Sh3bp5l]
GO:0061659	ubiquitin-like protein ligase activity	GO_MolecularFunction-EBI-UniProt-GOA_22.06.2022_00h00	1.09229e-05	0.000491531	1.58531e-05	6.34126e-05	[4]	Group4	5.49451	20	[Ankib1, Bfar, Hecw2, Irf2bpl, Jade2, Ltn1, Med7, Mex3c, Neurl1b, Pam, Peli1, Pias1, Pias2, Rlim, Rnf121, Rnf216, Shprh, Trim9, Ube3a, Uhrf2]

## Sheet: Hypothalamus
GOID	GOTerm	Ontology Source	Term PValue	Term PValue Corrected with Bonferroni step down	Group PValue	Group PValue Corrected with Bonferroni step down	GOLevels	GOGroups	% Associated Genes	Nr. Genes	Associated Genes Found
GO:0004364	glutathione transferase activity	GO_MolecularFunction-EBI-UniProt-GOA_22.06.2022_00h00	0.00730368	0.0146074	0.00730368	0.0146074	[4]	Group0	8.82353	3	[Gstm6, Gstp1, Gstz1]
GO:0004601	peroxidase activity	GO_MolecularFunction-EBI-UniProt-GOA_22.06.2022_00h00	0.00795846	0.00795846	0.00795846	0.00795846	[2, 4]	Group1	5.97015	4	[Gpx3, Gstp1, Hba-a1, Hbb-bs]
GO:0005179	hormone activity	GO_MolecularFunction-EBI-UniProt-GOA_22.06.2022_00h00	0.000107241	0.000321723	0.000107241	0.000321723	[5]	Group2	5.6962	9	[Cartpt, Cck, Cnp, Gal, Hcrt, Nts, Pdyn, Pmch, Ttr]
GO:0005184	neuropeptide hormone activity	GO_MolecularFunction-EBI-UniProt-GOA_22.06.2022_00h00	1.42943e-07	5.71773e-07	0.000107241	0.000321723	[6]	Group2	20	7	[Cartpt, Cck, Cnp, Gal, Hcrt, Nts, Pdyn]

## Sheet: Thalamus
GOID	GOTerm	Ontology Source	Term PValue	Term PValue Corrected with Bonferroni step down	Group PValue	Group PValue Corrected with Bonferroni step down	GOLevels	GOGroups	% Associated Genes	Nr. Genes	Associated Genes Found
GO:0043426	MRF binding	GO_MolecularFunction-EBI-UniProt-GOA_22.06.2022_00h00	0.00149874	0.00149874	0.00149874	0.00149874	[6]	Group0	16.6667	2	[Bhlhe41, Marcksl1]

## Sheet: 413 DEGs allen common space
GOID	GOTerm	Ontology Source	Term PValue	Term PValue Corrected with Bonferroni step down	Group PValue	Group PValue Corrected with Bonferroni step down	GOLevels	GOGroups	% Associated Genes	Nr. Genes	Associated Genes Found
GO:0043274	phospholipase binding	GO_MolecularFunction-EBI-UniProt-GOA_22.06.2022_00h00	3.61624e-05	0.00271218	3.61624e-05	0.000180812	[4]	Group00	18.1818	6	[Camk2b, Nefl, Snca, Srsf3, Stxbp1, Syp]
GO:0044389	ubiquitin-like protein ligase binding	GO_MolecularFunction-EBI-UniProt-GOA_22.06.2022_00h00	1.59246e-08	1.65616e-06	1.59246e-08	2.22944e-07	[4]	Group01	7.06522	26	[Atp6v0c, Calr, Ckb, Dnaja1, Hsp90aa1, Hsp90ab1, Hspa5, Hspa8, Nlk, Per1, Prkar1a, Ptk2b, Ptprn, Rpl5, Rtn4, Sipa1l1, Slc25a5, Sqstm1, Tpi1, Trim37, Tuba1b, Uba52, Ube2b, Uchl1, Ywhae, Ywhaz]
GO:0047485	protein N-terminus binding	GO_MolecularFunction-EBI-UniProt-GOA_22.06.2022_00h00	7.97286e-06	0.000709584	7.97286e-06	5.581e-05	[3]	Group02	8.60927	13	[Calm1, Calm2, Calm3, Kcnb1, Kcnip2, Map2k1, Morf4l1, Rps21, Snap25, Snca, Stxbp1, Syp, Tpm1]
GO:0005184	neuropeptide hormone activity	GO_MolecularFunction-EBI-UniProt-GOA_22.06.2022_00h00	0.000534634	0.0315434	0.000534634	0.000534634	[6]	Group03	14.2857	5	[Cck, Hcrt, Npy, Pdyn, Vgf]
GO:0019902	phosphatase binding	GO_MolecularFunction-EBI-UniProt-GOA_22.06.2022_00h00	0.00019518	0.0124915	0.00019518	0.00039036	[4]	Group04	5.72519	15	[Arc, Arpp19, Cfl1, Grin1, Hsp90aa1, Hsp90b1, Itpr1, Mapk1, Mapt, Nptxr, Phactr1, Ppp1r9a, Ppp3r1, Spred1, Ywhae]
GO:0019904	protein domain specific binding	GO_MolecularFunction-EBI-UniProt-GOA_22.06.2022_00h00	7.75569e-15	9.15171e-13	7.75569e-15	1.39602e-13	[3]	Group05	6.18221	57	[Actn1, Adgrb1, App, Arc, Atp1a1, Atp2b1, Atp2b2, Baiap2, Bhlhe40, Cabp1, Cacnb1, Calm1, Calm2, Calm3, Cpe, Dlgap1, Dlgap3, Dlgap4, Dnaja1, Dnm1, Dynll1, Elmo1, Gapdh, Gnas, Gria2, Hpcal4, Hsp90aa1, Hsp90ab1, Hspa5, Hspa8, Itpr1, Kcnab1, Mapt, Ndfip1, Nefl, Nlk, Nptxr, Pde2a, Ppp1r9a, Ppp3r1, Prkar1a, Prkcd, Snap25, Snca, Sqstm1, Stmn3, Stxbp1, Syp, Tpm1, Trak1, Trim9, Wipf3, Ywhab, Ywhae, Ywhag,…
GO:0030911	TPR domain binding	GO_MolecularFunction-EBI-UniProt-GOA_22.06.2022_00h00	9.12341e-06	0.00080286	9.12341e-06	5.47404e-05	[4]	Group06	50	4	[Hsp90aa1, Hsp90ab1, Pde2a, Trak1]
GO:0031628	opioid receptor binding	GO_MolecularFunction-EBI-UniProt-GOA_22.06.2022_00h00	4.10667e-05	0.00303893	4.10667e-05	0.000164267	[5]	Group07	36.3636	4	[Gnao1, Gnas, Pdyn, Penk]
GO:0003723	RNA binding	GO_MolecularFunction-EBI-UniProt-GOA_22.06.2022_00h00	2.86535e-07	2.77938e-05	2.86535e-07	3.43841e-06	[4]	Group08	4.15309	51	[Actn1, Arc, Calr, Cbx6, Celf2, Cirbp, Cyfip2, Eef1a1, Eef1a2, Eef2, Eif4a1, Eif4a2, Eif4g2, Elavl3, Hnrnpa2b1, Hnrnph1, Hsp90aa1, Hsp90ab1, Hsp90b1, Hspa8, Matr3, Mbnl2, Nudt4, Pcsk1n, Pkm, Rbfox3, Rbm3, Rpl12, Rpl13a, Rpl14, Rpl17, Rpl19, Rpl22l1, Rpl26, Rpl3, Rpl35a, Rpl37a, Rpl41, Rpl5, Rpl9, Rps14, Rps18, Rps19, Serbp1, Sfpq, Snrpn, Srsf3, Stmn1, Tuba1b, Tubb4b, Zfr]
GO:0003729	mRNA binding	GO_MolecularFunction-EBI-UniProt-GOA_22.06.2022_00h00	6.19873e-05	0.00446309	2.86535e-07	3.43841e-06	[5]	Group08	5.2356	20	[Arc, Calr, Celf2, Cirbp, Eef1a1, Eef1a2, Eif4g2, Elavl3, Hnrnpa2b1, Hsp90aa1, Pkm, Rbfox3, Rpl13a, Rpl26, Rpl35a, Rpl41, Rpl5, Rps14, Serbp1, Srsf3]
GO:0019843	rRNA binding	GO_MolecularFunction-EBI-UniProt-GOA_22.06.2022_00h00	3.05137e-07	2.92932e-05	3.05137e-07	3.35651e-06	[5]	Group09	14.1026	11	[Cirbp, Eef2, Rpl12, Rpl17, Rpl19, Rpl3, Rpl37a, Rpl5, Rpl9, Rps14, Rps18]
GO:0070180	large ribosomal subunit rRNA binding	GO_MolecularFunction-EBI-UniProt-GOA_22.06.2022_00h00	2.6539e-05	0.00207004	3.05137e-07	3.35651e-06	[6]	Group09	40	4	[Rpl12, Rpl17, Rpl19, Rpl37a]
GO:0001664	G protein-coupled receptor binding	GO_MolecularFunction-EBI-UniProt-GOA_22.06.2022_00h00	2.57853e-06	0.000242382	2.57853e-06	2.32068e-05	[4]	Group10	6.07735	22	[App, Atp2a2, Cabp1, Calm1, Calm2, Calm3, Cx3cl1, Dnaja1, Dnm1, Gnao1, Gnas, Hcrt, Homer1, Hspa8, Npy, Pdyn, Penk, Pmch, Ppp1r1b, Psap, Tac1, Uchl1]
GO:0071855	neuropeptide receptor binding	GO_MolecularFunction-EBI-UniProt-GOA_22.06.2022_00h00	0.000247376	0.0155847	2.57853e-06	2.32068e-05	[5]	Group10	13.0435	6	[Gnao1, Gnas, Hcrt, Npy, Pmch, Tac1]
GO:0004857	enzyme inhibitor activity	GO_MolecularFunction-EBI-UniProt-GOA_22.06.2022_00h00	9.8957e-05	0.00692699	9.8957e-05	0.000296871	[3]	Group11	4.79303	22	[App, Arc, Arpp19, Camk2n1, Camk2n2, Dgkz, Dynll1, Gapdh, Inka2, Nr4a1, Pcsk1n, Phactr1, Ppp1r1b, Prkar1a, Prkar1b, Ptn, Rpl5, Snca, Spred1, Syp, Tesc, Ywhab]
GO:0004860	protein kinase inhibitor activity	GO_MolecularFunction-EBI-UniProt-GOA_22.06.2022_00h00	3.55333e-05	0.00270053	9.8957e-05	0.000296871	[5]	Group11	12.3077	8	[Camk2n1, Camk2n2, Inka2, Prkar1a, Prkar1b, Spred1, Tesc, Ywhab]
GO:0099186	structural constituent of postsynapse	GO_MolecularFunction-EBI-UniProt-GOA_22.06.2022_00h00	6.16662e-07	5.85829e-05	6.16662e-07	6.16662e-06	[3]	Group12	25.9259	7	[Actn1, Camk2b, Dlgap1, Homer1, Ina, Nefh, Nefl]
GO:0099184	structural constituent of postsynaptic intermediate filament cytoskeleton	GO_MolecularFunction-EBI-UniProt-GOA_22.06.2022_00h00	7.21111e-06	0.000649	6.16662e-07	6.16662e-06	[3, 4]	Group12	100	3	[Ina, Nefh, Nefl]
GO:0016462	pyrophosphatase activity	GO_MolecularFunction-EBI-UniProt-GOA_22.06.2022_00h00	0.000160427	0.0107486	4.80006e-06	3.84004e-05	[5]	Group13	4.10397	30	[Arf3, Atp1a1, Atp1a2, Atp2a2, Atp2b1, Atp2b2, Atp5b, Atp5e, Dnm1, Eef1a1, Eef1a2, Eef2, Eif4a1, Eif4a2, Gnao1, Gnas, Gnb2, Hsp90aa1, Hsp90ab1, Hsp90b1, Hspa5, Hspa8, Kif5c, Nudt4, Rab15, Rab3a, Rab6b, Rasd2, Rasl10a, Smarca2]
GO:0032561	guanyl ribonucleotide binding	GO_MolecularFunction-EBI-UniProt-GOA_22.06.2022_00h00	7.87106e-05	0.00558846	4.80006e-06	3.84004e-05	[5, 6, 7]	Group13	5	21	[Arf3, Dnm1, Eef1a1, Eef1a2, Eef2, Gnao1, Gnas, Hsp90aa1, Hsp90ab1, Pde10a, Pde2a, Rab15, Rab3a, Rab6b, Rasd2, Rasl10a, Tuba1b, Tuba4a, Tubb2a, Tubb3, Tubb4b]
GO:0005525	GTP binding	GO_MolecularFunction-EBI-UniProt-GOA_22.06.2022_00h00	0.000297077	0.0178246	4.80006e-06	3.84004e-05	[5, 6, 7, 8]	Group13	4.78589	19	[Arf3, Dnm1, Eef1a1, Eef1a2, Eef2, Gnao1, Gnas, Hsp90aa1, Hsp90ab1, Rab15, Rab3a, Rab6b, Rasd2, Rasl10a, Tuba1b, Tuba4a, Tubb2a, Tubb3, Tubb4b]
GO:0019899	enzyme binding	GO_MolecularFunction-EBI-UniProt-GOA_22.06.2022_00h00	2.29807e-23	2.73471e-21	2.29807e-23	4.36634e-22	[3]	Group14	4.8965	123	[Aldoa, Apoe, App, Arc, Arpc2, Arpp19, Atp1a1, Atp1b1, Atp2a2, Atp6v0c, Cacnb1, Cacnb3, Calm1, Calm2, Calm3, Calr, Camk2b, Camk2n1, Camk2n2, Cap2, Cdk5r1, Cfl1, Ckb, Cycs, Cyfip2, Cyld, Dnaja1, Dnm1, Dynll1, Eef1a1, Eef1a2, Eef2, Egr1, Eno2, Fam49a, Fkbp1a, Fmnl1, Gapdh, Gnb2, Gria2, Grin1, Grin2a, Hnrnpa2b1, Hnrnph1, Hpca, Hsp90aa1, Hsp90ab1, Hsp90b1, Hspa5, Hspa8, Inka2, Itpka, Itpr1, Ldhb, Map…
GO:0019900	kinase binding	GO_MolecularFunction-EBI-UniProt-GOA_22.06.2022_00h00	1.9269e-12	2.15812e-10	2.29807e-23	4.36634e-22	[4]	Group14	5.61915	54	[Arc, Atp1a1, Atp1b1, Cacnb1, Cacnb3, Calm1, Calm2, Calm3, Camk2b, Camk2n1, Camk2n2, Cdk5r1, Cyld, Dnm1, Eef1a1, Eef1a2, Eef2, Gria2, Grin2a, Hpca, Hsp90aa1, Hsp90ab1, Inka2, Ldhb, Map2k1, Mapk1, Mapt, Mical2, Nap1l1, Ncs1, Nefh, Nell2, Per1, Pitpnm2, Pja2, Ppp1r9a, Prkar1a, Prkar1b, Prkcb, Prkcd, Ptk2b, Ptn, Ptpn5, Rps19, Rps6, Sipa1l1, Slc12a5, Spred1, Sqstm1, Stxbp1, Syn1, Tuba4a, Ywhag, Ywhaz]
GO:0019901	protein kinase binding	GO_MolecularFunction-EBI-UniProt-GOA_22.06.2022_00h00	1.39048e-11	1.52953e-09	2.29807e-23	4.36634e-22	[5]	Group14	5.69767	49	[Atp1a1, Atp1b1, Cacnb1, Cacnb3, Calm1, Calm2, Calm3, Camk2b, Camk2n1, Camk2n2, Cdk5r1, Cyld, Dnm1, Eef1a1, Eef1a2, Eef2, Gria2, Grin2a, Hsp90aa1, Hsp90ab1, Inka2, Map2k1, Mapk1, Mapt, Mical2, Ncs1, Nefh, Nell2, Pitpnm2, Pja2, Ppp1r9a, Prkar1a, Prkar1b, Prkcb, Prkcd, Ptk2b, Ptn, Ptpn5, Rps19, Rps6, Sipa1l1, Slc12a5, Spred1, Sqstm1, Stxbp1, Syn1, Tuba4a, Ywhag, Ywhaz]
GO:0000149	SNARE binding	GO_MolecularFunction-EBI-UniProt-GOA_22.06.2022_00h00	3.48531e-08	3.52017e-06	3.48531e-08	4.53091e-07	[3]	Group15	11.5385	15	[Baiap3, Calm1, Cplx1, Cplx2, Gria2, Kcnb1, Snap25, Snca, Sptan1, Stxbp1, Syp, Syt13, Trim9, Vamp1, Vti1b]
GO:0019905	syntaxin binding	GO_MolecularFunction-EBI-UniProt-GOA_22.06.2022_00h00	0.000262482	0.0162739	3.48531e-08	4.53091e-07	[4]	Group15	9.30233	8	[Baiap3, Cplx1, Cplx2, Snap25, Sptan1, Stxbp1, Syp, Vamp1]
GO:0017075	syntaxin-1 binding	GO_MolecularFunction-EBI-UniProt-GOA_22.06.2022_00h00	0.000180894	0.0117581	3.48531e-08	4.53091e-07	[5]	Group15	17.8571	5	[Cplx1, Cplx2, Snap25, Stxbp1, Syp]
GO:0008092	cytoskeletal protein binding	GO_MolecularFunction-EBI-UniProt-GOA_22.06.2022_00h00	6.16427e-13	7.08892e-11	6.16427e-13	1.04793e-11	[3]	Group16	5.38117	60	[Ablim2, Actn1, Aldoa, Aldoc, Apoe, Arc, Arpc2, Atp1a1, Calm1, Calm2, Calm3, Cap2, Cdk5r1, Cfl1, Clstn1, Dclk1, Dmtn, Dnm1, Eef2, Enc1, Fam107a, Fmnl1, Gapdh, Gnas, Gria2, Grina, Hpca, Hsp90aa1, Hsp90ab1, Hsph1, Kif5c, Map1b, Mapt, Mical2, Mrtfb, Phactr1, Ppp1r9a, Ptprn, Rab3a, Rab6b, Schip1, Sipa1l1, Snap25, Snca, Sncb, Sptan1, Sptbn2, Stmn1, Stmn2, Stmn3, Syn1, Syne1, Synpo, Syp, Tmsb4x, Tpm1, …
GO:0003779	actin binding	GO_MolecularFunction-EBI-UniProt-GOA_22.06.2022_00h00	3.47302e-09	3.64667e-07	6.16427e-13	1.04793e-11	[4]	Group16	6.4257	32	[Ablim2, Actn1, Arc, Arpc2, Cap2, Cdk5r1, Cfl1, Dmtn, Eef2, Enc1, Fam107a, Fmnl1, Gnas, Hpca, Map1b, Mical2, Mrtfb, Phactr1, Ppp1r9a, Sipa1l1, Snca, Sptan1, Sptbn2, Syn1, Syne1, Synpo, Syp, Tmsb4x, Tpm1, Wipf3, Ywhag, Ywhah]
GO:0051015	actin filament binding	GO_MolecularFunction-EBI-UniProt-GOA_22.06.2022_00h00	0.000122032	0.00829817	6.16427e-13	1.04793e-11	[3, 5]	Group16	5.9761	15	[Ablim2, Actn1, Arpc2, Cdk5r1, Cfl1, Dmtn, Eef2, Fmnl1, Gnas, Ppp1r9a, Sipa1l1, Sptan1, Sptbn2, Syne1, Tpm1]
GO:0015075	ion transmembrane transporter activity	GO_MolecularFunction-EBI-UniProt-GOA_22.06.2022_00h00	1.06587e-10	1.1618e-08	1.45459e-09	2.18188e-08	[3]	Group17	5.44835	48	[Ano3, Atp1a1, Atp1a2, Atp1b1, Atp2a2, Atp2b1, Atp2b2, Atp5b, Atp5e, Atp5h, Atp5j2, Atp5k, Atp6v0c, Atp6v1b2, Atp6v1c1, Cacnb1, Cacnb3, Cacng2, Cox6a1, Gabra1, Gm10925, Gnas, Gpm6a, Gria2, Grin1, Grin2a, Itpr1, Kcnab1, Kcnb1, Kcnc2, Kcnf1, Kcnip2, Ncs1, Ptk2b, Scn1b, Scn8a, Slc12a5, Slc17a7, Slc1a2, Slc1a3, Slc24a3, Slc25a4, Slc25a5, Slc30a3, Snap25, Tmem132a, Tsc22d1, Ttyh3]
GO:0015318	inorganic molecular entity transmembrane transporter activity	GO_MolecularFunction-EBI-UniProt-GOA_22.06.2022_00h00	4.01031e-13	4.65196e-11	1.45459e-09	2.18188e-08	[3]	Group17	6.38298	48	[Ano3, Atp1a1, Atp1a2, Atp1b1, Atp2a2, Atp2b1, Atp2b2, Atp5b, Atp5e, Atp5h, Atp5j2, Atp5k, Atp6v0c, Atp6v1b2, Atp6v1c1, Cacnb1, Cacnb3, Cacng2, Cox6a1, Gabra1, Gm10925, Gnas, Gpm6a, Gria2, Grin1, Grin2a, Itpr1, Kcnab1, Kcnb1, Kcnc2, Kcnf1, Kcnip2, Ncs1, Ptk2b, Scn1b, Scn8a, Slc12a5, Slc17a7, Slc1a2, Slc1a3, Slc24a3, Slc25a4, Slc25a5, Slc30a3, Snap25, Tmem132a, Tsc22d1, Ttyh3]
GO:0015399	primary active transmembrane transporter activity	GO_MolecularFunction-EBI-UniProt-GOA_22.06.2022_00h00	2.13965e-05	0.00171172	1.45459e-09	2.18188e-08	[4]	Group17	8.4507	12	[Atp1a1, Atp1a2, Atp1b1, Atp2a2, Atp2b1, Atp2b2, Atp5b, Atp5e, Atp6v0c, Atp6v1b2, Atp6v1c1, Cox6a1]
GO:0022853	active ion transmembrane transporter activity	GO_MolecularFunction-EBI-UniProt-GOA_22.06.2022_00h00	8.31198e-08	8.31198e-06	1.45459e-09	2.18188e-08	[4]	Group17	7.74908	21	[Atp1a1, Atp1a2, Atp1b1, Atp2a2, Atp2b1, Atp2b2, Atp5b, Atp5e, Atp6v0c, Atp6v1b2, Atp6v1c1, Cox6a1, Gnas, Slc12a5, Slc17a7, Slc1a2, Slc1a3, Slc24a3, Slc25a4, Slc25a5, Tsc22d1]
GO:0022890	inorganic cation transmembrane transporter activity	GO_MolecularFunction-EBI-UniProt-GOA_22.06.2022_00h00	9.9878e-15	1.16857e-12	1.45459e-09	2.18188e-08	[4, 5]	Group17	7.45033	45	[Atp1a1, Atp1a2, Atp1b1, Atp2a2, Atp2b1, Atp2b2, Atp5b, Atp5e, Atp5h, Atp5j2, Atp5k, Atp6v0c, Atp6v1b2, Atp6v1c1, Cacnb1, Cacnb3, Cacng2, Cox6a1, Gm10925, Gnas, Gpm6a, Gria2, Grin1, Grin2a, Itpr1, Kcnab1, Kcnb1, Kcnc2, Kcnf1, Kcnip2, Ncs1, Ptk2b, Scn1b, Scn8a, Slc12a5, Slc17a7, Slc1a2, Slc1a3, Slc24a3, Slc25a4, Slc25a5, Slc30a3, Snap25, Tmem132a, Tsc22d1]
GO:0019829	ATPase-coupled cation transmembrane transporter activity	GO_MolecularFunction-EBI-UniProt-GOA_22.06.2022_00h00	2.20241e-08	2.26848e-06	1.45459e-09	2.18188e-08	[3, 5, 6]	Group17	18.0328	11	[Atp1a1, Atp1a2, Atp1b1, Atp2a2, Atp2b1, Atp2b2, Atp5b, Atp5e, Atp6v0c, Atp6v1b2, Atp6v1c1]
GO:0015662	P-type ion transporter activity	GO_MolecularFunction-EBI-UniProt-GOA_22.06.2022_00h00	1.29331e-07	1.28038e-05	1.45459e-09	2.18188e-08	[4, 5, 7]	Group17	25	8	[Atp1a1, Atp1a2, Atp1b1, Atp2a2, Atp2b1, Atp2b2, Atp5e, Atp6v0c]
GO:0015078	proton transmembrane transporter activity	GO_MolecularFunction-EBI-UniProt-GOA_22.06.2022_00h00	3.19246e-08	3.25631e-06	1.45459e-09	2.18188e-08	[5, 6]	Group17	12.6126	14	[Atp1b1, Atp5b, Atp5e, Atp5h, Atp5j2, Atp5k, Atp6v0c, Atp6v1b2, Atp6v1c1, Cox6a1, Gm10925, Slc17a7, Slc25a4, Slc25a5]
GO:0046873	metal ion transmembrane transporter activity	GO_MolecularFunction-EBI-UniProt-GOA_22.06.2022_00h00	4.65932e-10	5.03207e-08	1.45459e-09	2.18188e-08	[5, 6]	Group17	6.97168	32	[Atp1a1, Atp1a2, Atp1b1, Atp2a2, Atp2b1, Atp2b2, Cacnb1, Cacnb3, Cacng2, Gnas, Gpm6a, Gria2, Grin1, Grin2a, Itpr1, Kcnab1, Kcnb1, Kcnc2, Kcnf1, Kcnip2, Ncs1, Scn1b, Scn8a, Slc12a5, Slc17a7, Slc1a2, Slc1a3, Slc24a3, Slc30a3, Snap25, Tmem132a, Tsc22d1]
GO:0009678	pyrophosphate hydrolysis-driven proton transmembrane transporter activity	GO_MolecularFunction-EBI-UniProt-GOA_22.06.2022_00h00	3.00753e-05	0.0023158	1.45459e-09	2.18188e-08	[5, 6, 7]	Group17	18.75	6	[Atp1b1, Atp5b, Atp5e, Atp6v0c, Atp6v1b2, Atp6v1c1]
GO:0046933	proton-transporting ATP synthase activity, rotational mechanism	GO_MolecularFunction-EBI-UniProt-GOA_22.06.2022_00h00	1.3391e-07	1.31232e-05	1.45459e-09	2.18188e-08	[3, 7, 8]	Group17	42.8571	6	[Atp5b, Atp5e, Atp5h, Atp5j2, Atp5k, Gm10925]
GO:0015081	sodium ion transmembrane transporter activity	GO_MolecularFunction-EBI-UniProt-GOA_22.06.2022_00h00	0.000110679	0.00763685	1.45459e-09	2.18188e-08	[6, 7]	Group17	7.14286	12	[Atp1a1, Atp1a2, Atp1b1, Gnas, Gria2, Scn1b, Scn8a, Slc17a7, Slc1a2, Slc1a3, Slc24a3, Tsc22d1]
GO:0010851	cyclase regulator activity	GO_MolecularFunction-EBI-UniProt-GOA_22.06.2022_00h00	6.80173e-06	0.000618957	9.62714e-25	1.92543e-23	[3]	Group18	33.3333	5	[Calm1, Calm2, Calm3, Gnas, Ncs1]
GO:0019208	phosphatase regulator activity	GO_MolecularFunction-EBI-UniProt-GOA_22.06.2022_00h00	9.61525e-06	0.000836527	9.62714e-25	1.92543e-23	[3]	Group18	10	11	[Arpp19, Calm1, Calm2, Calm3, Phactr1, Ppp1r1b, Ppp2r1a, Ppp2r2c, Ppp3r1, Ptn, Tesc]
GO:0099106	ion channel regulator activity	GO_MolecularFunction-EBI-UniProt-GOA_22.06.2022_00h00	7.55134e-12	8.38199e-10	9.62714e-25	1.92543e-23	[3]	Group18	13.6986	20	[Arpp19, Cabp1, Cacnb3, Calm1, Calm2, Calm3, Gnb2, Hpcal4, Itpr1, Kcnab1, Kcnip2, Lynx1, Nrxn1, Nrxn2, Prkcb, Scn1b, Tspan13, Vti1b, Ywhae, Ywhah]
GO:0005246	calcium channel regulator activity	GO_MolecularFunction-EBI-UniProt-GOA_22.06.2022_00h00	1.85494e-12	2.09608e-10	9.62714e-25	1.92543e-23	[4]	Group18	28.8889	13	[Cabp1, Cacnb3, Calm1, Calm2, Calm3, Gnb2, Hpcal4, Itpr1, Nrxn1, Nrxn2, Prkcb, Tspan13, Ywhae]
GO:0008179	adenylate cyclase binding	GO_MolecularFunction-EBI-UniProt-GOA_22.06.2022_00h00	0.000270085	0.0164752	9.62714e-25	1.92543e-23	[4]	Group18	23.5294	4	[Calm1, Calm2, Calm3, Cap2]
GO:0008200	ion channel inhibitor activity	GO_MolecularFunction-EBI-UniProt-GOA_22.06.2022_00h00	2.48393e-05	0.00196231	9.62714e-25	1.92543e-23	[4]	Group18	19.3548	6	[Calm1, Calm2, Calm3, Itpr1, Lynx1, Scn1b]
GO:0031997	N-terminal myristoylation domain binding	GO_MolecularFunction-EBI-UniProt-GOA_22.06.2022_00h00	7.21111e-06	0.000649	9.62714e-25	1.92543e-23	[4]	Group18	100	3	[Calm1, Calm2, Calm3]
GO:0035254	glutamate receptor binding	GO_MolecularFunction-EBI-UniProt-GOA_22.06.2022_00h00	8.80136e-13	1.00335e-10	9.62714e-25	1.92543e-23	[4]	Group18	21.3333	16	[Arpc2, Atp2b2, Cabp1, Cacng2, Calm1, Calm2, Calm3, Camk2a, Cdk5r1, Gnas, Gria2, Grin1, Grin2a, Homer1, Ptpn5, Sqstm1]
GO:0048156	tau protein binding	GO_MolecularFunction-EBI-UniProt-GOA_22.06.2022_00h00	1.33497e-05	0.00113472	9.62714e-25	1.92543e-23	[4]	Group18	21.4286	6	[Apoe, Calm1, Hsp90aa1, Hsp90ab1, Snca, Syp]
GO:0097718	disordered domain specific binding	GO_MolecularFunction-EBI-UniProt-GOA_22.06.2022_00h00	2.00381e-05	0.00162309	9.62714e-25	1.92543e-23	[4]	Group18	15.9091	7	[Calm1, Calm2, Calm3, Gapdh, Hsp90aa1, Hsp90ab1, Tpm1]
GO:0019855	calcium channel inhibitor activity	GO_MolecularFunction-EBI-UniProt-GOA_22.06.2022_00h00	6.06589e-05	0.0044281	9.62714e-25	1.92543e-23	[5]	Group18	33.3333	4	[Calm1, Calm2, Calm3, Itpr1]
GO:0035256	G protein-coupled glutamate receptor binding	GO_MolecularFunction-EBI-UniProt-GOA_22.06.2022_00h00	9.73636e-06	0.000837327	9.62714e-25	1.92543e-23	[5]	Group18	31.25	5	[Cabp1, Calm1, Calm2, Calm3, Homer1]
GO:0015075	ion transmembrane transporter activity	GO_MolecularFunction-EBI-UniProt-GOA_22.06.2022_00h00	1.06587e-10	1.1618e-08	1.81678e-10	2.90685e-09	[3]	Group19	5.44835	48	[Ano3, Atp1a1, Atp1a2, Atp1b1, Atp2a2, Atp2b1, Atp2b2, Atp5b, Atp5e, Atp5h, Atp5j2, Atp5k, Atp6v0c, Atp6v1b2, Atp6v1c1, Cacnb1, Cacnb3, Cacng2, Cox6a1, Gabra1, Gm10925, Gnas, Gpm6a, Gria2, Grin1, Grin2a, Itpr1, Kcnab1, Kcnb1, Kcnc2, Kcnf1, Kcnip2, Ncs1, Ptk2b, Scn1b, Scn8a, Slc12a5, Slc17a7, Slc1a2, Slc1a3, Slc24a3, Slc25a4, Slc25a5, Slc30a3, Snap25, Tmem132a, Tsc22d1, Ttyh3]
GO:0015318	inorganic molecular entity transmembrane transporter activity	GO_MolecularFunction-EBI-UniProt-GOA_22.06.2022_00h00	4.01031e-13	4.65196e-11	1.81678e-10	2.90685e-09	[3]	Group19	6.38298	48	[Ano3, Atp1a1, Atp1a2, Atp1b1, Atp2a2, Atp2b1, Atp2b2, Atp5b, Atp5e, Atp5h, Atp5j2, Atp5k, Atp6v0c, Atp6v1b2, Atp6v1c1, Cacnb1, Cacnb3, Cacng2, Cox6a1, Gabra1, Gm10925, Gnas, Gpm6a, Gria2, Grin1, Grin2a, Itpr1, Kcnab1, Kcnb1, Kcnc2, Kcnf1, Kcnip2, Ncs1, Ptk2b, Scn1b, Scn8a, Slc12a5, Slc17a7, Slc1a2, Slc1a3, Slc24a3, Slc25a4, Slc25a5, Slc30a3, Snap25, Tmem132a, Tsc22d1, Ttyh3]
GO:0022853	active ion transmembrane transporter activity	GO_MolecularFunction-EBI-UniProt-GOA_22.06.2022_00h00	8.31198e-08	8.31198e-06	1.81678e-10	2.90685e-09	[4]	Group19	7.74908	21	[Atp1a1, Atp1a2, Atp1b1, Atp2a2, Atp2b1, Atp2b2, Atp5b, Atp5e, Atp6v0c, Atp6v1b2, Atp6v1c1, Cox6a1, Gnas, Slc12a5, Slc17a7, Slc1a2, Slc1a3, Slc24a3, Slc25a4, Slc25a5, Tsc22d1]
GO:0005216	ion channel activity	GO_MolecularFunction-EBI-UniProt-GOA_22.06.2022_00h00	2.57885e-09	2.73358e-07	1.81678e-10	2.90685e-09	[4, 5]	Group19	6.66667	31	[Ano3, Atp5b, Atp5e, Atp5h, Atp5j2, Atp5k, Cacnb1, Cacnb3, Cacng2, Gabra1, Gm10925, Gpm6a, Gria2, Grin1, Grin2a, Itpr1, Kcnab1, Kcnb1, Kcnc2, Kcnf1, Kcnip2, Ncs1, Ptk2b, Scn1b, Scn8a, Slc12a5, Slc17a7, Slc24a3, Snap25, Tmem132a, Ttyh3]
GO:0022890	inorganic cation transmembrane transporter activity	GO_MolecularFunction-EBI-UniProt-GOA_22.06.2022_00h00	9.9878e-15	1.16857e-12	1.81678e-10	2.90685e-09	[4, 5]	Group19	7.45033	45	[Atp1a1, Atp1a2, Atp1b1, Atp2a2, Atp2b1, Atp2b2, Atp5b, Atp5e, Atp5h, Atp5j2, Atp5k, Atp6v0c, Atp6v1b2, Atp6v1c1, Cacnb1, Cacnb3, Cacng2, Cox6a1, Gm10925, Gnas, Gpm6a, Gria2, Grin1, Grin2a, Itpr1, Kcnab1, Kcnb1, Kcnc2, Kcnf1, Kcnip2, Ncs1, Ptk2b, Scn1b, Scn8a, Slc12a5, Slc17a7, Slc1a2, Slc1a3, Slc24a3, Slc25a4, Slc25a5, Slc30a3, Snap25, Tmem132a, Tsc22d1]
GO:0022836	gated channel activity	GO_MolecularFunction-EBI-UniProt-GOA_22.06.2022_00h00	1.80771e-05	0.00148232	1.81678e-10	2.90685e-09	[5]	Group19	5.71429	20	[Cacnb1, Cacnb3, Cacng2, Gabra1, Gria2, Grin1, Grin2a, Itpr1, Kcnab1, Kcnb1, Kcnc2, Kcnf1, Kcnip2, Ncs1, Ptk2b, Scn1b, Scn8a, Slc17a7, Snap25, Ttyh3]
GO:0005244	voltage-gated ion channel activity	GO_MolecularFunction-EBI-UniProt-GOA_22.06.2022_00h00	1.67257e-05	0.00138823	1.81678e-10	2.90685e-09	[4, 7]	Group19	7.109	15	[Cacnb1, Cacnb3, Cacng2, Grin1, Grin2a, Kcnab1, Kcnb1, Kcnc2, Kcnf1, Kcnip2, Ncs1, Ptk2b, Scn1b, Scn8a, Snap25]
GO:0005261	cation channel activity	GO_MolecularFunction-EBI-UniProt-GOA_22.06.2022_00h00	1.34441e-09	1.43852e-07	1.81678e-10	2.90685e-09	[5, 6]	Group19	7.69231	27	[Atp5b, Atp5e, Atp5h, Atp5j2, Atp5k, Cacnb1, Cacnb3, Cacng2, Gm10925, Gpm6a, Gria2, Grin1, Grin2a, Itpr1, Kcnab1, Kcnb1, Kcnc2, Kcnf1, Kcnip2, Ncs1, Ptk2b, Scn1b, Scn8a, Slc12a5, Slc24a3, Snap25, Tmem132a]
GO:0015078	proton transmembrane transporter activity	GO_MolecularFunction-EBI-UniProt-GOA_22.06.2022_00h00	3.19246e-08	3.25631e-06	1.81678e-10	2.90685e-09	[5, 6]	Group19	12.6126	14	[Atp1b1, Atp5b, Atp5e, Atp5h, Atp5j2, Atp5k, Atp6v0c, Atp6v1b2, Atp6v1c1, Cox6a1, Gm10925, Slc17a7, Slc25a4, Slc25a5]
GO:0046873	metal ion transmembrane transporter activity	GO_MolecularFunction-EBI-UniProt-GOA_22.06.2022_00h00	4.65932e-10	5.03207e-08	1.81678e-10	2.90685e-09	[5, 6]	Group19	6.97168	32	[Atp1a1, Atp1a2, Atp1b1, Atp2a2, Atp2b1, Atp2b2, Cacnb1, Cacnb3, Cacng2, Gnas, Gpm6a, Gria2, Grin1, Grin2a, Itpr1, Kcnab1, Kcnb1, Kcnc2, Kcnf1, Kcnip2, Ncs1, Scn1b, Scn8a, Slc12a5, Slc17a7, Slc1a2, Slc1a3, Slc24a3, Slc30a3, Snap25, Tmem132a, Tsc22d1]
GO:0015079	potassium ion transmembrane transporter activity	GO_MolecularFunction-EBI-UniProt-GOA_22.06.2022_00h00	5.24791e-06	0.000482808	1.81678e-10	2.90685e-09	[6, 7]	Group19	8.33333	14	[Atp1a1, Atp1a2, Atp1b1, Gria2, Kcnab1, Kcnb1, Kcnc2, Kcnf1, Kcnip2, Slc12a5, Slc17a7, Slc24a3, Snap25, Tsc22d1]
GO:0015081	sodium ion transmembrane transporter activity	GO_MolecularFunction-EBI-UniProt-GOA_22.06.2022_00h00	0.000110679	0.00763685	1.81678e-10	2.90685e-09	[6, 7]	Group19	7.14286	12	[Atp1a1, Atp1a2, Atp1b1, Gnas, Gria2, Scn1b, Scn8a, Slc17a7, Slc1a2, Slc1a3, Slc24a3, Tsc22d1]
GO:0015085	calcium ion transmembrane transporter activity	GO_MolecularFunction-EBI-UniProt-GOA_22.06.2022_00h00	4.38039e-06	0.000407377	1.81678e-10	2.90685e-09	[6, 7]	Group19	9.09091	13	[Atp2a2, Atp2b1, Atp2b2, Cacnb1, Cacnb3, Cacng2, Gpm6a, Grin1, Grin2a, Itpr1, Ncs1, Slc24a3, Tmem132a]
GO:0022843	voltage-gated cation channel activity	GO_MolecularFunction-EBI-UniProt-GOA_22.06.2022_00h00	1.49194e-05	0.00125323	1.81678e-10	2.90685e-09	[5, 6, 7, 8]	Group19	8.125	13	[Cacnb1, Cacnb3, Cacng2, Grin1, Grin2a, Kcnab1, Kcnb1, Kcnc2, Kcnf1, Kcnip2, Ncs1, Ptk2b, Snap25]
GO:0005262	calcium channel activity	GO_MolecularFunction-EBI-UniProt-GOA_22.06.2022_00h00	0.000162987	0.0107571	1.81678e-10	2.90685e-09	[6, 7, 8]	Group19	8	10	[Cacnb1, Cacnb3, Cacng2, Gpm6a, Grin1, Grin2a, Itpr1, Ncs1, Slc24a3, Tmem132a]
