# Supplementary material for: Spatial transcriptomics reveals unique gene expression changes in different brain regions after sleep deprivation
Source: Nat Commun. 2023 Nov 4;14:7095. doi: 10.1038/s41467-023-42751-z (PMC10625558; doi:10.1038/s41467-023-42751-z)
Supplement: Supplementary file 8 — Supplementary Data 5 [file 41467_2023_42751_MOESM8_ESM.xlsx]

## Sheet: Sheet1
Overlap of 35 DEGs between Neocortex and Allocortex	Overlap of 28 DEGs between hippocampal region and hypothalamus	Overlap of 28 DEGs between hippocampal region and thalamus	Overlap of 12 DEGs between hippocampal region and neocortex
Dnajc3	Pcnx3	Tcta	Ccdc88a
Ak6	Txndc5	Pcca	Anxa11
Sbk1	Slc39a6	H2-D1	Bdnf
Spred1	Hba-a2	Lrrn3	mt-Atp8
Cacng2	Apex1	Marcksl1	Mfsd4a
Cobl	Car2	Ddx46	Agap2
Egr1	Ephb6	Maneal	Rasa1
Egr3	Elmo1	Fkrp	C130071C03Rik
Egr4	Hba-a1	Mrpl2	Dusp14
Nr4a1	Mag	Fam169a	Mrps22
Ier5	Mog	Miat	Bzw2
Ncor2	Odf2	Snhg3	Peli1
Bhlhe40	Resp18	Zdhhc18
Synj2	Tmem165	Tspyl2
Tmem151b	Vamp1	Tcerg1
Phlda1	Minar2	Mrps28
Trib2	Trank1	Lsm5
Klf10	AI593442	Rbm25
Zmynd8	Nefh	Dgat2
Galnt9	Zfp560	Tsr3
Neurl1b	Syt5	Snx4
Krt12	Prpf40b	Svbp
Slc9a3r1	Irak1bp1	Med30
Dpf1	Tctex1d2	Pop7
A330023F24Rik	Ppp1r14a	Chrac1
Gfod1	Arl16	Pnck
Hecw2	Sun1	Med15
Dnajb5	Nrip3
Fmnl1
Dusp6
Otub2
Amer2
Lrrtm1
Rasl10a
Nuak1
