# Supplementary material for: Spatial transcriptomics reveals unique gene expression changes in different brain regions after sleep deprivation
Source: Nat Commun. 2023 Nov 4;14:7095. doi: 10.1038/s41467-023-42751-z (PMC10625558; doi:10.1038/s41467-023-42751-z)
Supplement: Supplementary file 9 — Supplementary Data 6 [file 41467_2023_42751_MOESM9_ESM.xlsx]

## Sheet: CA1
Gene ID	Ensembl ID	Gene name	P-value (SD vs. NSD)	FDR step up (SD vs. NSD)	Ratio (SD vs. NSD)	Fold change (SD vs. NSD)	Median(SD) (SD vs. NSD)	Median(NSD) (SD vs. NSD)
Krt12	ENSMUSG00000020912	Krt12	2.40399e-10	4.64594e-06	0.038838	-25.748	1	25.748
Lmo4	ENSMUSG00000028266	Lmo4	1.05644e-07	0.00102084	0.715025	-1.39855	140.818	196.942
Sprn	ENSMUSG00000045733	Sprn	7.77021e-07	0.00500557	0.772535	-1.29444	146.731	189.934
Ndufa4	ENSMUSG00000029632	Ndufa4	1.10748e-06	0.00535078	0.889157	-1.12466	1884.47	2119.39
Gm34466	ENSMUSG00000113919	Gm34466	1.69294e-06	0.00654354	0.421446	-2.37278	30.1365	71.5074
Kcnn2	ENSMUSG00000054477	Kcnn2	2.12449e-06	0.00673503	0.631937	-1.58244	58.2185	92.1271
Rpl5	ENSMUSG00000058558	Rpl5	2.66094e-06	0.00673503	0.847936	-1.17933	723.686	853.468
Commd3	ENSMUSG00000051154	Commd3	3.03692e-06	0.00673503	0.750048	-1.33325	125.837	167.772
Hs3st1	ENSMUSG00000051022	Hs3st1	3.20178e-06	0.00673503	0.0300782	-33.2467	1	33.2467
Itm2b	ENSMUSG00000022108	Itm2b	3.48496e-06	0.00673503	0.879286	-1.13729	1650.95	1877.61
Qk	ENSMUSG00000062078	Qk	4.16705e-06	0.00732113	1.43641	1.43641	102.96	71.6787
Arc	ENSMUSG00000022602	Arc	8.56854e-06	0.0127381	1.64049	1.64049	66.8068	40.7237
Rbm3	ENSMUSG00000031167	Rbm3	9.15493e-06	0.0141916	0.7504	-1.33262	134.145	178.764
Churc1	ENSMUSG00000090258	Churc1	9.54625e-06	0.0141916	0.717098	-1.39451	89.5195	124.836
Klhl2	ENSMUSG00000031605	Klhl2	1.03322e-05	0.0142629	1.33998	1.33998	258.547	192.949
Arf1	ENSMUSG00000048076	Arf1	1.43616e-05	0.0154396	0.876222	-1.14126	787.611	898.871
Tef	ENSMUSG00000022389	Tef	1.45704e-05	0.0154396	1.32259	1.32259	132.176	99.9373
Hcrt	ENSMUSG00000045471	Hcrt	1.46181e-05	0.0154396	1	1	1	1
Calm2	ENSMUSG00000036438	Calm2	1.51261e-05	0.0154396	0.89676	-1.11513	4581.81	5109.29
Hspa5	ENSMUSG00000026864	Hspa5	1.53488e-05	0.0154396	1.29478	1.29478	200.232	154.646
C1d	ENSMUSG00000000581	C1d	1.5978e-05	0.0154396	0.7392	-1.35281	106.657	144.288
Ppia	ENSMUSG00000071866	Ppia	1.68972e-05	0.0155502	0.948082	-1.05476	2807.66	2961.41
Snrpc	ENSMUSG00000024217	Snrpc	1.78551e-05	0.0156849	0.729352	-1.37108	73.8804	101.296
Lrp11	ENSMUSG00000019796	Lrp11	2.68321e-05	0.0225459	0.742167	-1.34741	112.148	151.108
B230217C12Rik	ENSMUSG00000050538	B230217C12Rik	2.99355e-05	0.0241056	0.706505	-1.41542	70.9353	100.403
Dlg4	ENSMUSG00000020886	Dlg4	3.23102e-05	0.024977	1.35703	1.35703	142.46	104.979
Agap2	ENSMUSG00000025422	Agap2	3.53096e-05	0.0262459	1.5477	1.5477	95.5996	61.7687
Mrpl17	ENSMUSG00000030879	Mrpl17	3.88764e-05	0.0278269	0.710647	-1.40717	53.2991	75.0008
2010300C02Rik	ENSMUSG00000026090	2010300C02Rik	4.33706e-05	0.0292457	0.848007	-1.17924	431.139	508.415
Kcnj4	ENSMUSG00000044216	Kcnj4	4.38852e-05	0.0292457	0.606882	-1.64777	34.9222	57.5436
Osbpl8	ENSMUSG00000020189	Osbpl8	4.6663e-05	0.0299887	0.652748	-1.53199	37.589	57.5857
Usp2	ENSMUSG00000032010	Usp2	4.81035e-05	0.0299887	0.577732	-1.73091	27.8453	48.1976
Arhgef17	ENSMUSG00000032875	Arhgef17	5.01227e-05	0.030271	1.43502	1.43502	108.667	75.7251
Omg	ENSMUSG00000049612	Omg	5.52929e-05	0.0323816	0.793411	-1.26038	138.467	174.521
Btbd8	ENSMUSG00000111375	Btbd8	5.9749e-05	0.033962	0.557012	-1.79529	36.0124	64.6527
Lsm7	ENSMUSG00000035215	Lsm7	6.62732e-05	0.0365942	0.803491	-1.24457	276.07	343.589
Tfrc	ENSMUSG00000022797	Tfrc	7.04991e-05	0.0378463	0.624935	-1.60017	40.5367	64.8654
Ptpa	ENSMUSG00000039515	Ptpa	7.42992e-05	0.0379511	1.49611	1.49611	100.353	67.076
Pid1	ENSMUSG00000045658	Pid1	7.69999e-05	0.0379511	1.78772	1.78772	60.3438	33.7546
Elk1	ENSMUSG00000009406	Elk1	7.72571e-05	0.0379511	1.72062	1.72062	57.4772	33.4049
Gm2115	ENSMUSG00000097789	Gm2115	8.07495e-05	0.0379511	1.25564	1.25564	189.406	150.845
Pde1b	ENSMUSG00000022489	Pde1b	8.21262e-05	0.0379511	0.637318	-1.56907	48.0147	75.3387
Calr	ENSMUSG00000003814	Calr	8.24767e-05	0.0379511	1.20999	1.20999	275.776	227.917
Pip5k1c	ENSMUSG00000034902	Pip5k1c	9.57675e-05	0.0422271	1.53621	1.53621	109.026	70.9709
Dpm1	ENSMUSG00000078919	Dpm1	9.7922e-05	0.0422271	0.794025	-1.25941	104	130.979
Elmod1	ENSMUSG00000041986	Elmod1	9.83245e-05	0.0422271	0.878807	-1.13791	329.118	374.506
Homer1	ENSMUSG00000007617	Homer1	4.50614e-05	0.0435428	1.4214	1.4214	140.495	98.8425
Araf	ENSMUSG00000001127	Araf	0.000106559	0.0440309	0.803986	-1.2438	217.818	270.922
Cstf3	ENSMUSG00000027176	Cstf3	0.000108338	0.0440309	0.632814	-1.58024	49.0099	77.4475
Neto2	ENSMUSG00000036902	Neto2	0.000110555	0.0440309	1.73142	1.73142	48.2171	27.8483
Trp53	ENSMUSG00000059552	Trp53	0.000111668	0.0440309	0.0464574	-21.5251	1	21.5251
Tbca	ENSMUSG00000042043	Tbca	0.000115436	0.0440309	0.827849	-1.20795	200.761	242.509
Fam168a	ENSMUSG00000029461	Fam168a	0.000116195	0.0440309	1.29639	1.29639	129.039	99.5375
Rps15a	ENSMUSG00000008683	Rps15a	0.000120982	0.0449634	0.913331	-1.09489	782.646	856.914
Camk2n1	ENSMUSG00000046447	Camk2n1	0.000149474	0.0545045	1.21017	1.21017	432.815	357.648
Bloc1s5	ENSMUSG00000038982	Bloc1s5	0.00015984	0.0572051	0.0597398	-16.7393	1	16.7393
Gm30984	ENSMUSG00000117361	Gm30984	0.000163312	0.0573849	1	1	1	1
Rnf44	ENSMUSG00000034928	Rnf44	0.000167479	0.0574853	1.41274	1.41274	105.084	74.3829
Cry2	ENSMUSG00000068742	Cry2	0.000169547	0.0574853	0.659644	-1.51597	56.1548	85.1289
Tmsb10	ENSMUSG00000079523	Tmsb10	0.000200366	0.0667634	0.846305	-1.18161	1006.22	1188.95
Camk2a	ENSMUSG00000024617	Camk2a	0.000220674	0.0722839	1.13782	1.13782	515.163	452.762
Npas2	ENSMUSG00000026077	Npas2	0.000224976	0.0724649	1	1	1	1
0610009L18Rik	ENSMUSG00000043644	0610009L18Rik	0.000237709	0.074279	0.342818	-2.917	9.29362	27.1095
Tmsb4x	ENSMUSG00000049775	Tmsb4x	0.000238295	0.074279	0.885776	-1.12895	11768.9	13286.5
Fam229b	ENSMUSG00000051736	Fam229b	0.000253732	0.0778352	0.051432	-19.4432	1	19.4432
Atp2b1	ENSMUSG00000019943	Atp2b1	0.00026052	0.0779115	0.894768	-1.11761	1194.16	1334.6
Efhd2	ENSMUSG00000040659	Efhd2	0.000262043	0.0779115	1.35341	1.35341	135.001	99.749
2300009A05Rik	ENSMUSG00000032403	2300009A05Rik	0.000284524	0.0821138	0.705898	-1.41663	52.8799	74.9115
Ndufs7	ENSMUSG00000020153	Ndufs7	0.000284675	0.0821138	0.932025	-1.07293	328.34	352.287
E030013I19Rik	ENSMUSG00000086843	E030013I19Rik	0.000303753	0.0856293	1	1	1	1
Ltn1	ENSMUSG00000052299	Ltn1	0.000309407	0.0856293	0.625374	-1.59904	20.8234	33.2974
B230110G15Rik	ENSMUSG00000100166	B230110G15Rik	0.00031259	0.0856293	0.0435456	-22.9644	1	22.9644
Nucks1	ENSMUSG00000026434	Nucks1	0.000314586	0.0856293	0.734804	-1.36091	121.776	165.726
Mansc1	ENSMUSG00000032718	Mansc1	0.000320379	0.085995	1	1	1	1
Rpl22l1	ENSMUSG00000039221	Rpl22l1	0.000343682	0.0909864	0.894583	-1.11784	766.235	856.527
Ttc9	ENSMUSG00000042734	Ttc9	0.000357828	0.0934513	0.685665	-1.45844	40.8198	59.5332
Cplx2	ENSMUSG00000025867	Cplx2	0.000365769	0.0935049	1.31344	1.31344	207.483	157.969
Lats2	ENSMUSG00000021959	Lats2	0.000371055	0.0935049	1.72991	1.72991	33.6001	19.4231
Epha7	ENSMUSG00000028289	Epha7	0.000372549	0.0935049	0.77751	-1.28616	239.548	308.096
Ttr	ENSMUSG00000061808	Ttr	0.000385402	0.0945235	0.524752	-1.90566	55.0633	104.932
Rtn4	ENSMUSG00000020458	Rtn4	0.000389177	0.0945235	0.864638	-1.15655	715.779	827.837
Mcts2	ENSMUSG00000042814	Mcts2	0.00039128	0.0945235	0.5947	-1.68152	17.2649	29.0313
Snhg9	ENSMUSG00000090101	Snhg9	0.000412942	0.098525	0.054209	-18.4471	1	18.4471
Agpat4	ENSMUSG00000023827	Agpat4	0.000432044	0.100714	1.76257	1.76257	36.3985	20.6509
Kcnq2	ENSMUSG00000016346	Kcnq2	0.000433522	0.100714	1.20515	1.20515	226.231	187.721
Rpl9	ENSMUSG00000047215	Rpl9	0.000442964	0.100714	0.8942	-1.11832	1086.21	1214.73
Ndufc1	ENSMUSG00000037152	Ndufc1	0.000442964	0.100714	0.887957	-1.12618	610.052	687.029
1500004A13Rik	ENSMUSG00000098912	1500004A13Rik	0.00045085	0.101315	0.733927	-1.36253	50.4987	68.8062
Psd	ENSMUSG00000037126	Psd	0.000459561	0.102086	1.28426	1.28426	483.844	376.749
A930005H10Rik	ENSMUSG00000054426	A930005H10Rik	0.00047079	0.103392	0.0458574	-21.8067	1	21.8067
Palmd	ENSMUSG00000033377	Palmd	0.000476684	0.10351	1	1	1	1
Gm15912	ENSMUSG00000085881	Gm15912	0.000483966	0.103748	1	1	1	1
Rpl35a	ENSMUSG00000060636	Rpl35a	0.000488518	0.103748	0.893339	-1.1194	1228.05	1374.67
Tceal8	ENSMUSG00000051579	Tceal8	0.000540268	0.113491	0.77196	-1.2954	72.2933	93.6491
Psmb3	ENSMUSG00000069744	Psmb3	0.000573666	0.119211	0.865388	-1.15555	198.533	229.415
Trappc2	ENSMUSG00000079317	Trappc2	0.000582515	0.119763	0.824964	-1.21217	102.986	124.837
Prnp	ENSMUSG00000079037	Prnp	0.000596597	0.120375	0.914635	-1.09333	1337.26	1462.07
Clmn	ENSMUSG00000021097	Clmn	0.000597952	0.120375	18.8203	18.8203	18.8203	1
Nenf	ENSMUSG00000037499	Nenf	0.00061475	0.122481	0.857257	-1.16651	257.308	300.153
Dnajc19	ENSMUSG00000027679	Dnajc19	0.000621329	0.122529	0.747311	-1.33813	107.603	143.987
Adcy1	ENSMUSG00000020431	Adcy1	0.000631611	0.123002	1.21383	1.21383	280.724	231.272
Rhof	ENSMUSG00000029449	Rhof	0.00063646	0.123002	0.549095	-1.82118	25.7837	46.9567
Arl8a	ENSMUSG00000026426	Arl8a	0.000644873	0.123067	0.778514	-1.2845	149.004	191.395
Tm7sf2	ENSMUSG00000024799	Tm7sf2	0.000649531	0.123067	0.0595273	-16.799	1	16.799
Stk25	ENSMUSG00000026277	Stk25	0.000656633	0.123205	0.830833	-1.20361	272.367	327.824
Ptp4a3	ENSMUSG00000059895	Ptp4a3	0.00068235	0.126799	0.622303	-1.60694	24.8687	39.9624
Zc2hc1a	ENSMUSG00000043542	Zc2hc1a	0.000715172	0.131632	0.653194	-1.53094	35.2451	53.958
Fhl2	ENSMUSG00000008136	Fhl2	0.000751859	0.137079	0.729246	-1.37128	100.281	137.513
9330151L19Rik	ENSMUSG00000097061	9330151L19Rik	0.000771727	0.139387	0.05485	-18.2316	1	18.2316
Sst	ENSMUSG00000004366	Sst	0.000808679	0.144284	1.86561	1.86561	104.724	56.134
Slc29a1	ENSMUSG00000023942	Slc29a1	0.000813774	0.144284	1	1	1	1
Mef2d	ENSMUSG00000001419	Mef2d	0.000866546	0.151766	1.33212	1.33212	138.467	103.945
Plekhg5	ENSMUSG00000039713	Plekhg5	0.000871678	0.151766	0.78467	-1.27442	75.7307	96.5128
Npb	ENSMUSG00000044034	Npb	0.000885424	0.152783	1	1	1	1
Gnaq	ENSMUSG00000024639	Gnaq	0.000936532	0.158767	1.36637	1.36637	112.217	82.1278
Crmp1	ENSMUSG00000029121	Crmp1	0.000957612	0.160929	0.833018	-1.20045	236.85	284.328
Specc1	ENSMUSG00000042331	Specc1	0.00098078	0.163401	1.46988	1.46988	37.871	25.7647
Snhg8	ENSMUSG00000104960	Snhg8	0.00106276	0.175002	0.805092	-1.24209	138.815	172.421
Rasal1	ENSMUSG00000029602	Rasal1	0.00108544	0.175002	0.792637	-1.26161	60.568	76.4132
Irak1bp1	ENSMUSG00000032251	Irak1bp1	0.00108629	0.175002	0.729455	-1.37089	73.2421	100.407
Ywhah	ENSMUSG00000018965	Ywhah	0.00109396	0.175002	0.915678	-1.09209	1119.51	1222.6
Hdac3	ENSMUSG00000024454	Hdac3	0.00109609	0.175002	0.809555	-1.23525	46.5627	57.5164
Cabp7	ENSMUSG00000009075	Cabp7	0.00111941	0.175002	1.18938	1.18938	172.147	144.736
Elfn1	ENSMUSG00000048988	Elfn1	0.00112745	0.175002	1	1	1	1
Psip1	ENSMUSG00000028484	Psip1	0.00114116	0.175002	0.81292	-1.23013	117.723	144.814
Pigp	ENSMUSG00000022940	Pigp	0.00114253	0.175002	0.810549	-1.23373	95.7174	118.09
Ndufaf3	ENSMUSG00000070283	Ndufaf3	0.00114755	0.175002	0.823832	-1.21384	88.7514	107.73
Rsl1	ENSMUSG00000058900	Rsl1	0.00115002	0.175002	1	1	1	1
Gm7276	ENSMUSG00000073532	Gm7276	0.00117618	0.176911	1	1	1	1
Rab22a	ENSMUSG00000027519	Rab22a	0.00118851	0.176911	23.0945	23.0945	23.0945	1
Has3	ENSMUSG00000031910	Has3	0.00120512	0.176911	1	1	1	1
Acp1	ENSMUSG00000044573	Acp1	0.00121189	0.176911	0.780664	-1.28096	107.876	138.186
Nsmf	ENSMUSG00000006476	Nsmf	0.00121293	0.176911	1.12736	1.12736	360.82	320.057
Unc50	ENSMUSG00000026111	Unc50	0.00121749	0.176911	0.735027	-1.36049	56.6578	77.0827
Cebpb	ENSMUSG00000056501	Cebpb	0.0012893	0.185948	0.565185	-1.76933	26.6079	47.0783
Ybx3	ENSMUSG00000030189	Ybx3	0.00130837	0.186378	0.614397	-1.62761	28.9271	47.082
Parn	ENSMUSG00000022685	Parn	0.00131157	0.186378	0.046934	-21.3065	1	21.3065
Snrpd1	ENSMUSG00000002477	Snrpd1	0.00133955	0.188639	0.837164	-1.19451	164.899	196.973
Brd9	ENSMUSG00000057649	Brd9	0.00135957	0.188639	0.817255	-1.22361	121.711	148.927
Tfb2m	ENSMUSG00000026492	Tfb2m	0.00136095	0.188639	0.0385148	-25.9641	1	25.9641
Lsm5	ENSMUSG00000091625	Lsm5	0.00137129	0.188639	0.620105	-1.61263	29.5893	47.7166
1110059G10Rik	ENSMUSG00000032551	1110059G10Rik	0.0013787	0.188639	0.574882	-1.73949	27.2071	47.3264
Jag2	ENSMUSG00000002799	Jag2	0.00139171	0.188639	0.0473822	-21.105	1	21.105
Prpf3	ENSMUSG00000015748	Prpf3	0.00139581	0.188639	1	1	1	1
Cnksr2	ENSMUSG00000025658	Cnksr2	0.0014139	0.189757	0.812287	-1.23109	237.34	292.188
Zfhx4	ENSMUSG00000025255	Zfhx4	0.00145072	0.193355	1	1	1	1
Htr1b	ENSMUSG00000049511	Htr1b	0.00152125	0.19994	0.0363136	-27.5379	1	27.5379
Pcf11	ENSMUSG00000041328	Pcf11	0.0015302	0.19994	0.0383073	-26.1047	1	26.1047
Cox17	ENSMUSG00000046516	Cox17	0.00153848	0.19994	0.885064	-1.12986	391.701	442.569
Zfp715	ENSMUSG00000012640	Zfp715	0.0015415	0.19994	0.56587	-1.76719	18.0703	31.9337
Tacc3	ENSMUSG00000037313	Tacc3	0.00155856	0.200805	1	1	1	1
Tubb4b	ENSMUSG00000036752	Tubb4b	0.00159105	0.202421	1.20495	1.20495	240.531	199.618
Usp12	ENSMUSG00000029640	Usp12	0.0016159	0.202421	1.54584	1.54584	40.3585	26.1078
Atp5j	ENSMUSG00000022890	Atp5j	0.00162704	0.202421	0.931226	-1.07385	808.823	868.557
2010320M18Rik	ENSMUSG00000100691	2010320M18Rik	0.00164045	0.202421	1	1	1	1
Zfp932	ENSMUSG00000066613	Zfp932	0.00165242	0.202421	0.0503503	-19.8608	1	19.8608
Gm42418	ENSMUSG00000098178	.	0.00166375	0.202421	1.24101	1.24101	817.346	658.614
Exoc2	ENSMUSG00000021357	Exoc2	0.00166925	0.202421	0.301151	-3.32059	8.80189	29.2275
Rps3a1	ENSMUSG00000028081	Rps3a1	0.00167305	0.202421	0.944962	-1.05824	1050.93	1112.14
Hspa8	ENSMUSG00000015656	Hspa8	0.00168239	0.202421	1.04928	1.04928	1832.66	1746.59
Ndufb1-ps	ENSMUSG00000113902	Ndufb1-ps	0.00168239	0.202421	0.863805	-1.15767	593.337	686.887
Hnrnpdl	ENSMUSG00000029328	Hnrnpdl	0.00171071	0.202421	0.826389	-1.21008	205.862	249.11
Slc6a7	ENSMUSG00000052026	Slc6a7	0.00171259	0.202421	0.0603272	-16.5763	1	16.5763
Stmn4	ENSMUSG00000022044	Stmn4	0.00172983	0.202421	0.845158	-1.18321	291.56	344.977
Mbip	ENSMUSG00000021028	Mbip	0.00173399	0.202421	0.0503503	-19.8608	1	19.8608
Bsn	ENSMUSG00000032589	Bsn	0.0017388	0.202421	1.2846	1.2846	130.923	101.917
Zfp706	ENSMUSG00000062397	Zfp706	0.00173947	0.202421	0.864447	-1.15681	346.009	400.267
Eif5a	ENSMUSG00000078812	Eif5a	0.00174916	0.202421	0.888726	-1.12521	477.254	537.009
Ogg1	ENSMUSG00000030271	Ogg1	0.00178456	0.20298	1	1	1	1
Gm2000	ENSMUSG00000078193	Gm2000	0.00179184	0.20298	0.0450275	-22.2087	1	22.2087
D1Ertd622e	ENSMUSG00000044768	D1Ertd622e	0.00179663	0.20298	0.626136	-1.5971	20.9129	33.3999
Lgi1	ENSMUSG00000067242	Lgi1	0.00180091	0.20298	0.795243	-1.25748	66.1828	83.2235
Casc4	ENSMUSG00000060227	Casc4	0.00180651	0.20298	0.79217	-1.26236	54.4966	68.7941
Ncs1	ENSMUSG00000062661	Ncs1	0.00184861	0.204851	1.27332	1.27332	130.923	102.821
Tdp2	ENSMUSG00000035958	Tdp2	0.0018517	0.204851	0.0426101	-23.4686	1	23.4686
Zfp445	ENSMUSG00000047036	Zfp445	0.0018655	0.204851	0.691275	-1.4466	43.3215	62.669
Dgki	ENSMUSG00000038665	Dgki	0.00186556	0.204851	1	1	1	1
Srrm2	ENSMUSG00000039218	Srrm2	0.00190498	0.206309	1.40211	1.40211	88.7605	63.3051
Fxyd2	ENSMUSG00000059412	Fxyd2	0.00191689	0.206309	0.503181	-1.98736	21.3118	42.3541
Maged1	ENSMUSG00000025151	Maged1	0.0019216	0.206309	0.889334	-1.12444	476.455	535.744
Pspc1	ENSMUSG00000021938	Pspc1	0.00192252	0.206309	0.293394	-3.40839	8.3495	28.4583
Cox6a1	ENSMUSG00000041697	Cox6a1	0.00193221	0.206309	1.11742	1.11742	1207.5	1080.62
Trpc4	ENSMUSG00000027748	Trpc4	0.00200585	0.212065	0.604674	-1.65378	28.3958	46.9605
Capza2	ENSMUSG00000015733	Capza2	0.00201904	0.212065	0.850961	-1.17514	418.03	491.244
Rfc5	ENSMUSG00000029363	Rfc5	0.00205077	0.214234	1	1	1	1
Psma2	ENSMUSG00000015671	Psma2	0.00207497	0.215035	0.890155	-1.1234	230.969	259.47
Plk5	ENSMUSG00000035486	Plk5	0.0020807	0.215035	1	1	1	1
Zfp281	ENSMUSG00000041483	Zfp281	0.0021109	0.216996	0.0380097	-26.3091	1	26.3091
BC005537	ENSMUSG00000019132	BC005537	0.00215604	0.220464	0.873323	-1.14505	198.568	227.37
Ralgapa2	ENSMUSG00000037110	Ralgapa2	0.0022139	0.222286	1	1	1	1
9130024F11Rik	ENSMUSG00000087022	9130024F11Rik	0.0022184	0.222286	0.0441156	-22.6677	1	22.6677
2810029C07Rik	ENSMUSG00000096995	2810029C07Rik	0.00222402	0.222286	1	1	1	1
2900060N12Rik	ENSMUSG00000113621	2900060N12Rik	0.00223418	0.222286	1	1	1	1
Fosl2	ENSMUSG00000029135	Fosl2	0.0022662	0.222286	1	1	1	1
Fkbp8	ENSMUSG00000019428	Fkbp8	0.00228917	0.222286	0.907217	-1.10227	427.879	471.639
Ier5	ENSMUSG00000056708	Ier5	0.00229081	0.222286	1.48023	1.48023	90.7969	61.3399
Lst1	ENSMUSG00000073412	Lst1	0.0022996	0.222286	1	1	1	1
Plppr5	ENSMUSG00000033342	Plppr5	0.00230912	0.222286	0.847218	-1.18033	58.5196	69.0727
Crb2	ENSMUSG00000035403	Crb2	0.00231842	0.222286	1	1	1	1
Prps2	ENSMUSG00000025742	Prps2	0.00231898	0.222286	0.0477755	-20.9312	1	20.9312
Timm8b	ENSMUSG00000039016	Timm8b	0.00232674	0.222286	0.913616	-1.09455	620.022	678.647
9930014A18Rik	ENSMUSG00000097493	9930014A18Rik	0.00233059	0.222286	1	1	1	1
Tceal6	ENSMUSG00000031409	Tceal6	0.00233489	0.222286	0.78887	-1.26764	103.998	131.831
Atp11b	ENSMUSG00000037400	Atp11b	0.00235521	0.222389	0.0394606	-25.3417	1	25.3417
Matn2	ENSMUSG00000022324	Matn2	0.00237445	0.222389	0.822706	-1.2155	109.947	133.641
Rpl34	ENSMUSG00000062006	Rpl34	0.00239061	0.222389	0.901678	-1.10904	967.076	1072.53
Ranbp3	ENSMUSG00000002372	Ranbp3	0.00240712	0.222389	0.743405	-1.34516	50.4987	67.9289
Higd2a	ENSMUSG00000025868	Higd2a	0.00241004	0.222389	0.89385	-1.11876	287.655	321.816
Pcdhb9	ENSMUSG00000051242	Pcdhb9	0.00241542	0.222389	1	1	1	1
Abhd8	ENSMUSG00000007950	Abhd8	0.00241653	0.222389	1.16942	1.16942	187.048	159.95
Hdac9	ENSMUSG00000004698	Hdac9	0.00245288	0.22386	0.0559187	-17.8831	1	17.8831
Tiprl	ENSMUSG00000040843	Tiprl	0.00246415	0.22386	0.835505	-1.19688	68.64	82.1539
Tigd2	ENSMUSG00000049232	Tigd2	0.00246725	0.22386	1	1	1	1
Itgam	ENSMUSG00000030786	Itgam	0.00249571	0.22534	1	1	1	1
Rbm25	ENSMUSG00000010608	Rbm25	0.00250688	0.22534	0.777862	-1.28557	40.2079	51.6902
Chd3	ENSMUSG00000018474	Chd3	0.00252312	0.225749	1.16113	1.16113	171.887	148.034
Mtdh	ENSMUSG00000022255	Mtdh	0.00255186	0.227268	0.705449	-1.41754	33.7704	47.8707
Purb	ENSMUSG00000094483	Purb	0.00256422	0.227322	1.1279	1.1279	264.607	234.601
Cstad	ENSMUSG00000047363	Cstad	0.00262366	0.227552	1	1	1	1
Tle1	ENSMUSG00000008305	Tle1	0.00264244	0.227552	0.773299	-1.29316	95.4452	123.426
Sin3a	ENSMUSG00000042557	Sin3a	0.00264317	0.227552	1	1	1	1
Uqcrb	ENSMUSG00000021520	Uqcrb	0.00264825	0.227552	0.901433	-1.10934	575.661	638.607
Lpl	ENSMUSG00000015568	Lpl	0.00264836	0.227552	0.77332	-1.29313	52.6919	68.1372
Tmem175	ENSMUSG00000013495	Tmem175	0.00265318	0.227552	0.62985	-1.58768	27.7899	44.1214
Sh3bp4	ENSMUSG00000036206	Sh3bp4	0.00266491	0.227552	0.6812	-1.468	17.9956	26.4175
Ptp4a2	ENSMUSG00000028788	Ptp4a2	0.00267001	0.227552	1.39237	1.39237	99.4745	71.4426
Dapk1	ENSMUSG00000021559	Dapk1	0.00268363	0.227552	1.26931	1.26931	110.626	87.155
Ccdc59	ENSMUSG00000019897	Ccdc59	0.00268456	0.227552	0.743769	-1.3445	35.6768	47.9676
Cryzl1	ENSMUSG00000058240	Cryzl1	0.00273022	0.229571	0.77861	-1.28434	55.9801	71.8975
Zfp943	ENSMUSG00000053347	Zfp943	0.00273214	0.229571	0.0441156	-22.6677	1	22.6677
Plk2	ENSMUSG00000021701	Plk2	0.00277889	0.232488	0.886717	-1.12776	505.986	570.628
Zmym3	ENSMUSG00000031310	Zmym3	0.00279876	0.233141	0.738791	-1.35356	57.0356	77.2014
Rac1	ENSMUSG00000001847	Rac1	0.00282379	0.234217	0.906776	-1.10281	510.669	563.17
Atp5j2	ENSMUSG00000038690	Atp5j2	0.00288462	0.23824	0.931978	-1.07299	897.512	963.019
Tnrc6b	ENSMUSG00000047888	Tnrc6b	0.00292097	0.239936	0.651529	-1.53485	18.5503	28.4719
Mal2	ENSMUSG00000024479	Mal2	0.00292999	0.239936	0.845039	-1.18338	262.065	310.122
Gsk3a	ENSMUSG00000057177	Gsk3a	0.00297732	0.242315	0.842571	-1.18684	146.509	173.883
Pik3r4	ENSMUSG00000032571	Pik3r4	0.00298411	0.242315	0.685749	-1.45826	22.8337	33.2974
Ywhab	ENSMUSG00000018326	Ywhab	0.00300989	0.242372	0.892719	-1.12017	563.325	631.022
Nptn	ENSMUSG00000032336	Nptn	0.00300989	0.242372	0.899108	-1.11221	888.396	988.086
Ndrg2	ENSMUSG00000004558	Ndrg2	0.00308251	0.246265	1.25675	1.25675	213.276	169.705
Adgrl3	ENSMUSG00000037605	Adgrl3	0.00308373	0.246265	0.0367648	-27.1999	1	27.1999
Prr14l	ENSMUSG00000054280	Prr14l	0.00313431	0.248377	16.6431	16.6431	16.6431	1
Mobp	ENSMUSG00000032517	Mobp	0.003145	0.248377	1.37449	1.37449	96.9316	70.5221
5033430I15Rik	ENSMUSG00000038152	5033430I15Rik	0.00314873	0.248377	1	1	1	1
Tmed2	ENSMUSG00000029390	Tmed2	0.00319681	0.249449	0.86184	-1.16031	102.17	118.549
Ndufb4	ENSMUSG00000022820	Ndufb4	0.00320712	0.249449	0.920245	-1.08667	576.434	626.392
Cbln2	ENSMUSG00000024647	Cbln2	0.00321606	0.249449	1	1	1	1
Lrrc1	ENSMUSG00000032352	Lrrc1	0.0032313	0.249449	1	1	1	1
Kcnj3	ENSMUSG00000026824	Kcnj3	0.00324732	0.249449	0.860585	-1.162	98.4958	114.452
Srp14	ENSMUSG00000009549	Srp14	0.00327544	0.249449	0.893492	-1.1192	392.251	439.009
Cenpw	ENSMUSG00000075266	Cenpw	0.00327622	0.249449	0.0547693	-18.2584	1	18.2584
Ndufaf2	ENSMUSG00000068184	Ndufaf2	0.00329101	0.249449	0.804264	-1.24337	63.7727	79.2933
Gmfb	ENSMUSG00000062014	Gmfb	0.00332246	0.249449	1.27059	1.27059	110.072	86.6305
Wipf2	ENSMUSG00000038013	Wipf2	0.00332554	0.249449	1.35435	1.35435	32.107	23.7066
Ypel5	ENSMUSG00000039770	Ypel5	0.0033293	0.249449	1.26192	1.26192	124.557	98.7045
Eif4g2	ENSMUSG00000005610	Eif4g2	0.00334507	0.249449	1.10028	1.10028	398.868	362.514
Gm14167	ENSMUSG00000087433	Gm14167	0.00335593	0.249449	1	1	1	1
Pf4	ENSMUSG00000029373	Pf4	0.00335593	0.249449	1	1	1	1
Gm30794	ENSMUSG00000117545	Gm30794	0.00335593	0.249449	1	1	1	1
Zcchc18	ENSMUSG00000031428	Zcchc18	0.0033804	0.250305	0.886351	-1.12822	262.706	296.391
Adprh	ENSMUSG00000002844	Adprh	0.00341087	0.251597	0.846029	-1.18199	101.015	119.399
Dbnl	ENSMUSG00000020476	Dbnl	0.00346142	0.253812	1.37114	1.37114	73.1212	53.3289
Cotl1	ENSMUSG00000031827	Cotl1	0.00346716	0.253812	1.2785	1.2785	91.9547	71.9239
Zzef1	ENSMUSG00000055670	Zzef1	0.00348906	0.254451	0.0390846	-25.5855	1	25.5855
Ino80	ENSMUSG00000034154	Ino80	0.00350641	0.254755	1	1	1	1
Napa	ENSMUSG00000006024	Napa	0.00352509	0.254827	0.912778	-1.09556	349.226	382.596
Smpd2	ENSMUSG00000019822	Smpd2	0.00353378	0.254827	1	1	1	1
Hdac2	ENSMUSG00000019777	Hdac2	0.0035512	0.255042	0.76648	-1.30467	79.4446	103.649
Bhlhe40	ENSMUSG00000030103	Bhlhe40	0.00356314	0.255042	1.4971	1.4971	104.49	69.7949
Pdcd5	ENSMUSG00000030417	Pdcd5	0.00361809	0.258019	0.810448	-1.23389	183.947	226.97
Snx30	ENSMUSG00000028385	Snx30	0.00363558	0.258314	25.5336	25.5336	25.5336	1
Tarbp2	ENSMUSG00000023051	Tarbp2	0.00365232	0.258552	0.0372995	-26.81	1	26.81
Clip1	ENSMUSG00000049550	Clip1	0.00369903	0.260903	1.29207	1.29207	86.0822	66.6234
Gng8	ENSMUSG00000063594	Gng8	0.00373921	0.262152	1	1	1	1
Rabl6	ENSMUSG00000015087	Rabl6	0.00374387	0.262152	1.30806	1.30806	84.2704	64.4238
Rmnd5b	ENSMUSG00000001054	Rmnd5b	0.00378406	0.26401	0.73011	-1.36966	59.616	81.6534
Net1	ENSMUSG00000021215	Net1	0.00382437	0.265401	8.3495	8.3495	8.3495	1
Ssu72	ENSMUSG00000029038	Ssu72	0.00383146	0.265401	0.871025	-1.14807	187.051	214.748
Nrgn	ENSMUSG00000053310	Nrgn	0.00385151	0.265727	0.946077	-1.057	3914.34	4137.44
Rer1	ENSMUSG00000029048	Rer1	0.00387962	0.265727	0.779988	-1.28207	75.0617	96.2345
Pqbp1	ENSMUSG00000031157	Pqbp1	0.00388182	0.265727	0.741672	-1.34831	47.3348	63.8218
Ift20	ENSMUSG00000001105	Ift20	0.00389117	0.265727	0.828289	-1.20731	191.792	231.552
Ngef	ENSMUSG00000026259	Ngef	0.0039166	0.266504	0.793944	-1.25954	69.3062	87.2936
Hcn3	ENSMUSG00000028051	Hcn3	0.0039385	0.266504	1	1	1	1
Cd34	ENSMUSG00000016494	Cd34	0.00394392	0.266504	0.753841	-1.32654	40.7157	54.011
Nelfe	ENSMUSG00000024369	Nelfe	0.00401238	0.270186	0.0413667	-24.174	1	24.174
Flywch2	ENSMUSG00000023911	Flywch2	0.00402945	0.270393	0.56997	-1.75448	26.6079	46.683
Pitpnm2	ENSMUSG00000029406	Pitpnm2	0.00411198	0.274976	0.624595	-1.60104	29.2666	46.8569
Cox7c	ENSMUSG00000017778	Cox7c	0.00414067	0.27594	0.931343	-1.07372	1471.67	1580.16
Sumo2	ENSMUSG00000020738	Sumo2	0.00418355	0.277448	0.880018	-1.13634	450.12	511.49
Lamb1	ENSMUSG00000002900	Lamb1	0.00419201	0.277448	19.1047	19.1047	19.1047	1
Sqor	ENSMUSG00000005803	Sqor	0.00422089	0.277496	1	1	1	1
Clk1	ENSMUSG00000026034	Clk1	0.00423956	0.277496	0.815874	-1.22568	56.2781	68.9789
Smim19	ENSMUSG00000031534	Smim19	0.00430027	0.277496	0.750598	-1.33227	45.5431	60.6757
2310030G06Rik	ENSMUSG00000032062	2310030G06Rik	0.00431156	0.277496	1	1	1	1
Srsf3	ENSMUSG00000071172	Srsf3	0.00431407	0.277496	1.10455	1.10455	151.766	137.401
Sec14l5	ENSMUSG00000091712	Sec14l5	0.0043158	0.277496	1	1	1	1
Oca2	ENSMUSG00000030450	Oca2	0.0043158	0.277496	1	1	1	1
Macf1	ENSMUSG00000028649	Macf1	0.0043213	0.277496	1.18405	1.18405	114.519	96.718
Serpini1	ENSMUSG00000027834	Serpini1	0.00433496	0.277496	0.820079	-1.21939	153.067	186.649
Lyrm7	ENSMUSG00000020268	Lyrm7	0.00433633	0.277496	0.0559187	-17.8831	1	17.8831
Bcl11b	ENSMUSG00000048251	Bcl11b	0.00435675	0.277883	1.26792	1.26792	161.761	127.58
Chmp1a	ENSMUSG00000000743	Chmp1a	0.00437146	0.277904	1.31964	1.31964	101.524	76.9328
2310009B15Rik	ENSMUSG00000079283	2310009B15Rik	0.00439441	0.278447	0.717827	-1.39309	55.4106	77.1922
Abi3	ENSMUSG00000018381	Abi3	0.00448945	0.283539	1	1	1	1
Fos	ENSMUSG00000021250	Fos	0.0045354	0.284864	1	1	1	1
Fras1	ENSMUSG00000034687	Fras1	0.0045399	0.284864	1	1	1	1
Vstm2l	ENSMUSG00000037843	Vstm2l	0.00461858	0.287976	0.84044	-1.18985	133.962	159.395
Fkbp1b	ENSMUSG00000020635	Fkbp1b	0.0046193	0.287976	0.755754	-1.32318	109.651	145.088
Dlx6	ENSMUSG00000029754	Dlx6	0.00464603	0.288515	1	1	1	1
Kcnab3	ENSMUSG00000018470	Kcnab3	0.00466358	0.288515	0.720862	-1.38723	27.1314	37.6374
Tipin	ENSMUSG00000032397	Tipin	0.00467273	0.288515	0.0485705	-20.5886	1	20.5886
Fam49a	ENSMUSG00000020589	Fam49a	0.00473007	0.291125	0.82465	-1.21264	221.784	268.943
Eefsec	ENSMUSG00000033216	Eefsec	0.00476531	0.292363	0.0415097	-24.0907	1	24.0907
Krt77	ENSMUSG00000067594	Krt77	0.0048152	0.29274	1	1	1	1
Vegfa	ENSMUSG00000023951	Vegfa	0.00482011	0.29274	1	1	1	1
Gpr161	ENSMUSG00000040836	Gpr161	0.00482322	0.29274	1.31982	1.31982	88.0711	66.7298
Gfod1	ENSMUSG00000051335	Gfod1	0.00483204	0.29274	1.43635	1.43635	65.9536	45.9175
Igsf8	ENSMUSG00000038034	Igsf8	0.00484826	0.292805	0.793018	-1.26101	135.605	170.998
Fbln1	ENSMUSG00000006369	Fbln1	0.00487234	0.293342	1	1	1	1
Mrpl20	ENSMUSG00000029066	Mrpl20	0.00492651	0.295683	0.879529	-1.13697	223.163	253.731
Ciao3	ENSMUSG00000002280	Ciao3	0.00499014	0.297607	0.68861	-1.4522	18.1526	26.3612
Zfp944	ENSMUSG00000033972	Zfp944	0.00499214	0.297607	0.0583998	-17.1234	1	17.1234
Epn2	ENSMUSG00000001036	Epn2	0.00501626	0.297607	1.31844	1.31844	104.648	79.3727
1500026H17Rik	ENSMUSG00000097383	1500026H17Rik	0.00502017	0.297607	0.053204	-18.7956	1	18.7956
Col9a2	ENSMUSG00000028626	Col9a2	0.00508231	0.299453	1	1	1	1
Rab39	ENSMUSG00000055069	Rab39	0.00508231	0.299453	1	1	1	1
Dctn6	ENSMUSG00000031516	Dctn6	0.00517953	0.301962	0.87704	-1.1402	144.979	165.305
Myl12b	ENSMUSG00000034868	Myl12b	0.00518225	0.301962	0.936182	-1.06817	572.491	611.517
Bcat2	ENSMUSG00000030826	Bcat2	0.00518517	0.301962	1	1	1	1
Magi1	ENSMUSG00000045095	Magi1	0.0052037	0.301962	1	1	1	1
Slc1a4	ENSMUSG00000020142	Slc1a4	0.00521844	0.301962	1.47129	1.47129	43.8643	29.8135
Prdx3	ENSMUSG00000024997	Prdx3	0.00521863	0.301962	0.71933	-1.39018	58.1226	80.8011
Htr1a	ENSMUSG00000021721	Htr1a	0.00528224	0.302476	1.34855	1.34855	34.964	25.927
Basp1	ENSMUSG00000045763	Basp1	0.0052878	0.302476	0.912941	-1.09536	588.008	644.081
Camk2n2	ENSMUSG00000051146	Camk2n2	0.00529879	0.302476	1.88686	1.88686	49.7608	26.3723
Neurl2	ENSMUSG00000039873	Neurl2	0.00530607	0.302476	1	1	1	1
Fam204a	ENSMUSG00000057858	Fam204a	0.00531863	0.302476	0.0413853	-24.1632	1	24.1632
Slc16a2	ENSMUSG00000033965	Slc16a2	0.00533613	0.302476	1	1	1	1
Pcif1	ENSMUSG00000039849	Pcif1	0.00533707	0.302476	0.757751	-1.31969	60.5999	79.9733
Ubap1	ENSMUSG00000028437	Ubap1	0.00540109	0.304635	0.722158	-1.38474	28.5473	39.5305
Zscan22	ENSMUSG00000054715	Zscan22	0.00541926	0.304635	1	1	1	1
Ywhaz	ENSMUSG00000022285	Ywhaz	0.00542246	0.304635	0.914549	-1.09343	996.099	1089.17
Necab3	ENSMUSG00000027489	Necab3	0.00547624	0.305171	1	1	1	1
Tubb5	ENSMUSG00000001525	Tubb5	0.00547718	0.305171	1.11537	1.11537	358.151	321.105
Anp32b	ENSMUSG00000028333	Anp32b	0.00547938	0.305171	0.777963	-1.28541	41.6236	53.5033
A430033K04Rik	ENSMUSG00000056014	A430033K04Rik	0.00552231	0.306679	1	1	1	1
4833439L19Rik	ENSMUSG00000025871	4833439L19Rik	0.00558587	0.309319	1.22858	1.22858	121.539	98.9266
Zcchc7	ENSMUSG00000035649	Zcchc7	0.00560595	0.309545	0.752161	-1.3295	19.6588	26.1365
Trpm4	ENSMUSG00000038260	Trpm4	0.00564215	0.309895	0.0545068	-18.3463	1	18.3463
Eef2	ENSMUSG00000034994	Eef2	0.00564437	0.309895	1.16981	1.16981	441.565	377.468
Coil	ENSMUSG00000033983	Coil	0.00566983	0.310313	0.0454163	-22.0185	1	22.0185
Alox5ap	ENSMUSG00000060063	Alox5ap	0.00568409	0.310313	1	1	1	1
Ndufb11	ENSMUSG00000031059	Ndufb11	0.00572967	0.31192	0.927207	-1.07851	443.574	478.398
Emc7	ENSMUSG00000055943	Emc7	0.00582932	0.316453	0.87171	-1.14717	147.102	168.751
Tmem256	ENSMUSG00000070394	Tmem256	0.00590375	0.319105	0.844783	-1.18374	227.86	269.726
Reck	ENSMUSG00000028476	Reck	0.0059232	0.319105	1	1	1	1
Rab8b	ENSMUSG00000036943	Rab8b	0.0059277	0.319105	1.33055	1.33055	79.6704	59.8776
Aacs	ENSMUSG00000029482	Aacs	0.00596806	0.320386	0.371856	-2.68921	9.76255	26.2536
Rpl3	ENSMUSG00000060036	Rpl3	0.00608265	0.325523	0.895115	-1.11717	900.117	1005.59
Fgfbp3	ENSMUSG00000047632	Fgfbp3	0.00609745	0.325523	1	1	1	1
Actb	ENSMUSG00000029580	Actb	0.00614335	0.326142	1.13475	1.13475	1720.93	1516.57
Tax1bp1	ENSMUSG00000004535	Tax1bp1	0.00616559	0.326142	1.17498	1.17498	111.026	94.4923
4933406P04Rik	ENSMUSG00000069713	4933406P04Rik	0.00617416	0.326142	1	1	1	1
Agfg1	ENSMUSG00000026159	Agfg1	0.00619049	0.326142	1.38759	1.38759	67.5869	48.7083
Pex11b	ENSMUSG00000028102	Pex11b	0.00619342	0.326142	0.807209	-1.23884	60.6656	75.1547
Dimt1	ENSMUSG00000021692	Dimt1	0.00624593	0.327308	0.712808	-1.4029	18.1526	25.4663
Arhgap23	ENSMUSG00000049807	Arhgap23	0.00626046	0.327308	1.38332	1.38332	57.0356	41.2309
Tomm6	ENSMUSG00000033475	Tomm6	0.00626638	0.327308	0.912466	-1.09593	468.582	513.534
Arhgef11	ENSMUSG00000041977	Arhgef11	0.00628445	0.327367	0.0420855	-23.7612	1	23.7612
Tmem151b	ENSMUSG00000096847	Tmem151b	0.00631132	0.327883	1.46076	1.46076	54.2302	37.1247
Pfdn5	ENSMUSG00000001289	Pfdn5	0.00642329	0.331784	0.905262	-1.10465	734.697	811.584
Nanos3	ENSMUSG00000056155	Nanos3	0.00644514	0.331784	1	1	1	1
Depdc7	ENSMUSG00000027173	Depdc7	0.00644979	0.331784	0.0377312	-26.5032	1	26.5032
Map1lc3b	ENSMUSG00000031812	Map1lc3b	0.00645508	0.331784	1.12529	1.12529	404.89	359.81
Saxo2	ENSMUSG00000038570	Saxo2	0.00648898	0.332642	0.0392758	-25.461	1	25.461
Dbpht2	ENSMUSG00000029878	Dbpht2	0.00669429	0.341798	0.762015	-1.31231	56.5764	74.2458
A230057D06Rik	ENSMUSG00000109394	A230057D06Rik	0.00671241	0.341798	1	1	1	1
Bcas2	ENSMUSG00000005687	Bcas2	0.00674261	0.341798	0.843495	-1.18554	114.074	135.239
Tubg2	ENSMUSG00000045007	Tubg2	0.00677074	0.341798	0.657195	-1.52162	28.7569	43.757
Sowaha	ENSMUSG00000044352	Sowaha	0.00678067	0.341798	1.15109	1.15109	133.277	115.784
Zfp787	ENSMUSG00000046792	Zfp787	0.00678263	0.341798	0.047623	-20.9982	1	20.9982
Tmem132a	ENSMUSG00000024736	Tmem132a	0.00679139	0.341798	0.797856	-1.25336	95.8173	120.093
Stip1	ENSMUSG00000024966	Stip1	0.00686051	0.344201	1.21982	1.21982	136.49	111.893
Calca	ENSMUSG00000030669	Calca	0.00688271	0.344201	1	1	1	1
Mrps34	ENSMUSG00000038880	Mrps34	0.00691204	0.344201	0.881849	-1.13398	123.363	139.892
Mtx1	ENSMUSG00000064068	Mtx1	0.00693085	0.344201	0.622682	-1.60596	31.7686	51.019
Pmch	ENSMUSG00000035383	Pmch	0.00694189	0.344201	1	1	1	1
Lrrtm1	ENSMUSG00000060780	Lrrtm1	0.00694601	0.344201	0.846383	-1.1815	145.639	172.073
Ccno	ENSMUSG00000042417	Ccno	0.00697234	0.344623	1	1	1	1
Cdh11	ENSMUSG00000031673	Cdh11	0.00700349	0.345279	0.877136	-1.14007	53.5638	61.0667
Pcdh10	ENSMUSG00000049100	Pcdh10	0.00703794	0.345718	0.766148	-1.30523	48.9227	63.8554
Gtf2a2	ENSMUSG00000033543	Gtf2a2	0.00704817	0.345718	0.746524	-1.33954	74.6239	99.9618
Iffo1	ENSMUSG00000038271	Iffo1	0.00707123	0.345861	0.714389	-1.3998	36.3985	50.9506
Uqcc2	ENSMUSG00000024208	Uqcc2	0.00708688	0.345861	0.91897	-1.08818	551.398	600.018
Fam20c	ENSMUSG00000025854	Fam20c	0.00711244	0.346234	0.324372	-3.08288	8.3495	25.7405
Zfp560	ENSMUSG00000045519	Zfp560	0.00719273	0.349263	0.70491	-1.41862	35.83	50.8291
Mcts1	ENSMUSG00000000355	Mcts1	0.00722398	0.349901	0.84956	-1.17708	174.175	205.017
Sytl2	ENSMUSG00000030616	Sytl2	0.00725865	0.350702	0.339581	-2.94481	8.89607	26.1972
Rnf146	ENSMUSG00000038876	Rnf146	0.00732573	0.35306	0.798243	-1.25275	42.8507	53.6814
S100a4	ENSMUSG00000001020	S100a4	0.00740163	0.354416	1	1	1	1
Eif4a2	ENSMUSG00000022884	Eif4a2	0.00740505	0.354416	0.918812	-1.08836	693.511	754.792
Dph6	ENSMUSG00000057147	Dph6	0.00740889	0.354416	0.0503476	-19.8619	1	19.8619
Dusp5	ENSMUSG00000034765	Dusp5	0.00743582	0.354826	1.60709	1.60709	44.6976	27.8128
Fth1	ENSMUSG00000024661	Fth1	0.00747752	0.355937	0.923323	-1.08304	7482.48	8103.87
Sumo1	ENSMUSG00000026021	Sumo1	0.00751377	0.356784	0.850215	-1.17617	204.838	240.925
Cops7b	ENSMUSG00000026240	Cops7b	0.00757963	0.357642	1	1	1	1
Slc25a16	ENSMUSG00000071253	Slc25a16	0.00758028	0.357642	0.754364	-1.32562	23.652	31.3536
Ppp1r1a	ENSMUSG00000022490	Ppp1r1a	0.00758735	0.357642	0.89924	-1.11205	574.616	639.002
Fam13c	ENSMUSG00000043259	Fam13c	0.007663	0.357874	1.53141	1.53141	40.1186	26.1972
Chpf2	ENSMUSG00000038181	Chpf2	0.00768653	0.357874	0.717407	-1.39391	24.7711	34.5287
Slc6a13	ENSMUSG00000030108	Slc6a13	0.00768667	0.357874	1	1	1	1
Tanc1	ENSMUSG00000035168	Tanc1	0.00773078	0.357874	1.25847	1.25847	72.0277	57.2345
Rassf8	ENSMUSG00000030259	Rassf8	0.00773271	0.357874	1	1	1	1
Slc48a1	ENSMUSG00000081534	Slc48a1	0.00773671	0.357874	0.790254	-1.26542	89.0357	112.667
Mfge8	ENSMUSG00000030605	Mfge8	0.0077784	0.357874	1.36226	1.36226	56.5136	41.4852
Abcd2	ENSMUSG00000055782	Abcd2	0.00778433	0.357874	0.0454382	-22.0079	1	22.0079
Wnt7a	ENSMUSG00000030093	Wnt7a	0.00779322	0.357874	1	1	1	1
Mrps18a	ENSMUSG00000023967	Mrps18a	0.00780843	0.357874	0.792434	-1.26193	119.09	150.283
Tmem199	ENSMUSG00000051232	Tmem199	0.00783078	0.357874	0.744597	-1.34301	49.3294	66.2498
Zfp512b	ENSMUSG00000000823	Zfp512b	0.00784151	0.357874	0.360625	-2.77297	9.29362	25.7709
Zfp365	ENSMUSG00000037855	Zfp365	0.00784758	0.357874	1.18188	1.18188	175.512	148.503
Nek9	ENSMUSG00000034290	Nek9	0.0078661	0.357874	0.0388035	-25.7709	1	25.7709
Cttnbp2	ENSMUSG00000000416	Cttnbp2	0.00791431	0.357874	0.809189	-1.2358	100.534	124.241
Pum3	ENSMUSG00000041360	Pum3	0.00791574	0.357874	0.0388287	-25.7542	1	25.7542
Mpc1	ENSMUSG00000023861	Mpc1	0.00792555	0.357874	0.869619	-1.14993	251.425	289.121
Bsg	ENSMUSG00000023175	Bsg	0.0079256	0.357874	1.09705	1.09705	471.619	429.898
Birc6	ENSMUSG00000024073	Birc6	0.0079613	0.358648	0.714864	-1.39887	22.2941	31.1864
Rpl13a	ENSMUSG00000074129	Rpl13a	0.00800257	0.359669	1.09724	1.09724	1183.84	1078.93
Dtymk	ENSMUSG00000026281	Dtymk	0.00805319	0.360533	0.828526	-1.20696	45.4458	54.8514
Htr4	ENSMUSG00000026322	Htr4	0.0080631	0.360533	1	1	1	1
Spata2	ENSMUSG00000047030	Spata2	0.00809764	0.360533	1.60766	1.60766	43.9127	27.3148
Gm2694	ENSMUSG00000097248	Gm2694	0.00810743	0.360533	1	1	1	1
Zfp677	ENSMUSG00000062743	Zfp677	0.00811506	0.360533	1	1	1	1
Rpl24	ENSMUSG00000098274	Rpl24	0.00815853	0.361633	0.917537	-1.08987	861.668	939.11
Lyplal1	ENSMUSG00000039246	Lyplal1	0.00819742	0.362525	1	1	1	1
App	ENSMUSG00000022892	App	0.00823753	0.363397	0.90469	-1.10535	1095.03	1210.4
Gm26604	ENSMUSG00000097079	Gm26604	0.00826704	0.363397	1	1	1	1
Gga2	ENSMUSG00000030872	Gga2	0.00828368	0.363397	0.0417683	-23.9416	1	23.9416
Eif4ebp1	ENSMUSG00000031490	Eif4ebp1	0.00829469	0.363397	1	1	1	1
Emc6	ENSMUSG00000047260	Emc6	0.00831116	0.363397	0.877255	-1.13992	128.416	146.384
Wasl	ENSMUSG00000029684	Wasl	0.00837563	0.364003	0.814917	-1.22712	139.832	171.591
Ldhb	ENSMUSG00000030246	Ldhb	0.00839758	0.364003	1.09446	1.09446	521.047	476.077
Dnajc4	ENSMUSG00000024963	Dnajc4	0.00839895	0.364003	0.760269	-1.31532	20.6792	27.1999
Dnajc25	ENSMUSG00000070972	Dnajc25	0.008413	0.364003	1	1	1	1
Tspyl1	ENSMUSG00000047514	Tspyl1	0.00843791	0.364003	0.885538	-1.12926	209.061	236.084
Rpl32	ENSMUSG00000057841	Rpl32	0.00843802	0.364003	0.926443	-1.0794	987.95	1066.39
Ly6h	ENSMUSG00000022577	Ly6h	0.0085604	0.368459	0.896201	-1.11582	604.961	675.029
Map7d1	ENSMUSG00000028849	Map7d1	0.00861901	0.369583	1.1561	1.1561	144.212	124.74
Gtf2h5	ENSMUSG00000034345	Gtf2h5	0.00864264	0.369583	0.90062	-1.11035	214.7	238.392
Mrpl54	ENSMUSG00000034932	Mrpl54	0.00864387	0.369583	0.832962	-1.20054	89.8159	107.827
Amy1	ENSMUSG00000074264	Amy1	0.00868581	0.37011	1	1	1	1
Golt1b	ENSMUSG00000030245	Golt1b	0.0086945	0.37011	0.675944	-1.47941	17.8262	26.3723
Nfatc2	ENSMUSG00000027544	Nfatc2	0.00874345	0.371376	0.0573239	-17.4447	1	17.4447
Mrpl23	ENSMUSG00000037772	Mrpl23	0.00880954	0.373362	0.876115	-1.1414	165.941	189.406
Prepl	ENSMUSG00000024127	Prepl	0.00884126	0.373886	0.614574	-1.62714	20.7495	33.7624
Tmem67	ENSMUSG00000049488	Tmem67	0.00889697	0.375321	1	1	1	1
Gfpt2	ENSMUSG00000020363	Gfpt2	0.00891402	0.375321	1	1	1	1
Ypel3	ENSMUSG00000042675	Ypel3	0.00897976	0.377267	0.896999	-1.11483	399.469	445.339
Slit3	ENSMUSG00000056427	Slit3	0.0090265	0.378408	0.0529563	-18.8835	1	18.8835
Sept6	ENSMUSG00000050379	.	0.00908876	0.379765	0.789155	-1.26718	91.6687	116.161
Rps27a	ENSMUSG00000020460	Rps27a	0.00910925	0.379765	0.938844	-1.06514	1248.76	1330.1
Tpst2	ENSMUSG00000029344	Tpst2	0.00914199	0.379765	0.654458	-1.52798	32.1997	49.2006
Akap8l	ENSMUSG00000002625	Akap8l	0.00916926	0.379765	0.890066	-1.12351	111.408	125.168
Lrfn3	ENSMUSG00000036957	Lrfn3	0.00917355	0.379765	0.0436007	-22.9354	1	22.9354
Arpc4	ENSMUSG00000079426	Arpc4	0.0091963	0.379765	0.842161	-1.18742	198.068	235.19
Selenow	ENSMUSG00000041571	Selenow	0.00919642	0.379765	0.926808	-1.07897	3227.12	3481.97
Scai	ENSMUSG00000035236	Scai	0.00924892	0.380815	0.661677	-1.51131	30.784	46.5242
Rgs4	ENSMUSG00000038530	Rgs4	0.00928239	0.380815	0.765678	-1.30603	50.3777	65.795
Smim8	ENSMUSG00000028295	Smim8	0.00928453	0.380815	0.734615	-1.36126	40.7837	55.5171
Fam131a	ENSMUSG00000050821	Fam131a	0.00930631	0.380815	0.894536	-1.1179	497.097	555.704
Kif21b	ENSMUSG00000041642	Kif21b	0.00932037	0.380815	0.708524	-1.41138	19.4253	27.4165
Ubxn4	ENSMUSG00000026353	Ubxn4	0.00938962	0.382777	1.28279	1.28279	70.9092	55.2774
Cetn3	ENSMUSG00000021537	Cetn3	0.00942847	0.382777	0.83118	-1.20311	104.314	125.501
Zfand1	ENSMUSG00000039795	Zfand1	0.00945839	0.382777	0.808972	-1.23614	20.8234	25.7405
Arntl	ENSMUSG00000055116	Arntl	0.00946773	0.382777	0.671008	-1.4903	30.028	44.7507
Upf2	ENSMUSG00000043241	Upf2	0.00948561	0.382777	1.56837	1.56837	40.389	25.7522
Med21	ENSMUSG00000030291	Med21	0.00948722	0.382777	0.779958	-1.28212	59.5844	76.3944
Pcbd2	ENSMUSG00000021496	Pcbd2	0.00957092	0.385048	0.584771	-1.71007	28.0198	47.9159
Pcsk1n	ENSMUSG00000039278	Pcsk1n	0.00959797	0.385048	1.10832	1.10832	1277.71	1152.83
Setd3	ENSMUSG00000056770	Setd3	0.00961253	0.385048	0.812139	-1.23132	112.003	137.911
Cenpv	ENSMUSG00000018509	Cenpv	0.00962322	0.385048	0.859657	-1.16325	51.7774	60.2304
Sema6d	ENSMUSG00000027200	Sema6d	0.00967948	0.385367	1	1	1	1
Cwc27	ENSMUSG00000021715	Cwc27	0.00968614	0.385367	1	1	1	1
Gm5914	ENSMUSG00000098120	Gm5914	0.009691	0.385367	0.705656	-1.41712	18.1596	25.7343
Akr1b3	ENSMUSG00000001642	Akr1b3	0.00980445	0.385598	0.777676	-1.28588	43.5072	55.9451
Rbm26	ENSMUSG00000022119	Rbm26	0.00981565	0.385598	0.0414134	-24.1468	1	24.1468
Commd8	ENSMUSG00000029213	Commd8	0.00982711	0.385598	1.29941	1.29941	78.2684	60.2337
Maneal	ENSMUSG00000042763	Maneal	0.00985067	0.385598	0.770563	-1.29775	40.8072	52.9577
Hivep3	ENSMUSG00000028634	Hivep3	0.00985367	0.385598	0.750356	-1.3327	23.9616	31.9337
Zzz3	ENSMUSG00000039068	Zzz3	0.00987039	0.385598	1.7539	1.7539	25.3106	14.4311
Srebf2	ENSMUSG00000022463	Srebf2	0.00987325	0.385598	1.17179	1.17179	149.112	127.251
Nfatc2ip	ENSMUSG00000030722	Nfatc2ip	0.00988676	0.385598	1	1	1	1
Abcc1	ENSMUSG00000023088	Abcc1	0.00991852	0.385598	1	1	1	1
Dab1	ENSMUSG00000028519	Dab1	0.00994887	0.385598	0.813995	-1.22851	72.6703	89.276
Rnf128	ENSMUSG00000031438	Rnf128	0.0099568	0.385598	18.7731	18.7731	18.7731	1
Lsm8	ENSMUSG00000044155	Lsm8	0.00995784	0.385598	0.815383	-1.22642	116.045	142.32
Edc3	ENSMUSG00000038957	Edc3	0.00996851	0.385598	2.7181	2.7181	23.2944	8.57012
Mios	ENSMUSG00000042447	Mios	0.00997615	0.385598	1	1	1	1
Coa3	ENSMUSG00000017188	Coa3	0.0100624	0.388154	0.880163	-1.13615	288.776	328.094
Pdrg1	ENSMUSG00000027472	Pdrg1	0.0101033	0.388474	1.33596	1.33596	32.7343	24.5025
Stard13	ENSMUSG00000016128	Stard13	0.0101109	0.388474	1	1	1	1
Atraid	ENSMUSG00000013622	Atraid	0.0101455	0.388717	0.818947	-1.22108	87.9118	107.347
Glul	ENSMUSG00000026473	Glul	0.0101574	0.388717	1.12612	1.12612	158.465	140.718
Kcna4	ENSMUSG00000042604	Kcna4	0.0102252	0.389374	0.0459367	-21.7691	1	21.7691
Snrpb2	ENSMUSG00000008333	Snrpb2	0.0102283	0.389374	0.759085	-1.31737	40.1186	52.8512
Mycbp	ENSMUSG00000028647	Mycbp	0.010235	0.389374	0.116685	-8.57012	1	8.57012
Atg101	ENSMUSG00000037204	Atg101	0.0102827	0.390418	0.799208	-1.25124	56.0347	70.1127
Rabgap1l	ENSMUSG00000026721	Rabgap1l	0.0103734	0.393092	1.18965	1.18965	102.873	86.4731
Rps27l	ENSMUSG00000036781	Rps27l	0.0104411	0.394881	0.908915	-1.10021	101.879	112.088
Mgst3	ENSMUSG00000026688	Mgst3	0.0106453	0.401762	0.799477	-1.25082	134.721	168.512
Zfp131	ENSMUSG00000094870	Zfp131	0.0106759	0.401762	0.774381	-1.29135	22.9351	29.6174
Ssx2ip	ENSMUSG00000036825	Ssx2ip	0.0106854	0.401762	0.822918	-1.21519	96.2291	116.936
Ctxn2	ENSMUSG00000074872	Ctxn2	0.0107337	0.402794	0.736793	-1.35723	37.6809	51.1418
Nagk	ENSMUSG00000034744	Nagk	0.0107705	0.403393	0.722388	-1.3843	40.4354	55.9746
Atp5d	ENSMUSG00000003072	Atp5d	0.0108219	0.404533	1.09634	1.09634	571.139	520.95
Cacng3	ENSMUSG00000066189	Cacng3	0.0109052	0.406	0.804147	-1.24355	75.7307	94.1752
Ipo5	ENSMUSG00000030662	Ipo5	0.0109145	0.406	0.797629	-1.25372	78.7174	98.6893
4732414G09Rik	ENSMUSG00000086943	4732414G09Rik	0.0109526	0.406	1	1	1	1
Nr4a2	ENSMUSG00000026826	Nr4a2	0.010974	0.406	1.36961	1.36961	44.9594	32.8264
Gse1	ENSMUSG00000031822	Gse1	0.0109854	0.406	1.33521	1.33521	72.8208	54.539
Rps27	ENSMUSG00000090733	Rps27	0.0110003	0.406	0.879022	-1.13763	785.37	893.458
Ephb6	ENSMUSG00000029869	Ephb6	0.0110082	0.406	0.584984	-1.70945	26.4384	45.195
Ext1	ENSMUSG00000061731	Ext1	0.0110604	0.406639	0.650496	-1.53729	31.8614	48.9801
Apeh	ENSMUSG00000032590	Apeh	0.0111065	0.406639	0.0445853	-22.4289	1	22.4289
Sox11	ENSMUSG00000063632	Sox11	0.0111082	0.406639	1	1	1	1
Fam131c	ENSMUSG00000006218	Fam131c	0.0111097	0.406639	1	1	1	1
Nsg2	ENSMUSG00000020297	Nsg2	0.0112073	0.409439	0.872643	-1.14594	641.314	734.91
Snapin	ENSMUSG00000001018	Snapin	0.011265	0.41077	0.53999	-1.85189	23.5123	43.5421
Grasp	ENSMUSG00000000531	Grasp	0.0113018	0.410808	0.843214	-1.18594	66.5879	78.9692
Bmp7	ENSMUSG00000008999	Bmp7	0.0113939	0.410808	1	1	1	1
Gm32939	ENSMUSG00000112983	Gm32939	0.0113939	0.410808	1	1	1	1
B230317F23Rik	ENSMUSG00000045746	B230317F23Rik	0.0113939	0.410808	1	1	1	1
Gm43570	ENSMUSG00000105945	Gm43570	0.0113939	0.410808	1	1	1	1
Gm43672	ENSMUSG00000106019	Gm43672	0.0114139	0.410808	1	1	1	1
Stx12	ENSMUSG00000028879	Stx12	0.0114149	0.410808	0.831729	-1.20231	129.221	155.364
Rab7	ENSMUSG00000079477	Rab7	0.0114976	0.413016	0.889743	-1.12392	269.544	302.946
Letm2	ENSMUSG00000037363	Letm2	0.0116108	0.416293	1	1	1	1
Ttc3	ENSMUSG00000040785	Ttc3	0.0116319	0.416293	1.10245	1.10245	458.35	415.755
Sphkap	ENSMUSG00000026163	Sphkap	0.0116584	0.416471	0.859976	-1.16282	235.016	273.283
Hyls1	ENSMUSG00000050555	Hyls1	0.0116996	0.41717	1	1	1	1
Xrn2	ENSMUSG00000027433	Xrn2	0.0117529	0.417312	0.720067	-1.38876	30.8767	42.8804
Fam13b	ENSMUSG00000036501	Fam13b	0.0117554	0.417312	1	1	1	1
Ano8	ENSMUSG00000034863	Ano8	0.0118752	0.417312	0.734523	-1.36143	22.6795	30.8765
Ccdc141	ENSMUSG00000044033	Ccdc141	0.0119425	0.417312	1	1	1	1
A830082N09Rik	ENSMUSG00000112280	A830082N09Rik	0.0119506	0.417312	1	1	1	1
Nhp2	ENSMUSG00000001056	Nhp2	0.0119517	0.417312	0.879144	-1.13747	129.85	147.7
Efnb2	ENSMUSG00000001300	Efnb2	0.011953	0.417312	1	1	1	1
Rpl30	ENSMUSG00000058600	Rpl30	0.0119596	0.417312	0.901912	-1.10876	1000.56	1109.38
Babam2	ENSMUSG00000052139	Babam2	0.0119696	0.417312	0.76214	-1.3121	39.1004	51.3034
Sh3rf1	ENSMUSG00000031642	Sh3rf1	0.0119734	0.417312	1.42001	1.42001	44.7417	31.508
Tctex1d2	ENSMUSG00000014075	Tctex1d2	0.011985	0.417312	0.794233	-1.25908	21.8768	27.5445
Npat	ENSMUSG00000033054	Npat	0.0120036	0.417312	1	1	1	1
Nectin1	ENSMUSG00000032012	Nectin1	0.012004	0.417312	1	1	1	1
Hrh2	ENSMUSG00000034987	Hrh2	0.0120206	0.417312	1	1	1	1
Pik3c2a	ENSMUSG00000030660	Pik3c2a	0.012067	0.417312	1	1	1	1
Dhrs1	ENSMUSG00000002332	Dhrs1	0.0120683	0.417312	0.808196	-1.23732	54.6493	67.6188
Ctxn1	ENSMUSG00000048644	Ctxn1	0.0120707	0.417312	0.924939	-1.08115	781.948	845.405
Med1	ENSMUSG00000018160	Med1	0.0121091	0.417894	1.34214	1.34214	26.2732	19.5756
Psd3	ENSMUSG00000030465	Psd3	0.0121818	0.419654	1.18519	1.18519	175.142	147.775
Prickle2	ENSMUSG00000030020	Prickle2	0.0122096	0.419861	1.16275	1.16275	177.489	152.646
Gpbp1l1	ENSMUSG00000034042	Gpbp1l1	0.0122499	0.420177	1	1	1	1
Osbp2	ENSMUSG00000020435	Osbp2	0.0122824	0.420177	1.36221	1.36221	68.5064	50.2908
Tspyl5	ENSMUSG00000038984	Tspyl5	0.012284	0.420177	1.35214	1.35214	23.7813	17.5879
Cops4	ENSMUSG00000035297	Cops4	0.0123441	0.421489	0.822094	-1.21641	92.7245	112.791
Lefty1	ENSMUSG00000038793	Lefty1	0.012428	0.423603	1.23086	1.23086	149.301	121.298
Tiam1	ENSMUSG00000002489	Tiam1	0.0125172	0.425079	1	1	1	1
Tlk1	ENSMUSG00000041997	Tlk1	0.0125278	0.425079	0.806107	-1.24053	56.6578	70.2858
Scin	ENSMUSG00000002565	Scin	0.0125373	0.425079	1	1	1	1
Atxn7l1	ENSMUSG00000020564	Atxn7l1	0.0125791	0.425751	19.1047	19.1047	19.1047	1
Gcfc2	ENSMUSG00000035125	Gcfc2	0.0126087	0.426006	1	1	1	1
Itm2c	ENSMUSG00000026223	Itm2c	0.0126979	0.428272	0.928204	-1.07735	1159.66	1249.36
Ilf2	ENSMUSG00000001016	Ilf2	0.0127221	0.428339	0.832864	-1.20068	70.3537	84.472
Isoc2a	ENSMUSG00000086784	Isoc2a	0.0127895	0.429406	1	1	1	1
Tmem131	ENSMUSG00000026116	Tmem131	0.0128365	0.429406	0.746463	-1.33965	36.8221	49.3288
Psma7	ENSMUSG00000027566	Psma7	0.0128432	0.429406	0.874636	-1.14333	204.066	233.315
Rps27rt	ENSMUSG00000050621	Rps27rt	0.0128446	0.429406	0.0503476	-19.8619	1	19.8619
Dpp8	ENSMUSG00000032393	Dpp8	0.0128648	0.429406	18.7686	18.7686	18.7686	1
Oard1	ENSMUSG00000040771	Oard1	0.0129285	0.430785	0.0466955	-21.4153	1	21.4153
Atad3aos	ENSMUSG00000054514	Atad3aos	0.0129675	0.431343	1	1	1	1
Ndufaf7	ENSMUSG00000024082	Ndufaf7	0.0130655	0.431893	0.686624	-1.4564	32.2396	46.9537
Med12	ENSMUSG00000079487	Med12	0.0130669	0.431893	1	1	1	1
Cacnb3	ENSMUSG00000003352	Cacnb3	0.0131034	0.431893	1.16352	1.16352	118.578	101.913
Abl1	ENSMUSG00000026842	Abl1	0.0131189	0.431893	1	1	1	1
Snhg4	ENSMUSG00000117694,ENSMUSG00000117869	Snhg4	0.013134	0.431893	0.745629	-1.34115	13.644	18.2987
Cops7a	ENSMUSG00000030127	Cops7a	0.0131485	0.431893	0.870172	-1.1492	127.855	146.93
Prkcg	ENSMUSG00000078816	Prkcg	0.0131717	0.431893	0.913768	-1.09437	608.627	666.062
Fancl	ENSMUSG00000004018	Fancl	0.0131977	0.431893	1	1	1	1
5330434G04Rik	ENSMUSG00000087620	5330434G04Rik	0.0132118	0.431893	1	1	1	1
Gm30025	ENSMUSG00000112278	Gm30025	0.0132212	0.431893	1	1	1	1
Slc6a6	ENSMUSG00000030096	Slc6a6	0.0132462	0.431893	0.646781	-1.54612	20.1153	31.1006
Gstm1	ENSMUSG00000058135	Gstm1	0.0132522	0.431893	1.2162	1.2162	119.986	98.6563
Nkx6-2	ENSMUSG00000041309	Nkx6-2	0.0133312	0.433736	1	1	1	1
Ramp1	ENSMUSG00000034353	Ramp1	0.0133537	0.433736	0.909228	-1.09983	326.432	359.02
Lratd2	ENSMUSG00000072568	Lratd2	0.0133783	0.433806	1	1	1	1
Man1a	ENSMUSG00000003746	Man1a	0.013436	0.434949	0.831903	-1.20206	80.1386	96.3317
Inhba	ENSMUSG00000041324	Inhba	0.0135076	0.436462	1	1	1	1
Nudt18	ENSMUSG00000045211	Nudt18	0.0135279	0.436462	0.716207	-1.39624	40.655	56.7643
Tpra1	ENSMUSG00000002871	Tpra1	0.013589	0.437351	21.4722	21.4722	21.4722	1
Irf9	ENSMUSG00000002325	Irf9	0.0136012	0.437351	1	1	1	1
Gm3693	ENSMUSG00000098128	Gm3693	0.0136234	0.437351	1	1	1	1
AW047730	ENSMUSG00000097428	AW047730	0.0136658	0.437987	0.530694	-1.88433	21.2443	40.0313
Mgll	ENSMUSG00000033174	Mgll	0.0137226	0.439059	1.35766	1.35766	73.5495	54.1737
Spidr	ENSMUSG00000041974	Spidr	0.0137458	0.439059	1	1	1	1
Gm14827	ENSMUSG00000084904	Gm14827	0.0137674	0.439059	1	1	1	1
Nkap	ENSMUSG00000016409	Nkap	0.0139361	0.443706	1	1	1	1
Emb	ENSMUSG00000021728	Emb	0.0140216	0.444625	1	1	1	1
Kpna4	ENSMUSG00000027782	Kpna4	0.0140318	0.444625	1.42746	1.42746	75.9678	53.219
Gnmt	ENSMUSG00000002769	Gnmt	0.0140738	0.444625	1	1	1	1
Prep	ENSMUSG00000019849	Prep	0.0140782	0.444625	0.0617583	-16.1922	1	16.1922
Cdc42ep4	ENSMUSG00000041598	Cdc42ep4	0.0140917	0.444625	1	1	1	1
Prdx1	ENSMUSG00000028691	Prdx1	0.014103	0.444625	0.860949	-1.16151	229.54	266.612
Slc25a53	ENSMUSG00000044348	Slc25a53	0.014288	0.448691	1	1	1	1
Asrgl1	ENSMUSG00000024654	Asrgl1	0.0143861	0.448691	1.28539	1.28539	53.4529	41.5851
Cpsf7	ENSMUSG00000034820	Cpsf7	0.0144316	0.448691	0.710688	-1.40709	22.1028	31.1006
Magoh	ENSMUSG00000028609	Magoh	0.0144556	0.448691	0.747567	-1.33767	52.8035	70.6338
Eif2s3y	ENSMUSG00000069049	Eif2s3y	0.014483	0.448691	0.721454	-1.38609	27.907	38.6815
Pcdh15	ENSMUSG00000052613	Pcdh15	0.0144838	0.448691	1	1	1	1
Chn1	ENSMUSG00000056486	Chn1	0.0144919	0.448691	0.962662	-1.03879	1545.26	1605.2
Usp33	ENSMUSG00000025437	Usp33	0.0145483	0.448691	0.8659	-1.15487	113.612	131.207
Ociad2	ENSMUSG00000029153	Ociad2	0.0145575	0.448691	1.098	1.098	329.29	299.901
Ckb	ENSMUSG00000001270	Ckb	0.0145575	0.448691	1.03067	1.03067	1326.33	1286.86
Btf3l4	ENSMUSG00000028568	Btf3l4	0.0145747	0.448691	0.77237	-1.29472	31.5743	40.8797
Nmt2	ENSMUSG00000026643	Nmt2	0.0145823	0.448691	1.22218	1.22218	74.321	60.8102
Bcap29	ENSMUSG00000020650	Bcap29	0.0145857	0.448691	0.705617	-1.4172	35.9182	50.9032
Rnf208	ENSMUSG00000044628	Rnf208	0.0146215	0.448691	0.863873	-1.15758	133.024	153.985
Fhl4	ENSMUSG00000050035	Fhl4	0.0146681	0.448691	1	1	1	1
Elf1	ENSMUSG00000036461	Elf1	0.0146681	0.448691	1	1	1	1
Dram1	ENSMUSG00000020057	Dram1	0.0146681	0.448691	1	1	1	1
Heph	ENSMUSG00000031209	Heph	0.014675	0.448691	1	1	1	1
Arxes1	ENSMUSG00000048355	Arxes1	0.0146808	0.448691	0.768752	-1.30081	24.7995	32.2594
Sbno1	ENSMUSG00000038095	Sbno1	0.0146964	0.448691	1.20863	1.20863	56.4223	46.683
Atp5l	ENSMUSG00000038717	Atp5l	0.0147561	0.449805	0.921477	-1.08521	1034.73	1122.9
Nt5dc3	ENSMUSG00000054027	Nt5dc3	0.0148487	0.451914	1.27192	1.27192	113.44	89.1877
Nt5dc1	ENSMUSG00000039480	Nt5dc1	0.0149094	0.453048	1	1	1	1
Adssl1	ENSMUSG00000011148	Adssl1	0.0149648	0.454018	1	1	1	1
Pald1	ENSMUSG00000020092	Pald1	0.0150286	0.45524	1	1	1	1
Soat1	ENSMUSG00000026600	Soat1	0.0150729	0.455868	1	1	1	1
Otulin	ENSMUSG00000046034	Otulin	0.0151267	0.456277	0.0414966	-24.0983	1	24.0983
Smim4	ENSMUSG00000058351	Smim4	0.0151337	0.456277	0.737814	-1.35535	33.5126	45.4214
H13	ENSMUSG00000019188	H13	0.0152329	0.458554	1.27409	1.27409	42.8507	33.6324
Ndufa5	ENSMUSG00000023089	Ndufa5	0.0152973	0.459775	0.947106	-1.05585	770.349	813.372
Man2c1	ENSMUSG00000032295	Man2c1	0.0153307	0.460017	0.762598	-1.31131	28.555	37.4444
Bmp1	ENSMUSG00000022098	Bmp1	0.015353	0.460017	0.628529	-1.59102	24.7022	39.3017
Car2	ENSMUSG00000027562	Car2	0.0154157	0.460579	1.34176	1.34176	144.216	107.482
Wdr59	ENSMUSG00000031959	Wdr59	0.0154802	0.460579	0.0461713	-21.6585	1	21.6585
Shank1	ENSMUSG00000038738	Shank1	0.0154851	0.460579	1.14826	1.14826	104.166	90.717
Kcnma1	ENSMUSG00000063142	Kcnma1	0.015564	0.460579	1.38139	1.38139	53.4926	38.7238
Hs3st4	ENSMUSG00000078591	Hs3st4	0.0155988	0.460579	1.27671	1.27671	49.3213	38.6316
Gprasp1	ENSMUSG00000043384	Gprasp1	0.0156423	0.460579	0.885852	-1.12886	220.096	248.457
Pcp2	ENSMUSG00000004630	Pcp2	0.0156457	0.460579	1	1	1	1
Tssk6	ENSMUSG00000047654	Tssk6	0.0156457	0.460579	1	1	1	1
Gm26703	ENSMUSG00000097877	Gm26703	0.0156457	0.460579	1	1	1	1
Gm46447	ENSMUSG00000115813	Gm46447	0.0156457	0.460579	1	1	1	1
Tekt1	ENSMUSG00000020799	Tekt1	0.0156457	0.460579	1	1	1	1
Rpp21	ENSMUSG00000024446	Rpp21	0.0156577	0.460579	0.919686	-1.08733	92.1253	100.17
Plxdc2	ENSMUSG00000026748	Plxdc2	0.0156955	0.460988	1	1	1	1
Mrps26	ENSMUSG00000037740	Mrps26	0.0157788	0.462352	0.851654	-1.17419	130.741	153.514
Mta1	ENSMUSG00000021144	Mta1	0.0157897	0.462352	1.46555	1.46555	38.6262	26.3561
Desi1	ENSMUSG00000022472	Desi1	0.0158479	0.463076	1.22907	1.22907	100.607	81.8559
Emg1	ENSMUSG00000004268	Emg1	0.015867	0.463076	0.813283	-1.22958	44.7417	55.0137
Tmem17	ENSMUSG00000049904	Tmem17	0.0158863	0.463076	1	1	1	1
Bex2	ENSMUSG00000042750	Bex2	0.015927	0.463561	0.924769	-1.08135	696.533	753.197
Irf2bp1	ENSMUSG00000044030	Irf2bp1	0.0159733	0.463648	1.3228	1.3228	48.775	36.8726
Rps13	ENSMUSG00000090862	Rps13	0.01607	0.463648	0.935171	-1.06932	950.783	1016.69
Dock6	ENSMUSG00000032198	Dock6	0.0160727	0.463648	1	1	1	1
Hecw1	ENSMUSG00000021301	Hecw1	0.0161146	0.463648	1	1	1	1
Recql	ENSMUSG00000030243	Recql	0.0161206	0.463648	1	1	1	1
Aak1	ENSMUSG00000057230	Aak1	0.0161417	0.463648	0.904025	-1.10616	277.72	307.203
Scand1	ENSMUSG00000046229	Scand1	0.0161418	0.463648	0.860187	-1.16254	226.691	263.537
Sgtb	ENSMUSG00000042743	Sgtb	0.0161568	0.463648	1	1	1	1
Wnk2	ENSMUSG00000037989	Wnk2	0.0161593	0.463648	0.83999	-1.19049	50.8532	60.5402
Ppp2r2a	ENSMUSG00000022052	Ppp2r2a	0.0161699	0.463648	0.791553	-1.26334	100.353	126.78
Oscp1	ENSMUSG00000042616	Oscp1	0.0162596	0.465531	0.855319	-1.16915	26.6079	31.1088
Aff4	ENSMUSG00000049470	Aff4	0.0163107	0.466304	1.18331	1.18331	121.621	102.78
Plekhg1	ENSMUSG00000040624	Plekhg1	0.016374	0.466982	0.0439326	-22.7621	1	22.7621
Tuba1b	ENSMUSG00000023004	Tuba1b	0.0164324	0.466982	1.09601	1.09601	360.682	329.087
Tbc1d7	ENSMUSG00000021368	Tbc1d7	0.0164364	0.466982	0.780194	-1.28173	19.4217	24.8935
Gm15510	ENSMUSG00000086604	Gm15510	0.0164423	0.466982	1	1	1	1
Exosc1	ENSMUSG00000034321	Exosc1	0.0164553	0.466982	0.703327	-1.42181	23.6546	33.6324
Eif5	ENSMUSG00000021282	Eif5	0.0165017	0.467159	0.868917	-1.15086	134.466	154.751
Fam241b	ENSMUSG00000020083	Fam241b	0.0165797	0.467159	0.772246	-1.29492	20.3171	26.3091
Prpf39	ENSMUSG00000035597	Prpf39	0.0166197	0.467159	0.0552022	-18.1152	1	18.1152
Slc30a10	ENSMUSG00000026614	Slc30a10	0.0166335	0.467159	1	1	1	1
Hdhd3	ENSMUSG00000038422	Hdhd3	0.016641	0.467159	1	1	1	1
Afg3l2	ENSMUSG00000024527	Afg3l2	0.0166514	0.467159	0.770727	-1.29748	49.8296	64.6527
Tcerg1	ENSMUSG00000024498	Tcerg1	0.0166537	0.467159	0.753694	-1.3268	27.9223	37.0472
Ptk2	ENSMUSG00000022607	Ptk2	0.0166604	0.467159	1.31339	1.31339	72.8771	55.4876
Prss12	ENSMUSG00000027978	Prss12	0.0166931	0.467159	1	1	1	1
Palm	ENSMUSG00000035863	Palm	0.0167092	0.467159	1.30984	1.30984	67.3272	51.4011
Swi5	ENSMUSG00000044627	Swi5	0.0167274	0.467159	0.917349	-1.0901	389.887	425.015
Armc8	ENSMUSG00000032468	Armc8	0.0168693	0.470443	0.835766	-1.19651	56.0083	67.0144
Snrpe	ENSMUSG00000090553	Snrpe	0.0170619	0.474544	0.825823	-1.21091	146.995	177.999
Rgs2	ENSMUSG00000026360	Rgs2	0.0170878	0.474544	0.814966	-1.22704	44.7417	54.9001
Rcbtb1	ENSMUSG00000035469	Rcbtb1	0.0170901	0.474544	1	1	1	1
Cacfd1	ENSMUSG00000015488	Cacfd1	0.0171321	0.475029	0.775158	-1.29006	33.5126	43.2333
Gm16286	ENSMUSG00000024571	Gm16286	0.0171766	0.475579	0.907164	-1.10234	140.305	154.664
Hacd1	ENSMUSG00000063275	Hacd1	0.0172104	0.475833	0.0416625	-24.0024	1	24.0024
Nfib	ENSMUSG00000008575	Nfib	0.0173068	0.47775	1.18669	1.18669	95.1698	80.1975
P3h3	ENSMUSG00000023191	P3h3	0.0173291	0.47775	0.043788	-22.8373	1	22.8373
Tln1	ENSMUSG00000028465	Tln1	0.0173796	0.478459	0.768068	-1.30197	82.0828	106.869
Chm	ENSMUSG00000025531	Chm	0.0174319	0.479215	0.662056	-1.51045	28.0548	42.3753
Aopep	ENSMUSG00000021458	Aopep	0.0174585	0.479265	0.772366	-1.29472	27.3241	35.3771
Cdc26	ENSMUSG00000066149	Cdc26	0.0175305	0.479759	0.731889	-1.36633	37.2738	50.9281
Dnm1l	ENSMUSG00000022789	Dnm1l	0.0175476	0.479759	0.857578	-1.16607	120.108	140.055
Lias	ENSMUSG00000029199	Lias	0.0175509	0.479759	0.793958	-1.25951	35.5017	44.7148
Nfyb	ENSMUSG00000020248	Nfyb	0.017601	0.480447	0.84022	-1.19016	53.6818	63.8902
Flot1	ENSMUSG00000059714	Flot1	0.0176336	0.48066	0.867941	-1.15215	69.0203	79.5219
Pdgfrb	ENSMUSG00000024620	Pdgfrb	0.0176753	0.481117	1	1	1	1
Ddah1	ENSMUSG00000028194	Ddah1	0.0177414	0.48194	20.0083	20.0083	20.0083	1
Gm15956	ENSMUSG00000086935	Gm15956	0.0177751	0.48194	1	1	1	1
Lars2	ENSMUSG00000035202	Lars2	0.0177804	0.48194	1.31991	1.31991	61.3321	46.467
Cfap36	ENSMUSG00000020462	Cfap36	0.0178602	0.483427	0.914382	-1.09363	102.313	111.893
Gm17484	ENSMUSG00000091514	Gm17484	0.017898	0.483773	1	1	1	1
Hspb3	ENSMUSG00000051456	Hspb3	0.0180093	0.4861	1	1	1	1
Ebf4	ENSMUSG00000053552	Ebf4	0.0180665	0.486594	1	1	1	1
Jmjd1c	ENSMUSG00000037876	Jmjd1c	0.0180902	0.486594	0.663459	-1.50725	25.2844	38.11
Nol4	ENSMUSG00000041923	Nol4	0.0181031	0.486594	1.34	1.34	53.7574	40.1175
Fam98c	ENSMUSG00000030590	Fam98c	0.0181869	0.488001	0.661413	-1.51191	28.0276	42.3753
Smc2os	ENSMUSG00000085763	Smc2os	0.018206	0.488001	1	1	1	1
1810058I24Rik	ENSMUSG00000073155	1810058I24Rik	0.0182439	0.488341	0.696096	-1.43658	35.7355	51.337
Ywhaq	ENSMUSG00000076432	Ywhaq	0.0182737	0.48846	0.944189	-1.05911	755.105	799.739
Prkab1	ENSMUSG00000029513	Prkab1	0.018327	0.489209	1	1	1	1
Tmem191c	ENSMUSG00000055692	Tmem191c	0.0184127	0.49082	0.84162	-1.18819	113.585	134.959
Rspo3	ENSMUSG00000019880	Rspo3	0.0184635	0.491495	0.0547693	-18.2584	1	18.2584
Ncf1	ENSMUSG00000015950	Ncf1	0.0185473	0.492535	1	1	1	1
Srsf5	ENSMUSG00000021134	Srsf5	0.0185535	0.492535	0.941754	-1.06185	195.421	207.507
Zfp687	ENSMUSG00000019338	Zfp687	0.0186412	0.494183	1	1	1	1
Stoml1	ENSMUSG00000032333	Stoml1	0.0187039	0.49424	1.23272	1.23272	72.6545	58.9381
Gpr137c	ENSMUSG00000049092	Gpr137c	0.0187077	0.49424	0.0380097	-26.3091	1	26.3091
Pea15a	ENSMUSG00000013698	Pea15a	0.01872	0.49424	1.19634	1.19634	193.969	162.135
Kcnd2	ENSMUSG00000060882	Kcnd2	0.0187596	0.494609	0.9196	-1.08743	211.271	229.742
Ube2o	ENSMUSG00000020802	Ube2o	0.0188284	0.495746	0.800557	-1.24913	48.6402	60.758
Zfp945	ENSMUSG00000059142	Zfp945	0.0188582	0.495856	0.752773	-1.32842	18.2256	24.2113
Ktn1	ENSMUSG00000021843	Ktn1	0.0189005	0.496291	0.677816	-1.47533	37.871	55.8721
L1cam	ENSMUSG00000031391	L1cam	0.0189571	0.496856	0.716075	-1.3965	34.7711	48.5579
Stk33	ENSMUSG00000031027	Stk33	0.0190033	0.496856	1	1	1	1
Atg5	ENSMUSG00000038160	Atg5	0.0190095	0.496856	1.51317	1.51317	24.1795	15.9794
B4galt7	ENSMUSG00000021504	B4galt7	0.0190248	0.496856	1	1	1	1
Ewsr1	ENSMUSG00000009079	Ewsr1	0.019257	0.501648	0.878375	-1.13847	141.17	160.717
Cnbp	ENSMUSG00000030057	Cnbp	0.0192602	0.501648	0.881813	-1.13403	286.166	324.52
Izumo4	ENSMUSG00000055862	Izumo4	0.0193882	0.503645	0.700466	-1.42762	33.3008	47.5409
Kif26b	ENSMUSG00000026494	Kif26b	0.019496	0.503645	1	1	1	1
Fam173a	ENSMUSG00000057411	Fam173a	0.0194975	0.503645	0.819555	-1.22017	99.0167	120.818
Ccdc184	ENSMUSG00000029875	Ccdc184	0.0195039	0.503645	1	1	1	1
Atp5md	ENSMUSG00000071528	Atp5md	0.0195993	0.503645	0.944016	-1.0593	1916.6	2030.26
Serinc1	ENSMUSG00000019877	Serinc1	0.0195993	0.503645	0.96463	-1.03667	884.821	917.264
Trappc1	ENSMUSG00000049299	Trappc1	0.0196059	0.503645	0.783087	-1.277	77.3881	98.8244
Ajm1	ENSMUSG00000029419	Ajm1	0.0196117	0.503645	0.799579	-1.25066	55.8025	69.7898
Ttf1	ENSMUSG00000026803	Ttf1	0.0196307	0.503645	1	1	1	1
Mageh1	ENSMUSG00000047238	Mageh1	0.0196318	0.503645	0.897834	-1.11379	65.0196	72.4183
Neurod2	ENSMUSG00000038255	Neurod2	0.0196825	0.503645	1.1513	1.1513	170.32	147.938
Smim11	ENSMUSG00000051989	Smim11	0.0196846	0.503645	0.726754	-1.37598	32.9625	45.3558
Kdm6b	ENSMUSG00000018476	Kdm6b	0.0197002	0.503645	1	1	1	1
Gdf11	ENSMUSG00000025352	Gdf11	0.0197017	0.503645	1	1	1	1
Gabrb3	ENSMUSG00000033676	Gabrb3	0.0198122	0.505337	0.88628	-1.12831	269.315	303.872
Fam234a	ENSMUSG00000024187	Fam234a	0.0198256	0.505337	1	1	1	1
Mrps33	ENSMUSG00000029918	Mrps33	0.019857	0.505337	0.923672	-1.08264	408.84	442.624
Arhgap27os2	ENSMUSG00000085360	Arhgap27os2	0.0198725	0.505337	1	1	1	1
Tax1bp3	ENSMUSG00000040158	Tax1bp3	0.0199192	0.50586	1	1	1	1
Fezf2	ENSMUSG00000021743	Fezf2	0.019986	0.506367	17.7566	17.7566	17.7566	1
Prdm11	ENSMUSG00000075028	Prdm11	0.0200085	0.506367	1	1	1	1
Bend5	ENSMUSG00000028545	Bend5	0.0200178	0.506367	0.0441505	-22.6498	1	22.6498
Thoc5	ENSMUSG00000034274	Thoc5	0.0200504	0.506415	0.0408122	-24.5025	1	24.5025
Rgs7	ENSMUSG00000026527	Rgs7	0.0201145	0.506415	0.86102	-1.16141	59.0561	68.5885
Gdi1	ENSMUSG00000015291	Gdi1	0.020117	0.506415	0.927733	-1.0779	383.146	412.992
Gm10762	ENSMUSG00000074807	Gm10762	0.0201245	0.506415	1	1	1	1
Sgk3	ENSMUSG00000025915	Sgk3	0.0202623	0.508972	1	1	1	1
Nrl	ENSMUSG00000040632	Nrl	0.0202788	0.508972	1	1	1	1
Lysmd1	ENSMUSG00000053769	Lysmd1	0.0203697	0.510105	1.33514	1.33514	27.057	20.2653
Tecpr1	ENSMUSG00000066621	Tecpr1	0.0203767	0.510105	1.21006	1.21006	132.54	109.532
Otud7a	ENSMUSG00000033510	Otud7a	0.0205183	0.510213	0.0522008	-19.1568	1	19.1568
Ndfip1	ENSMUSG00000024425	Ndfip1	0.0205588	0.510213	0.943285	-1.06013	812.373	861.217
Cherp	ENSMUSG00000052488	Cherp	0.02056	0.510213	0.772377	-1.2947	35.4839	45.9411
A230051N06Rik	ENSMUSG00000117172	A230051N06Rik	0.0206826	0.510213	1	1	1	1
Zfp61	ENSMUSG00000050605	Zfp61	0.0208339	0.510213	1	1	1	1
Pdcd6ip	ENSMUSG00000032504	Pdcd6ip	0.0209003	0.510213	0.731363	-1.36731	19.2759	26.3561
Srp9	ENSMUSG00000026511	Srp9	0.0209611	0.510213	1.08656	1.08656	222.764	205.017
Pttg1	ENSMUSG00000020415	Pttg1	0.0209753	0.510213	0.859214	-1.16385	104.506	121.63
Srd5a3	ENSMUSG00000029233	Srd5a3	0.0209804	0.510213	0.340604	-2.93596	8.3495	24.5138
Dusp1	ENSMUSG00000024190	Dusp1	0.0209981	0.510213	1	1	1	1
Gm20712	ENSMUSG00000093677	Gm20712	0.0210065	0.510213	1	1	1	1
Cybrd1	ENSMUSG00000027015	Cybrd1	0.02114	0.510213	1	1	1	1
A230083N12Rik	ENSMUSG00000085482	A230083N12Rik	0.02114	0.510213	1	1	1	1
Gm39662	ENSMUSG00000110712	Gm39662	0.02114	0.510213	1	1	1	1
Nat2	ENSMUSG00000051147	Nat2	0.02114	0.510213	1	1	1	1
Nkx3-1	ENSMUSG00000022061	Nkx3-1	0.02114	0.510213	1	1	1	1
Pcsk5	ENSMUSG00000024713	Pcsk5	0.02114	0.510213	1	1	1	1
Slc25a24	ENSMUSG00000040322	Slc25a24	0.02114	0.510213	1	1	1	1
Tmie	ENSMUSG00000049555	Tmie	0.02114	0.510213	1	1	1	1
Dbf4	ENSMUSG00000002297	Dbf4	0.02114	0.510213	1	1	1	1
Gm15624	ENSMUSG00000085782	Gm15624	0.02114	0.510213	1	1	1	1
Gm20751	ENSMUSG00000110016	Gm20751	0.02114	0.510213	1	1	1	1
Fbln5	ENSMUSG00000021186	Fbln5	0.02114	0.510213	1	1	1	1
Meox1	ENSMUSG00000001493	Meox1	0.02114	0.510213	1	1	1	1
Rbbp6	ENSMUSG00000030779	Rbbp6	0.0211409	0.510213	0.770792	-1.29737	75.6757	98.1792
Atg14	ENSMUSG00000037526	Atg14	0.0211473	0.510213	1	1	1	1
Sdhaf3	ENSMUSG00000042505	Sdhaf3	0.0211529	0.510213	0.810457	-1.23387	21.0519	25.9753
Kcnh3	ENSMUSG00000037579	Kcnh3	0.0211762	0.510213	0.729825	-1.37019	47.0181	64.4238
Seh1l	ENSMUSG00000079614	Seh1l	0.0211865	0.510213	0.753773	-1.32666	65.3926	86.7537
Slc4a2	ENSMUSG00000028962	Slc4a2	0.0212019	0.510213	1	1	1	1
2410004B18Rik	ENSMUSG00000036873	2410004B18Rik	0.0212194	0.510213	0.875342	-1.14241	66.0252	75.4279
Herc3	ENSMUSG00000029804	Herc3	0.0212259	0.510213	0.865661	-1.15519	105.758	122.17
Cirbp	ENSMUSG00000045193	Cirbp	0.0212818	0.510404	0.802362	-1.24632	43.801	54.5901
Fbxw2	ENSMUSG00000035949	Fbxw2	0.021309	0.510404	0.821619	-1.21711	54.6846	66.5572
Fgf7	ENSMUSG00000027208	Fgf7	0.0213131	0.510404	1	1	1	1
Polr2l	ENSMUSG00000038489	Polr2l	0.0213752	0.511259	0.78993	-1.26593	53.4141	67.6188
Cd55	ENSMUSG00000026399	Cd55	0.0214266	0.511854	1	1	1	1
AY036118	ENSMUSG00000105361	.	0.0215324	0.513484	1	1	1	1
Zfp597	ENSMUSG00000039789	Zfp597	0.021548	0.513484	1	1	1	1
Commd1	ENSMUSG00000051355	Commd1	0.0215888	0.513823	0.870864	-1.14829	65.6097	75.3387
Ccdc80	ENSMUSG00000022665	Ccdc80	0.021654	0.514741	1	1	1	1
Cox7a2	ENSMUSG00000032330	Cox7a2	0.0217452	0.515848	0.906639	-1.10297	1040.72	1147.88
Lhfp	ENSMUSG00000048332	Lhfp	0.0217653	0.515848	1	1	1	1
Nrxn3	ENSMUSG00000066392	Nrxn3	0.021821	0.515848	0.878944	-1.13773	137.497	156.434
Kcnk13	ENSMUSG00000045404	Kcnk13	0.0218585	0.515848	1	1	1	1
Degs2	ENSMUSG00000021263	Degs2	0.0218599	0.515848	1	1	1	1
Pfkm	ENSMUSG00000033065	Pfkm	0.0218851	0.515848	0.848753	-1.1782	183.308	215.973
1500002C15Rik	ENSMUSG00000096221	1500002C15Rik	0.0219125	0.515848	1	1	1	1
Zfp46	ENSMUSG00000051351	Zfp46	0.0219141	0.515848	0.060509	-16.5265	1	16.5265
Colgalt2	ENSMUSG00000032649	Colgalt2	0.0219761	0.516059	1	1	1	1
Alg2	ENSMUSG00000039740	Alg2	0.0219764	0.516059	0.861015	-1.16142	79.7781	92.6559
Hnrnpll	ENSMUSG00000024095	Hnrnpll	0.0220382	0.516882	0.840197	-1.1902	48.3251	57.5164
Wdr91	ENSMUSG00000058486	Wdr91	0.0221612	0.518549	1	1	1	1
Sdhaf4	ENSMUSG00000026154	Sdhaf4	0.0221834	0.518549	0.760183	-1.31547	70.8516	93.2033
Satb2	ENSMUSG00000038331	Satb2	0.0221898	0.518549	0.0423748	-23.5989	1	23.5989
Slc30a5	ENSMUSG00000021629	Slc30a5	0.0222579	0.518733	0.75874	-1.31797	20.0083	26.3705
Cfap65	ENSMUSG00000047021	Cfap65	0.0223251	0.518733	1	1	1	1
Ubxn1	ENSMUSG00000071655	Ubxn1	0.0223829	0.518733	0.878559	-1.13823	86.8231	98.8244
Slc12a5	ENSMUSG00000017740	Slc12a5	0.022408	0.518733	0.88325	-1.13218	308.198	348.936
Luzp1	ENSMUSG00000001089	Luzp1	0.0224273	0.518733	1.38714	1.38714	48.4578	34.9336
Mrps22	ENSMUSG00000032459	Mrps22	0.0224306	0.518733	0.763139	-1.31038	20.9129	27.4037
Casz1	ENSMUSG00000028977	Casz1	0.0224382	0.518733	1	1	1	1
Lhfpl1	ENSMUSG00000041700	Lhfpl1	0.0224382	0.518733	1	1	1	1
Gm4419	ENSMUSG00000097055	Gm4419	0.0224392	0.518733	1	1	1	1
Noc4l	ENSMUSG00000033294	Noc4l	0.0224756	0.518952	0.0415988	-24.0391	1	24.0391
Fkbp9	ENSMUSG00000029781	Fkbp9	0.0225351	0.519706	19.9712	19.9712	19.9712	1
Bphl	ENSMUSG00000038286	Bphl	0.0226209	0.520656	0.74234	-1.34709	40.1472	54.0819
Tmem170	ENSMUSG00000031953	Tmem170	0.0226302	0.520656	1	1	1	1
Uap1l1	ENSMUSG00000026956	Uap1l1	0.0227401	0.522562	1	1	1	1
Adamts20	ENSMUSG00000022449	Adamts20	0.0228412	0.524261	1	1	1	1
Oga	ENSMUSG00000025220	Oga	0.0228902	0.524671	1.14	1.14	158.939	139.421
Lca5l	ENSMUSG00000045275	Lca5l	0.0229361	0.524671	1	1	1	1
2810049E08Rik	ENSMUSG00000100891	2810049E08Rik	0.0229405	0.524671	1	1	1	1
S100b	ENSMUSG00000033208	S100b	0.0231041	0.527211	1.35545	1.35545	77.6349	57.2759
Rab33a	ENSMUSG00000031104	Rab33a	0.0231254	0.527211	0.0412656	-24.2332	1	24.2332
Gm32817	ENSMUSG00000109857	Gm32817	0.0231486	0.527211	1	1	1	1
Bcl6	ENSMUSG00000022508	Bcl6	0.0231801	0.527211	1.3948	1.3948	65.3926	46.8832
Mbp	ENSMUSG00000041607	Mbp	0.0231879	0.527211	1.16156	1.16156	507.475	436.891
Nxn	ENSMUSG00000020844	Nxn	0.0232185	0.527287	1	1	1	1
Cdh5	ENSMUSG00000031871	Cdh5	0.023246	0.527291	1	1	1	1
Zdhhc17	ENSMUSG00000035798	Zdhhc17	0.0232806	0.527457	0.749637	-1.33398	35.4967	47.3518
Hprt	ENSMUSG00000025630	Hprt	0.0233845	0.528658	0.89831	-1.1132	229.756	255.765
Npy5r	ENSMUSG00000044014	Npy5r	0.0233883	0.528658	1	1	1	1
Emx1	ENSMUSG00000033726	Emx1	0.0235005	0.530574	1	1	1	1
Shprh	ENSMUSG00000090112	Shprh	0.0235381	0.530801	0.728086	-1.37346	24.8687	34.1563
Dclre1b	ENSMUSG00000027845	Dclre1b	0.0235988	0.53155	1	1	1	1
Pls3	ENSMUSG00000016382	Pls3	0.0236365	0.53178	0.962705	-1.03874	290.549	301.805
Jun	ENSMUSG00000052684	Jun	0.0237283	0.532721	1	1	1	1
Pex5l	ENSMUSG00000027674	Pex5l	0.0237335	0.532721	0.859424	-1.16357	283.119	329.429
Pnmal1	ENSMUSG00000041141	Pnmal1	0.0238317	0.533714	1.15433	1.15433	158.996	137.739
D930048N14Rik	ENSMUSG00000052563	D930048N14Rik	0.0238329	0.533714	1	1	1	1
Mkrn1	ENSMUSG00000029922	Mkrn1	0.0238732	0.533997	0.899934	-1.11119	104.49	116.109
Zbtb7a	ENSMUSG00000035011	Zbtb7a	0.0239805	0.534542	1.39607	1.39607	36.2633	25.9753
Mat2b	ENSMUSG00000042032	Mat2b	0.0239895	0.534542	0.887614	-1.12662	176.568	198.924
Polr3g	ENSMUSG00000035834	Polr3g	0.0239904	0.534542	1	1	1	1
Slc6a15	ENSMUSG00000019894	Slc6a15	0.0240082	0.534542	0.697557	-1.43358	23.3855	33.5249
1700066M21Rik	ENSMUSG00000038323	1700066M21Rik	0.024112	0.536124	0.779187	-1.28339	20.9129	26.8393
Col20a1	ENSMUSG00000016356	Col20a1	0.0241347	0.536124	1	1	1	1
Jade2	ENSMUSG00000020387	Jade2	0.0242627	0.537896	1.27372	1.27372	39.6134	31.1006
R3hdm4	ENSMUSG00000035781	R3hdm4	0.0242967	0.537896	1.18094	1.18094	152.827	129.412
Ppp3ca	ENSMUSG00000028161	Ppp3ca	0.024298	0.537896	0.959218	-1.04252	2877.23	2999.56
Prdx6	ENSMUSG00000026701	Prdx6	0.0243983	0.53833	1.12822	1.12822	121.621	107.799
Icam5	ENSMUSG00000032174	Icam5	0.0244011	0.53833	0.907741	-1.10164	301.074	331.673
Gpm6a	ENSMUSG00000031517	Gpm6a	0.0244012	0.53833	0.961341	-1.04021	1420.46	1477.58
Kalrn	ENSMUSG00000061751	Kalrn	0.0245042	0.539838	0.951064	-1.05145	355.62	373.918
Herc4	ENSMUSG00000020064	Herc4	0.0245352	0.539838	0.0523329	-19.1084	1	19.1084
Fam221a	ENSMUSG00000047115	Fam221a	0.0245541	0.539838	1	1	1	1
Pecr	ENSMUSG00000026189	Pecr	0.0246092	0.539838	1	1	1	1
Cpne1	ENSMUSG00000074643	Cpne1	0.0246092	0.539838	20.7495	20.7495	20.7495	1
Tasor	ENSMUSG00000040651	Tasor	0.0246588	0.539855	1.42219	1.42219	25.1647	17.6944
Plaat1	ENSMUSG00000022525	Plaat1	0.0246658	0.539855	0.366128	-2.73129	8.89607	24.2977
Asap1	ENSMUSG00000022377	Asap1	0.024695	0.539881	0.793513	-1.26022	84.9234	107.022
Slc22a4	ENSMUSG00000020334	Slc22a4	0.0247551	0.540584	1	1	1	1
Tsr3	ENSMUSG00000015126	Tsr3	0.0247887	0.540707	0.618959	-1.61561	24.9352	40.2856
Gm10570	ENSMUSG00000073752	Gm10570	0.0250285	0.544765	1	1	1	1
Patj	ENSMUSG00000061859	Patj	0.0250384	0.544765	1	1	1	1
Cd302	ENSMUSG00000060703	Cd302	0.0250926	0.544765	0.0414134	-24.1468	1	24.1468
Slc7a8	ENSMUSG00000022180	Slc7a8	0.0250946	0.544765	0.735812	-1.35904	19.1047	25.9641
Rell1	ENSMUSG00000047881	Rell1	0.0251567	0.544765	1	1	1	1
Clspn	ENSMUSG00000042489	Clspn	0.0251586	0.544765	1	1	1	1
Ranbp1	ENSMUSG00000005732	Ranbp1	0.0252079	0.544765	0.927714	-1.07792	99.6693	107.435
Rnf113a1	ENSMUSG00000036537	Rnf113a1	0.025214	0.544765	1	1	1	1
Ccdc73	ENSMUSG00000045106	Ccdc73	0.025257	0.544765	1	1	1	1
Zbtb8os	ENSMUSG00000057572	Zbtb8os	0.025271	0.544765	0.76682	-1.30409	40.8937	53.3289
Zfp239	ENSMUSG00000042097	Zfp239	0.0252848	0.544765	0.615523	-1.62463	29.1461	47.3518
Synpo2	ENSMUSG00000050315	Synpo2	0.0254639	0.547091	1	1	1	1
Cracr2b	ENSMUSG00000048200	Cracr2b	0.0254657	0.547091	1	1	1	1
Usp36	ENSMUSG00000033909	Usp36	0.0255556	0.547091	1	1	1	1
Vps29	ENSMUSG00000029462	Vps29	0.0255608	0.547091	0.867938	-1.15216	220.202	253.707
1700037H04Rik	ENSMUSG00000027327	1700037H04Rik	0.0255608	0.547091	0.737605	-1.35574	41.5072	56.2729
Cstf1	ENSMUSG00000027498	Cstf1	0.0255857	0.547091	0.0472941	-21.1443	1	21.1443
Fxyd7	ENSMUSG00000036578	Fxyd7	0.0256111	0.547091	0.873609	-1.14468	196.289	224.687
Smim12	ENSMUSG00000042380	Smim12	0.0256192	0.547091	0.787116	-1.27046	87.8627	111.626
AC132307.1	ENSMUSG00000117775	.	0.0256881	0.547333	1	1	1	1
E230029C05Rik	ENSMUSG00000097585	E230029C05Rik	0.0257186	0.547333	1	1	1	1
Megf11	ENSMUSG00000036466	Megf11	0.0257525	0.547333	1	1	1	1
Cd14	ENSMUSG00000051439	Cd14	0.025776	0.547333	1	1	1	1
Nrxn1	ENSMUSG00000024109	Nrxn1	0.025777	0.547333	0.838018	-1.19329	192.235	229.393
Strn	ENSMUSG00000024077	Strn	0.0258164	0.547333	1.15438	1.15438	28.9596	25.0866
Plxna1	ENSMUSG00000030084	Plxna1	0.0258288	0.547333	1.32042	1.32042	79.1653	59.9546
Taf8	ENSMUSG00000023980	Taf8	0.0258982	0.548201	1	1	1	1
Lrrc17	ENSMUSG00000039883	Lrrc17	0.0259351	0.54825	1	1	1	1
Rnf180	ENSMUSG00000021720	Rnf180	0.0259576	0.54825	1	1	1	1
Zfp512	ENSMUSG00000062761	Zfp512	0.0259856	0.54825	0.798388	-1.25252	21.6168	27.0755
Kcnab1	ENSMUSG00000027827	Kcnab1	0.0261033	0.549246	0.89626	-1.11575	382.006	426.222
Grcc10	ENSMUSG00000072772	Grcc10	0.0261042	0.549246	0.937938	-1.06617	539.512	575.21
Pip5kl1	ENSMUSG00000046854	Pip5kl1	0.026118	0.549246	1	1	1	1
Commd6	ENSMUSG00000075486	Commd6	0.0261845	0.549468	1.33518	1.33518	70.266	52.6268
Ndufs8	ENSMUSG00000059734	Ndufs8	0.0262119	0.549468	0.868653	-1.15121	218.649	251.71
Ccdc85b	ENSMUSG00000095098	Ccdc85b	0.0262139	0.549468	1.08904	1.08904	320.546	294.339
Tbrg1	ENSMUSG00000011114	Tbrg1	0.0263327	0.55093	0.84188	-1.18782	63.3935	75.2999
Hace1	ENSMUSG00000038822	Hace1	0.0263407	0.55093	0.0415988	-24.0391	1	24.0391
Jpt2	ENSMUSG00000024165	Jpt2	0.0264064	0.551707	1	1	1	1
Eapp	ENSMUSG00000054302	Eapp	0.026458	0.552189	0.759708	-1.3163	39.5936	52.1169
Ccrl2	ENSMUSG00000043953	Ccrl2	0.0264881	0.552221	1	1	1	1
Pcdhb7	ENSMUSG00000045062	Pcdhb7	0.0265354	0.552457	1	1	1	1
Mark3	ENSMUSG00000007411	Mark3	0.0265566	0.552457	0.885134	-1.12977	87.6026	98.9709
Ntsr2	ENSMUSG00000020591	Ntsr2	0.0266659	0.553242	1.27976	1.27976	100.117	78.231
Wwtr1	ENSMUSG00000027803	Wwtr1	0.0267103	0.553242	1	1	1	1
Pcid2	ENSMUSG00000038542	Pcid2	0.026808	0.553242	1	1	1	1
Dtwd1	ENSMUSG00000023330	Dtwd1	0.0268651	0.553242	0.0417893	-23.9296	1	23.9296
Ablim1	ENSMUSG00000025085	Ablim1	0.0269198	0.553242	1	1	1	1
Gm3667	ENSMUSG00000090691	Gm3667	0.027007	0.553242	1	1	1	1
Slc17a6	ENSMUSG00000030500	Slc17a6	0.0270344	0.553242	1	1	1	1
Bex1	ENSMUSG00000050071	Bex1	0.0270427	0.553242	0.913583	-1.09459	164.826	180.417
Ivns1abp	ENSMUSG00000023150	Ivns1abp	0.0270458	0.553242	0.912724	-1.09562	119.649	131.09
Rassf5	ENSMUSG00000026430	Rassf5	0.0270529	0.553242	1	1	1	1
Lgi2	ENSMUSG00000039252	Lgi2	0.0270777	0.553242	1	1	1	1
Wwp1	ENSMUSG00000041058	Wwp1	0.027102	0.553242	0.0579255	-17.2636	1	17.2636
Rasgrf1	ENSMUSG00000032356	Rasgrf1	0.0271066	0.553242	0.907372	-1.10208	521.77	575.035
Tmem203	ENSMUSG00000078201	Tmem203	0.0271677	0.553242	0.0492618	-20.2997	1	20.2997
Lrmda	ENSMUSG00000063458	Lrmda	0.0272418	0.553242	1	1	1	1
Nmt1	ENSMUSG00000020936	Nmt1	0.0273316	0.553242	1.17725	1.17725	186.329	158.275
Mdp1	ENSMUSG00000002329	Mdp1	0.0273446	0.553242	1.25534	1.25534	69.6557	55.4876
Pgrmc2	ENSMUSG00000049940	Pgrmc2	0.0274055	0.553242	0.746587	-1.33943	36.3906	48.7427
Cplx1	ENSMUSG00000033615	Cplx1	0.027448	0.553242	1.09908	1.09908	267.993	243.834
Ndufa6	ENSMUSG00000022450	Ndufa6	0.027448	0.553242	0.940565	-1.06319	631.895	671.825
Plxdc1	ENSMUSG00000017417	Plxdc1	0.0275158	0.553242	1	1	1	1
Nt5c	ENSMUSG00000020736	Nt5c	0.0275336	0.553242	0.811086	-1.23291	54.4966	67.1897
Gm35281	ENSMUSG00000114774	Gm35281	0.0276255	0.553242	1	1	1	1
Ntng2	ENSMUSG00000035513	Ntng2	0.0276481	0.553242	1	1	1	1
B230110C06Rik	ENSMUSG00000097547	B230110C06Rik	0.0276481	0.553242	1	1	1	1
Rin3	ENSMUSG00000044456	Rin3	0.0276481	0.553242	1	1	1	1
Mybpc1	ENSMUSG00000020061	Mybpc1	0.0276481	0.553242	1	1	1	1
Sall3	ENSMUSG00000024565	Sall3	0.0276481	0.553242	1	1	1	1
Helz2	ENSMUSG00000027580	Helz2	0.0276481	0.553242	1	1	1	1
Krtcap3	ENSMUSG00000029149	Krtcap3	0.0276481	0.553242	1	1	1	1
Akna	ENSMUSG00000039158	Akna	0.0276481	0.553242	1	1	1	1
Bricd5	ENSMUSG00000045744	Bricd5	0.0276481	0.553242	1	1	1	1
Chek2	ENSMUSG00000029521	Chek2	0.0276481	0.553242	1	1	1	1
AU020206	ENSMUSG00000097415	AU020206	0.0276481	0.553242	1	1	1	1
Gm19935	ENSMUSG00000110332	Gm19935	0.0276741	0.553242	1	1	1	1
Rpl4	ENSMUSG00000032399	Rpl4	0.0276777	0.553242	0.894906	-1.11744	838.53	937.004
Anxa11	ENSMUSG00000021866	Anxa11	0.0276809	0.553242	0.760339	-1.3152	35.962	47.2973
Zfp658	ENSMUSG00000056592	Zfp658	0.0276821	0.553242	1	1	1	1
Pcnt	ENSMUSG00000001151	Pcnt	0.0277727	0.554423	1	1	1	1
Cdyl	ENSMUSG00000059288	Cdyl	0.0279152	0.554423	1	1	1	1
Adk	ENSMUSG00000039197	Adk	0.0279252	0.554423	0.737028	-1.3568	20.7495	28.1529
Spag7	ENSMUSG00000018287	Spag7	0.0279349	0.554423	0.830509	-1.20408	56.9849	68.6145
Nol7	ENSMUSG00000063200	Nol7	0.0280106	0.554423	0.91454	-1.09345	121.033	132.343
Gpnmb	ENSMUSG00000029816	Gpnmb	0.0280139	0.554423	1	1	1	1
Rps14	ENSMUSG00000024608	Rps14	0.0280253	0.554423	0.951153	-1.05136	1274.92	1340.39
B4galnt4	ENSMUSG00000055629	B4galnt4	0.028031	0.554423	0.681103	-1.46821	34.9222	51.273
Gm9796	ENSMUSG00000045075	Gm9796	0.0280346	0.554423	1	1	1	1
Otos	ENSMUSG00000044055	Otos	0.0280409	0.554423	1	1	1	1
Nagpa	ENSMUSG00000023143	Nagpa	0.0280969	0.554423	1	1	1	1
Fkbp3	ENSMUSG00000020949	Fkbp3	0.0281419	0.554423	0.91016	-1.09871	298.038	327.457
Atp5f1	ENSMUSG00000000563	.	0.028142	0.554423	0.93927	-1.06466	718.983	765.47
Fam168b	ENSMUSG00000037503	Fam168b	0.0281826	0.554423	1.17602	1.17602	130.279	110.78
Pik3r1	ENSMUSG00000041417	Pik3r1	0.0281848	0.554423	0.709128	-1.41018	18.4118	25.9641
Sdhb	ENSMUSG00000009863	Sdhb	0.0282002	0.554423	0.880366	-1.13589	275.448	312.879
Ankrd34a	ENSMUSG00000049097	Ankrd34a	0.0283012	0.555842	0.783366	-1.27654	40.2079	51.3271
Sptbn2	ENSMUSG00000067889	Sptbn2	0.0283767	0.556759	1.09443	1.09443	620.706	567.15
Fam131b	ENSMUSG00000029861	Fam131b	0.0284125	0.556896	0.714639	-1.39931	18.8864	26.4278
Dus3l	ENSMUSG00000007603	Dus3l	0.028451	0.557087	0.759792	-1.31615	35.765	47.0721
Rab14	ENSMUSG00000026878	Rab14	0.0284932	0.557347	0.909431	-1.09959	221.678	243.755
Magt1	ENSMUSG00000031232	Magt1	0.0285338	0.557577	1	1	1	1
Adipor1	ENSMUSG00000026457	Adipor1	0.0286074	0.558451	0.899451	-1.11179	56.2761	62.5671
1700028J19Rik	ENSMUSG00000038782	1700028J19Rik	0.028661	0.558604	1	1	1	1
Gdpd1	ENSMUSG00000061666	Gdpd1	0.028673	0.558604	1.35631	1.35631	33.5984	24.7719
Lin7a	ENSMUSG00000019906	Lin7a	0.028727	0.559092	1	1	1	1
Hebp1	ENSMUSG00000042770	Hebp1	0.0287717	0.559398	0.801055	-1.24835	46.0246	57.4549
Caly	ENSMUSG00000025468	Caly	0.0288505	0.560367	0.936939	-1.06731	393.343	419.818
Tle4	ENSMUSG00000024642	Tle4	0.0288883	0.560537	0.0417683	-23.9416	1	23.9416
Ctnnb1	ENSMUSG00000006932	Ctnnb1	0.0289707	0.56092	0.873853	-1.14436	221.953	253.993
Cchcr1	ENSMUSG00000040312	Cchcr1	0.0289815	0.56092	1	1	1	1
Stub1	ENSMUSG00000039615	Stub1	0.0289951	0.56092	1.15851	1.15851	120.422	103.945
Psmb1	ENSMUSG00000014769	Psmb1	0.0290906	0.562204	0.926633	-1.07918	235.918	254.597
Gnpda1	ENSMUSG00000052102	Gnpda1	0.0292002	0.563156	1	1	1	1
Snrnp70	ENSMUSG00000063511	Snrnp70	0.0292255	0.563156	0.856712	-1.16725	65.1935	76.0973
Mapre3	ENSMUSG00000029166	Mapre3	0.0293322	0.563156	0.905186	-1.10475	226.71	250.457
Kif22	ENSMUSG00000030677	Kif22	0.0293322	0.563156	0.0461396	-21.6733	1	21.6733
Rpl15	ENSMUSG00000012405	Rpl15	0.0293323	0.563156	0.921386	-1.08532	667.039	723.951
Dusp15	ENSMUSG00000042662	Dusp15	0.0293404	0.563156	1	1	1	1
Lin7c	ENSMUSG00000027162	Lin7c	0.0293438	0.563156	1.2595	1.2595	83.8024	66.5364
Ppdpf	ENSMUSG00000016344	Ppdpf	0.0294477	0.564059	0.912563	-1.09581	138.747	152.041
Uba52	ENSMUSG00000090137	Uba52	0.0294492	0.564059	0.826066	-1.21056	136.233	164.918
Cmss1	ENSMUSG00000022748	Cmss1	0.0295364	0.565169	0.715964	-1.39672	18.2291	25.461
Fkbp7	ENSMUSG00000002732	Fkbp7	0.0296085	0.565988	1	1	1	1
B3galt1	ENSMUSG00000034780	B3galt1	0.0296869	0.566015	0.747489	-1.33781	19.953	26.6933
Gpatch2	ENSMUSG00000039210	Gpatch2	0.0297074	0.566015	1	1	1	1
Htra1	ENSMUSG00000006205	Htra1	0.0297227	0.566015	1.19609	1.19609	93.8618	78.4737
Clic1	ENSMUSG00000007041	Clic1	0.02977	0.566015	1	1	1	1
Nptx2	ENSMUSG00000059991	Nptx2	0.029799	0.566015	0.687753	-1.45401	36.8351	53.5586
Zfp703	ENSMUSG00000085795	Zfp703	0.0298091	0.566015	18.4118	18.4118	18.4118	1
Slc29a4	ENSMUSG00000050822	Slc29a4	0.0298149	0.566015	1	1	1	1
Dusp3	ENSMUSG00000003518	Dusp3	0.0299668	0.568339	1.27734	1.27734	80.0601	62.6771
Ndufaf4	ENSMUSG00000028261	Ndufaf4	0.030042	0.568945	0.751676	-1.33036	30.3983	40.4407
Pfn4	ENSMUSG00000020639	Pfn4	0.0300628	0.568945	1	1	1	1
2310009A05Rik	ENSMUSG00000098332	.	0.030087	0.568945	0.751182	-1.33124	40.4192	53.8075
Taf4	ENSMUSG00000039117	Taf4	0.030187	0.569189	1	1	1	1
Eif3b	ENSMUSG00000056076	Eif3b	0.0302044	0.569189	0.82326	-1.21468	67.641	82.1624
Mrps23	ENSMUSG00000023723	Mrps23	0.0302078	0.569189	0.896762	-1.11512	55.0222	61.3565
Fgd4	ENSMUSG00000022788	Fgd4	0.0302177	0.569189	1	1	1	1
Pygo2	ENSMUSG00000047824	Pygo2	0.0302584	0.569401	1.21282	1.21282	28.9059	23.8336
Zfp623	ENSMUSG00000050846	Zfp623	0.0303985	0.570848	1	1	1	1
Ptpn18	ENSMUSG00000026126	Ptpn18	0.030413	0.570848	1	1	1	1
Stox2	ENSMUSG00000038143	Stox2	0.0304341	0.570848	1.17517	1.17517	27.057	23.024
Extl1	ENSMUSG00000028838	Extl1	0.0304883	0.570848	0.806989	-1.23917	48.0426	59.5332
Thsd4	ENSMUSG00000032289	Thsd4	0.0305035	0.570848	22.9688	22.9688	22.9688	1
Picalm	ENSMUSG00000039361	Picalm	0.0305421	0.570848	1.2987	1.2987	66.1968	50.9716
Hyal2	ENSMUSG00000010047	Hyal2	0.0305636	0.570848	1	1	1	1
Tmed8	ENSMUSG00000034111	Tmed8	0.0305716	0.570848	0.716704	-1.39528	18.4439	25.7343
Rfesd	ENSMUSG00000043190	Rfesd	0.0306439	0.571604	0.0454382	-22.0079	1	22.0079
H2afy	ENSMUSG00000015937	.	0.0307002	0.571604	1.25471	1.25471	63.0666	50.264
Ofd1	ENSMUSG00000040586	Ofd1	0.0307009	0.571604	1	1	1	1
Pdzd8	ENSMUSG00000074746	Pdzd8	0.0307445	0.571605	0.0416015	-24.0376	1	24.0376
Snx21	ENSMUSG00000050373	Snx21	0.0307828	0.571605	1.42781	1.42781	39.9072	27.9501
Utp11	ENSMUSG00000028907	Utp11	0.0307985	0.571605	0.0445673	-22.438	1	22.438
Grwd1	ENSMUSG00000053801	Grwd1	0.0308192	0.571605	0.0575449	-17.3777	1	17.3777
Tubgcp2	ENSMUSG00000025474	Tubgcp2	0.0308913	0.572392	0.74928	-1.33462	20.9716	27.989
Wasf1	ENSMUSG00000019831	Wasf1	0.0309442	0.572715	0.898547	-1.11291	421.006	468.541
Abca2	ENSMUSG00000026944	Abca2	0.0309949	0.572715	0.8456	-1.18259	91.1615	107.807
Dusp7	ENSMUSG00000053716	Dusp7	0.0309976	0.572715	0.701829	-1.42485	24.7715	35.2956
Rbm27	ENSMUSG00000024491	Rbm27	0.0311443	0.57368	20.9129	20.9129	20.9129	1
Lrrc49	ENSMUSG00000047766	Lrrc49	0.031152	0.57368	0.612545	-1.63253	28.7162	46.8802
Orc4	ENSMUSG00000026761	Orc4	0.0311831	0.57368	0.764781	-1.30756	37.871	49.5187
Flrt2	ENSMUSG00000047414	Flrt2	0.0311934	0.57368	0.711342	-1.40579	24.7711	34.8231
Ensa	ENSMUSG00000038619	Ensa	0.0311983	0.57368	1.12931	1.12931	324.418	287.272
Cyp51	ENSMUSG00000001467	Cyp51	0.0313222	0.575412	0.39211	-2.5503	8.80189	22.4475
Zfp275	ENSMUSG00000031365	Zfp275	0.0313849	0.576015	1	1	1	1
Wrb	ENSMUSG00000023147	.	0.0315134	0.576958	1.35758	1.35758	56.0131	41.2596
1500009C09Rik	ENSMUSG00000068099	1500009C09Rik	0.0315686	0.576958	1.46632	1.46632	35.2492	24.0391
Tusc3	ENSMUSG00000039530	Tusc3	0.0315831	0.576958	0.899892	-1.11124	227.546	252.859
Crym	ENSMUSG00000030905	Crym	0.0315838	0.576958	0.831498	-1.20265	281.857	338.975
Fam76b	ENSMUSG00000037808	Fam76b	0.031599	0.576958	1	1	1	1
Sec23b	ENSMUSG00000027429	Sec23b	0.0316153	0.576958	0.799694	-1.25048	39.3175	49.1656
Meak7	ENSMUSG00000034105	Meak7	0.0317202	0.578325	1	1	1	1
Yipf4	ENSMUSG00000024072	Yipf4	0.0317993	0.578696	0.898273	-1.11325	76.2249	84.8571
Galnt2	ENSMUSG00000089704	Galnt2	0.0318005	0.578696	0.717939	-1.39288	18.7438	26.1078
Adgrb3	ENSMUSG00000033569	Adgrb3	0.0319653	0.58099	0.928072	-1.0775	133.894	144.271
Plvap	ENSMUSG00000034845	Plvap	0.0319866	0.58099	0.370227	-2.70105	9.53259	25.748
Igfbp2	ENSMUSG00000039323	Igfbp2	0.0320794	0.581201	1	1	1	1
Malsu1	ENSMUSG00000029815	Malsu1	0.0320851	0.581201	0.815279	-1.22657	38.4785	47.1967
Farp1	ENSMUSG00000025555	Farp1	0.0320885	0.581201	1	1	1	1
Uba5	ENSMUSG00000032557	Uba5	0.0321611	0.581972	0.804551	-1.24293	51.8322	64.4238
Nudt2	ENSMUSG00000028443	Nudt2	0.032265	0.58238	0.693488	-1.44199	34.8343	50.2305
Slc31a2	ENSMUSG00000066152	Slc31a2	0.0322787	0.58238	1	1	1	1
Adam8	ENSMUSG00000025473	Adam8	0.0323079	0.58238	1	1	1	1
Gm45716	ENSMUSG00000110344	Gm45716	0.032328	0.58238	0.622067	-1.60754	16.1514	25.9641
Spink10	ENSMUSG00000044176	Spink10	0.0323623	0.58238	1	1	1	1
Mbnl2	ENSMUSG00000022139	Mbnl2	0.0323645	0.58238	0.890574	-1.12287	196.919	221.115
Ubr5	ENSMUSG00000037487	Ubr5	0.0323946	0.58238	0.832581	-1.20108	47.5093	57.0626
Uqcrq	ENSMUSG00000044894	Uqcrq	0.032499	0.583714	0.921279	-1.08545	923.001	1001.87
Zfp472	ENSMUSG00000053600	Zfp472	0.0326248	0.584967	1	1	1	1
Plek	ENSMUSG00000020120	Plek	0.0326525	0.584967	1	1	1	1
Selenoi	ENSMUSG00000075703	Selenoi	0.0326596	0.584967	1	1	1	1
Trmt10c	ENSMUSG00000044763	Trmt10c	0.0328115	0.586204	1	1	1	1
Cetn4	ENSMUSG00000045031	Cetn4	0.0328453	0.586204	1	1	1	1
Plk4	ENSMUSG00000025758	Plk4	0.0328763	0.586204	1	1	1	1
Flvcr1	ENSMUSG00000066595	Flvcr1	0.0329322	0.586204	1	1	1	1
Hdac6	ENSMUSG00000031161	Hdac6	0.0329357	0.586204	21.4577	21.4577	21.4577	1
Cpsf1	ENSMUSG00000034022	Cpsf1	0.0329605	0.586204	0.796363	-1.25571	20.4959	25.7369
Gba2	ENSMUSG00000028467	Gba2	0.0329756	0.586204	0.76582	-1.30579	39.414	51.4665
Acsl1	ENSMUSG00000018796	Acsl1	0.0329963	0.586204	0.725801	-1.37779	22.5538	31.0744
Taz	ENSMUSG00000009995	Taz	0.0330269	0.586204	0.80123	-1.24808	32.107	40.0721
Cox8a	ENSMUSG00000035885	Cox8a	0.033032	0.586204	1.0551	1.0551	2109.55	1999.38
Plscr3	ENSMUSG00000019461	Plscr3	0.0331165	0.586787	1	1	1	1
Pank3	ENSMUSG00000018846	Pank3	0.0331256	0.586787	1.34237	1.34237	27.8145	20.7203
Cnot1	ENSMUSG00000036550	Cnot1	0.0332262	0.587555	0.864842	-1.15628	68.9825	79.7631
Kcnab2	ENSMUSG00000028931	Kcnab2	0.0332337	0.587555	1.10007	1.10007	345.571	314.135
Trim59	ENSMUSG00000034317	Trim59	0.0332869	0.587555	1	1	1	1
Grb2	ENSMUSG00000059923	Grb2	0.0332905	0.587555	0.865807	-1.15499	121.662	140.519
Arap3	ENSMUSG00000024451	Arap3	0.033335	0.587802	1	1	1	1
Smyd4	ENSMUSG00000018809	Smyd4	0.033378	0.587949	1	1	1	1
Med7	ENSMUSG00000020397	Med7	0.0334041	0.587949	0.848819	-1.17811	22.1608	26.1078
Prmt6	ENSMUSG00000049300	Prmt6	0.0336589	0.591339	1	1	1	1
Med10	ENSMUSG00000021598	Med10	0.0336845	0.591339	0.854983	-1.16961	136.316	159.437
Timm10	ENSMUSG00000027076	Timm10	0.0336885	0.591339	0.841909	-1.18778	93.5291	111.092
Gsk3b	ENSMUSG00000022812	Gsk3b	0.0337635	0.591787	1.24011	1.24011	110.794	89.3421
Brinp1	ENSMUSG00000028351	Brinp1	0.0337766	0.591787	0.856817	-1.16711	232.553	271.415
Tmem259	ENSMUSG00000013858	Tmem259	0.0338059	0.591787	1.14077	1.14077	86.6884	75.9914
Glt8d2	ENSMUSG00000020251	Glt8d2	0.0338803	0.592553	0.592217	-1.68857	22.2198	37.5198
Tmem158	ENSMUSG00000054871	Tmem158	0.0339741	0.59289	0.895062	-1.11724	229.54	256.451
Tmem69	ENSMUSG00000055900	Tmem69	0.033998	0.59289	1	1	1	1
Yod1	ENSMUSG00000046404	Yod1	0.0340617	0.59289	19.3267	19.3267	19.3267	1
Crh	ENSMUSG00000049796	Crh	0.0340617	0.59289	1	1	1	1
Tada3	ENSMUSG00000048930	Tada3	0.0340854	0.59289	0.778176	-1.28506	25.0983	32.2527
Taf1	ENSMUSG00000031314	Taf1	0.0341421	0.59289	1.17943	1.17943	29.7307	25.2076
Dusp6	ENSMUSG00000019960	Dusp6	0.0341439	0.59289	1.20385	1.20385	85.2056	70.7774
Exosc4	ENSMUSG00000034259	Exosc4	0.034145	0.59289	0.73152	-1.36702	37.5961	51.3944
Klhl20	ENSMUSG00000026705	Klhl20	0.0342335	0.593894	1	1	1	1
Sh3bp1	ENSMUSG00000022436	Sh3bp1	0.0342942	0.594412	1	1	1	1
Sepsecs	ENSMUSG00000029173	Sepsecs	0.0343585	0.594949	1	1	1	1
Bcas1	ENSMUSG00000013523	Bcas1	0.0344616	0.594949	2.84824	2.84824	24.4098	8.57012
Dnajc8	ENSMUSG00000054405	Dnajc8	0.034467	0.594949	0.864821	-1.15631	106.886	123.593
Bmyc	ENSMUSG00000049086	Bmyc	0.0345194	0.594949	0.905159	-1.10478	144.915	160.099
Msrb1	ENSMUSG00000075705	Msrb1	0.0345263	0.594949	0.86404	-1.15735	59.2597	68.5845
Relch	ENSMUSG00000026319	Relch	0.03458	0.594949	0.721862	-1.38531	36.739	50.8947
Kdelr1	ENSMUSG00000002778	Kdelr1	0.0345962	0.594949	0.830413	-1.20422	56.4058	67.9249
Sf3b1	ENSMUSG00000025982	Sf3b1	0.0346148	0.594949	0.866114	-1.15458	113.744	131.326
Zfp865	ENSMUSG00000074405	Zfp865	0.0346206	0.594949	0.0617204	-16.2021	1	16.2021
Rps6kb2	ENSMUSG00000024830	Rps6kb2	0.0346604	0.594949	0.749743	-1.33379	17.9956	24.0024
Rufy3	ENSMUSG00000029291	Rufy3	0.0346709	0.594949	1.19075	1.19075	130.631	109.705
Irf2	ENSMUSG00000031627	Irf2	0.0346946	0.594949	1	1	1	1
Foxo3	ENSMUSG00000048756	Foxo3	0.0347716	0.595741	17.1897	17.1897	17.1897	1
1110046J04Rik	ENSMUSG00000085457	1110046J04Rik	0.0350539	0.599053	1	1	1	1
Nid1	ENSMUSG00000005397	Nid1	0.0350716	0.599053	1	1	1	1
Zbtb1	ENSMUSG00000033454	Zbtb1	0.0350762	0.599053	1	1	1	1
Dhx33	ENSMUSG00000040620	Dhx33	0.0350889	0.599053	1.4692	1.4692	65.6097	44.6568
Gm7854	ENSMUSG00000085720	Gm7854	0.0351567	0.599681	1	1	1	1
Slc44a5	ENSMUSG00000028360	Slc44a5	0.0352076	0.599836	1	1	1	1
Timm13	ENSMUSG00000020219	Timm13	0.0352392	0.599836	0.931859	-1.07312	398.847	428.012
Rimklb	ENSMUSG00000040649	Rimklb	0.0352589	0.599836	1	1	1	1
Ube2g2	ENSMUSG00000009293	Ube2g2	0.0353566	0.599914	1.28539	1.28539	80.5541	62.669
Pgam2	ENSMUSG00000020475	Pgam2	0.0353578	0.599914	1	1	1	1
Sf3b6	ENSMUSG00000037361	Sf3b6	0.0353745	0.599914	0.875661	-1.14199	126.205	144.125
Fopnl	ENSMUSG00000022677	Fopnl	0.0354116	0.599914	1.20096	1.20096	121.515	101.182
Jmjd7	ENSMUSG00000098789	Jmjd7	0.0354298	0.599914	1	1	1	1
Ddn	ENSMUSG00000059213	Ddn	0.0355237	0.599914	1.08245	1.08245	566.909	523.73
Mgat5	ENSMUSG00000036155	Mgat5	0.0355298	0.599914	1.49302	1.49302	28.0198	18.7672
Lamc2	ENSMUSG00000026479	Lamc2	0.0355345	0.599914	1	1	1	1
Actr6	ENSMUSG00000019948	Actr6	0.0356039	0.599914	0.758896	-1.3177	18.4591	24.3236
Smad7	ENSMUSG00000025880	Smad7	0.0356122	0.599914	0.0573239	-17.4447	1	17.4447
Rhob	ENSMUSG00000054364	Rhob	0.0356667	0.599914	1.14903	1.14903	285.981	248.889
Ccdc30	ENSMUSG00000028637	Ccdc30	0.0356668	0.599914	1	1	1	1
Snph	ENSMUSG00000027457	Snph	0.0357374	0.599914	1.15881	1.15881	142.279	122.78
Adora1	ENSMUSG00000042429	Adora1	0.0357478	0.599914	1.25906	1.25906	91.2582	72.4811
Calb2	ENSMUSG00000003657	Calb2	0.0357686	0.599914	1	1	1	1
Zfp697	ENSMUSG00000050064	Zfp697	0.0357805	0.599914	0.0410538	-24.3583	1	24.3583
Dxo	ENSMUSG00000040482	Dxo	0.0357912	0.599914	0.0435456	-22.9644	1	22.9644
Rab37	ENSMUSG00000020732	Rab37	0.0358561	0.600063	1	1	1	1
Sntg1	ENSMUSG00000025909	Sntg1	0.0358622	0.600063	1	1	1	1
Ankrd35	ENSMUSG00000038354	Ankrd35	0.0359156	0.600375	0.747806	-1.33725	21.2536	28.4213
Dgkb	ENSMUSG00000036095	Dgkb	0.035943	0.600375	0.860429	-1.16221	105.45	122.555
Slc38a4	ENSMUSG00000022464	Slc38a4	0.0360143	0.601047	1	1	1	1
Sidt2	ENSMUSG00000034908	Sidt2	0.0360794	0.601615	1.39738	1.39738	49.3213	35.2956
Rbm4b	ENSMUSG00000033760	Rbm4b	0.0361203	0.601776	1	1	1	1
Rhot2	ENSMUSG00000025733	Rhot2	0.0362397	0.603246	1.2033	1.2033	56.1703	46.68
Cnih3	ENSMUSG00000026514	Cnih3	0.036325	0.604145	0.0484241	-20.6509	1	20.6509
Zfand6	ENSMUSG00000030629	Zfand6	0.036458	0.605697	0.776046	-1.28858	71.1556	91.69
Ppan	ENSMUSG00000004100	Ppan	0.036481	0.605697	0.0554456	-18.0357	1	18.0357
Ssr1	ENSMUSG00000021427	Ssr1	0.0365839	0.606528	0.758413	-1.31854	53.7574	70.8814
Mtr	ENSMUSG00000021311	Mtr	0.0365938	0.606528	1	1	1	1
Jcad	ENSMUSG00000033960	Jcad	0.0366479	0.606904	0.77861	-1.28434	27.9476	35.8943
Fam98a	ENSMUSG00000002017	Fam98a	0.0367451	0.607261	0.0617583	-16.1922	1	16.1922
Gatad2a	ENSMUSG00000036180	Gatad2a	0.0367583	0.607261	1	1	1	1
Spata2l	ENSMUSG00000033594	Spata2l	0.0367637	0.607261	0.836568	-1.19536	45.5737	54.477
Prox2os	ENSMUSG00000093629	Prox2os	0.0368297	0.607353	1	1	1	1
Fbxo30	ENSMUSG00000047648	Fbxo30	0.0368321	0.607353	1	1	1	1
Trib2	ENSMUSG00000020601	Trib2	0.0368812	0.607624	19.9712	19.9712	19.9712	1
Add3	ENSMUSG00000025026	Add3	0.0369114	0.607624	0.825196	-1.21183	43.6126	52.8512
Ino80d	ENSMUSG00000040865	Ino80d	0.0369602	0.607833	1	1	1	1
Aifm1	ENSMUSG00000036932	Aifm1	0.0369871	0.607833	1	1	1	1
Manba	ENSMUSG00000028164	Manba	0.0371265	0.608997	1	1	1	1
Gm16794	ENSMUSG00000097777	Gm16794	0.0371545	0.608997	1	1	1	1
Mboat2	ENSMUSG00000020646	Mboat2	0.0371907	0.608997	0.754299	-1.32573	18.9368	25.1051
Cited4	ENSMUSG00000070803	Cited4	0.0372081	0.608997	1	1	1	1
Atrip	ENSMUSG00000025646	Atrip	0.0372154	0.608997	1	1	1	1
Vrk1	ENSMUSG00000021115	Vrk1	0.0373116	0.610055	1	1	1	1
Exoc7	ENSMUSG00000020792	Exoc7	0.037378	0.61058	0.763443	-1.30985	38.3452	50.2266
Papss2	ENSMUSG00000024899	Papss2	0.0374069	0.61058	1	1	1	1
Ppp1r14c	ENSMUSG00000040653	Ppp1r14c	0.0374608	0.610942	0.760854	-1.31431	21.5445	28.3162
Man1a2	ENSMUSG00000008763	Man1a2	0.037526	0.611491	1.63864	1.63864	54.7302	33.3999
Sfmbt1	ENSMUSG00000006527	Sfmbt1	0.0376657	0.6128	0.0485705	-20.5886	1	20.5886
Alkal2	ENSMUSG00000054204	Alkal2	0.0377239	0.6128	1	1	1	1
Pip4p2	ENSMUSG00000028221	Pip4p2	0.0377354	0.6128	1.26685	1.26685	47.0312	37.1247
Lmtk2	ENSMUSG00000038970	Lmtk2	0.0377384	0.6128	1.31456	1.31456	46.7949	35.5973
Rad51ap2	ENSMUSG00000086022	Rad51ap2	0.0377649	0.6128	1	1	1	1
1700028P14Rik	ENSMUSG00000033053	1700028P14Rik	0.0378748	0.614067	1	1	1	1
Gan	ENSMUSG00000052557	Gan	0.0379343	0.614316	1	1	1	1
Slc30a3	ENSMUSG00000029151	Slc30a3	0.0379999	0.614316	0.769877	-1.29891	60.7761	78.9427
Nop10	ENSMUSG00000027133	Nop10	0.0380155	0.614316	0.891151	-1.12214	225.542	253.091
Opcml	ENSMUSG00000062257	Opcml	0.0380173	0.614316	0.840966	-1.18911	117.16	139.316
Bud13	ENSMUSG00000032077	Bud13	0.038094	0.614809	1	1	1	1
Clvs2	ENSMUSG00000019785	Clvs2	0.0381114	0.614809	0.764783	-1.30756	45.5888	59.6102
Zbtb40	ENSMUSG00000060862	Zbtb40	0.0382483	0.616503	1	1	1	1
Myh10	ENSMUSG00000020900	Myh10	0.0383281	0.616578	0.877444	-1.13967	94.8386	108.085
Cntn2	ENSMUSG00000053024	Cntn2	0.0383971	0.616578	1.24718	1.24718	24.7715	19.8619
Dzip3	ENSMUSG00000064061	Dzip3	0.0384173	0.616578	0.774293	-1.2915	37.5961	48.5553
Cdc27	ENSMUSG00000020687	Cdc27	0.0384275	0.616578	0.0549355	-18.2032	1	18.2032
Flrt3	ENSMUSG00000051379	Flrt3	0.0386919	0.616578	1	1	1	1
G3bp1	ENSMUSG00000018583	G3bp1	0.0387461	0.616578	1.21539	1.21539	59.0795	48.6097
Rpl21	ENSMUSG00000041453	Rpl21	0.0387854	0.616578	0.919061	-1.08807	1597.33	1738
1110059E24Rik	ENSMUSG00000035171	1110059E24Rik	0.0388204	0.616578	0.75622	-1.32237	33.7704	44.6568
Nucb2	ENSMUSG00000030659	Nucb2	0.0388232	0.616578	1	1	1	1
Tmem33	ENSMUSG00000037720	Tmem33	0.0389777	0.616578	1.16037	1.16037	68.2645	58.8297
Cd9	ENSMUSG00000030342	Cd9	0.0391309	0.616578	19.8798	19.8798	19.8798	1
Pofut2	ENSMUSG00000020260	Pofut2	0.0391651	0.616578	0.675033	-1.48141	21.0519	31.1864
Mrps9	ENSMUSG00000060679	Mrps9	0.0392311	0.616578	0.908686	-1.10049	61.0915	67.2305
Pag1	ENSMUSG00000027508	Pag1	0.0393358	0.616578	1	1	1	1
2900005J15Rik	ENSMUSG00000043833	2900005J15Rik	0.0393781	0.616578	1	1	1	1
Jph3	ENSMUSG00000025318	Jph3	0.0394043	0.616578	1.10252	1.10252	142.128	128.912
Fxr1	ENSMUSG00000027680	Fxr1	0.0394274	0.616578	0.69669	-1.43536	23.0175	33.0383
Fam171a2	ENSMUSG00000034685	Fam171a2	0.0394798	0.616578	0.0434668	-23.0061	1	23.0061
Zbtb8a	ENSMUSG00000028807	Zbtb8a	0.0395271	0.616578	1	1	1	1
Mfsd2b	ENSMUSG00000037336	Mfsd2b	0.0395781	0.616578	1	1	1	1
4933424G06Rik	ENSMUSG00000102416	4933424G06Rik	0.0395781	0.616578	1	1	1	1
2510017J16Rik	ENSMUSG00000104891	2510017J16Rik	0.0395781	0.616578	1	1	1	1
Gm40603	ENSMUSG00000112679	Gm40603	0.0395781	0.616578	1	1	1	1
Dysf	ENSMUSG00000033788	Dysf	0.0395781	0.616578	1	1	1	1
2610528A11Rik	ENSMUSG00000096001	2610528A11Rik	0.0395781	0.616578	1	1	1	1
Aldh3a1	ENSMUSG00000019102	Aldh3a1	0.0395781	0.616578	1	1	1	1
Gm9947	ENSMUSG00000054493	Gm9947	0.0395781	0.616578	1	1	1	1
Igf2bp2	ENSMUSG00000033581	Igf2bp2	0.0395781	0.616578	1	1	1	1
Gm49685	ENSMUSG00000115122	Gm49685	0.0395781	0.616578	1	1	1	1
9330118I20Rik	ENSMUSG00000108242	9330118I20Rik	0.0395781	0.616578	1	1	1	1
Gpr156	ENSMUSG00000046961	Gpr156	0.0395781	0.616578	1	1	1	1
Gm48653	ENSMUSG00000113425	Gm48653	0.0395781	0.616578	1	1	1	1
Cdca3	ENSMUSG00000023505	Cdca3	0.0395781	0.616578	1	1	1	1
Col6a3	ENSMUSG00000048126	Col6a3	0.0395781	0.616578	1	1	1	1
Tnni3	ENSMUSG00000035458	Tnni3	0.0395781	0.616578	1	1	1	1
Anxa4	ENSMUSG00000029994	Anxa4	0.0395781	0.616578	1	1	1	1
Fxyd3	ENSMUSG00000057092	Fxyd3	0.0395781	0.616578	1	1	1	1
Mtcp1	ENSMUSG00000031200	Mtcp1	0.0395781	0.616578	1	1	1	1
Tcim	ENSMUSG00000056313	Tcim	0.0395781	0.616578	1	1	1	1
Gzmk	ENSMUSG00000042385	Gzmk	0.0395781	0.616578	1	1	1	1
Foxm1	ENSMUSG00000001517	Foxm1	0.0395781	0.616578	1	1	1	1
Reep6	ENSMUSG00000035504	Reep6	0.0396546	0.616578	1	1	1	1
Sp2	ENSMUSG00000018678	Sp2	0.0397047	0.616578	1	1	1	1
Rps20	ENSMUSG00000028234	Rps20	0.0397179	0.616578	0.925076	-1.08099	795.021	859.412
Rbm14	ENSMUSG00000006456	Rbm14	0.0397358	0.616578	0.898591	-1.11285	21.8092	24.2705
Filip1	ENSMUSG00000034898	Filip1	0.0397373	0.616578	1	1	1	1
Drg1	ENSMUSG00000020457	Drg1	0.0397525	0.616578	0.885767	-1.12896	99.6204	112.468
Zfp335	ENSMUSG00000039834	Zfp335	0.0398122	0.616942	0.0499667	-20.0133	1	20.0133
Syt9	ENSMUSG00000062542	Syt9	0.0399239	0.616942	1	1	1	1
Polr3c	ENSMUSG00000028099	Polr3c	0.0399273	0.616942	1	1	1	1
Mapk10	ENSMUSG00000046709	Mapk10	0.0399539	0.616942	0.936852	-1.0674	291.312	310.947
Snapc1	ENSMUSG00000021113	Snapc1	0.0399754	0.616942	0.772308	-1.29482	21.0056	27.1985
Rnf38	ENSMUSG00000035696	Rnf38	0.0400035	0.616942	0.0417683	-23.9416	1	23.9416
Meg3	ENSMUSG00000021268	Meg3	0.0400329	0.616942	0.91952	-1.08752	765.09	832.053
Rps7	ENSMUSG00000061477	Rps7	0.0400329	0.616942	0.936152	-1.0682	1202.22	1284.22
Timm50	ENSMUSG00000003438	Timm50	0.0400749	0.616942	1.39623	1.39623	35.7232	25.5855
St6gal2	ENSMUSG00000024172	St6gal2	0.0401497	0.616942	0.0523329	-19.1084	1	19.1084
Prpf19	ENSMUSG00000024735	Prpf19	0.0401726	0.616942	0.810735	-1.23345	112.121	138.295
Slc24a3	ENSMUSG00000063873	Slc24a3	0.0401873	0.616942	0.855537	-1.16886	219.943	257.081
Sh3glb2	ENSMUSG00000026860	Sh3glb2	0.0401909	0.616942	0.868724	-1.15111	210.343	242.129
Rab11fip2	ENSMUSG00000040022	Rab11fip2	0.0402644	0.617107	0.684786	-1.46031	34.6342	50.5768
Lta4h	ENSMUSG00000015889	Lta4h	0.0402655	0.617107	1	1	1	1
Klk7	ENSMUSG00000030713	Klk7	0.0403851	0.617507	1	1	1	1
Med31	ENSMUSG00000020801	Med31	0.0404255	0.617507	0.749653	-1.33395	33.7704	45.048
Bbs5	ENSMUSG00000063145	Bbs5	0.0404409	0.617507	21.6307	21.6307	21.6307	1
Rnf126	ENSMUSG00000035890	Rnf126	0.0404907	0.617507	0.871434	-1.14753	95.985	110.146
Dbn1	ENSMUSG00000034675	Dbn1	0.0405091	0.617507	0.934882	-1.06965	239.039	255.689
Dcaf8	ENSMUSG00000026554	Dcaf8	0.0405333	0.617507	0.837939	-1.1934	56.6604	67.6188
Ppp1r7	ENSMUSG00000026275	Ppp1r7	0.0405333	0.617507	0.878944	-1.13773	80.0734	91.1018
Ldlrad3	ENSMUSG00000048058	Ldlrad3	0.0405472	0.617507	1	1	1	1
Aph1b	ENSMUSG00000032375	Aph1b	0.040807	0.620826	1.56831	1.56831	21.6889	13.8294
Mrpl30	ENSMUSG00000026087	Mrpl30	0.0408295	0.620826	0.910245	-1.09861	182.029	199.978
Yae1d1	ENSMUSG00000075054	Yae1d1	0.0408963	0.62108	0.755401	-1.3238	23.7813	31.4817
Iqsec3	ENSMUSG00000040797	Iqsec3	0.0409104	0.62108	1.38357	1.38357	36.8889	26.6622
Fkbp10	ENSMUSG00000001555	Fkbp10	0.0409932	0.621588	1	1	1	1
Erf	ENSMUSG00000040857	Erf	0.0410082	0.621588	1	1	1	1
Nsg1	ENSMUSG00000029126	Nsg1	0.0411516	0.623273	0.974298	-1.02638	361.945	371.493
Ndufaf6	ENSMUSG00000050323	Ndufaf6	0.0412829	0.624771	1	1	1	1
Mterf1a	ENSMUSG00000040429	Mterf1a	0.0413831	0.625409	1	1	1	1
Srek1	ENSMUSG00000032621	Srek1	0.0413981	0.625409	1.40999	1.40999	48.4045	34.3296
Adgre1	ENSMUSG00000004730	Adgre1	0.041443	0.625409	1	1	1	1
Etfb	ENSMUSG00000004610	Etfb	0.0414544	0.625409	1.23311	1.23311	77.2779	62.669
5430403G16Rik	ENSMUSG00000072763	5430403G16Rik	0.0415228	0.625512	1	1	1	1
Kcnh7	ENSMUSG00000059742	Kcnh7	0.0415388	0.625512	0.92254	-1.08396	75.7981	82.1624
Rpl7a	ENSMUSG00000062647	Rpl7a	0.0415584	0.625512	0.870565	-1.14868	393.627	452.152
Smim7	ENSMUSG00000044600	Smim7	0.0416246	0.625592	0.941409	-1.06224	128.261	136.243
Cck	ENSMUSG00000032532	Cck	0.0416401	0.625592	0.938149	-1.06593	3097.68	3301.9
Trp53rka	ENSMUSG00000039725	Trp53rka	0.0416608	0.625592	0.0545068	-18.3463	1	18.3463
Mthfsl	ENSMUSG00000079427	Mthfsl	0.0417076	0.625809	0.755227	-1.32411	18.2291	24.1373
Psmc5	ENSMUSG00000020708	Psmc5	0.0418019	0.626559	1.19288	1.19288	141.361	118.505
Extl3	ENSMUSG00000021978	Extl3	0.0418225	0.626559	1.23042	1.23042	49.5769	40.2926
St3gal1	ENSMUSG00000013846	St3gal1	0.0419358	0.627278	1	1	1	1
Rmc1	ENSMUSG00000024410	Rmc1	0.0419671	0.627278	0.045657	-21.9025	1	21.9025
Ptk2b	ENSMUSG00000059456	Ptk2b	0.0419678	0.627278	0.948898	-1.05385	825.464	869.918
Cdon	ENSMUSG00000038119	Cdon	0.0421323	0.628872	1	1	1	1
Szt2	ENSMUSG00000033253	Szt2	0.0421514	0.628872	0.0485639	-20.5914	1	20.5914
Agbl4	ENSMUSG00000061298	Agbl4	0.0422025	0.628872	1	1	1	1
Zfp119b	ENSMUSG00000062101	Zfp119b	0.042215	0.628872	1	1	1	1
Ppfibp2	ENSMUSG00000036528	Ppfibp2	0.0422372	0.628872	1	1	1	1
Acbd7	ENSMUSG00000026644	Acbd7	0.0424335	0.629636	1	1	1	1
F12	ENSMUSG00000021492	F12	0.0424335	0.629636	1	1	1	1
Spaar	ENSMUSG00000028475	Spaar	0.0424335	0.629636	1	1	1	1
Eya1	ENSMUSG00000025932	Eya1	0.0424423	0.629636	1	1	1	1
Ddx17	ENSMUSG00000055065	Ddx17	0.0424514	0.629636	1.15664	1.15664	121.034	104.642
Prkd3	ENSMUSG00000024070	Prkd3	0.0425826	0.630581	1	1	1	1
B3galt5	ENSMUSG00000074892	B3galt5	0.0425859	0.630581	1	1	1	1
Usp37	ENSMUSG00000033364	Usp37	0.042613	0.630581	1	1	1	1
Klf11	ENSMUSG00000020653	Klf11	0.0427305	0.630883	1	1	1	1
Mri1	ENSMUSG00000004996	Mri1	0.0427863	0.630883	1	1	1	1
Csnk1e	ENSMUSG00000022433	Csnk1e	0.0428032	0.630883	0.702747	-1.42299	32.9625	46.9052
Arxes2	ENSMUSG00000048040	Arxes2	0.0428149	0.630883	0.773731	-1.29244	48.7296	62.9801
Hkdc1	ENSMUSG00000020080	Hkdc1	0.0428189	0.630883	1	1	1	1
Dcbld1	ENSMUSG00000019891	Dcbld1	0.0428911	0.630883	1	1	1	1
B4galt2	ENSMUSG00000028541	B4galt2	0.0429044	0.630883	0.854842	-1.16981	44.1371	51.6319
Ano1	ENSMUSG00000031075	Ano1	0.0429362	0.630883	1	1	1	1
Dapp1	ENSMUSG00000028159	Dapp1	0.0429569	0.630883	1	1	1	1
Snap47	ENSMUSG00000009894	Snap47	0.0429645	0.630883	0.948369	-1.05444	361.942	381.647
Plekhh2	ENSMUSG00000040852	Plekhh2	0.0430018	0.630883	1	1	1	1
Rapgef2	ENSMUSG00000062232	Rapgef2	0.0430251	0.630883	1.17726	1.17726	103.002	87.4932
Cpne4	ENSMUSG00000032564	Cpne4	0.0430923	0.631011	1	1	1	1
Wdr1	ENSMUSG00000005103	Wdr1	0.0430992	0.631011	0.830955	-1.20343	112.64	135.555
Piga	ENSMUSG00000031381	Piga	0.0431525	0.631313	1	1	1	1
Ppil6	ENSMUSG00000078451	Ppil6	0.0432174	0.631785	1	1	1	1
Csnk1g2	ENSMUSG00000003345	Csnk1g2	0.0432677	0.632042	1.14169	1.14169	101.706	89.0844
Malat1	ENSMUSG00000092341	Malat1	0.0433008	0.632048	1.26697	1.26697	178.919	141.218
Mapk8ip1	ENSMUSG00000027223	Mapk8ip1	0.0434687	0.63402	1.12571	1.12571	150.844	133.999
Bod1	ENSMUSG00000044502	Bod1	0.0436327	0.635555	1.05877	1.05877	151.177	142.785
Zfp335os	ENSMUSG00000085436	Zfp335os	0.0436397	0.635555	1	1	1	1
9530077C05Rik	ENSMUSG00000036411	9530077C05Rik	0.0436825	0.635687	1	1	1	1
Bub3	ENSMUSG00000066979	Bub3	0.0437379	0.635687	0.900436	-1.11057	66.8182	74.2065
Ociad1	ENSMUSG00000029152	Ociad1	0.0438106	0.635687	0.91208	-1.09639	310.935	340.908
Arpc2	ENSMUSG00000006304	Arpc2	0.0438106	0.635687	0.937903	-1.06621	510.362	544.153
Tsen34	ENSMUSG00000035585	Tsen34	0.0438661	0.635687	0.887534	-1.12672	73.7543	83.1003
Ypel4	ENSMUSG00000034059	Ypel4	0.0439462	0.635687	1.2715	1.2715	35.5385	27.9501
Gucy1b1	ENSMUSG00000028005	Gucy1b1	0.0439528	0.635687	0.900329	-1.1107	121.426	134.869
Atp2a1	ENSMUSG00000030730	Atp2a1	0.0439567	0.635687	1	1	1	1
Igsf10	ENSMUSG00000036334	Igsf10	0.0439567	0.635687	1	1	1	1
Ier2	ENSMUSG00000053560	Ier2	0.0439777	0.635687	1	1	1	1
Khk	ENSMUSG00000029162	Khk	0.0440113	0.635697	1	1	1	1
Fdft1	ENSMUSG00000021273	Fdft1	0.0441193	0.636243	0.814214	-1.22818	50.755	62.3361
Mif4gd	ENSMUSG00000020743	Mif4gd	0.0441371	0.636243	1	1	1	1
Tprkb	ENSMUSG00000054226	Tprkb	0.0441479	0.636243	1.36834	1.36834	35.2633	25.7709
Usp20	ENSMUSG00000026854	Usp20	0.0441885	0.636354	1.13127	1.13127	53.5638	47.3482
Rps26	ENSMUSG00000025362	Rps26	0.044325	0.637665	0.943013	-1.06043	826.911	876.882
Sesn1	ENSMUSG00000038332	Sesn1	0.0443455	0.637665	1.21086	1.21086	72.9897	60.279
Madd	ENSMUSG00000040687	Madd	0.0444632	0.638097	1.19345	1.19345	131.25	109.975
Tifa	ENSMUSG00000046688	Tifa	0.0444746	0.638097	1	1	1	1
1700040D17Rik	ENSMUSG00000097515	1700040D17Rik	0.0444746	0.638097	1	1	1	1
Kptn	ENSMUSG00000006021	Kptn	0.0445742	0.639052	0.0575449	-17.3777	1	17.3777
Arpp19	ENSMUSG00000007656	Arpp19	0.0446677	0.639827	0.911909	-1.0966	166.671	182.771
Safb	ENSMUSG00000071054	Safb	0.0447244	0.639827	0.825703	-1.21109	50.5042	61.1651
Acss1	ENSMUSG00000027452	Acss1	0.044752	0.639827	1	1	1	1
Spag6l	ENSMUSG00000022783	Spag6l	0.0447879	0.639827	1	1	1	1
Slc35f4	ENSMUSG00000021852	Slc35f4	0.0448248	0.639827	0.718668	-1.39146	18.4843	25.7202
Neu4	ENSMUSG00000034000	Neu4	0.0448803	0.639827	1	1	1	1
Hba-a2	ENSMUSG00000069917	Hba-a2	0.0449305	0.639827	0.0544226	-18.3747	1	18.3747
Serac1	ENSMUSG00000015659	Serac1	0.0449437	0.639827	1	1	1	1
Lcp1	ENSMUSG00000021998	Lcp1	0.0449977	0.639827	1	1	1	1
Gm4814	ENSMUSG00000114382	Gm4814	0.0449977	0.639827	1	1	1	1
Ndufa13	ENSMUSG00000036199	Ndufa13	0.0450186	0.639827	0.930125	-1.07512	886.071	952.636
Pim2	ENSMUSG00000031155	Pim2	0.0450256	0.639827	0.666513	-1.50035	26.0945	39.1508
Arl16	ENSMUSG00000057594	Arl16	0.0450733	0.640034	0.796818	-1.25499	25.0285	31.4105
Kifc2	ENSMUSG00000004187	Kifc2	0.0451856	0.640331	1.20335	1.20335	158.021	131.317
Prkx	ENSMUSG00000035725	Prkx	0.0452456	0.640331	1	1	1	1
Ino80e	ENSMUSG00000030689	Ino80e	0.0452531	0.640331	0.668211	-1.49653	29.9593	44.835
Efcab14	ENSMUSG00000034210	Efcab14	0.0452574	0.640331	1.15761	1.15761	28.7162	24.8065
Thrb	ENSMUSG00000021779	Thrb	0.0453105	0.640331	0.774057	-1.29189	19.3449	24.9915
Map3k5	ENSMUSG00000071369	Map3k5	0.0453639	0.640331	1	1	1	1
Snca	ENSMUSG00000025889	Snca	0.0453689	0.640331	0.91398	-1.09412	502.387	549.669
Ypel1	ENSMUSG00000022773	Ypel1	0.0454642	0.640331	0.759542	-1.31658	27.3795	36.0474
BB218582	ENSMUSG00000085218	BB218582	0.0455132	0.640331	1	1	1	1
Itga2b	ENSMUSG00000034664	Itga2b	0.0455259	0.640331	1	1	1	1
Ccl6	ENSMUSG00000018927	Ccl6	0.0455259	0.640331	1	1	1	1
Gm4285	ENSMUSG00000085829	Gm4285	0.0455259	0.640331	1	1	1	1
Ankrd13a	ENSMUSG00000041870	Ankrd13a	0.0455345	0.640331	1	1	1	1
Rhot1	ENSMUSG00000017686	Rhot1	0.0455747	0.640331	0.904698	-1.10534	71.7971	79.3603
Zfp956	ENSMUSG00000045466	Zfp956	0.0455912	0.640331	1	1	1	1
Eif2a	ENSMUSG00000027810	Eif2a	0.0456247	0.640336	0.746268	-1.34	40.022	53.6295
Wdr83os	ENSMUSG00000059355	Wdr83os	0.0458068	0.642001	0.893476	-1.11922	158.453	177.345
Fstl4	ENSMUSG00000036264	Fstl4	0.0458097	0.642001	1	1	1	1
Ndufv3	ENSMUSG00000024038	Ndufv3	0.0458984	0.642776	0.931229	-1.07385	400.344	429.909
Tpm4	ENSMUSG00000031799	Tpm4	0.0459473	0.642996	1	1	1	1
Inpp5f	ENSMUSG00000042105	Inpp5f	0.0459927	0.643166	0.818179	-1.22223	85.6071	104.631
Chchd2	ENSMUSG00000070493	Chchd2	0.0460762	0.643269	0.942258	-1.06128	1129.73	1198.96
Dusp14	ENSMUSG00000018648	Dusp14	0.046134	0.643269	0.819892	-1.21967	19.9712	24.3583
Snx10	ENSMUSG00000038301	Snx10	0.0462465	0.643269	0.891057	-1.12226	139.894	156.998
Nap1l5	ENSMUSG00000055430	Nap1l5	0.0462544	0.643269	0.846466	-1.18138	305.267	360.637
Rasgef1c	ENSMUSG00000020374	Rasgef1c	0.0462583	0.643269	1	1	1	1
mt-Nd2	ENSMUSG00000064345	mt-Nd2	0.0464333	0.643269	1.11252	1.11252	6028.94	5419.17
Spty2d1	ENSMUSG00000049516	Spty2d1	0.0464429	0.643269	1	1	1	1
Myo3b	ENSMUSG00000042064	Myo3b	0.0464784	0.643269	1	1	1	1
Eif3m	ENSMUSG00000027170	Eif3m	0.0466084	0.643269	0.861167	-1.16121	120.484	139.908
Mylpf	ENSMUSG00000030672	Mylpf	0.0467037	0.643269	1	1	1	1
Hcfc1r1	ENSMUSG00000023904	Hcfc1r1	0.0467928	0.643269	0.879735	-1.13671	228.086	259.267
Spop	ENSMUSG00000057522	Spop	0.0467986	0.643269	1.24852	1.24852	82.8278	66.341
Il18	ENSMUSG00000039217	Il18	0.046836	0.643269	1	1	1	1
Rad21	ENSMUSG00000022314	Rad21	0.0468525	0.643269	0.86032	-1.16236	55.9867	65.0766
Gpam	ENSMUSG00000024978	Gpam	0.0468855	0.643269	0.0425564	-23.4982	1	23.4982
Nudt21	ENSMUSG00000031754	Nudt21	0.0468917	0.643269	0.803247	-1.24495	56.2543	70.0336
Ndfip2	ENSMUSG00000053253	Ndfip2	0.0469315	0.643269	0.848345	-1.17877	112.559	132.681
Lrrfip2	ENSMUSG00000032497	Lrrfip2	0.0470357	0.643269	0.704303	-1.41984	17.4287	24.746
Kctd12	ENSMUSG00000098557	Kctd12	0.0470699	0.643269	1.16037	1.16037	92.3479	79.5849
I830077J02Rik	ENSMUSG00000074342	I830077J02Rik	0.0471241	0.643269	1	1	1	1
Tead2	ENSMUSG00000030796	Tead2	0.0471241	0.643269	1	1	1	1
5330439K02Rik	ENSMUSG00000097827	5330439K02Rik	0.0471241	0.643269	1	1	1	1
Gm45509	ENSMUSG00000109781	Gm45509	0.0471241	0.643269	1	1	1	1
9430041J12Rik	ENSMUSG00000086155	9430041J12Rik	0.047142	0.643269	1	1	1	1
Haghl	ENSMUSG00000061046	Haghl	0.047362	0.643269	0.902458	-1.10809	99.974	110.78
Zfp661	ENSMUSG00000034800	Zfp661	0.0473689	0.643269	1	1	1	1
Rnf169	ENSMUSG00000058761	Rnf169	0.0474577	0.643269	1	1	1	1
Rnf185	ENSMUSG00000020448	Rnf185	0.0476588	0.643269	0.0479344	-20.8618	1	20.8618
2810402E24Rik	ENSMUSG00000099966	2810402E24Rik	0.0476719	0.643269	1	1	1	1
Gm45188	ENSMUSG00000109282	Gm45188	0.0476913	0.643269	1	1	1	1
Top1mt	ENSMUSG00000000934	Top1mt	0.0477028	0.643269	1	1	1	1
Sms	ENSMUSG00000071708	Sms	0.0477289	0.643269	1.20762	1.20762	75.6904	62.6771
Reln	ENSMUSG00000042453	Reln	0.0477671	0.643269	1	1	1	1
Map2k3os	ENSMUSG00000042549	Map2k3os	0.0477772	0.643269	1	1	1	1
Gm50322	ENSMUSG00000118138	Gm50322	0.0477772	0.643269	1	1	1	1
Twist2	ENSMUSG00000007805	Twist2	0.0477772	0.643269	1	1	1	1
Gm48393	ENSMUSG00000110901	Gm48393	0.0477772	0.643269	1	1	1	1
A530013C23Rik	ENSMUSG00000006462	A530013C23Rik	0.0477772	0.643269	1	1	1	1
Usp24	ENSMUSG00000028514	Usp24	0.0478188	0.643269	1.37581	1.37581	28.555	20.7551
Fam104a	ENSMUSG00000041629	Fam104a	0.0478373	0.643269	0.800017	-1.24997	41.9789	52.4725
2210408F21Rik	ENSMUSG00000087380	2210408F21Rik	0.0478628	0.643269	19.7712	19.7712	19.7712	1
Borcs5	ENSMUSG00000042992	Borcs5	0.0479316	0.643269	1.26786	1.26786	49.69	39.192
Stpg1	ENSMUSG00000028801	Stpg1	0.0480427	0.643269	1	1	1	1
Avp	ENSMUSG00000037727	Avp	0.0480614	0.643269	1	1	1	1
Zfp598	ENSMUSG00000041130	Zfp598	0.0480715	0.643269	0.785957	-1.27233	23.652	30.0933
D230025D16Rik	ENSMUSG00000031889	D230025D16Rik	0.0480948	0.643269	0.811779	-1.23186	35.633	43.895
Lingo1	ENSMUSG00000049556	Lingo1	0.048254	0.643269	0.894877	-1.11747	222.907	249.092
Arl13b	ENSMUSG00000022911	Arl13b	0.0482673	0.643269	1	1	1	1
Ube2z	ENSMUSG00000014349	Ube2z	0.0482824	0.643269	0.821861	-1.21675	56.9192	69.2565
Exosc3	ENSMUSG00000028322	Exosc3	0.0482985	0.643269	1	1	1	1
Gnaz	ENSMUSG00000040009	Gnaz	0.0483168	0.643269	1.20908	1.20908	79.1365	65.4521
Cadm1	ENSMUSG00000032076	Cadm1	0.0483887	0.643269	0.701951	-1.4246	28.4497	40.5295
Lman2	ENSMUSG00000021484	Lman2	0.0484364	0.643269	1.14452	1.14452	55.0222	48.0743
Pcca	ENSMUSG00000041650	Pcca	0.0484378	0.643269	0.754402	-1.32555	25.3723	33.6324
Pdpr	ENSMUSG00000033624	Pdpr	0.0484379	0.643269	1	1	1	1
Pitpna	ENSMUSG00000017781	Pitpna	0.0484382	0.643269	1.10744	1.10744	261.251	235.906
Fkbp1a	ENSMUSG00000032966	Fkbp1a	0.0484395	0.643269	0.935761	-1.06865	1750.08	1870.23
Gm43848	ENSMUSG00000106317	Gm43848	0.0484673	0.643269	1	1	1	1
Gm50394	ENSMUSG00000118210	Gm50394	0.0484732	0.643269	1	1	1	1
Fam229a	ENSMUSG00000078554	Fam229a	0.0485213	0.643269	1	1	1	1
Iah1	ENSMUSG00000062054	Iah1	0.0486549	0.643269	0.735235	-1.36011	24.7995	33.73
9130213A22Rik	ENSMUSG00000097386	9130213A22Rik	0.048806	0.643269	1	1	1	1
Invs	ENSMUSG00000028344	Invs	0.0488119	0.643269	1	1	1	1
Snx13	ENSMUSG00000020590	Snx13	0.048812	0.643269	0.827143	-1.20898	60.7401	73.4337
Plekha6	ENSMUSG00000041757	Plekha6	0.048817	0.643269	0.0613063	-16.3115	1	16.3115
Prkab2	ENSMUSG00000038205	Prkab2	0.0488744	0.643269	1.37346	1.37346	35.635	25.9454
Cish	ENSMUSG00000032578	Cish	0.0489681	0.643269	1	1	1	1
Cacna1a	ENSMUSG00000034656	Cacna1a	0.0490762	0.643269	0.859073	-1.16405	82.0307	95.4874
Cpne9	ENSMUSG00000030270	Cpne9	0.0490824	0.643269	1	1	1	1
Cbfa2t3	ENSMUSG00000006362	Cbfa2t3	0.0491233	0.643269	1	1	1	1
5730480H06Rik	ENSMUSG00000029089	5730480H06Rik	0.0491416	0.643269	1	1	1	1
Matr3	ENSMUSG00000037236	Matr3	0.0491865	0.643269	0.945035	-1.05816	357.197	377.972
Khdrbs3	ENSMUSG00000022332	Khdrbs3	0.0491867	0.643269	0.926333	-1.07953	381.808	412.172
Cyb5d2	ENSMUSG00000057778	Cyb5d2	0.0492583	0.643269	1	1	1	1
Kif20a	ENSMUSG00000003779	Kif20a	0.0493021	0.643269	1	1	1	1
Ccl19	ENSMUSG00000094661,ENSMUSG00000071005	Ccl19	0.0493021	0.643269	1	1	1	1
AA986860	ENSMUSG00000042510	AA986860	0.0493021	0.643269	1	1	1	1
Gm9903	ENSMUSG00000097271	Gm9903	0.0493021	0.643269	1	1	1	1
4931423N10Rik	ENSMUSG00000026774	.	0.0493021	0.643269	1	1	1	1
Igf2os	ENSMUSG00000086266	Igf2os	0.0493021	0.643269	1	1	1	1
Gfy	ENSMUSG00000095276	Gfy	0.0493021	0.643269	1	1	1	1
Mastl	ENSMUSG00000026779	Mastl	0.0493021	0.643269	1	1	1	1
Chst5	ENSMUSG00000031952	Chst5	0.0493021	0.643269	1	1	1	1
Gm26586	ENSMUSG00000097472	Gm26586	0.0493021	0.643269	1	1	1	1
Hlx	ENSMUSG00000039377	Hlx	0.0493021	0.643269	1	1	1	1
BC055324	ENSMUSG00000041406	BC055324	0.0493021	0.643269	1	1	1	1
Gm15491	ENSMUSG00000087367	Gm15491	0.0493021	0.643269	1	1	1	1
Adra1d	ENSMUSG00000027335	Adra1d	0.0493021	0.643269	1	1	1	1
Trim12c	ENSMUSG00000057143	Trim12c	0.0493021	0.643269	1	1	1	1
Itgae	ENSMUSG00000005947	Itgae	0.0493021	0.643269	1	1	1	1
Casp1	ENSMUSG00000025888	Casp1	0.0493021	0.643269	1	1	1	1
Itpripl1	ENSMUSG00000074825	Itpripl1	0.0493021	0.643269	1	1	1	1
Smpd5	ENSMUSG00000071724	Smpd5	0.0493021	0.643269	1	1	1	1
Tbx6	ENSMUSG00000030699	Tbx6	0.0493021	0.643269	1	1	1	1
Tmem72	ENSMUSG00000048108	Tmem72	0.0493021	0.643269	1	1	1	1
Apoh	ENSMUSG00000000049	Apoh	0.0493021	0.643269	1	1	1	1
Tuba1c	ENSMUSG00000043091	Tuba1c	0.0493021	0.643269	1	1	1	1
Asf1b	ENSMUSG00000005470	Asf1b	0.0493021	0.643269	1	1	1	1
Ajuba	ENSMUSG00000022178	Ajuba	0.0493021	0.643269	1	1	1	1
Usp16	ENSMUSG00000025616	Usp16	0.0493385	0.643269	0.0448124	-22.3152	1	22.3152
Mettl25	ENSMUSG00000036009	Mettl25	0.0494082	0.643269	1	1	1	1
Kcne3	ENSMUSG00000035165	Kcne3	0.0494213	0.643269	1	1	1	1
Mirg	ENSMUSG00000097391	Mirg	0.0494552	0.643269	0.796363	-1.25571	20.4959	25.7369
Tmem141	ENSMUSG00000026939	Tmem141	0.0494617	0.643269	0.0506462	-19.7448	1	19.7448
Katnal1	ENSMUSG00000041298	Katnal1	0.0495355	0.643734	1.21616	1.21616	29.4001	24.1745
Rpl18	ENSMUSG00000059070	Rpl18	0.0495641	0.643734	0.908314	-1.10094	420.432	462.871
Hgs	ENSMUSG00000025793	Hgs	0.0496968	0.645024	1.33621	1.33621	47.1622	35.2956
A430110L20Rik	ENSMUSG00000054135	A430110L20Rik	0.0497825	0.645702	1	1	1	1
Srpk1	ENSMUSG00000004865	Srpk1	0.0498529	0.646182	0.591541	-1.6905	24.182	40.8797
Cyp4f15	ENSMUSG00000073424	Cyp4f15	0.0499051	0.646314	1	1	1	1
Zeb1	ENSMUSG00000024238	Zeb1	0.04993	0.646314	1.35538	1.35538	23.6546	17.4523
Wnt2	ENSMUSG00000010797	Wnt2	0.0500977	0.647227	1.40581	1.40581	36.8221	26.1928
Ezh2	ENSMUSG00000029687	Ezh2	0.0501097	0.647227	1	1	1	1
Osbp	ENSMUSG00000024687	Osbp	0.0501248	0.647227	0.738258	-1.35454	25.001	33.8649
Capzb	ENSMUSG00000028745	Capzb	0.0501345	0.647227	0.914859	-1.09306	371.445	406.014
Ibtk	ENSMUSG00000035941	Ibtk	0.0501885	0.647492	1	1	1	1
Zfp941	ENSMUSG00000060314	Zfp941	0.0502597	0.647618	1	1	1	1
Lnx1	ENSMUSG00000029228	Lnx1	0.0503075	0.647618	1	1	1	1
Amer2	ENSMUSG00000021986	Amer2	0.0503746	0.647618	1.28203	1.28203	27.9223	21.7797
Nfkbid	ENSMUSG00000036931	Nfkbid	0.0503815	0.647618	1	1	1	1
Foxc1	ENSMUSG00000050295	Foxc1	0.050398	0.647618	1	1	1	1
Fam3c	ENSMUSG00000029672	Fam3c	0.0504043	0.647618	1.4086	1.4086	43.4489	30.8455
Fzd3	ENSMUSG00000007989	Fzd3	0.050466	0.647618	1.25298	1.25298	42.797	34.1563
Dnase1l1	ENSMUSG00000019088	Dnase1l1	0.0504664	0.647618	1	1	1	1
March2	ENSMUSG00000079557	.	0.0505541	0.648183	1.20469	1.20469	73.9355	61.3728
Klf13	ENSMUSG00000052040	Klf13	0.0506104	0.648183	1.1294	1.1294	84.1086	74.4721
Mrpl57	ENSMUSG00000021967	Mrpl57	0.050611	0.648183	0.850376	-1.17595	153.329	180.308
Top2b	ENSMUSG00000017485	Top2b	0.0507122	0.649049	0.926914	-1.07885	73.693	79.5036
Nras	ENSMUSG00000027852	Nras	0.0507749	0.649422	1.33409	1.33409	26.4962	19.8608
Ipo9	ENSMUSG00000041879	Ipo9	0.050866	0.649698	0.828824	-1.20653	60.7108	73.2493
Arrdc4	ENSMUSG00000042659	Arrdc4	0.0508974	0.649698	0.0482617	-20.7203	1	20.7203
Frat1	ENSMUSG00000067199	Frat1	0.0508974	0.649698	19.7847	19.7847	19.7847	1
Anp32a	ENSMUSG00000032249	Anp32a	0.051015	0.65077	1.29912	1.29912	75.1782	57.8686
Naa16	ENSMUSG00000022020	Naa16	0.0510782	0.651146	1	1	1	1
Hnrnpa0	ENSMUSG00000007836	Hnrnpa0	0.0511684	0.651866	0.840625	-1.18959	117.327	139.572
Umodl1	ENSMUSG00000054134	Umodl1	0.0512692	0.651986	1	1	1	1
Gnptg	ENSMUSG00000035521	Gnptg	0.0512863	0.651986	0.8648	-1.15634	56.1548	64.9338
Fyco1	ENSMUSG00000025241	Fyco1	0.0513069	0.651986	0.0521236	-19.1852	1	19.1852
Mertk	ENSMUSG00000014361	Mertk	0.0513128	0.651986	1	1	1	1
Ccdc77	ENSMUSG00000030177	Ccdc77	0.0513902	0.652105	1	1	1	1
Clcn3	ENSMUSG00000004319	Clcn3	0.0513977	0.652105	0.802078	-1.24676	76.2523	95.0685
Gm6710	ENSMUSG00000078887	Gm6710	0.0514234	0.652105	0.351897	-2.84174	8.80189	25.0127
Dis3l2	ENSMUSG00000053333	Dis3l2	0.0515432	0.652529	0.0587754	-17.0139	1	17.0139
Qdpr	ENSMUSG00000015806	Qdpr	0.0515738	0.652529	1.12509	1.12509	131.882	117.219
Dhps	ENSMUSG00000060038	Dhps	0.0515869	0.652529	0.775128	-1.29011	41.4887	53.5249
Sun1	ENSMUSG00000036817	Sun1	0.0516386	0.652529	0.738656	-1.35381	36.9239	49.988
Ncor2	ENSMUSG00000029478	Ncor2	0.0516451	0.652529	1.175	1.175	111.318	94.7386
Clcn7	ENSMUSG00000036636	Clcn7	0.0516948	0.652529	0.0419781	-23.8219	1	23.8219
Mapk14	ENSMUSG00000053436	Mapk14	0.0517205	0.652529	0.88548	-1.12933	65.056	73.4698
Lurap1	ENSMUSG00000028701	Lurap1	0.0517345	0.652529	1	1	1	1
Cdk16	ENSMUSG00000031065	Cdk16	0.0517648	0.652529	1.09656	1.09656	85.758	78.2063
Bahcc1	ENSMUSG00000039741	Bahcc1	0.0518205	0.652529	1	1	1	1
Plod2	ENSMUSG00000032374	Plod2	0.0518451	0.652529	1	1	1	1
Gngt2	ENSMUSG00000038811	Gngt2	0.051862	0.652529	1	1	1	1
Vkorc1l1	ENSMUSG00000066735	Vkorc1l1	0.0519487	0.652608	1.213	1.213	58.9185	48.5727
Fxn	ENSMUSG00000059363	Fxn	0.0520089	0.652608	1	1	1	1
Fam118a	ENSMUSG00000022434	Fam118a	0.0520121	0.652608	1	1	1	1
Cramp1l	ENSMUSG00000038002	Cramp1l	0.0520174	0.652608	1	1	1	1
Ergic2	ENSMUSG00000030304	Ergic2	0.052042	0.652608	0.844948	-1.18351	39.6113	46.8802
Ap3b2	ENSMUSG00000062444	Ap3b2	0.0520972	0.652608	0.815846	-1.22572	78.6559	96.4102
Slc15a2	ENSMUSG00000022899	Slc15a2	0.0521828	0.652608	1	1	1	1
2700081O15Rik	ENSMUSG00000053080	2700081O15Rik	0.0521922	0.652608	1.25665	1.25665	46.1749	36.7443
Dag1	ENSMUSG00000039952	Dag1	0.0522096	0.652608	0.760437	-1.31503	36.8221	48.4223
Gdap1l1	ENSMUSG00000017943	Gdap1l1	0.0522457	0.652608	1.35975	1.35975	50.3777	37.0493
mt-Atp8	ENSMUSG00000064356	mt-Atp8	0.0522704	0.652608	1.25429	1.25429	198.184	158.005
Ndufa8	ENSMUSG00000026895	Ndufa8	0.0522735	0.652608	1.08706	1.08706	307.15	282.551
Uri1	ENSMUSG00000030421	Uri1	0.0523667	0.653349	0.820036	-1.21946	22.37	27.2793
Nop2	ENSMUSG00000038279	Nop2	0.0524188	0.653484	0.0712137	-14.0422	1	14.0422
Cpt1c	ENSMUSG00000007783	Cpt1c	0.0524451	0.653484	0.930188	-1.07505	120.402	129.439
Bcl2l2	ENSMUSG00000089682	Bcl2l2	0.0525366	0.654203	0.721665	-1.38568	19.1047	26.473
Fam78b	ENSMUSG00000060568	Fam78b	0.0525953	0.654512	1	1	1	1
Numbl	ENSMUSG00000063160	Numbl	0.0526438	0.654579	1.2148	1.2148	146.761	120.81
Higd1a	ENSMUSG00000038412	Higd1a	0.0526685	0.654579	0.917807	-1.08955	260.061	283.351
Mknk1	ENSMUSG00000028708	Mknk1	0.0528528	0.655179	0.0607282	-16.4668	1	16.4668
H2afj	ENSMUSG00000060032	.	0.0528668	0.655179	0.947968	-1.05489	153.879	162.325
Pcbp1	ENSMUSG00000051695	Pcbp1	0.0528687	0.655179	0.887853	-1.12631	198.796	223.907
Syngr3	ENSMUSG00000007021	Syngr3	0.0528693	0.655179	1.12068	1.12068	237.901	212.283
Dhdds	ENSMUSG00000012117	Dhdds	0.0528862	0.655179	0.785914	-1.2724	31.5803	40.1829
Fyn	ENSMUSG00000019843	Fyn	0.0529254	0.655244	0.859083	-1.16403	71.5221	83.2539
Prss23	ENSMUSG00000039405	Prss23	0.0531249	0.656748	1	1	1	1
Ptprg	ENSMUSG00000021745	Ptprg	0.0531305	0.656748	0.803398	-1.24471	24.8687	30.9544
Arhgef15	ENSMUSG00000052921	Arhgef15	0.0531646	0.656748	1	1	1	1
A530058N18Rik	ENSMUSG00000087694	A530058N18Rik	0.0531828	0.656748	1	1	1	1
Crebl2	ENSMUSG00000032652	Crebl2	0.0532462	0.656996	1	1	1	1
Rps15	ENSMUSG00000063457	Rps15	0.0532709	0.656996	1.04785	1.04785	1087.47	1037.81
Nit1	ENSMUSG00000013997	Nit1	0.0533247	0.65724	0.726232	-1.37697	24.9312	34.3296
Nsmaf	ENSMUSG00000028245	Nsmaf	0.0534117	0.657893	0.0493455	-20.2653	1	20.2653
Cd81	ENSMUSG00000037706	Cd81	0.0534714	0.65821	1.1563	1.1563	216.012	186.814
Nxt2	ENSMUSG00000042271	Nxt2	0.0536251	0.658986	0.0514852	-19.4231	1	19.4231
Cdipt	ENSMUSG00000030682	Cdipt	0.0536654	0.658986	0.863062	-1.15867	114.889	133.118
Gm45605	ENSMUSG00000109829	Gm45605	0.0536696	0.658986	1	1	1	1
Aamp	ENSMUSG00000006299	Aamp	0.0536709	0.658986	1.13436	1.13436	150.461	132.64
Cyb5r3	ENSMUSG00000018042	Cyb5r3	0.0537206	0.659177	0.694166	-1.44058	35.635	51.3349
Myd88	ENSMUSG00000032508	Myd88	0.0538754	0.660242	1	1	1	1
Ints4	ENSMUSG00000025133	Ints4	0.053928	0.660242	0.0485705	-20.5886	1	20.5886
Btbd17	ENSMUSG00000000202	Btbd17	0.0539326	0.660242	1	1	1	1
Nf2	ENSMUSG00000009073	Nf2	0.0539609	0.660242	1.40651	1.40651	37.3922	26.585
Srl	ENSMUSG00000022519	Srl	0.0539986	0.660242	1	1	1	1
Tmem240	ENSMUSG00000084845	Tmem240	0.0540186	0.660242	0.712168	-1.40416	29.1132	40.8797
Chchd6	ENSMUSG00000030086	Chchd6	0.0540767	0.660242	0.860074	-1.16269	126.405	146.97
Gba	ENSMUSG00000028048	Gba	0.0540829	0.660242	0.0487003	-20.5338	1	20.5338
Yif1b	ENSMUSG00000030588	Yif1b	0.0541291	0.660242	0.747251	-1.33824	34.3893	46.021
Sox1ot	ENSMUSG00000047935	Sox1ot	0.0541786	0.660242	1	1	1	1
Scn4b	ENSMUSG00000046480	Scn4b	0.0541913	0.660242	20.7495	20.7495	20.7495	1
Snx11	ENSMUSG00000020876	Snx11	0.0542251	0.660242	0.808903	-1.23624	26.5887	32.87
Thg1l	ENSMUSG00000011254	Thg1l	0.0542516	0.660242	1	1	1	1
Yrdc	ENSMUSG00000028889	Yrdc	0.0542857	0.660242	0.876059	-1.14148	60.4701	69.0251
Fbxo36	ENSMUSG00000073633	Fbxo36	0.0543885	0.661077	1	1	1	1
Igsf11	ENSMUSG00000022790	Igsf11	0.0545333	0.661917	1	1	1	1
Prkaca	ENSMUSG00000005469	Prkaca	0.0545374	0.661917	1.09012	1.09012	108.437	99.4729
Ildr2	ENSMUSG00000040612	Ildr2	0.0545869	0.661917	0.732528	-1.36514	18.7434	25.5873
Abhd16a	ENSMUSG00000007036	Abhd16a	0.0546677	0.661917	0.759312	-1.31698	44.8541	59.0721
Ogdh	ENSMUSG00000020456	Ogdh	0.054679	0.661917	0.88217	-1.13357	131.445	149.002
Chd5	ENSMUSG00000005045	Chd5	0.0546964	0.661917	1.28094	1.28094	62.9046	49.1083
Zbtb2	ENSMUSG00000075327	Zbtb2	0.0546974	0.661917	1	1	1	1
Mthfd1l	ENSMUSG00000040675	Mthfd1l	0.0547556	0.662207	1	1	1	1
Rbm15	ENSMUSG00000048109	Rbm15	0.055013	0.664904	1	1	1	1
Phpt1	ENSMUSG00000036504	Phpt1	0.0551915	0.66578	0.758536	-1.31833	22.37	29.491
Cyb561d2	ENSMUSG00000037190	Cyb561d2	0.0551927	0.66578	0.0469219	-21.312	1	21.312
Ddb2	ENSMUSG00000002109	Ddb2	0.0552142	0.66578	1	1	1	1
Phf13	ENSMUSG00000047777	Phf13	0.0552233	0.66578	1	1	1	1
Hfm1	ENSMUSG00000043410	Hfm1	0.0553865	0.667126	1	1	1	1
Zfp451	ENSMUSG00000042197	Zfp451	0.055421	0.667126	1.32987	1.32987	34.2234	25.7343
Utp6	ENSMUSG00000035575	Utp6	0.0554385	0.667126	18.3458	18.3458	18.3458	1
Trappc8	ENSMUSG00000033382	Trappc8	0.0554751	0.667152	0.791499	-1.26343	24.6778	31.1785
Dmac2	ENSMUSG00000057229	Dmac2	0.0555217	0.667296	0.688219	-1.45303	31.6713	46.0192
Alkbh7	ENSMUSG00000002661	Alkbh7	0.0557132	0.669182	0.765652	-1.30608	20.9036	27.3017
Mycn	ENSMUSG00000037169	Mycn	0.0557515	0.669225	1	1	1	1
Nav2	ENSMUSG00000052512	Nav2	0.0558779	0.66951	1	1	1	1
Sec61g	ENSMUSG00000078974	Sec61g	0.0559383	0.66951	0.911391	-1.09722	318.286	349.231
Hrh1	ENSMUSG00000053004	Hrh1	0.0559406	0.66951	1	1	1	1
Ccdc28a	ENSMUSG00000059554	Ccdc28a	0.0559618	0.66951	1.1916	1.1916	37.121	31.1523
Slc22a15	ENSMUSG00000033147	Slc22a15	0.0559637	0.66951	1	1	1	1
Spr	ENSMUSG00000033735	Spr	0.055983	0.66951	1.27388	1.27388	50.0771	39.3108
Acot11	ENSMUSG00000034853	Acot11	0.0560426	0.669807	1	1	1	1
Polr2k	ENSMUSG00000045996	Polr2k	0.0561457	0.670626	0.876302	-1.14116	178.156	203.304
Shisa6	ENSMUSG00000053930	Shisa6	0.0563248	0.671893	1.18894	1.18894	117.723	99.0146
Trappc6b	ENSMUSG00000020993	Trappc6b	0.0563466	0.671893	0.856789	-1.16715	168.752	196.958
Smim26	ENSMUSG00000074754	Smim26	0.0563561	0.671893	0.93471	-1.06985	176.702	189.045
Gtf2b	ENSMUSG00000028271	Gtf2b	0.0564284	0.672272	0.820125	-1.21933	49.7608	60.6747
Adra1b	ENSMUSG00000050541	Adra1b	0.0564575	0.672272	1	1	1	1
Pak4	ENSMUSG00000030602	Pak4	0.0565099	0.672482	1	1	1	1
Terf1	ENSMUSG00000025925	Terf1	0.0566295	0.673491	1	1	1	1
Ppib	ENSMUSG00000032383	Ppib	0.0567661	0.674699	0.88413	-1.13105	119.194	134.815
Jakmip2	ENSMUSG00000024502	Jakmip2	0.0568287	0.675029	0.675296	-1.48083	25.5296	37.805
Ppp1r16a	ENSMUSG00000033819	Ppp1r16a	0.0569728	0.676171	1.37048	1.37048	34.3113	25.036
Lhx2	ENSMUSG00000000247	Lhx2	0.0569948	0.676171	1.17284	1.17284	27.1341	23.1355
Dcun1d4	ENSMUSG00000051674	Dcun1d4	0.0571265	0.676586	0.852233	-1.17339	78.7174	92.3661
Snhg3	ENSMUSG00000085241	Snhg3	0.0571383	0.676586	0.846111	-1.18188	27.287	32.25
Stambp	ENSMUSG00000006906	Stambp	0.0571409	0.676586	0.764685	-1.30773	25.8611	33.8193
Cntfr	ENSMUSG00000028444	Cntfr	0.0572219	0.676586	0.0484348	-20.6463	1	20.6463
Trpm7	ENSMUSG00000027365	Trpm7	0.057226	0.676586	0.0436348	-22.9175	1	22.9175
Ankrd16	ENSMUSG00000047909	Ankrd16	0.0572399	0.676586	1	1	1	1
Cox7a1	ENSMUSG00000074218	Cox7a1	0.0572781	0.676624	1	1	1	1
Nppc	ENSMUSG00000026241	Nppc	0.0575834	0.678741	1	1	1	1
Plaa	ENSMUSG00000028577	Plaa	0.0575901	0.678741	0.846227	-1.18172	20.4256	24.1373
Cks2	ENSMUSG00000062248	Cks2	0.0575937	0.678741	1	1	1	1
H2-Ke6	ENSMUSG00000073422	H2-Ke6	0.0576089	0.678741	0.878992	-1.13767	44.8541	51.0291
Atn1	ENSMUSG00000004263	Atn1	0.057633	0.678741	0.708036	-1.41236	43.4967	61.4329
Hsdl2	ENSMUSG00000028383	Hsdl2	0.0577393	0.679113	0.0569267	-17.5665	1	17.5665
Nme4	ENSMUSG00000024177	Nme4	0.0577673	0.679113	1	1	1	1
Rtcb	ENSMUSG00000001783	Rtcb	0.0578018	0.679113	1.17234	1.17234	86.5637	73.8384
Arrb1	ENSMUSG00000018909	Arrb1	0.0578385	0.679113	1.43565	1.43565	38.3248	26.6952
Mrpl11	ENSMUSG00000024902	Mrpl11	0.0578402	0.679113	0.862008	-1.16008	129.467	150.192
Nos1ap	ENSMUSG00000038473	Nos1ap	0.0579244	0.679688	1	1	1	1
Mrps28	ENSMUSG00000040269	Mrps28	0.0579815	0.679945	0.818635	-1.22155	41.6915	50.9281
AI593442	ENSMUSG00000078307	AI593442	0.0580582	0.680432	0.909137	-1.09994	155.873	171.452
Ncf2	ENSMUSG00000026480	Ncf2	0.0582038	0.681725	1	1	1	1
mt-Nd4	ENSMUSG00000064363	mt-Nd4	0.0582814	0.681847	1.14158	1.14158	6943.55	6082.42
Trip13	ENSMUSG00000021569	Trip13	0.0583059	0.681847	1	1	1	1
Srr	ENSMUSG00000001323	Srr	0.0583221	0.681847	0.763691	-1.30943	38.5424	50.4686
Bivm	ENSMUSG00000041684	Bivm	0.0583553	0.681847	1	1	1	1
Iba57	ENSMUSG00000049287	Iba57	0.0584266	0.682057	1	1	1	1
2210408I21Rik	ENSMUSG00000071252	2210408I21Rik	0.0584438	0.682057	1	1	1	1
Cdc25b	ENSMUSG00000027330	Cdc25b	0.0584863	0.68214	0.0485639	-20.5914	1	20.5914
Adcy8	ENSMUSG00000022376	Adcy8	0.0585851	0.6825	1	1	1	1
Ercc3	ENSMUSG00000024382	Ercc3	0.0585878	0.6825	0.0410538	-24.3583	1	24.3583
Actr1a	ENSMUSG00000025228	Actr1a	0.0586414	0.682713	1.16732	1.16732	111.882	95.8447
Syndig1	ENSMUSG00000074736	Syndig1	0.0586978	0.682916	0.846768	-1.18096	42.5059	50.1978
Tpd52	ENSMUSG00000027506	Tpd52	0.0587295	0.682916	0.880286	-1.13599	51.2871	58.2619
Ccn3	ENSMUSG00000037362	Ccn3	0.0588182	0.683537	0.827576	-1.20835	56.0131	67.6833
Dglucy	ENSMUSG00000021185	Dglucy	0.0589068	0.684155	1	1	1	1
Vps28	ENSMUSG00000115987	Vps28	0.059151	0.684784	0.851604	-1.17425	130.572	153.325
Smco4	ENSMUSG00000058173	Smco4	0.0591522	0.684784	1	1	1	1
Ap4m1	ENSMUSG00000019518	Ap4m1	0.0591525	0.684784	1	1	1	1
Atp6v1g1	ENSMUSG00000039105	Atp6v1g1	0.0591532	0.684784	0.912362	-1.09606	218.162	239.118
Ndufb6	ENSMUSG00000071014	Ndufb6	0.0591534	0.684784	0.961045	-1.04053	396.257	412.319
Hdhd5	ENSMUSG00000058979	Hdhd5	0.0591736	0.684784	1	1	1	1
Ppp3cc	ENSMUSG00000022092	Ppp3cc	0.0592198	0.684908	1	1	1	1
Dhrs7b	ENSMUSG00000042569	Dhrs7b	0.0593272	0.685129	0.764351	-1.3083	25.0909	32.8264
Spg20	ENSMUSG00000036580	Spg20	0.0593589	0.685129	1.25557	1.25557	23.5635	18.7672
Ankrd49	ENSMUSG00000031931	Ankrd49	0.0593798	0.685129	1	1	1	1
Kxd1	ENSMUSG00000055553	Kxd1	0.0594386	0.685129	0.73712	-1.35663	35.5021	48.1632
Cep95	ENSMUSG00000018372	Cep95	0.059528	0.685129	1	1	1	1
D630023F18Rik	ENSMUSG00000044816	D630023F18Rik	0.0595333	0.685129	1	1	1	1
Plpp5	ENSMUSG00000031570	Plpp5	0.0595344	0.685129	0.0400311	-24.9806	1	24.9806
Shc1	ENSMUSG00000042626	Shc1	0.0595517	0.685129	1	1	1	1
Agap3	ENSMUSG00000023353	Agap3	0.0595933	0.685129	1.10655	1.10655	268.449	242.599
Eef1a1	ENSMUSG00000037742	Eef1a1	0.0595934	0.685129	1.06671	1.06671	1923.5	1803.2
Fam184a	ENSMUSG00000019856	Fam184a	0.0596389	0.685245	1	1	1	1
Amn1	ENSMUSG00000068250	Amn1	0.0597049	0.685595	0.388922	-2.57121	8.89607	22.8736
Arhgef2	ENSMUSG00000028059	Arhgef2	0.0598676	0.686992	0.895541	-1.11664	69.2483	77.3256
Snw1	ENSMUSG00000021039	Snw1	0.0598976	0.686992	1.2081	1.2081	71.7972	59.4299
Map4k2	ENSMUSG00000024948	Map4k2	0.0599415	0.687087	0.0481007	-20.7897	1	20.7897
2900097C17Rik	ENSMUSG00000102869	2900097C17Rik	0.0600362	0.687765	1.05903	1.05903	937.169	884.931
Rap2b	ENSMUSG00000036894	Rap2b	0.0602017	0.688807	0.806838	-1.23941	45.4458	56.3258
Pgm1	ENSMUSG00000025791	Pgm1	0.0602121	0.688807	0.833231	-1.20015	51.3315	61.6053
Spint2	ENSMUSG00000074227	Spint2	0.0602341	0.688807	1	1	1	1
AV356131	ENSMUSG00000108461	AV356131	0.060364	0.689884	1	1	1	1
Zfp770	ENSMUSG00000040321	Zfp770	0.060618	0.692377	1	1	1	1
Gm20646	ENSMUSG00000093436	Gm20646	0.0607744	0.692876	1	1	1	1
Dusp4	ENSMUSG00000031530	Dusp4	0.0607969	0.692876	1	1	1	1
Eaf1	ENSMUSG00000021890	Eaf1	0.0608471	0.692876	1	1	1	1
Krtcap2	ENSMUSG00000042747	Krtcap2	0.0608808	0.692876	0.909034	-1.10007	129.387	142.335
Bid	ENSMUSG00000004446	Bid	0.0608868	0.692876	1	1	1	1
Trp53inp2	ENSMUSG00000038375	Trp53inp2	0.0609046	0.692876	1.19615	1.19615	57.076	47.7166
Bgn	ENSMUSG00000031375	Bgn	0.0609126	0.692876	1	1	1	1
Plxna3	ENSMUSG00000031398	Plxna3	0.0610097	0.693338	1	1	1	1
Igfbp7	ENSMUSG00000036256	Igfbp7	0.0610522	0.693338	1	1	1	1
Prkag2	ENSMUSG00000028944	Prkag2	0.0610885	0.693338	1.16488	1.16488	105.499	90.5664
Myl12a	ENSMUSG00000024048	Myl12a	0.061154	0.693338	0.814999	-1.227	28.7042	35.2199
Sparcl1	ENSMUSG00000029309	Sparcl1	0.061155	0.693338	1.11079	1.11079	446.623	402.076
Angel1	ENSMUSG00000021257	Angel1	0.0612358	0.693338	1	1	1	1
Coq10a	ENSMUSG00000039914	Coq10a	0.0613272	0.693338	0.928308	-1.07723	49.5688	53.397
Mphosph6	ENSMUSG00000031843	Mphosph6	0.0613389	0.693338	0.0532845	-18.7672	1	18.7672
Gpr17	ENSMUSG00000052229	Gpr17	0.0613442	0.693338	1	1	1	1
Tmem50b	ENSMUSG00000022964	Tmem50b	0.0613566	0.693338	1.12742	1.12742	142.52	126.412
Shb	ENSMUSG00000044813	Shb	0.0613624	0.693338	0.0517974	-19.306	1	19.306
Plekhb1	ENSMUSG00000030701	Plekhb1	0.0613837	0.693338	1.16583	1.16583	60.2619	51.6902
Trappc12	ENSMUSG00000020628	Trappc12	0.0614841	0.693576	0.912023	-1.09646	67.3078	73.8006
Hspe1	ENSMUSG00000073676	Hspe1	0.061494	0.693576	1.09909	1.09909	413.818	376.509
Mcrs1	ENSMUSG00000037570	Mcrs1	0.0615196	0.693576	0.86093	-1.16153	80.0716	93.0059
Saraf	ENSMUSG00000031532	Saraf	0.0616074	0.693576	1.07056	1.07056	285.424	266.612
Insc	ENSMUSG00000048782	Insc	0.061609	0.693576	1	1	1	1
Cc2d1a	ENSMUSG00000036686	Cc2d1a	0.0616201	0.693576	0.780866	-1.28063	24.8648	31.8426
Cenpc1	ENSMUSG00000029253	Cenpc1	0.0616764	0.693726	1	1	1	1
Gm15564	ENSMUSG00000086324	Gm15564	0.0617052	0.693726	1	1	1	1
Slc5a3	ENSMUSG00000089774	Slc5a3	0.0617689	0.693758	1	1	1	1
Mllt11	ENSMUSG00000053192	Mllt11	0.0618345	0.693758	0.966144	-1.03504	455.094	471.041
Rpl37	ENSMUSG00000041841	Rpl37	0.0618346	0.693758	0.941336	-1.06232	1501.01	1594.55
Parl	ENSMUSG00000033918	Parl	0.0618865	0.693758	0.778601	-1.28436	29.6724	38.11
Gli2	ENSMUSG00000048402	Gli2	0.0618876	0.693758	1	1	1	1
Nxt1	ENSMUSG00000036992	Nxt1	0.0619365	0.693905	0.0508939	-19.6487	1	19.6487
Bhlhe22	ENSMUSG00000025128	Bhlhe22	0.0620109	0.694068	1.2269	1.2269	57.0102	46.467
Carf	ENSMUSG00000026017	Carf	0.0620523	0.694068	1	1	1	1
Gria3	ENSMUSG00000001986	Gria3	0.0620588	0.694068	0.907761	-1.10161	180.116	198.417
Rgs11	ENSMUSG00000024186	Rgs11	0.0621564	0.694502	0.798541	-1.25228	23.2944	29.1712
Zbtb20	ENSMUSG00000022708	Zbtb20	0.0621695	0.694502	1.16073	1.16073	114.769	98.8766
Camk2b	ENSMUSG00000057897	Camk2b	0.0622911	0.695458	1.10648	1.10648	521.996	471.762
B9d1	ENSMUSG00000001039	B9d1	0.0624655	0.696067	0.0459367	-21.7691	1	21.7691
1810030O07Rik	ENSMUSG00000044148	1810030O07Rik	0.0625135	0.696067	1	1	1	1
Aox3	ENSMUSG00000064294	Aox3	0.0625229	0.696067	1	1	1	1
Itgb1bp2	ENSMUSG00000031312	Itgb1bp2	0.0625229	0.696067	1	1	1	1
Zfp111	ENSMUSG00000087598	Zfp111	0.0625257	0.696067	1	1	1	1
Pcdhb21	ENSMUSG00000044022	Pcdhb21	0.0625767	0.696073	1	1	1	1
Cacybp	ENSMUSG00000014226	Cacybp	0.0627304	0.696073	0.889686	-1.12399	127.963	143.829
Galnt13	ENSMUSG00000060988	Galnt13	0.0627348	0.696073	1	1	1	1
Ppp1r12b	ENSMUSG00000073557	Ppp1r12b	0.0627433	0.696073	0.755418	-1.32377	18.8708	24.9806
Napepld	ENSMUSG00000044968	Napepld	0.0627475	0.696073	1	1	1	1
Pllp	ENSMUSG00000031775	Pllp	0.0627536	0.696073	1.41312	1.41312	23.6546	16.7393
1700025G04Rik	ENSMUSG00000032666	1700025G04Rik	0.062784	0.696073	0.775722	-1.28912	27.3795	35.2956
9330162012Rik	ENSMUSG00000086448	9330162012Rik	0.0628144	0.696073	1	1	1	1
Sept8	ENSMUSG00000018398	.	0.0629774	0.69712	0.917112	-1.09038	158.039	172.322
Atp1a1	ENSMUSG00000033161	Atp1a1	0.062981	0.69712	0.916181	-1.09149	322.651	352.169
Fam183b	ENSMUSG00000049154	Fam183b	0.0632046	0.698343	1	1	1	1
Rps8	ENSMUSG00000047675	Rps8	0.0632124	0.698343	0.924284	-1.08192	1057.66	1144.31
D630003M21Rik	ENSMUSG00000037813	D630003M21Rik	0.0632587	0.698343	1	1	1	1
Gm10244	ENSMUSG00000068601	Gm10244	0.0632587	0.698343	1	1	1	1
Rasl12	ENSMUSG00000041696	Rasl12	0.0632722	0.698343	1	1	1	1
Adamts4	ENSMUSG00000006403	Adamts4	0.0633495	0.698797	1	1	1	1
Ddx46	ENSMUSG00000021500	Ddx46	0.0634023	0.698871	0.894313	-1.11818	63.0513	70.5024
Dpy19l1	ENSMUSG00000043067	Dpy19l1	0.0634502	0.698871	1	1	1	1
Camk1g	ENSMUSG00000016179	Camk1g	0.0634647	0.698871	0.761856	-1.31258	19.5847	25.7065
9530018F02Rik	ENSMUSG00000112150	9530018F02Rik	0.0636568	0.700588	1	1	1	1
Cavin2	ENSMUSG00000045954	Cavin2	0.0637117	0.700792	1	1	1	1
Gpr68	ENSMUSG00000047415	Gpr68	0.0637869	0.701221	1	1	1	1
Serf1	ENSMUSG00000021643	Serf1	0.0639481	0.702593	0.841532	-1.18831	47.0181	55.8721
Commd2	ENSMUSG00000036513	Commd2	0.0640695	0.702784	0.0486854	-20.54	1	20.54
Pfkp	ENSMUSG00000021196	Pfkp	0.0641248	0.702784	0.853023	-1.1723	118.002	138.334
Brdt	ENSMUSG00000029279	Brdt	0.0641481	0.702784	0.835743	-1.19654	21.6889	25.9516
Gm16105	ENSMUSG00000084849	Gm16105	0.0641851	0.702784	1	1	1	1
Gm49870	ENSMUSG00000117335	Gm49870	0.0641851	0.702784	1	1	1	1
Kmt2c	ENSMUSG00000038056	Kmt2c	0.0642147	0.702784	0.805763	-1.24106	24.7022	30.657
Nampt	ENSMUSG00000020572	Nampt	0.0643022	0.702784	1.42086	1.42086	49.444	34.7987
Pou3f3	ENSMUSG00000045515	Pou3f3	0.0643292	0.702784	1.2866	1.2866	117.021	90.9539
Spata7	ENSMUSG00000021007	Spata7	0.0644646	0.702784	0.0487003	-20.5338	1	20.5338
Tm9sf3	ENSMUSG00000025016	Tm9sf3	0.0644849	0.702784	0.9	-1.11111	126.354	140.394
Prr7	ENSMUSG00000034686	Prr7	0.064496	0.702784	0.811546	-1.23222	49.0489	60.4388
Mrps17	ENSMUSG00000034211	Mrps17	0.0645705	0.702784	0.797895	-1.2533	72.6449	91.0457
Eva1a	ENSMUSG00000035104	Eva1a	0.0645718	0.702784	1	1	1	1
Rab2a	ENSMUSG00000047187	Rab2a	0.0646147	0.702784	0.935231	-1.06925	397.518	425.047
Itpka	ENSMUSG00000027296	Itpka	0.0646154	0.702784	0.972554	-1.02822	834.85	858.41
Chac1	ENSMUSG00000027313	Chac1	0.0646161	0.702784	1	1	1	1
Lgals9	ENSMUSG00000001123	Lgals9	0.0646468	0.702784	1	1	1	1
Tsg101	ENSMUSG00000014402	Tsg101	0.0647491	0.702784	0.843512	-1.18552	85.114	100.904
Ctif	ENSMUSG00000052928	Ctif	0.0648051	0.702784	1.39089	1.39089	28.0276	20.1508
Ndufv2	ENSMUSG00000024099	Ndufv2	0.0648519	0.702784	0.937814	-1.06631	392.199	418.206
Ncdn	ENSMUSG00000028833	Ncdn	0.0648519	0.702784	0.956423	-1.04556	2017.58	2109.5
Aebp2	ENSMUSG00000030232	Aebp2	0.0649248	0.702784	1.26171	1.26171	56.5753	44.8403
R3hdm1	ENSMUSG00000056211	R3hdm1	0.064963	0.702784	0.897356	-1.11438	141.181	157.33
Klk6	ENSMUSG00000050063	Klk6	0.0650298	0.702784	1	1	1	1
Heyl	ENSMUSG00000032744	Heyl	0.0650298	0.702784	1	1	1	1
Aspdh	ENSMUSG00000038704	Aspdh	0.0650298	0.702784	1	1	1	1
5430402O13Rik	ENSMUSG00000085776	5430402O13Rik	0.0650298	0.702784	1	1	1	1
Sbf1	ENSMUSG00000036529	Sbf1	0.0650852	0.702784	1.12325	1.12325	133.53	118.878
Gabarapl2	ENSMUSG00000031950	Gabarapl2	0.0650885	0.702784	0.893303	-1.11944	336.568	376.768
Mt3	ENSMUSG00000031760	Mt3	0.065089	0.702784	0.957445	-1.04445	2227.99	2327.01
Aar2	ENSMUSG00000027628	Aar2	0.0651437	0.702784	0.874923	-1.14296	34.964	39.9624
Nrn1l	ENSMUSG00000044287	Nrn1l	0.0652034	0.702784	1	1	1	1
Lonp2	ENSMUSG00000047866	Lonp2	0.06521	0.702784	0.888908	-1.12498	72.6442	81.723
Xrn1	ENSMUSG00000032410	Xrn1	0.0652448	0.702784	0.0569267	-17.5665	1	17.5665
Whamm	ENSMUSG00000045795	Whamm	0.0653163	0.702784	1	1	1	1
Atf4	ENSMUSG00000042406	Atf4	0.0653193	0.702784	1.12482	1.12482	184.769	164.266
Kcnh1	ENSMUSG00000058248	Kcnh1	0.0653446	0.702784	1	1	1	1
Klhl9	ENSMUSG00000070923	Klhl9	0.0653592	0.702784	0.807568	-1.23829	60.5293	74.9526
Arf6	ENSMUSG00000044147	Arf6	0.0653871	0.702784	0.0617583	-16.1922	1	16.1922
Eml4	ENSMUSG00000032624	Eml4	0.06542	0.702784	1	1	1	1
Tril	ENSMUSG00000043496	Tril	0.0655261	0.703327	1	1	1	1
Asap2	ENSMUSG00000052632	Asap2	0.0655434	0.703327	0.626342	-1.59657	25.1647	40.1773
Borcs7	ENSMUSG00000062376	Borcs7	0.065607	0.703618	0.865642	-1.15521	45.5888	52.6647
Nr3c2	ENSMUSG00000031618	Nr3c2	0.0656773	0.703654	0.884732	-1.13029	146.871	166.006
Pak1	ENSMUSG00000030774	Pak1	0.0656831	0.703654	1.11361	1.11361	219.407	197.023
Tnr	ENSMUSG00000015829	Tnr	0.0657495	0.703975	0.782186	-1.27847	40.2485	51.4564
mt-Nd3	ENSMUSG00000064360	mt-Nd3	0.0658044	0.70417	1.12281	1.12281	1986.66	1769.37
Urod	ENSMUSG00000028684	Urod	0.0658406	0.70417	1.22113	1.22113	29.7307	24.3469
Taf7	ENSMUSG00000051316	Taf7	0.0659959	0.705224	1	1	1	1
Ormdl1	ENSMUSG00000026097	Ormdl1	0.0660121	0.705224	1	1	1	1
Pamr1	ENSMUSG00000027188	Pamr1	0.0660856	0.705619	1	1	1	1
Ncstn	ENSMUSG00000003458	Ncstn	0.0661703	0.705842	0.804512	-1.24299	24.2104	30.0933
Limd1	ENSMUSG00000025239	Limd1	0.0662029	0.705842	1	1	1	1
Bloc1s6	ENSMUSG00000005804	Bloc1s6	0.066216	0.705842	0.82263	-1.21561	34.2234	41.6024
Tpcn1	ENSMUSG00000032741	Tpcn1	0.0662817	0.706153	1	1	1	1
Gtpbp3	ENSMUSG00000007610	Gtpbp3	0.066363	0.706622	1	1	1	1
Rab27b	ENSMUSG00000024511	Rab27b	0.0663989	0.706622	0.763155	-1.31035	29.4001	38.5244
Dock3	ENSMUSG00000039716	Dock3	0.0664813	0.70681	0.819945	-1.21959	69.2622	84.4717
Gprasp2	ENSMUSG00000072966	Gprasp2	0.0664964	0.70681	0.863233	-1.15844	66.8552	77.4475
Kif1a	ENSMUSG00000014602	Kif1a	0.0665263	0.70681	1.11235	1.11235	214.32	192.673
Nup85	ENSMUSG00000020739	Nup85	0.0665807	0.706999	0.0424842	-23.5382	1	23.5382
Mdc1	ENSMUSG00000061607	Mdc1	0.0667404	0.707596	1	1	1	1
Stk32b	ENSMUSG00000029123	Stk32b	0.0667468	0.707596	1	1	1	1
Gm26935	ENSMUSG00000098146	Gm26935	0.0667468	0.707596	1	1	1	1
Akr1e1	ENSMUSG00000045410	Akr1e1	0.0668488	0.707916	0.740852	-1.3498	24.9311	33.6519
Lgalsl	ENSMUSG00000042363	Lgalsl	0.0668501	0.707916	0.802531	-1.24606	39.963	49.7961
A930004D18Rik	ENSMUSG00000054057	A930004D18Rik	0.0669703	0.708574	1	1	1	1
Tmem136	ENSMUSG00000048503	.	0.0669964	0.708574	1	1	1	1
Carmil1	ENSMUSG00000021338	Carmil1	0.0672021	0.708574	1	1	1	1
March8	ENSMUSG00000025702	.	0.0672039	0.708574	1	1	1	1
Pgam5	ENSMUSG00000029500	Pgam5	0.0672057	0.708574	0.756062	-1.32264	35.5385	47.0048
2810468N07Rik	ENSMUSG00000091475	.	0.067248	0.708574	1	1	1	1
Lig1	ENSMUSG00000056394	Lig1	0.0672844	0.708574	1	1	1	1
Tmem98	ENSMUSG00000035413	Tmem98	0.0673052	0.708574	1	1	1	1
Ccz1	ENSMUSG00000029617	Ccz1	0.0673157	0.708574	0.731985	-1.36615	22.6582	30.9544
Rbm4	ENSMUSG00000094936	Rbm4	0.067346	0.708574	1.2777	1.2777	27.1495	21.2488
Gtpbp10	ENSMUSG00000040464	Gtpbp10	0.06741	0.708574	1	1	1	1
Cutc	ENSMUSG00000025193	Cutc	0.067457	0.708574	1	1	1	1
Sar1a	ENSMUSG00000020088	Sar1a	0.0674889	0.708574	1.08275	1.08275	140.962	130.19
Ift57	ENSMUSG00000032965	Ift57	0.0674901	0.708574	0.909943	-1.09897	46.0297	50.5852
Sec14l1	ENSMUSG00000020823	Sec14l1	0.0674964	0.708574	0.937042	-1.06719	175.726	187.533
Rpl41	ENSMUSG00000093674	Rpl41	0.067499	0.708574	0.96802	-1.03304	1731.6	1788.81
Mir124a-1hg	ENSMUSG00000097545	Mir124a-1hg	0.0675765	0.708661	0.801287	-1.24799	80.5911	100.577
Gpr39	ENSMUSG00000026343	Gpr39	0.0675806	0.708661	1	1	1	1
Zxdc	ENSMUSG00000034430	Zxdc	0.0677298	0.709841	1	1	1	1
Inppl1	ENSMUSG00000032737	Inppl1	0.0677788	0.70997	1	1	1	1
Nudt17	ENSMUSG00000028100	Nudt17	0.0678329	0.710151	1	1	1	1
Zfp951	ENSMUSG00000072774	Zfp951	0.0678728	0.710184	1	1	1	1
Mrpl13	ENSMUSG00000022370	Mrpl13	0.0679522	0.710318	0.885606	-1.12917	92.9086	104.91
Taok2	ENSMUSG00000059981	Taok2	0.0680019	0.710318	1	1	1	1
Nupr1l	ENSMUSG00000095789	Nupr1l	0.0680587	0.710318	1	1	1	1
Rps6kl1	ENSMUSG00000019235	Rps6kl1	0.0680953	0.710318	0.761486	-1.31322	36.985	48.5695
Apod	ENSMUSG00000022548	Apod	0.0681289	0.710318	1.71215	1.71215	45.2485	26.4278
Erap1	ENSMUSG00000021583	Erap1	0.0681695	0.710318	1	1	1	1
Cd164	ENSMUSG00000019818	Cd164	0.0681836	0.710318	0.045657	-21.9025	1	21.9025
R3hcc1l	ENSMUSG00000025184	R3hcc1l	0.0682272	0.710318	1	1	1	1
Ace	ENSMUSG00000020681	Ace	0.068255	0.710318	1	1	1	1
Fzd1	ENSMUSG00000044674	Fzd1	0.068255	0.710318	1	1	1	1
Gm19345	ENSMUSG00000092216	Gm19345	0.0683591	0.710318	1	1	1	1
Chuk	ENSMUSG00000025199	Chuk	0.0683632	0.710318	1	1	1	1
Ap4s1	ENSMUSG00000020955	Ap4s1	0.0683634	0.710318	0.760395	-1.31511	79.3231	104.318
Wnt9a	ENSMUSG00000000126	Wnt9a	0.0684353	0.710389	1	1	1	1
Emcn	ENSMUSG00000054690	Emcn	0.0684914	0.710389	1	1	1	1
Acadvl	ENSMUSG00000018574	Acadvl	0.0685501	0.710389	1.3438	1.3438	22.728	16.9132
Chmp7	ENSMUSG00000034190	Chmp7	0.0685527	0.710389	0.852316	-1.17327	59.9997	70.396
Gm35823	ENSMUSG00000115311	Gm35823	0.0685541	0.710389	1	1	1	1
Vps54	ENSMUSG00000020128	Vps54	0.0686525	0.711028	0.0510841	-19.5756	1	19.5756
Dtx3	ENSMUSG00000040415	Dtx3	0.0687102	0.711245	0.87346	-1.14487	125.856	144.089
Ddost	ENSMUSG00000028757	Ddost	0.0687491	0.711266	0.897911	-1.1137	75.1962	83.7457
Rnf19b	ENSMUSG00000028793	Rnf19b	0.068868	0.711773	0.713006	-1.40251	31.0457	43.5421
Luzp2	ENSMUSG00000063297	Luzp2	0.0689026	0.711773	0.676363	-1.4785	24.9352	36.8665
Gatd3a	ENSMUSG00000053329	Gatd3a	0.0689086	0.711773	0.849551	-1.17709	76.914	90.5349
Cyp2j6	ENSMUSG00000052914	Cyp2j6	0.0690726	0.712614	1	1	1	1
Scyl2	ENSMUSG00000069539	Scyl2	0.0690757	0.712614	1	1	1	1
Zeb2	ENSMUSG00000026872	Zeb2	0.0691006	0.712614	0.915059	-1.09283	197.46	215.79
Cox6c	ENSMUSG00000014313	Cox6c	0.0692293	0.71356	0.962541	-1.03892	2022.76	2101.48
Prrc1	ENSMUSG00000024594	Prrc1	0.0694443	0.715394	1	1	1	1
Ercc6	ENSMUSG00000054051	Ercc6	0.0695028	0.715616	1	1	1	1
Fgd6	ENSMUSG00000020021	Fgd6	0.0695562	0.715669	1	1	1	1
Alkbh1	ENSMUSG00000079036	Alkbh1	0.0696057	0.715669	1	1	1	1
Eif2b5	ENSMUSG00000003235	Eif2b5	0.0696191	0.715669	1.25589	1.25589	46.3394	36.8978
Lemd3	ENSMUSG00000048661	Lemd3	0.0698387	0.716829	0.750582	-1.3323	21.2536	28.3162
Tsr2	ENSMUSG00000025264	Tsr2	0.0699544	0.716829	0.792267	-1.2622	32.2016	40.6448
Elavl3	ENSMUSG00000003410	Elavl3	0.0699558	0.716829	1.13998	1.13998	103.79	91.0457
Dnajb9	ENSMUSG00000014905	Dnajb9	0.0700983	0.716829	0.853878	-1.17113	44.1371	51.6902
Aph1a	ENSMUSG00000015750	Aph1a	0.070105	0.716829	0.66079	-1.51334	22.7613	34.4456
Slc35a3	ENSMUSG00000027957	Slc35a3	0.070107	0.716829	1	1	1	1
Rnaseh2c	ENSMUSG00000024925	Rnaseh2c	0.0701818	0.716829	0.886498	-1.12803	45.8683	51.741
Mok	ENSMUSG00000056458	Mok	0.0702042	0.716829	1	1	1	1
Pitpnb	ENSMUSG00000050017	Pitpnb	0.0702069	0.716829	1.30587	1.30587	78.9547	60.4614
Tcp1	ENSMUSG00000068039	Tcp1	0.0702317	0.716829	0.906137	-1.10359	207.745	229.265
Vdac1	ENSMUSG00000020402	Vdac1	0.0702341	0.716829	1.15609	1.15609	296.915	256.826
Ppp2r1a	ENSMUSG00000007564	Ppp2r1a	0.0702343	0.716829	0.96526	-1.03599	715.802	741.564
Map1a	ENSMUSG00000027254	Map1a	0.0702343	0.716829	1.09171	1.09171	265.136	242.863
Ctbs	ENSMUSG00000028189	Ctbs	0.070287	0.716829	1	1	1	1
Zfp516	ENSMUSG00000058881	Zfp516	0.0703531	0.716829	1	1	1	1
Dynll2	ENSMUSG00000020483	Dynll2	0.0704874	0.716829	1.11048	1.11048	265.65	239.22
Alkbh3	ENSMUSG00000040174	Alkbh3	0.0705548	0.716829	1	1	1	1
Cebpa	ENSMUSG00000034957	Cebpa	0.0705942	0.716829	1	1	1	1
Atp11a	ENSMUSG00000031441	Atp11a	0.0706339	0.716829	1	1	1	1
Smug1	ENSMUSG00000036061	Smug1	0.0707809	0.716829	1	1	1	1
Blm	ENSMUSG00000030528	Blm	0.0707857	0.716829	1	1	1	1
Gm16099	ENSMUSG00000087114	Gm16099	0.0708433	0.716829	1	1	1	1
Nmb	ENSMUSG00000025723	Nmb	0.0711239	0.716829	1	1	1	1
Smarce1	ENSMUSG00000037935	Smarce1	0.071183	0.716829	0.718882	-1.39105	23.4341	32.598
Coa5	ENSMUSG00000026112	Coa5	0.0713079	0.716829	1.10861	1.10861	55.9801	50.496
Taf6	ENSMUSG00000036980	Taf6	0.0714143	0.716829	0.0415786	-24.0508	1	24.0508
4921504A21Rik	ENSMUSG00000097626	4921504A21Rik	0.0714757	0.716829	1	1	1	1
Rnaseh2a	ENSMUSG00000052926	Rnaseh2a	0.0714863	0.716829	1	1	1	1
Zfp553	ENSMUSG00000045598	Zfp553	0.0717216	0.716829	1	1	1	1
Uck2	ENSMUSG00000026558	Uck2	0.07194	0.716829	0.0477755	-20.9312	1	20.9312
Casd1	ENSMUSG00000015189	Casd1	0.0719924	0.716829	0.928353	-1.07718	67.0307	72.2038
Adamts2	ENSMUSG00000036545	Adamts2	0.0720141	0.716829	1	1	1	1
Irf5	ENSMUSG00000029771	Irf5	0.072045	0.716829	1	1	1	1
Pak7	ENSMUSG00000039913	Pak7	0.0723174	0.716829	0.72503	-1.37925	18.5503	25.5855
Cbln1	ENSMUSG00000031654	Cbln1	0.0724993	0.716829	1	1	1	1
Miat	ENSMUSG00000097767	Miat	0.0725005	0.716829	0.837892	-1.19347	144.611	172.589
Gabra4	ENSMUSG00000029211	Gabra4	0.072511	0.716829	0.812254	-1.23114	59.3713	73.0945
Cemip	ENSMUSG00000052353	Cemip	0.0725366	0.716829	1	1	1	1
Chrm3	ENSMUSG00000046159	Chrm3	0.0727183	0.716829	0.78951	-1.26661	47.3348	59.9546
Banp	ENSMUSG00000025316	Banp	0.0727874	0.716829	1.2189	1.2189	25.3804	20.8224
Chchd10	ENSMUSG00000049422	Chchd10	0.0727993	0.716829	0.940687	-1.06305	683.32	726.405
Klk9	ENSMUSG00000047884	Klk9	0.0728586	0.716829	1	1	1	1
1700001L05Rik	ENSMUSG00000075511	1700001L05Rik	0.0728616	0.716829	1	1	1	1
Gstt1	ENSMUSG00000001663	Gstt1	0.0728826	0.716829	1	1	1	1
Arrb2	ENSMUSG00000060216	Arrb2	0.072884	0.716829	0.809426	-1.23544	42.4793	52.4807
Dusp11	ENSMUSG00000030002	Dusp11	0.0729259	0.716829	0.36772	-2.71946	9.46303	25.7343
Snip1	ENSMUSG00000050213	Snip1	0.0730984	0.716829	1	1	1	1
E130102H24Rik	ENSMUSG00000086782	E130102H24Rik	0.0731376	0.716829	1	1	1	1
Frg1	ENSMUSG00000031590	Frg1	0.0731625	0.716829	0.0433015	-23.0939	1	23.0939
Plekhm1	ENSMUSG00000034247	Plekhm1	0.0732099	0.716829	1	1	1	1
Rtf1	ENSMUSG00000027304	Rtf1	0.0733069	0.716829	0.895479	-1.11672	49.5571	55.3415
Tmem223	ENSMUSG00000117924	Tmem223	0.0733108	0.716829	0.937884	-1.06623	144.431	153.996
Zfp467	ENSMUSG00000068551	Zfp467	0.0733461	0.716829	0.774423	-1.29128	28.555	36.8726
Zfp930	ENSMUSG00000059897	Zfp930	0.0733809	0.716829	1	1	1	1
Llgl1	ENSMUSG00000020536	Llgl1	0.0735223	0.716829	1	1	1	1
Blvra	ENSMUSG00000001999	Blvra	0.0735802	0.716829	0.0555285	-18.0088	1	18.0088
Ldah	ENSMUSG00000037669	Ldah	0.0737586	0.716829	1.23926	1.23926	25.5607	20.6259
Rian	ENSMUSG00000097451	Rian	0.0738328	0.716829	0.93149	-1.07355	182.531	195.955
Epn1	ENSMUSG00000035203	Epn1	0.0738465	0.716829	1.07463	1.07463	310.323	288.773
Dennd6b	ENSMUSG00000015377	Dennd6b	0.0739018	0.716829	0.833276	-1.20008	22.4005	26.8824
Samd4	ENSMUSG00000021838	Samd4	0.0739355	0.716829	1	1	1	1
A730063M14Rik	ENSMUSG00000112639	A730063M14Rik	0.0741942	0.716829	1	1	1	1
Reep1	ENSMUSG00000052852	Reep1	0.0742637	0.716829	0.885437	-1.12939	65.0209	73.4337
Rsph9	ENSMUSG00000023966	Rsph9	0.0742779	0.716829	0.0523329	-19.1084	1	19.1084
Grk3	ENSMUSG00000042249	Grk3	0.0742842	0.716829	1	1	1	1
Tnrc6a	ENSMUSG00000052707	Tnrc6a	0.0742981	0.716829	0.0428093	-23.3594	1	23.3594
Vav3	ENSMUSG00000033721	Vav3	0.0743097	0.716829	1	1	1	1
Cacng5	ENSMUSG00000040373	Cacng5	0.0743097	0.716829	1	1	1	1
Spef2	ENSMUSG00000072663	Spef2	0.0744348	0.716829	1	1	1	1
2500002B13Rik	ENSMUSG00000096917	2500002B13Rik	0.074525	0.716829	1	1	1	1
Clic4	ENSMUSG00000037242	Clic4	0.0746178	0.716829	1	1	1	1
Lbr	ENSMUSG00000004880	Lbr	0.0746228	0.716829	1	1	1	1
Rpl36	ENSMUSG00000057863	Rpl36	0.07464	0.716829	0.958312	-1.0435	752.225	784.948
B3galnt1	ENSMUSG00000043300	B3galnt1	0.0746617	0.716829	0.64291	-1.55543	28.9925	45.0957
Zfp628	ENSMUSG00000074406	Zfp628	0.0746707	0.716829	1	1	1	1
Pdcd4	ENSMUSG00000024975	Pdcd4	0.0746925	0.716829	1.34254	1.34254	72.1067	53.7092
U2af1l4	ENSMUSG00000078765	U2af1l4	0.074709	0.716829	0.868012	-1.15206	56.1951	64.74
Kcna2	ENSMUSG00000040724	Kcna2	0.0748369	0.716829	1.30679	1.30679	51.1682	39.1557
Fgf12	ENSMUSG00000022523	Fgf12	0.0748812	0.716829	0.883206	-1.13224	49.057	55.5442
Pfn2	ENSMUSG00000027805	Pfn2	0.0749061	0.716829	0.945206	-1.05797	956.109	1011.54
Tagln2	ENSMUSG00000026547	Tagln2	0.0750029	0.716829	1	1	1	1
Cdh10	ENSMUSG00000022321	Cdh10	0.0750409	0.716829	0.689911	-1.44946	25.5607	37.0493
Fbn2	ENSMUSG00000024598	Fbn2	0.0751482	0.716829	1	1	1	1
Gm12184	ENSMUSG00000078154	Gm12184	0.0752438	0.716829	1	1	1	1
Vsx2	ENSMUSG00000021239	Vsx2	0.0752438	0.716829	1	1	1	1
Lyl1	ENSMUSG00000034041	Lyl1	0.0752438	0.716829	1	1	1	1
Gm4787	ENSMUSG00000072974	Gm4787	0.0752438	0.716829	1	1	1	1
Frmpd2	ENSMUSG00000108841	Frmpd2	0.0752438	0.716829	1	1	1	1
Gm43598	ENSMUSG00000106927	Gm43598	0.0752438	0.716829	1	1	1	1
Sp110	ENSMUSG00000070034	Sp110	0.0752438	0.716829	1	1	1	1
A330035P11Rik	ENSMUSG00000085615	A330035P11Rik	0.0752438	0.716829	1	1	1	1
Stap1	ENSMUSG00000029254	Stap1	0.0752438	0.716829	1	1	1	1
D430040D24Rik	ENSMUSG00000087589	D430040D24Rik	0.0752438	0.716829	1	1	1	1
Gm10754	ENSMUSG00000074776	Gm10754	0.0752438	0.716829	1	1	1	1
Agbl2	ENSMUSG00000040812	Agbl2	0.0752438	0.716829	1	1	1	1
9430037G07Rik	ENSMUSG00000097073	9430037G07Rik	0.0752438	0.716829	1	1	1	1
4930500F10Rik	ENSMUSG00000097592	4930500F10Rik	0.0752438	0.716829	1	1	1	1
Pkhd1l1	ENSMUSG00000038725	Pkhd1l1	0.0752438	0.716829	1	1	1	1
Zfp296	ENSMUSG00000011267	Zfp296	0.0752438	0.716829	1	1	1	1
Gstp2	ENSMUSG00000038155	Gstp2	0.0752438	0.716829	1	1	1	1
Col2a1	ENSMUSG00000022483	Col2a1	0.0752438	0.716829	1	1	1	1
Gm15328	ENSMUSG00000086095	Gm15328	0.0752438	0.716829	1	1	1	1
Adora2a	ENSMUSG00000020178	Adora2a	0.0752438	0.716829	1	1	1	1
A630019I02Rik	ENSMUSG00000114968	A630019I02Rik	0.0752438	0.716829	1	1	1	1
4833417C18Rik	ENSMUSG00000086015	4833417C18Rik	0.0752438	0.716829	1	1	1	1
Gm10545	ENSMUSG00000073594	Gm10545	0.0752438	0.716829	1	1	1	1
Afmid	ENSMUSG00000017718	Afmid	0.0752438	0.716829	1	1	1	1
B830012L14Rik	ENSMUSG00000098202	B830012L14Rik	0.0752438	0.716829	1	1	1	1
Dnmt3l	ENSMUSG00000000730	Dnmt3l	0.0752438	0.716829	1	1	1	1
4930515G01Rik	ENSMUSG00000092183	4930515G01Rik	0.0752438	0.716829	1	1	1	1
Clrn1	ENSMUSG00000043850	Clrn1	0.0752438	0.716829	1	1	1	1
Gm14317	ENSMUSG00000086179	Gm14317	0.0752438	0.716829	1	1	1	1
Cep72	ENSMUSG00000021572	Cep72	0.0752438	0.716829	1	1	1	1
Dok2	ENSMUSG00000022102	Dok2	0.0752438	0.716829	1	1	1	1
Spata3	ENSMUSG00000026226	Spata3	0.0752438	0.716829	1	1	1	1
4930502E18Rik	ENSMUSG00000055555	.	0.0752438	0.716829	1	1	1	1
Gm16098	ENSMUSG00000086754	Gm16098	0.0752438	0.716829	1	1	1	1
4933405L10Rik	ENSMUSG00000013158	4933405L10Rik	0.0752438	0.716829	1	1	1	1
Ccdc36	ENSMUSG00000047220	Ccdc36	0.0752438	0.716829	1	1	1	1
[truncated: 17,327 more rows]

## Sheet: CA2+CA3
Gene ID	Ensembl ID	Gene name	P-value (SD vs. NSD)	FDR step up (SD vs. NSD)	Ratio (SD vs. NSD)	Fold change (SD vs. NSD)	Median(SD) (SD vs. NSD)	Median(NSD) (SD vs. NSD)
Gm42418	ENSMUSG00000098178	.	1.70049e-05	0.18771	1.68871	1.68871	677.617	401.262
Psma5	ENSMUSG00000068749	Psma5	2.87874e-05	0.18771	0.773737	-1.29243	100.866	130.362
Homer1	ENSMUSG00000007617	Homer1	3.16193e-05	0.18771	1.52658	1.52658	108.046	70.7764
Ppp4r2	ENSMUSG00000052144	Ppp4r2	4.07174e-05	0.18771	1.3277	1.3277	91.0246	68.5584
Cadm2	ENSMUSG00000064115	Cadm2	4.85641e-05	0.18771	1.22459	1.22459	278.078	227.078
Insyn1	ENSMUSG00000066607	Insyn1	7.53935e-05	0.198058	0.561603	-1.78062	31.6909	56.4294
Ptpn4	ENSMUSG00000026384	Ptpn4	7.59042e-05	0.198058	1.58563	1.58563	48.4995	30.587
Timp2	ENSMUSG00000017466	Timp2	8.1986e-05	0.198058	0.551709	-1.81255	25.5301	46.2745
Ndufa4	ENSMUSG00000029632	Ndufa4	0.000125441	0.240975	0.859463	-1.16352	2113.18	2458.72
Dnajc19	ENSMUSG00000027679	Dnajc19	0.000126569	0.240975	0.81757	-1.22314	103.927	127.117
Pcolce2	ENSMUSG00000015354	Pcolce2	0.000137159	0.240975	1	1	1	1
Arx	ENSMUSG00000035277	Arx	0.00016898	0.272142	1	1	1	1
Clock	ENSMUSG00000029238	Clock	0.000209574	0.311556	1.69694	1.69694	35.3971	20.8593
Ppp1r1a	ENSMUSG00000022490	Ppp1r1a	0.000245296	0.338614	0.831447	-1.20272	280.288	337.109
Nhsl2	ENSMUSG00000079481	Nhsl2	0.000278047	0.340447	23.1738	23.1738	23.1738	1
Tub	ENSMUSG00000031028	Tub	0.000281856	0.340447	1.32137	1.32137	77.287	58.4901
Arpc3	ENSMUSG00000029465	Arpc3	0.00032229	0.362831	0.820187	-1.21923	320.315	390.539
B3galt2	ENSMUSG00000033849	B3galt2	0.000337937	0.362831	0.290469	-3.44271	7.56134	26.0314
Ssr3	ENSMUSG00000027828	Ssr3	0.000383743	0.374773	1.35768	1.35768	82.6213	60.8546
Hspa5	ENSMUSG00000026864	Hspa5	0.000403747	0.374773	1.18731	1.18731	209.728	176.641
Mast3	ENSMUSG00000031833	Mast3	0.000407236	0.374773	1.19951	1.19951	300.775	250.748
Ripply2	ENSMUSG00000047897	Ripply2	0.000455766	0.40037	0.329306	-3.03669	7.44479	22.6075
Dok3	ENSMUSG00000035711	Dok3	0.000514662	0.43245	1	1	1	1
Nap1l3	ENSMUSG00000055733	Nap1l3	0.000548553	0.438526	0.675248	-1.48094	34.8277	51.5777
Gm47163	ENSMUSG00000111977	Gm47163	0.000567274	0.438526	0.0426555	-23.4436	1	23.4436
Wbp1l	ENSMUSG00000047731	Wbp1l	0.000610357	0.442615	20.7111	20.7111	20.7111	1
Snx7	ENSMUSG00000028007	Snx7	0.000618369	0.442615	0.643737	-1.55343	15.3995	23.922
Efhc2	ENSMUSG00000025038	Efhc2	0.000680716	0.463263	1	1	1	1
Tmem203	ENSMUSG00000078201	Tmem203	0.000713265	0.463263	0.0555426	-18.0042	1	18.0042
Fosl2	ENSMUSG00000029135	Fosl2	0.000719129	0.463263	1	1	1	1
Rnf10	ENSMUSG00000041740	Rnf10	0.000777901	0.484959	1.26178	1.26178	117.002	92.7283
Myl12b	ENSMUSG00000034868	Myl12b	0.000865736	0.491008	0.886662	-1.12783	664.401	749.329
Psenen	ENSMUSG00000036835	Psenen	0.000908984	0.491008	0.804681	-1.24273	88.1121	109.499
Vstm2b	ENSMUSG00000039257	Vstm2b	0.000915113	0.491008	1	1	1	1
Srsf5	ENSMUSG00000021134	Srsf5	0.000939125	0.491008	0.846652	-1.18112	152.656	180.305
Sntg2	ENSMUSG00000020672	Sntg2	0.000963231	0.491008	1	1	1	1
Ctnnd2	ENSMUSG00000022240	Ctnnd2	0.00102617	0.491008	1.26739	1.26739	98.1414	77.4358
Eif5a	ENSMUSG00000078812	Eif5a	0.0010348	0.491008	0.858199	-1.16523	500.266	582.925
Nr4a2	ENSMUSG00000026826	Nr4a2	0.00107659	0.491008	1.74631	1.74631	31.4148	17.9892
Cnnm2	ENSMUSG00000064105	Cnnm2	0.00115829	0.491008	0.637042	-1.56976	18.1986	28.5673
Lgmn	ENSMUSG00000021190	Lgmn	0.00117398	0.491008	0.710932	-1.4066	58.0586	81.6655
Trmt2b	ENSMUSG00000067369	Trmt2b	0.00117559	0.491008	1	1	1	1
Ache	ENSMUSG00000023328	Ache	0.00118391	0.491008	0.648214	-1.5427	39.0056	60.1739
Gapdh	ENSMUSG00000057666	Gapdh	0.00119531	0.491008	0.950782	-1.05177	2973.57	3127.5
Tnfrsf25	ENSMUSG00000024793	Tnfrsf25	0.00121499	0.491008	1	1	1	1
Mrpl50	ENSMUSG00000044018	Mrpl50	0.00123634	0.491008	0.690948	-1.44729	36.4768	52.7924
Mdga2	ENSMUSG00000034912	Mdga2	0.00123842	0.491008	0.0543075	-18.4137	1	18.4137
Rprd1a	ENSMUSG00000040446	Rprd1a	0.00124282	0.491008	1.4515	1.4515	77.7516	53.5663
Errfi1	ENSMUSG00000028967	Errfi1	0.00124492	0.491008	1.78758	1.78758	50.3171	28.1482
Adgrb3	ENSMUSG00000033569	Adgrb3	0.00132832	0.507007	0.712289	-1.40392	54.6946	76.7871
Slc44a5	ENSMUSG00000028360	Slc44a5	0.00133796	0.507007	25.1913	25.1913	25.1913	1
Gm6569	ENSMUSG00000086361	Gm6569	0.00137017	0.509229	1	1	1	1
Fos	ENSMUSG00000021250	Fos	0.00146422	0.521183	1	1	1	1
Donson	ENSMUSG00000022960	Donson	0.00149498	0.521183	1	1	1	1
Zfp839	ENSMUSG00000021271	Zfp839	0.00149689	0.521183	1	1	1	1
Fosb	ENSMUSG00000003545	Fosb	0.00152372	0.521183	1	1	1	1
Mfsd4b4	ENSMUSG00000096687	Mfsd4b4	0.00156609	0.521183	1	1	1	1
Oip5os1	ENSMUSG00000085438	Oip5os1	0.00158744	0.521183	1.20282	1.20282	237.413	197.379
Zfp654	ENSMUSG00000047141	Zfp654	0.00159111	0.521183	18.2691	18.2691	18.2691	1
Rprm	ENSMUSG00000075334	Rprm	0.00167226	0.534094	1	1	1	1
Zfp414	ENSMUSG00000073423	Zfp414	0.0016858	0.534094	0.0530443	-18.8522	1	18.8522
Gse1	ENSMUSG00000031822	Gse1	0.00183702	0.572616	1.30782	1.30782	64.4102	49.2502
Cox6b1	ENSMUSG00000036751	Cox6b1	0.00188217	0.577158	0.870187	-1.14918	746.793	858.199
Pfdn5	ENSMUSG00000001289	Pfdn5	0.00191132	0.577158	0.902283	-1.1083	499.084	553.135
Gm29508	ENSMUSG00000100789	Gm29508	0.0020232	0.601543	1	1	1	1
Mob3b	ENSMUSG00000073910	Mob3b	0.00206197	0.603784	1	1	1	1
Tfrc	ENSMUSG00000022797	Tfrc	0.00222841	0.629982	0.697337	-1.43403	50.0769	71.8116
Plppr5	ENSMUSG00000033342	Plppr5	0.00226114	0.629982	0.738111	-1.35481	37.9237	51.3795
Mri1	ENSMUSG00000004996	Mri1	0.00231974	0.629982	0.0534062	-18.7244	1	18.7244
Ddb1	ENSMUSG00000024740	Ddb1	0.00238319	0.629982	1.25251	1.25251	133.067	106.24
Meig1	ENSMUSG00000026650	Meig1	0.00239877	0.629982	1	1	1	1
Cfl1	ENSMUSG00000056201	Cfl1	0.00251205	0.629982	0.865657	-1.15519	1220.11	1409.46
Carmil2	ENSMUSG00000050357	Carmil2	0.00253913	0.629982	1.33557	1.33557	106.107	79.4469
Adssl1	ENSMUSG00000011148	Adssl1	0.00254883	0.629982	1	1	1	1
Alkbh6	ENSMUSG00000042831	Alkbh6	0.00256039	0.629982	0.625779	-1.59801	27.8144	44.4477
Klhl11	ENSMUSG00000048732	Klhl11	0.00258046	0.629982	1	1	1	1
Nrsn1	ENSMUSG00000048978	Nrsn1	0.00258851	0.629982	1.12375	1.12375	281.901	250.858
Kcns3	ENSMUSG00000043673	Kcns3	0.00265754	0.629982	1	1	1	1
Taok1	ENSMUSG00000017291	Taok1	0.00267126	0.629982	1.25391	1.25391	93.3178	74.4215
Dhrs1	ENSMUSG00000002332	Dhrs1	0.00277546	0.629982	0.74364	-1.34474	50.8809	68.4214
Paqr7	ENSMUSG00000037348	Paqr7	0.0027911	0.629982	1.57422	1.57422	46.5581	29.5754
Tpst2	ENSMUSG00000029344	Tpst2	0.00287573	0.629982	0.688509	-1.45241	25.1709	36.5586
Cog3	ENSMUSG00000034893	Cog3	0.0029418	0.629982	0.0621606	-16.0874	1	16.0874
Larp1	ENSMUSG00000037331	Larp1	0.00299842	0.629982	1.39828	1.39828	58.2513	41.6592
Adarb2	ENSMUSG00000052551	Adarb2	0.00303259	0.629982	1	1	1	1
Omg	ENSMUSG00000049612	Omg	0.00305958	0.629982	0.792055	-1.26254	100.277	126.603
Kcna4	ENSMUSG00000042604	Kcna4	0.0030632	0.629982	0.0438924	-22.783	1	22.783
Fam20c	ENSMUSG00000025854	Fam20c	0.00312012	0.629982	0.642981	-1.55526	18.642	28.993
Manf	ENSMUSG00000032575	Manf	0.00313802	0.629982	1.24772	1.24772	106.127	85.0563
Gpr155	ENSMUSG00000041762	Gpr155	0.00315743	0.629982	1.39068	1.39068	56.5995	40.6993
Herc3	ENSMUSG00000029804	Herc3	0.00316002	0.629982	0.789893	-1.26599	79.3193	100.418
Emc7	ENSMUSG00000055943	Emc7	0.00316281	0.629982	0.862586	-1.1593	143.775	166.68
Sipa1l3	ENSMUSG00000030583	Sipa1l3	0.00318454	0.629982	1.38039	1.38039	100.157	72.5569
Cmtm4	ENSMUSG00000096188	Cmtm4	0.00324725	0.629982	22.068	22.068	22.068	1
Rpl11	ENSMUSG00000059291	Rpl11	0.00325715	0.629982	0.887982	-1.12615	795.418	895.76
Pak7	ENSMUSG00000039913	Pak7	0.00327508	0.629982	1.56007	1.56007	29.472	18.8914
Rpl21	ENSMUSG00000041453	Rpl21	0.00328113	0.629982	0.924927	-1.08117	1492.58	1613.73
Rin1	ENSMUSG00000024883	Rin1	0.00328829	0.629982	1.45777	1.45777	51.1587	35.0938
Rps20	ENSMUSG00000028234	Rps20	0.00330527	0.629982	0.910472	-1.09833	803.865	882.91
Cyp2j6	ENSMUSG00000052914	Cyp2j6	0.00330946	0.629982	1	1	1	1
Mapk3	ENSMUSG00000063065	Mapk3	0.00336727	0.629982	0.71151	-1.40546	55.044	77.3622
Cse1l	ENSMUSG00000002718	Cse1l	0.00346479	0.629982	1.3376	1.3376	61.361	45.874
Kdm2b	ENSMUSG00000029475	Kdm2b	0.00349477	0.629982	20.7111	20.7111	20.7111	1
Slc6a11	ENSMUSG00000030307	Slc6a11	0.00350244	0.629982	0.695848	-1.4371	18.642	26.7903
Kat5	ENSMUSG00000024926	Kat5	0.00351128	0.629982	0.723905	-1.3814	35.4669	48.9939
Sec22b	ENSMUSG00000027879	Sec22b	0.00354695	0.629982	1.32165	1.32165	63.3099	47.9022
Sar1a	ENSMUSG00000020088	Sar1a	0.00355572	0.629982	1.31181	1.31181	161.895	123.414
Epg5	ENSMUSG00000039840	Epg5	0.00355746	0.629982	0.0526458	-18.9949	1	18.9949
Rspo2	ENSMUSG00000051920	Rspo2	0.00356836	0.629982	1	1	1	1
Nufip1	ENSMUSG00000022009	Nufip1	0.00358574	0.629982	0.0758178	-13.1895	1	13.1895
Prkra	ENSMUSG00000002731	Prkra	0.00373931	0.641549	0.0534062	-18.7244	1	18.7244
Cnp	ENSMUSG00000006782	Cnp	0.00373934	0.641549	0.825554	-1.21131	71.4884	86.5945
Mrpl41	ENSMUSG00000036850	Mrpl41	0.00376834	0.641549	0.865501	-1.1554	118.627	137.061
Lars2	ENSMUSG00000035202	Lars2	0.00382202	0.641549	1.45073	1.45073	53.1441	36.6327
Bhlhe22	ENSMUSG00000025128	Bhlhe22	0.00383677	0.641549	1.34769	1.34769	115.551	85.7397
Klf13	ENSMUSG00000052040	Klf13	0.00387375	0.641549	1.33401	1.33401	77.287	57.9357
Nudt8	ENSMUSG00000110949	Nudt8	0.00388395	0.641549	0.147334	-6.78729	1	6.78729
Glmp	ENSMUSG00000001418	Glmp	0.00400365	0.644801	1.41852	1.41852	30.1862	21.28
Rpl22l1	ENSMUSG00000039221	Rpl22l1	0.00405045	0.644801	0.901418	-1.10936	558.104	619.14
Romo1	ENSMUSG00000067847	Romo1	0.00410911	0.644801	0.846685	-1.18108	229.185	270.686
Rps10	ENSMUSG00000052146	Rps10	0.00410911	0.644801	0.87923	-1.13736	651.884	741.426
Trabd	ENSMUSG00000015363	Trabd	0.0041099	0.644801	16.9341	16.9341	16.9341	1
Ralgps2	ENSMUSG00000026594	Ralgps2	0.00413435	0.644801	1.51033	1.51033	38.8595	25.7291
Tmem192	ENSMUSG00000025521	Tmem192	0.00417689	0.644801	1.48562	1.48562	24.462	16.4659
Phf21a	ENSMUSG00000058318	Phf21a	0.00425754	0.644801	7.21464	7.21464	7.21464	1
Slc38a7	ENSMUSG00000036534	Slc38a7	0.00428832	0.644801	0.0468585	-21.3408	1	21.3408
2810410L24Rik	ENSMUSG00000075389	2810410L24Rik	0.00431294	0.644801	1	1	1	1
Larp4	ENSMUSG00000023025	Larp4	0.00432687	0.644801	0.703496	-1.42147	23.2683	33.0752
Tet3	ENSMUSG00000034832	Tet3	0.00433501	0.644801	1	1	1	1
Ei24	ENSMUSG00000062762	Ei24	0.00434694	0.644801	0.731549	-1.36696	50.0507	68.4174
Lyrm2	ENSMUSG00000045854	Lyrm2	0.00444588	0.644801	0.604801	-1.65344	24.7498	40.9222
A930005H10Rik	ENSMUSG00000054426	A930005H10Rik	0.00448339	0.644801	0.734969	-1.3606	17.6872	24.0653
Stt3a	ENSMUSG00000032116	Stt3a	0.00449568	0.644801	19.7851	19.7851	19.7851	1
Cspp1	ENSMUSG00000056763	Cspp1	0.004515	0.644801	1	1	1	1
Srp54a	ENSMUSG00000073079	Srp54a	0.00451821	0.644801	1.4418	1.4418	28.8008	19.9756
Sbsn	ENSMUSG00000046056	Sbsn	0.00453756	0.644801	0.0638789	-15.6546	1	15.6546
Lck	ENSMUSG00000000409	Lck	0.00461666	0.65072	1	1	1	1
Kpna1	ENSMUSG00000022905	Kpna1	0.00467252	0.65072	1.13468	1.13468	108.452	95.5792
Slc7a11	ENSMUSG00000027737	Slc7a11	0.00468707	0.65072	1	1	1	1
Gm7467	ENSMUSG00000098449	Gm7467	0.00476647	0.65072	1	1	1	1
Snrpg	ENSMUSG00000057278	Snrpg	0.00477326	0.65072	0.878536	-1.13826	165.768	188.687
Tmem88b	ENSMUSG00000073680	Tmem88b	0.00479988	0.65072	1	1	1	1
2300009A05Rik	ENSMUSG00000032403	2300009A05Rik	0.00481491	0.65072	0.796079	-1.25616	64.4473	80.956
Asah2	ENSMUSG00000024887	Asah2	0.00488072	0.654579	1	1	1	1
Card19	ENSMUSG00000037960	Card19	0.0049424	0.654579	1	1	1	1
Rab3a	ENSMUSG00000031840	Rab3a	0.00494508	0.654579	0.944023	-1.0593	1168.9	1238.22
Thtpa	ENSMUSG00000045691	Thtpa	0.00513732	0.673084	0.0470651	-21.2472	1	21.2472
Sugp2	ENSMUSG00000036054	Sugp2	0.00515453	0.673084	1.42773	1.42773	47.9678	33.5971
Prmt9	ENSMUSG00000037134	Prmt9	0.00525967	0.682204	0.0657604	-15.2067	1	15.2067
AI987944	ENSMUSG00000056383	AI987944	0.00535886	0.688245	1	1	1	1
Etaa1os	ENSMUSG00000086468	Etaa1os	0.00537747	0.688245	1	1	1	1
Prickle2	ENSMUSG00000030020	Prickle2	0.00541828	0.688906	1.1507	1.1507	170.646	148.298
Ppp2r5c	ENSMUSG00000017843	Ppp2r5c	0.00545632	0.689208	0.866343	-1.15428	232.293	268.131
Rps7	ENSMUSG00000061477	Rps7	0.00561091	0.700858	0.928012	-1.07757	927.721	999.687
Gas7	ENSMUSG00000033066	Gas7	0.0056476	0.700858	1.33564	1.33564	70.8384	53.0369
Cyb561	ENSMUSG00000019590	Cyb561	0.00566817	0.700858	1.44206	1.44206	28.8036	19.9739
Rps15a	ENSMUSG00000008683	Rps15a	0.00572943	0.700858	0.902944	-1.10749	675.746	748.381
Nsmf	ENSMUSG00000006476	Nsmf	0.0058502	0.700858	1.11359	1.11359	509.071	457.146
Fat3	ENSMUSG00000074505	Fat3	0.00589551	0.700858	15.1843	15.1843	15.1843	1
Polr3c	ENSMUSG00000028099	Polr3c	0.0059014	0.700858	0.0600541	-16.6517	1	16.6517
Acat1	ENSMUSG00000032047	Acat1	0.00593063	0.700858	0.822724	-1.21547	61.8583	75.1872
Gm16536	ENSMUSG00000089810	Gm16536	0.00596459	0.700858	1	1	1	1
Adora1	ENSMUSG00000042429	Adora1	0.00601478	0.700858	1.26245	1.26245	194.465	154.038
Rpl35a	ENSMUSG00000060636	Rpl35a	0.0060148	0.700858	0.935543	-1.0689	969.112	1035.88
Elob	ENSMUSG00000055839	Elob	0.0060148	0.700858	0.914921	-1.09299	928.734	1015.1
Synrg	ENSMUSG00000034940	Synrg	0.00602	0.700858	0.703983	-1.42049	28.7998	40.9097
Fbxw17	ENSMUSG00000037816	Fbxw17	0.00625517	0.717891	1	1	1	1
Kctd3	ENSMUSG00000026608	Kctd3	0.0062601	0.717891	1.27393	1.27393	53.384	41.9049
Inhba	ENSMUSG00000041324	Inhba	0.00635058	0.717891	1	1	1	1
Ebp	ENSMUSG00000031168	Ebp	0.00635321	0.717891	18.7415	18.7415	18.7415	1
Rpl29	ENSMUSG00000048758	Rpl29	0.00635658	0.717891	0.901743	-1.10896	580.892	644.189
Hfm1	ENSMUSG00000043410	Hfm1	0.00644767	0.717891	1	1	1	1
4930594M22Rik	ENSMUSG00000085423,ENSMUSG00000075463	4930594M22Rik	0.00644767	0.717891	1	1	1	1
Scarb2	ENSMUSG00000029426	Scarb2	0.00646347	0.717891	0.739007	-1.35317	38.6814	52.3425
Egfl7	ENSMUSG00000026921	Egfl7	0.00668673	0.737448	0.765812	-1.3058	38.6415	50.4582
Nrtn	ENSMUSG00000039481	Nrtn	0.00681088	0.737448	1	1	1	1
Elmod3	ENSMUSG00000056698	Elmod3	0.00681917	0.737448	0.0658509	-15.1858	1	15.1858
Rasd1	ENSMUSG00000049892	Rasd1	0.00685288	0.737448	1.36601	1.36601	126.148	92.3475
Pam16	ENSMUSG00000014301	Pam16	0.00685487	0.737448	0.854254	-1.17061	135.093	158.142
Gm47484	ENSMUSG00000113529	Gm47484	0.0068685	0.737448	1	1	1	1
Slc4a1ap	ENSMUSG00000029141	Slc4a1ap	0.00694251	0.737956	0.589304	-1.69692	13.6594	23.1789
Trim68	ENSMUSG00000073968	Trim68	0.0069496	0.737956	1	1	1	1
Wsb2	ENSMUSG00000029364	Wsb2	0.00704485	0.742007	1.14571	1.14571	305.731	266.847
Urb2	ENSMUSG00000031976	Urb2	0.00716008	0.742007	1	1	1	1
Spout1	ENSMUSG00000039660	Spout1	0.00716408	0.742007	1.50545	1.50545	26.7453	17.7657
Ccdc174	ENSMUSG00000034083	Ccdc174	0.00718266	0.742007	0.0657604	-15.2067	1	15.2067
Ier3ip1	ENSMUSG00000090000	Ier3ip1	0.0071899	0.742007	1.14077	1.14077	124.665	109.282
A530017D24Rik	ENSMUSG00000072847	A530017D24Rik	0.00721811	0.742007	1	1	1	1
Pik3ca	ENSMUSG00000027665	Pik3ca	0.00728044	0.744454	1.41507	1.41507	31.6308	22.3529
Rab30	ENSMUSG00000030643	Rab30	0.00738545	0.745679	1.49158	1.49158	39.3279	26.3667
Ndufs5	ENSMUSG00000028648	Ndufs5	0.00738837	0.745679	0.923173	-1.08322	570.625	618.112
Fxyd5	ENSMUSG00000009687	Fxyd5	0.00740818	0.745679	13.6594	13.6594	13.6594	1
Foxq1	ENSMUSG00000038415	Foxq1	0.0074631	0.747315	1	1	1	1
Cfap20	ENSMUSG00000031796	Cfap20	0.00766431	0.760648	0.815726	-1.2259	53.6932	65.8226
Fam221b	ENSMUSG00000043633	Fam221b	0.00767496	0.760648	1	1	1	1
0610040B10Rik	ENSMUSG00000089889	0610040B10Rik	0.00774108	0.763286	1	1	1	1
Folr1	ENSMUSG00000001827	Folr1	0.00789713	0.77055	1	1	1	1
Ccdc39	ENSMUSG00000027676	Ccdc39	0.00793726	0.77055	1	1	1	1
Josd2	ENSMUSG00000038695	Josd2	0.00803921	0.77055	0.738861	-1.35343	45.1442	61.0997
Kdm7a	ENSMUSG00000042599	Kdm7a	0.00808603	0.77055	1.35726	1.35726	34.8277	25.6603
Ppp1r35	ENSMUSG00000029725	Ppp1r35	0.00809087	0.77055	0.719034	-1.39075	17.1324	23.827
Grcc10	ENSMUSG00000072772	Grcc10	0.00809357	0.77055	0.906677	-1.10293	463.587	511.303
Ostm1	ENSMUSG00000038280	Ostm1	0.00812816	0.77055	1.39025	1.39025	80.4139	57.8414
Entr1	ENSMUSG00000026927	Entr1	0.00813372	0.77055	0.763034	-1.31056	45.7807	59.9983
Akap8	ENSMUSG00000024045	Akap8	0.00820993	0.773976	0.711375	-1.40573	25.8982	36.4058
2310040G24Rik	ENSMUSG00000101655	2310040G24Rik	0.00827615	0.776431	1	1	1	1
Rpl15	ENSMUSG00000012405	Rpl15	0.00839777	0.781148	0.902006	-1.10864	590.381	654.521
Taf2	ENSMUSG00000037343	Taf2	0.00848328	0.781148	1.58784	1.58784	24.5037	15.4321
Smarce1	ENSMUSG00000037935	Smarce1	0.00852611	0.781148	0.763149	-1.31036	22.7727	29.8405
D11Wsu47e	ENSMUSG00000041623	D11Wsu47e	0.00858759	0.781148	1	1	1	1
Hars2	ENSMUSG00000019143	Hars2	0.00858979	0.781148	1.68437	1.68437	22.216	13.1895
Cplx2	ENSMUSG00000025867	Cplx2	0.00862538	0.781148	1.1691	1.1691	389.706	333.338
Ndufa6	ENSMUSG00000022450	Ndufa6	0.00862538	0.781148	0.871861	-1.14697	620.798	712.038
Ppia	ENSMUSG00000071866	Ppia	0.00868313	0.781148	0.955432	-1.04665	2999.26	3139.16
Zfp46	ENSMUSG00000051351	Zfp46	0.00870848	0.781148	0.0534062	-18.7244	1	18.7244
Tcf20	ENSMUSG00000041852	Tcf20	0.00873062	0.781148	1.39092	1.39092	26.2623	18.8813
Chkb	ENSMUSG00000022617	Chkb	0.00883935	0.782066	0.707846	-1.41274	16.2937	23.0187
Sumo2	ENSMUSG00000020738	Sumo2	0.00885848	0.782066	0.884215	-1.13095	401.561	454.144
Map2k5	ENSMUSG00000058444	Map2k5	0.0088964	0.782066	1.20095	1.20095	57.0466	47.5012
Dazap1	ENSMUSG00000069565	Dazap1	0.00896042	0.782066	0.661685	-1.51129	24.6462	37.2477
Aco1	ENSMUSG00000028405	Aco1	0.00897785	0.782066	1	1	1	1
Mkks	ENSMUSG00000027274	Mkks	0.00900272	0.782066	1.43703	1.43703	26.3045	18.3048
1700016K19Rik	ENSMUSG00000053783	1700016K19Rik	0.00909559	0.782066	1	1	1	1
Ulk2	ENSMUSG00000004798	Ulk2	0.00914513	0.782066	1.20625	1.20625	74.8293	62.0346
Pbdc1	ENSMUSG00000031226	Pbdc1	0.00919851	0.782066	0.747958	-1.33697	18.5953	24.8614
Emb	ENSMUSG00000021728	Emb	0.00925963	0.782066	0.783568	-1.27621	24.2993	31.0111
Ndufc2	ENSMUSG00000030647	Ndufc2	0.00927998	0.782066	0.895869	-1.11623	383.089	427.617
Optn	ENSMUSG00000026672	Optn	0.00929231	0.782066	1	1	1	1
1700030J22Rik	ENSMUSG00000031847	1700030J22Rik	0.00936249	0.782066	1	1	1	1
Tac1	ENSMUSG00000061762	Tac1	0.0094565	0.782066	1	1	1	1
Tab3	ENSMUSG00000035476	Tab3	0.009465	0.782066	7.43763	7.43763	7.43763	1
Syngr3	ENSMUSG00000007021	Syngr3	0.0095287	0.782066	1.16779	1.16779	249.036	213.253
Nop10	ENSMUSG00000027133	Nop10	0.00952879	0.782066	0.854591	-1.17015	263.409	308.228
Fgf9	ENSMUSG00000021974	Fgf9	0.00962413	0.782066	17.6342	17.6342	17.6342	1
Atp5mpl	ENSMUSG00000021290	Atp5mpl	0.00965541	0.782066	0.923873	-1.0824	1013.11	1096.59
Gm3854	ENSMUSG00000109398	Gm3854	0.00976265	0.782066	1	1	1	1
Higd1a	ENSMUSG00000038412	Higd1a	0.00978354	0.782066	0.902965	-1.10746	280.1	310.2
Ubap2	ENSMUSG00000028433	Ubap2	0.009792	0.782066	1.45328	1.45328	24.5467	16.8905
Ago2	ENSMUSG00000036698	Ago2	0.00980276	0.782066	1.36958	1.36958	32.3731	23.6373
Myadml2	ENSMUSG00000025141	Myadml2	0.00988464	0.782066	1	1	1	1
Btg2	ENSMUSG00000020423	Btg2	0.00989884	0.782066	1	1	1	1
Fmc1	ENSMUSG00000019689	Fmc1	0.010043	0.782066	0.894965	-1.11736	118.833	132.779
Mt1	ENSMUSG00000031765	Mt1	0.0100443	0.782066	0.872158	-1.14658	603.535	692.002
Dxo	ENSMUSG00000040482	Dxo	0.0100583	0.782066	1	1	1	1
Setd1a	ENSMUSG00000042308	Setd1a	0.0100641	0.782066	0.0487966	-20.4932	1	20.4932
Tafa2	ENSMUSG00000044071	Tafa2	0.0100731	0.782066	0.772885	-1.29385	52.9577	68.5195
Ndufa4l2	ENSMUSG00000040280	Ndufa4l2	0.0103177	0.782066	1	1	1	1
Gm11273	ENSMUSG00000079941	.	0.0103447	0.782066	1	1	1	1
Plpp1	ENSMUSG00000021759	Plpp1	0.0105037	0.782066	0.765055	-1.3071	26.3531	34.4461
Rtn4rl1	ENSMUSG00000045287	Rtn4rl1	0.0105142	0.782066	1.16988	1.16988	129.427	110.633
Npas4	ENSMUSG00000045903	Npas4	0.010523	0.782066	1	1	1	1
Ppfibp1	ENSMUSG00000016487	Ppfibp1	0.0105696	0.782066	1	1	1	1
Slc35a5	ENSMUSG00000022664	Slc35a5	0.0106318	0.782066	0.730716	-1.36852	26.7929	36.6666
Psmf1	ENSMUSG00000032869	Psmf1	0.0107398	0.782066	0.648721	-1.54149	21.6321	33.3457
Gm26877	ENSMUSG00000097373	Gm26877	0.0107458	0.782066	1	1	1	1
A930037H05Rik	ENSMUSG00000109408	A930037H05Rik	0.0107458	0.782066	1	1	1	1
Galm	ENSMUSG00000035473	Galm	0.0107458	0.782066	1	1	1	1
Gm9748	ENSMUSG00000102774	Gm9748	0.0107458	0.782066	1	1	1	1
Pde3a	ENSMUSG00000041741	Pde3a	0.0107458	0.782066	1	1	1	1
2310001H17Rik	ENSMUSG00000097354	2310001H17Rik	0.0107458	0.782066	1	1	1	1
Map2k3os	ENSMUSG00000042549	Map2k3os	0.0107458	0.782066	1	1	1	1
Gm26558	ENSMUSG00000097025	Gm26558	0.0107458	0.782066	1	1	1	1
Gm15687	ENSMUSG00000086643	Gm15687	0.0107458	0.782066	1	1	1	1
Hspa14	ENSMUSG00000109865	Hspa14	0.0108306	0.782066	1.51657	1.51657	23.0817	15.2197
Tctn3	ENSMUSG00000025008	Tctn3	0.0109347	0.782066	0.0668429	-14.9604	1	14.9604
Klhl15	ENSMUSG00000043929	Klhl15	0.0110141	0.782066	1	1	1	1
Shld1	ENSMUSG00000044991	Shld1	0.0110144	0.782066	0.0580654	-17.222	1	17.222
E130309D02Rik	ENSMUSG00000039244	E130309D02Rik	0.0110941	0.782066	1.25084	1.25084	21.5953	17.2647
Stub1	ENSMUSG00000039615	Stub1	0.0111141	0.782066	1.35576	1.35576	139.677	103.025
Gnb1	ENSMUSG00000029064	Gnb1	0.0111505	0.782066	1.10355	1.10355	409.957	371.488
Slc5a3	ENSMUSG00000089774	Slc5a3	0.0111964	0.782066	1	1	1	1
Praf2	ENSMUSG00000031149	Praf2	0.011223	0.782066	0.822407	-1.21594	118.799	144.453
Dvl3	ENSMUSG00000003233	Dvl3	0.0112443	0.782066	20.8554	20.8554	20.8554	1
Git1	ENSMUSG00000011877	Git1	0.0112961	0.782066	1.18474	1.18474	169.394	142.98
Timmdc1	ENSMUSG00000002846	Timmdc1	0.0113898	0.782066	1	1	1	1
Zmynd11	ENSMUSG00000021156	Zmynd11	0.0114402	0.782066	0.796204	-1.25596	82.029	103.025
Tshz1	ENSMUSG00000046982	Tshz1	0.0115015	0.782066	1	1	1	1
Timm10b	ENSMUSG00000089847	Timm10b	0.0115174	0.782066	0.950315	-1.05228	152.223	160.181
Nudt18	ENSMUSG00000045211	Nudt18	0.0115428	0.782066	0.804791	-1.24256	62.0397	77.088
Txlna	ENSMUSG00000053841	Txlna	0.0115659	0.782066	21.6321	21.6321	21.6321	1
Grina	ENSMUSG00000022564	Grina	0.0115924	0.782066	0.926237	-1.07964	694.829	750.163
Gm28756	ENSMUSG00000109887	Gm28756	0.0116374	0.782066	1	1	1	1
Dcp1a	ENSMUSG00000021962	Dcp1a	0.011653	0.782066	1	1	1	1
Arhgef6	ENSMUSG00000031133	Arhgef6	0.0116605	0.782066	20.4171	20.4171	20.4171	1
Psmb6	ENSMUSG00000018286	Psmb6	0.0116674	0.782066	0.886794	-1.12766	201.697	227.445
Higd1b	ENSMUSG00000020928	Higd1b	0.0117354	0.782066	1	1	1	1
Rabgap1l	ENSMUSG00000026721	Rabgap1l	0.011743	0.782066	1.2588	1.2588	156.903	124.645
Ndufa11	ENSMUSG00000002379	Ndufa11	0.0117431	0.782066	0.930407	-1.0748	412.705	443.575
Lurap1	ENSMUSG00000028701	Lurap1	0.0118493	0.782066	1	1	1	1
Tmem151b	ENSMUSG00000096847	Tmem151b	0.0118528	0.782066	1.17078	1.17078	73.1941	62.5171
Rnf111	ENSMUSG00000032217	Rnf111	0.0120011	0.782066	1.35777	1.35777	30.8858	22.7475
Enho	ENSMUSG00000028445	Enho	0.0120032	0.782066	0.820531	-1.21872	63.2511	77.0856
Fam168b	ENSMUSG00000037503	Fam168b	0.0120492	0.782066	1.20813	1.20813	134.751	111.536
Amigo1	ENSMUSG00000050947	Amigo1	0.0120889	0.782066	0.767699	-1.30259	21.6986	28.2645
Top1mt	ENSMUSG00000000934	Top1mt	0.0121473	0.782066	0.0534676	-18.7029	1	18.7029
Med15	ENSMUSG00000012114	Med15	0.0122502	0.782066	0.738212	-1.35462	27.112	36.7266
Fam221a	ENSMUSG00000047115	Fam221a	0.0123135	0.782066	1	1	1	1
Kif22	ENSMUSG00000030677	Kif22	0.0123407	0.782066	0.34027	-2.93884	7.21464	21.2027
Retreg2	ENSMUSG00000049339	Retreg2	0.0123635	0.782066	0.896128	-1.11591	180.081	200.954
Camk2a	ENSMUSG00000024617	Camk2a	0.0123636	0.782066	1.15057	1.15057	508.486	441.941
Rnft1	ENSMUSG00000020521	Rnft1	0.0123663	0.782066	1	1	1	1
Jade2	ENSMUSG00000020387	Jade2	0.0123978	0.782066	1.47353	1.47353	26.7648	18.1637
Tmem200a	ENSMUSG00000049420	Tmem200a	0.0124305	0.782066	0.0500653	-19.9739	1	19.9739
Atf4	ENSMUSG00000042406	Atf4	0.0124431	0.782066	1.21632	1.21632	139.864	114.99
Gm42517	ENSMUSG00000105867	Gm42517	0.0124907	0.782066	1.42266	1.42266	46.9941	33.0326
Spire2	ENSMUSG00000010154	Spire2	0.0124985	0.782066	1	1	1	1
Wdr59	ENSMUSG00000031959	Wdr59	0.0125443	0.782066	1.37588	1.37588	22.617	16.4383
Rcc1l	ENSMUSG00000061979	Rcc1l	0.0125545	0.782066	1	1	1	1
Celf5	ENSMUSG00000034818	Celf5	0.0126035	0.782066	1.347	1.347	118.872	88.2493
Surf1	ENSMUSG00000015790	Surf1	0.0126829	0.782066	0.796373	-1.25569	81.1396	101.886
Rpl24	ENSMUSG00000098274	Rpl24	0.0126845	0.782066	0.935909	-1.06848	730.955	781.011
Tcta	ENSMUSG00000039461	Tcta	0.0127301	0.782066	0.648206	-1.54272	32.0951	49.5137
Mrpl21	ENSMUSG00000024829	Mrpl21	0.0127649	0.782066	0.800166	-1.24974	69.5042	86.8622
Ifitm10	ENSMUSG00000045777	Ifitm10	0.0127853	0.782066	0.716357	-1.39595	47.5884	66.4312
Tle4	ENSMUSG00000024642	Tle4	0.0128686	0.782066	0.849292	-1.17745	36.988	43.5515
Nkap	ENSMUSG00000016409	Nkap	0.0128825	0.782066	0.073467	-13.6116	1	13.6116
Pbrm1	ENSMUSG00000042323	Pbrm1	0.0129025	0.782066	1.35718	1.35718	27.8129	20.4932
Plscr3	ENSMUSG00000019461	Plscr3	0.0129119	0.782066	1	1	1	1
Tent4a	ENSMUSG00000034575	Tent4a	0.0129308	0.782066	1.31396	1.31396	33.3487	25.3803
Spata24	ENSMUSG00000024352	Spata24	0.012983	0.782066	1	1	1	1
Fbxo27	ENSMUSG00000037463	Fbxo27	0.0130656	0.782066	0.0634714	-15.7551	1	15.7551
Rnpep	ENSMUSG00000041926	Rnpep	0.0130815	0.782066	1.37997	1.37997	31.5874	22.8899
Usp34	ENSMUSG00000056342	Usp34	0.0130955	0.782066	0.858889	-1.16429	85.713	99.7952
Dhx32	ENSMUSG00000030986	Dhx32	0.0131113	0.782066	0.602519	-1.6597	14.4998	24.0653
Myl9	ENSMUSG00000067818	Myl9	0.0132536	0.78314	1	1	1	1
Snrpf	ENSMUSG00000020018	Snrpf	0.0132555	0.78314	0.725608	-1.37816	60.5777	83.4855
Rnf11	ENSMUSG00000028557	Rnf11	0.013264	0.78314	0.898919	-1.11245	318.492	354.306
Cplane1	ENSMUSG00000039801	Cplane1	0.0133564	0.78314	1.41828	1.41828	24.381	17.1905
Eps8l2	ENSMUSG00000025504	Eps8l2	0.0133623	0.78314	1	1	1	1
Ankrd6	ENSMUSG00000040183	Ankrd6	0.0134116	0.78314	1	1	1	1
Pgrmc2	ENSMUSG00000049940	Pgrmc2	0.0135025	0.78314	0.806084	-1.24057	63.6198	78.9246
Selenow	ENSMUSG00000041571	Selenow	0.0135194	0.78314	0.888117	-1.12598	4259.09	4795.64
Mplkip	ENSMUSG00000012429	Mplkip	0.0135323	0.78314	0.0511565	-19.5478	1	19.5478
Mapkap1	ENSMUSG00000038696	Mapkap1	0.0135621	0.78314	1.43717	1.43717	31.4824	21.9058
Ccnb1	ENSMUSG00000041431	Ccnb1	0.0135751	0.78314	1	1	1	1
Nemp1	ENSMUSG00000040195	Nemp1	0.0136833	0.78409	1	1	1	1
Dusp6	ENSMUSG00000019960	Dusp6	0.0136925	0.78409	1.57252	1.57252	46.2533	29.4134
5830454E08Rik	ENSMUSG00000052658	5830454E08Rik	0.0137255	0.78409	1	1	1	1
Cirbp	ENSMUSG00000045193	Cirbp	0.0137589	0.78409	0.679309	-1.47208	33.619	49.49
Filip1	ENSMUSG00000034898	Filip1	0.0138495	0.78409	1	1	1	1
Ublcp1	ENSMUSG00000041231	Ublcp1	0.0138644	0.78409	0.820713	-1.21845	47.6184	58.0207
Pcdh8	ENSMUSG00000036422	Pcdh8	0.013948	0.78409	1.14593	1.14593	82.2914	71.8116
Mef2d	ENSMUSG00000001419	Mef2d	0.0140432	0.78409	1.14449	1.14449	100.866	88.132
Rps2	ENSMUSG00000044533	Rps2	0.0140433	0.78409	0.922879	-1.08357	737.904	799.568
Kif1a	ENSMUSG00000014602	Kif1a	0.0140433	0.78409	1.13958	1.13958	268.626	235.724
Matn4	ENSMUSG00000016995	Matn4	0.0140481	0.78409	1	1	1	1
Pml	ENSMUSG00000036986	Pml	0.0140784	0.78409	1	1	1	1
Gm34455	ENSMUSG00000118107	Gm34455	0.0141278	0.784582	1	1	1	1
Pold1	ENSMUSG00000038644	Pold1	0.0141696	0.784647	1	1	1	1
Pdzrn4	ENSMUSG00000036218	Pdzrn4	0.0143727	0.792998	1	1	1	1
Rps8	ENSMUSG00000047675	Rps8	0.0144025	0.792998	0.922818	-1.08364	898.139	973.258
Uap1l1	ENSMUSG00000026956	Uap1l1	0.0145819	0.800596	1	1	1	1
Lrrc8c	ENSMUSG00000054720	Lrrc8c	0.0147647	0.808334	16.028	16.028	16.028	1
Zmat2	ENSMUSG00000001383	Zmat2	0.0150034	0.819082	0.865906	-1.15486	240.042	277.214
Usp5	ENSMUSG00000038429	Usp5	0.0151451	0.824493	0.881882	-1.13394	153.581	174.152
Adsl	ENSMUSG00000022407	Adsl	0.0155424	0.842023	0.0479545	-20.8531	1	20.8531
Calml4	ENSMUSG00000032246	Calml4	0.0156123	0.842023	1	1	1	1
Rab21	ENSMUSG00000020132	Rab21	0.0156223	0.842023	1.15538	1.15538	103.865	89.8964
Tnnt1	ENSMUSG00000064179	Tnnt1	0.0157224	0.842023	1	1	1	1
Dcaf13	ENSMUSG00000022300	Dcaf13	0.0157735	0.842023	0.0471639	-21.2027	1	21.2027
Rusc2	ENSMUSG00000035969	Rusc2	0.0158035	0.842023	0.84066	-1.18954	70.0497	83.327
Paf1	ENSMUSG00000003437	Paf1	0.015874	0.842023	0.809699	-1.23503	21.6613	26.7522
Gm36283	ENSMUSG00000112532	Gm36283	0.01599	0.842023	1	1	1	1
Tdrd12	ENSMUSG00000030491	Tdrd12	0.01599	0.842023	1	1	1	1
F8	ENSMUSG00000031196	F8	0.01599	0.842023	1	1	1	1
Gm13630	ENSMUSG00000085386	Gm13630	0.01599	0.842023	1	1	1	1
Gm47079	ENSMUSG00000110790	Gm47079	0.01599	0.842023	1	1	1	1
Ptprm	ENSMUSG00000033278	Ptprm	0.0161268	0.846921	1	1	1	1
Rad9a	ENSMUSG00000024824	Rad9a	0.0162333	0.850081	1	1	1	1
Dhx40	ENSMUSG00000018425	Dhx40	0.016275	0.850081	0.0459764	-21.7503	1	21.7503
Arhgef10	ENSMUSG00000071176	Arhgef10	0.0164626	0.856253	1	1	1	1
Yipf2	ENSMUSG00000032182	Yipf2	0.0164817	0.856253	0.0540693	-18.4948	1	18.4948
Usp50	ENSMUSG00000027364	Usp50	0.0165723	0.857728	1	1	1	1
Fastkd2	ENSMUSG00000025962	Fastkd2	0.0165989	0.857728	21.3416	21.3416	21.3416	1
Cog6	ENSMUSG00000027742	Cog6	0.0166528	0.858218	3.10519	3.10519	23.8347	7.67578
Prdx2	ENSMUSG00000005161	Prdx2	0.0167324	0.858671	0.969191	-1.03179	406.067	418.975
Rcn3	ENSMUSG00000019539	Rcn3	0.0168321	0.858671	1	1	1	1
Lias	ENSMUSG00000029199	Lias	0.0168862	0.858671	0.75794	-1.31937	28.0097	36.955
Mrps28	ENSMUSG00000040269	Mrps28	0.016902	0.858671	0.686132	-1.45745	30.8858	45.0144
Trappc2	ENSMUSG00000079317	Trappc2	0.01694	0.858671	0.907269	-1.10221	118.558	130.675
Ift43	ENSMUSG00000007867	Ift43	0.0169839	0.858671	1	1	1	1
Zbtb1	ENSMUSG00000033454	Zbtb1	0.0169839	0.858671	1	1	1	1
Cnnm4	ENSMUSG00000037408	Cnnm4	0.017018	0.858671	1	1	1	1
Simc1	ENSMUSG00000043183	Simc1	0.0170615	0.858671	1	1	1	1
Rpl22	ENSMUSG00000028936	Rpl22	0.0171513	0.860951	0.876729	-1.1406	304.754	347.604
Map4k2	ENSMUSG00000024948	Map4k2	0.0172724	0.864327	0.644473	-1.55166	15.7807	24.4862
Gpr137c	ENSMUSG00000049092	Gpr137c	0.0173347	0.864327	0.0529341	-18.8914	1	18.8914
Tbca	ENSMUSG00000042043	Tbca	0.0173642	0.864327	0.885503	-1.1293	271.325	306.407
March8	ENSMUSG00000025702	.	0.0174654	0.864327	1.52826	1.52826	21.2637	13.9137
Ndufaf8	ENSMUSG00000078572	Ndufaf8	0.0174671	0.864327	0.837195	-1.19446	77.8245	92.9586
Gm19531	ENSMUSG00000111348	Gm19531	0.0175285	0.864327	1	1	1	1
Gm10053	ENSMUSG00000058927	Gm10053	0.0175388	0.864327	1	1	1	1
Churc1	ENSMUSG00000090258	Churc1	0.0175763	0.864327	0.882075	-1.13369	84.5891	95.8979
Ccnk	ENSMUSG00000021258	Ccnk	0.0177471	0.87051	18.6974	18.6974	18.6974	1
Trim44	ENSMUSG00000027189	Trim44	0.0177949	0.870643	1.188	1.188	84.0942	70.7861
Hs3st4	ENSMUSG00000078591	Hs3st4	0.0181277	0.884686	1.25834	1.25834	250.528	199.093
Wrap53	ENSMUSG00000041346	Wrap53	0.0181862	0.885305	1	1	1	1
Ccdc71l	ENSMUSG00000090946	Ccdc71l	0.0182608	0.886705	1.38691	1.38691	29.8265	21.5057
9130401M01Rik	ENSMUSG00000101892	9130401M01Rik	0.0184271	0.890766	0.747727	-1.33739	35.0565	46.8842
E130317F20Rik	ENSMUSG00000091994	E130317F20Rik	0.0184666	0.890766	1	1	1	1
2310034G01Rik	ENSMUSG00000099655	2310034G01Rik	0.018536	0.890766	1	1	1	1
Arhgap32	ENSMUSG00000041444	Arhgap32	0.0185363	0.890766	1	1	1	1
Anxa7	ENSMUSG00000021814	Anxa7	0.0185749	0.890766	0.896372	-1.11561	123.236	137.483
Fau	ENSMUSG00000038274	Fau	0.0186909	0.894109	0.918204	-1.08908	1115.28	1214.63
Crot	ENSMUSG00000003623	Crot	0.0189439	0.901929	1	1	1	1
Banf1	ENSMUSG00000024844	Banf1	0.0189778	0.901929	0.870726	-1.14847	118.584	136.19
Bcl7b	ENSMUSG00000029681	Bcl7b	0.0190358	0.901929	1.29438	1.29438	47.1737	36.4451
Adi1	ENSMUSG00000020629	Adi1	0.0190909	0.901929	18.9027	18.9027	18.9027	1
Cdk5	ENSMUSG00000028969	Cdk5	0.0191523	0.901929	0.845077	-1.18332	128.529	152.091
Slc26a10	ENSMUSG00000040441	Slc26a10	0.019177	0.901929	1	1	1	1
Pitrm1	ENSMUSG00000021193	Pitrm1	0.0192092	0.901929	0.613098	-1.63106	13.8824	22.6431
9430065F17Rik	ENSMUSG00000097360	9430065F17Rik	0.019276	0.901929	1	1	1	1
Cdc42se2	ENSMUSG00000052298	Cdc42se2	0.0195037	0.901929	0.823016	-1.21504	86.2475	104.794
Dctn6	ENSMUSG00000031516	Dctn6	0.0195037	0.901929	0.882345	-1.13334	117.905	133.627
Coro1a	ENSMUSG00000030707	Coro1a	0.0195049	0.901929	0.814762	-1.22735	105.008	128.882
Gstm7	ENSMUSG00000004035	Gstm7	0.0195129	0.901929	0.668296	-1.49634	14.9907	22.4312
Rab32	ENSMUSG00000019832	Rab32	0.0195325	0.901929	1	1	1	1
Rnf44	ENSMUSG00000034928	Rnf44	0.0196235	0.901929	1.11429	1.11429	102.979	92.4166
Mthfd1l	ENSMUSG00000040675	Mthfd1l	0.0196255	0.901929	1	1	1	1
Bcar1	ENSMUSG00000031955	Bcar1	0.0196446	0.901929	0.698069	-1.43252	32.986	47.2532
Vps26c	ENSMUSG00000022898	Vps26c	0.0196728	0.901929	0.377077	-2.65198	8.24585	21.8678
Gnai2	ENSMUSG00000032562	Gnai2	0.0197108	0.901929	0.751135	-1.33132	54.6258	72.7243
Kif21a	ENSMUSG00000022629	Kif21a	0.0197411	0.901929	0.806672	-1.23966	101.115	125.348
Tax1bp3	ENSMUSG00000040158	Tax1bp3	0.0198324	0.90277	1	1	1	1
Erbin	ENSMUSG00000021709	Erbin	0.0200846	0.90277	1	1	1	1
Gm49463	ENSMUSG00000116508	Gm49463	0.0201782	0.90277	1	1	1	1
Arl10	ENSMUSG00000025870	Arl10	0.0201782	0.90277	1	1	1	1
Csf3r	ENSMUSG00000028859	Csf3r	0.0201782	0.90277	1	1	1	1
Gm28229	ENSMUSG00000101335	Gm28229	0.0201782	0.90277	1	1	1	1
Stard6	ENSMUSG00000079608	Stard6	0.0201782	0.90277	1	1	1	1
Mdh1b	ENSMUSG00000025963	Mdh1b	0.0201782	0.90277	1	1	1	1
A2ml1	ENSMUSG00000047228	A2ml1	0.0201944	0.90277	0.574295	-1.74126	24.8345	43.2435
Mgst3	ENSMUSG00000026688	Mgst3	0.0202266	0.90277	0.771454	-1.29625	105.679	136.987
Scyl3	ENSMUSG00000026584	Scyl3	0.0203061	0.90423	0.0474332	-21.0823	1	21.0823
Rp2	ENSMUSG00000060090	Rp2	0.0204124	0.904752	1	1	1	1
Nop9	ENSMUSG00000019297	Nop9	0.0204419	0.904752	1	1	1	1
Cyfip2	ENSMUSG00000020340	Cyfip2	0.0204733	0.904752	1.07034	1.07034	631.861	590.338
Paqr3	ENSMUSG00000055725	Paqr3	0.0205051	0.904752	1	1	1	1
Cdk2ap2	ENSMUSG00000024856	Cdk2ap2	0.0205867	0.905999	1.24346	1.24346	53.3965	42.942
B3gnt9	ENSMUSG00000069920	B3gnt9	0.0206271	0.905999	1	1	1	1
Iqcc	ENSMUSG00000040795	Iqcc	0.0207845	0.908005	18.4419	18.4419	18.4419	1
Pqlc1	ENSMUSG00000034006	.	0.0208083	0.908005	1.31592	1.31592	34.3745	26.122
Wdr89	ENSMUSG00000045690	Wdr89	0.0208137	0.908005	1	1	1	1
Ext2	ENSMUSG00000027198	Ext2	0.020861	0.908017	0.732139	-1.36586	17.9139	24.4679
Mfap3	ENSMUSG00000020522	Mfap3	0.0210254	0.913115	1	1	1	1
Pkd2	ENSMUSG00000034462	Pkd2	0.0210893	0.913838	0.0634714	-15.7551	1	15.7551
Zcchc12	ENSMUSG00000036699	Zcchc12	0.0211808	0.91575	0.0718717	-13.9137	1	13.9137
Gfm2	ENSMUSG00000021666	Gfm2	0.0212971	0.916425	18.7197	18.7197	18.7197	1
Hs6st1	ENSMUSG00000045216	Hs6st1	0.0213267	0.916425	1.37108	1.37108	32.7236	23.8671
1500011B03Rik	ENSMUSG00000072694	1500011B03Rik	0.0213546	0.916425	0.91544	-1.09237	228.484	249.589
Usp2	ENSMUSG00000032010	Usp2	0.0214481	0.916425	0.691646	-1.44583	24.5656	35.5176
Tbc1d5	ENSMUSG00000023923	Tbc1d5	0.0215598	0.916425	0.0546303	-18.3048	1	18.3048
Hcrtr2	ENSMUSG00000032360	Hcrtr2	0.0216102	0.916425	1	1	1	1
Cep85l	ENSMUSG00000038594	Cep85l	0.0216233	0.916425	1	1	1	1
Hnmt	ENSMUSG00000026986	Hnmt	0.0216857	0.916425	0.772676	-1.2942	24.2196	31.345
Tada2a	ENSMUSG00000018651	Tada2a	0.0217304	0.916425	0.0709866	-14.0872	1	14.0872
Mrpl57	ENSMUSG00000021967	Mrpl57	0.021742	0.916425	0.894835	-1.11752	120.22	134.349
Malat1	ENSMUSG00000092341	Malat1	0.0218722	0.916425	1.23771	1.23771	129.496	104.625
Ube2d3	ENSMUSG00000078578	Ube2d3	0.021873	0.916425	1.11336	1.11336	298.94	268.502
Uimc1	ENSMUSG00000025878	Uimc1	0.0218761	0.916425	1	1	1	1
Ptch2	ENSMUSG00000028681	Ptch2	0.0218985	0.916425	1	1	1	1
Kcnh3	ENSMUSG00000037579	Kcnh3	0.02197	0.916425	1.36725	1.36725	28.8008	21.0648
Jam2	ENSMUSG00000053062	Jam2	0.021995	0.916425	1	1	1	1
Gm12522	ENSMUSG00000074281	Gm12522	0.0221103	0.916425	1	1	1	1
Kdm3a	ENSMUSG00000053470	Kdm3a	0.0222077	0.916425	1	1	1	1
Rps3a1	ENSMUSG00000028081	Rps3a1	0.0222689	0.916425	0.927127	-1.0786	807.324	870.781
Abhd2	ENSMUSG00000039202	Abhd2	0.0223032	0.916425	18.524	18.524	18.524	1
Slain1	ENSMUSG00000055717	Slain1	0.0223154	0.916425	0.696598	-1.43555	26.6158	38.2082
Mtag2	ENSMUSG00000091510	Mtag2	0.0223467	0.916425	1	1	1	1
Specc1l	ENSMUSG00000033444	Specc1l	0.0223783	0.916425	15.6785	15.6785	15.6785	1
Clns1a	ENSMUSG00000025439	Clns1a	0.0224677	0.916425	0.875561	-1.14212	114.388	130.645
Slc16a6	ENSMUSG00000041920	Slc16a6	0.022494	0.916425	1	1	1	1
Gpank1	ENSMUSG00000092417	Gpank1	0.0226934	0.916425	1	1	1	1
Zhx3	ENSMUSG00000035877	Zhx3	0.0227938	0.916425	1.6745	1.6745	23.0831	13.785
Slco2a1	ENSMUSG00000032548	Slco2a1	0.0228038	0.916425	1	1	1	1
Rtl8a	ENSMUSG00000067925	Rtl8a	0.0228064	0.916425	0.864045	-1.15735	169.596	196.282
Serpinb6a	ENSMUSG00000060147	Serpinb6a	0.022996	0.916425	0.733769	-1.36283	34.6234	47.1858
Tfb2m	ENSMUSG00000026492	Tfb2m	0.0230479	0.916425	1.30145	1.30145	24.9826	19.1959
Trim66	ENSMUSG00000031026	Trim66	0.0230581	0.916425	1	1	1	1
Klk7	ENSMUSG00000030713	Klk7	0.0231056	0.916425	1	1	1	1
Coa6	ENSMUSG00000051671	Coa6	0.0231455	0.916425	1.28199	1.28199	42.7766	33.3674
G2e3	ENSMUSG00000035293	G2e3	0.0231979	0.916425	1	1	1	1
Wdr70	ENSMUSG00000039828	Wdr70	0.0232297	0.916425	0.0488115	-20.487	1	20.487
Smn1	ENSMUSG00000021645	Smn1	0.0233098	0.916425	0.0713013	-14.025	1	14.025
Mapk8ip1	ENSMUSG00000027223	Mapk8ip1	0.0234942	0.916425	1.18782	1.18782	182.888	153.97
AU020206	ENSMUSG00000097415	AU020206	0.0235555	0.916425	1	1	1	1
Bmp4	ENSMUSG00000021835	Bmp4	0.0235555	0.916425	1	1	1	1
Chia1	ENSMUSG00000062778	Chia1	0.0235555	0.916425	1	1	1	1
Pnoc	ENSMUSG00000045731	Pnoc	0.0236774	0.916425	1	1	1	1
Tmem170b	ENSMUSG00000087370	Tmem170b	0.0237057	0.916425	1.3118	1.3118	43.5376	33.1891
Ifi27l2a	ENSMUSG00000079017	Ifi27l2a	0.0238266	0.916425	1	1	1	1
1700001L05Rik	ENSMUSG00000075511	1700001L05Rik	0.0238266	0.916425	1	1	1	1
Mir9-3hg	ENSMUSG00000097023	Mir9-3hg	0.023889	0.916425	0.744047	-1.344	32.951	44.2862
Zfp956	ENSMUSG00000045466	Zfp956	0.0239432	0.916425	16.8618	16.8618	16.8618	1
Tdrd7	ENSMUSG00000035517	Tdrd7	0.0239723	0.916425	0.0528502	-18.9214	1	18.9214
4932422M17Rik	ENSMUSG00000105881	4932422M17Rik	0.0239799	0.916425	1	1	1	1
Cecr2	ENSMUSG00000071226	Cecr2	0.0239799	0.916425	1	1	1	1
Kdelr2	ENSMUSG00000079111	Kdelr2	0.0240112	0.916425	1.25292	1.25292	23.492	18.7499
Abhd8	ENSMUSG00000007950	Abhd8	0.0240573	0.916425	1.13628	1.13628	226.199	199.069
Tmem196	ENSMUSG00000048004	Tmem196	0.0240708	0.916425	0.0597895	-16.7253	1	16.7253
Slc25a53	ENSMUSG00000044348	Slc25a53	0.0240774	0.916425	7.21464	7.21464	7.21464	1
Aldoart1	ENSMUSG00000059343	Aldoart1	0.0241944	0.916425	1	1	1	1
Crybg3	ENSMUSG00000022723	Crybg3	0.0242164	0.916425	1	1	1	1
Drg2	ENSMUSG00000020537	Drg2	0.0243788	0.916425	0.822321	-1.21607	40.7401	49.5429
Parp12	ENSMUSG00000038507	Parp12	0.0243979	0.916425	1	1	1	1
Polr3f	ENSMUSG00000027427	Polr3f	0.0244802	0.916425	1	1	1	1
B4galt6	ENSMUSG00000056124	B4galt6	0.0244872	0.916425	1.19338	1.19338	176.054	147.525
Rreb1	ENSMUSG00000039087	Rreb1	0.0244901	0.916425	1	1	1	1
Tceanc	ENSMUSG00000051224	Tceanc	0.0245671	0.916425	1	1	1	1
Lmbrd2	ENSMUSG00000039704	Lmbrd2	0.0245941	0.916425	0.844548	-1.18407	59.2837	70.1958
Zc2hc1a	ENSMUSG00000043542	Zc2hc1a	0.0245958	0.916425	0.716638	-1.39541	37.4891	52.3125
Ap5m1	ENSMUSG00000036291	Ap5m1	0.0246028	0.916425	7.21464	7.21464	7.21464	1
Mfap3l	ENSMUSG00000031647	Mfap3l	0.024664	0.916425	1.41351	1.41351	24.84	17.5733
Egr3	ENSMUSG00000033730	Egr3	0.0246731	0.916425	1.2703	1.2703	106.992	84.2257
Ier5	ENSMUSG00000056708	Ier5	0.0247678	0.916425	1.30231	1.30231	57.6061	44.2339
Med8	ENSMUSG00000006392	Med8	0.024888	0.916425	0.711294	-1.40589	30.6725	43.1221
Aldh18a1	ENSMUSG00000025007	Aldh18a1	0.0249407	0.916425	18.8778	18.8778	18.8778	1
Zkscan17	ENSMUSG00000020472	Zkscan17	0.0249848	0.916425	1	1	1	1
Rpl36	ENSMUSG00000057863	Rpl36	0.0250709	0.916425	0.91926	-1.08783	650.699	707.851
Ndufs8	ENSMUSG00000059734	Ndufs8	0.0252187	0.916425	0.874944	-1.14293	203.93	233.078
Dclk3	ENSMUSG00000032500	Dclk3	0.0252493	0.916425	1	1	1	1
Rpl27	ENSMUSG00000063316	Rpl27	0.0253672	0.916425	0.89897	-1.11238	441.468	491.082
Pmaip1	ENSMUSG00000024521	Pmaip1	0.0256512	0.916425	1	1	1	1
Drd2	ENSMUSG00000032259	Drd2	0.0256754	0.916425	1	1	1	1
Psmb3	ENSMUSG00000069744	Psmb3	0.0258172	0.916425	0.918529	-1.0887	170.086	185.172
Abca3	ENSMUSG00000024130	Abca3	0.0259514	0.916425	0.86478	-1.15636	76.6355	88.6185
Dcaf15	ENSMUSG00000037103	Dcaf15	0.0260311	0.916425	0.0718717	-13.9137	1	13.9137
Lpcat4	ENSMUSG00000027134	Lpcat4	0.0261686	0.916425	0.633392	-1.5788	16.0757	25.3803
Mettl21a	ENSMUSG00000025956	Mettl21a	0.0261946	0.916425	1	1	1	1
Cpsf4	ENSMUSG00000029625	Cpsf4	0.026232	0.916425	1	1	1	1
Tspan31	ENSMUSG00000006736	Tspan31	0.0264225	0.916425	0.741564	-1.3485	45.2572	61.0294
Asxl3	ENSMUSG00000045215	Asxl3	0.026484	0.916425	1	1	1	1
Sord	ENSMUSG00000027227	Sord	0.0264916	0.916425	14.5061	14.5061	14.5061	1
Clcn1	ENSMUSG00000029862	Clcn1	0.026506	0.916425	1	1	1	1
Pknox1	ENSMUSG00000006705	Pknox1	0.0265133	0.916425	1	1	1	1
Dlg2	ENSMUSG00000052572	Dlg2	0.026582	0.916425	1.0956	1.0956	89.1499	81.3709
Txn1	ENSMUSG00000028367	Txn1	0.0265828	0.916425	0.80579	-1.24102	146.011	181.203
Mctp2	ENSMUSG00000032776	Mctp2	0.0266679	0.916425	1	1	1	1
Sema3a	ENSMUSG00000028883	Sema3a	0.0266679	0.916425	1	1	1	1
Rab6b	ENSMUSG00000032549	Rab6b	0.0268946	0.916425	1.09544	1.09544	813.373	742.51
Gjd2	ENSMUSG00000068615	Gjd2	0.0269067	0.916425	1	1	1	1
Aifm1	ENSMUSG00000036932	Aifm1	0.0269521	0.916425	0.057886	-17.2753	1	17.2753
Cd200	ENSMUSG00000022661	Cd200	0.0269753	0.916425	0.773671	-1.29254	56.2822	72.747
2310033P09Rik	ENSMUSG00000020441	2310033P09Rik	0.0269823	0.916425	0.360812	-2.77153	7.43763	20.6136
Sem1	ENSMUSG00000042541	Sem1	0.0270516	0.916425	0.963121	-1.03829	239.973	249.161
Il34	ENSMUSG00000031750	Il34	0.0271527	0.916425	0.841229	-1.18874	70.9999	84.4003
Jpt1	ENSMUSG00000020737	Jpt1	0.0272882	0.916425	0.895648	-1.11651	116.236	129.779
Ppp2r2d	ENSMUSG00000041769	Ppp2r2d	0.0273621	0.916425	0.877662	-1.13939	78.6969	89.6666
Rpl19	ENSMUSG00000017404	Rpl19	0.0275275	0.916425	0.902586	-1.10793	741.059	821.04
Akap9	ENSMUSG00000040407	Akap9	0.0275581	0.916425	1.44014	1.44014	24.0868	16.7253
Msrb1	ENSMUSG00000075705	Msrb1	0.0277192	0.916425	0.817628	-1.22305	53.9523	65.9864
Prdx4	ENSMUSG00000025289	Prdx4	0.027728	0.916425	1	1	1	1
Cic	ENSMUSG00000005442	Cic	0.0278804	0.916425	0.933434	-1.07131	51.981	55.688
Fn1	ENSMUSG00000026193	Fn1	0.0278977	0.916425	1	1	1	1
2410002F23Rik	ENSMUSG00000045411	2410002F23Rik	0.0280306	0.916425	0.796934	-1.25481	33.0688	41.4951
Nhej1	ENSMUSG00000026162	Nhej1	0.0280696	0.916425	1	1	1	1
Qsox1	ENSMUSG00000033684	Qsox1	0.0280827	0.916425	1	1	1	1
4931406C07Rik	ENSMUSG00000031938	4931406C07Rik	0.0280927	0.916425	1	1	1	1
Dhx36	ENSMUSG00000027770	Dhx36	0.0281384	0.916425	1.28601	1.28601	71.4884	55.5895
P3h2	ENSMUSG00000038168	P3h2	0.0281433	0.916425	1	1	1	1
Chordc1	ENSMUSG00000001774	Chordc1	0.0282035	0.916425	1.21421	1.21421	63.3099	52.1406
D1Ertd622e	ENSMUSG00000044768	D1Ertd622e	0.0282121	0.916425	0.729455	-1.37089	26.6165	36.4881
A230072E10Rik	ENSMUSG00000084771	A230072E10Rik	0.0282382	0.916425	1	1	1	1
Adamts3	ENSMUSG00000043635	Adamts3	0.0282382	0.916425	1	1	1	1
Cyp2r1	ENSMUSG00000030670	Cyp2r1	0.0282382	0.916425	1	1	1	1
Ddx11	ENSMUSG00000035842	Ddx11	0.0282382	0.916425	1	1	1	1
Rad54b	ENSMUSG00000078773	Rad54b	0.0282382	0.916425	1	1	1	1
Kank2	ENSMUSG00000032194	Kank2	0.0282382	0.916425	1	1	1	1
Gm14010	ENSMUSG00000079053	Gm14010	0.0282382	0.916425	1	1	1	1
Gm16023	ENSMUSG00000086682	Gm16023	0.0282382	0.916425	1	1	1	1
Gm47950	ENSMUSG00000111793	Gm47950	0.0282382	0.916425	1	1	1	1
Parp14	ENSMUSG00000034422	Parp14	0.0282382	0.916425	1	1	1	1
A930012O16Rik	ENSMUSG00000054181	A930012O16Rik	0.0282382	0.916425	1	1	1	1
Dapk2	ENSMUSG00000032380	Dapk2	0.0282382	0.916425	1	1	1	1
Prr32	ENSMUSG00000037086	Prr32	0.0282382	0.916425	1	1	1	1
Sfrp5	ENSMUSG00000018822	Sfrp5	0.0282382	0.916425	1	1	1	1
Tgs1	ENSMUSG00000028233	Tgs1	0.0284551	0.916425	1	1	1	1
Rpa3	ENSMUSG00000012483	Rpa3	0.028517	0.916425	0.0567459	-17.6224	1	17.6224
Tmbim4	ENSMUSG00000020225	Tmbim4	0.0285951	0.916425	0.797125	-1.25451	38.1905	47.9103
Rdh13	ENSMUSG00000008435	Rdh13	0.0286369	0.916425	1	1	1	1
Atp6v1g1	ENSMUSG00000039105	Atp6v1g1	0.0288318	0.916425	0.869195	-1.15049	218.401	251.268
Aifm3	ENSMUSG00000022763	Aifm3	0.0289013	0.916425	0.64335	-1.55436	28.4188	44.1731
Spred2	ENSMUSG00000045671	Spred2	0.0290604	0.916425	1.3182	1.3182	61.4433	46.6117
Slc7a4	ENSMUSG00000022756	Slc7a4	0.0292263	0.916425	1.0634	1.0634	84.5891	79.5457
Csnk1g2	ENSMUSG00000003345	Csnk1g2	0.0293344	0.916425	1.14355	1.14355	123.132	107.676
Atp6v0b	ENSMUSG00000033379	Atp6v0b	0.0293344	0.916425	0.928474	-1.07704	600.407	646.66
Ftl1	ENSMUSG00000050708	Ftl1	0.0293344	0.916425	1.08925	1.08925	521.294	478.581
Tmem42	ENSMUSG00000066233	Tmem42	0.0294458	0.916425	0.763789	-1.30926	29.0357	38.0153
Nfyc	ENSMUSG00000032897	Nfyc	0.0295651	0.916425	0.69591	-1.43697	24.5656	35.2999
Basp1	ENSMUSG00000045763	Basp1	0.0296737	0.916425	0.934904	-1.06963	755.117	807.694
Sncg	ENSMUSG00000023064	Sncg	0.0297537	0.916425	1	1	1	1
Ube2g2	ENSMUSG00000009293	Ube2g2	0.0299216	0.916425	1.28411	1.28411	92.9652	72.3964
Phkg1	ENSMUSG00000025537	Phkg1	0.0299683	0.916425	1	1	1	1
Fam13a	ENSMUSG00000037709	Fam13a	0.0302593	0.916425	0.0649659	-15.3927	1	15.3927
Fancf	ENSMUSG00000092118	Fancf	0.0303489	0.916425	1	1	1	1
Meis3	ENSMUSG00000041420	Meis3	0.030498	0.916425	0.84047	-1.18981	22.5773	26.8627
Rad21	ENSMUSG00000022314	Rad21	0.0305065	0.916425	0.804892	-1.2424	53.0041	65.8524
Psmb2	ENSMUSG00000028837	Psmb2	0.0305365	0.916425	0.86986	-1.14961	126.002	144.853
Elmo1	ENSMUSG00000041112	Elmo1	0.0306108	0.916425	0.775203	-1.28998	21.5507	27.8001
Yif1b	ENSMUSG00000030588	Yif1b	0.0306897	0.916425	0.877937	-1.13903	45.5721	51.9081
Rpl4	ENSMUSG00000032399	Rpl4	0.0308879	0.916425	0.92046	-1.08641	752.095	817.086
Elk1	ENSMUSG00000009406	Elk1	0.0309156	0.916425	1.33422	1.33422	54.0083	40.4794
1700001L19Rik	ENSMUSG00000021534	1700001L19Rik	0.0309253	0.916425	0.0555426	-18.0042	1	18.0042
B930059L03Rik	ENSMUSG00000113361	B930059L03Rik	0.030978	0.916425	1	1	1	1
Zik1	ENSMUSG00000030393	Zik1	0.030989	0.916425	1	1	1	1
Trmt5	ENSMUSG00000034442	Trmt5	0.0310147	0.916425	1	1	1	1
Gnptg	ENSMUSG00000035521	Gnptg	0.0310634	0.916425	0.817093	-1.22385	47.844	58.5539
Ankzf1	ENSMUSG00000026199	Ankzf1	0.0312289	0.916425	0.072871	-13.7229	1	13.7229
Atp1a3	ENSMUSG00000040907	Atp1a3	0.0312425	0.916425	0.919269	-1.08782	482.859	525.265
1700030K09Rik	ENSMUSG00000052794	1700030K09Rik	0.0313397	0.916425	1	1	1	1
Dusp5	ENSMUSG00000034765	Dusp5	0.0314083	0.916425	1.39854	1.39854	55.6672	39.8038
Synpo2	ENSMUSG00000050315	Synpo2	0.0315496	0.916425	1	1	1	1
Cd38	ENSMUSG00000029084	Cd38	0.0316146	0.916425	1	1	1	1
Mta3	ENSMUSG00000055817	Mta3	0.031638	0.916425	0.0592048	-16.8905	1	16.8905
Epha3	ENSMUSG00000052504	Epha3	0.0316616	0.916425	16.305	16.305	16.305	1
Plekhh2	ENSMUSG00000040852	Plekhh2	0.0316616	0.916425	1	1	1	1
Zfp472	ENSMUSG00000053600	Zfp472	0.0316815	0.916425	1	1	1	1
Chd8	ENSMUSG00000053754	Chd8	0.0316889	0.916425	0.864485	-1.15676	24.5037	28.3448
Herc1	ENSMUSG00000038664	Herc1	0.031781	0.916425	1.11068	1.11068	181.049	163.007
Resp18	ENSMUSG00000033061	Resp18	0.0318112	0.916425	0.768256	-1.30165	35.3971	46.0746
2010204K13Rik	ENSMUSG00000063018	2010204K13Rik	0.0318496	0.916425	0.70593	-1.41657	31.796	45.0413
Bahd1	ENSMUSG00000040007	Bahd1	0.0318584	0.916425	1.49345	1.49345	27.006	18.083
Tpp2	ENSMUSG00000041763	Tpp2	0.0318933	0.916425	0.628555	-1.59095	30.3995	48.3641
Crlf2	ENSMUSG00000033467	Crlf2	0.0319204	0.916425	18.5945	18.5945	18.5945	1
Rmc1	ENSMUSG00000024410	Rmc1	0.0319273	0.916425	0.719656	-1.38955	27.2302	37.8377
Eapp	ENSMUSG00000054302	Eapp	0.0319516	0.916425	0.69368	-1.44159	27.0197	38.9513
Pwwp3a	ENSMUSG00000020156	Pwwp3a	0.032004	0.916425	0.058051	-17.2262	1	17.2262
Rgs16	ENSMUSG00000026475	Rgs16	0.0320957	0.916425	1	1	1	1
Rpl27a	ENSMUSG00000046364	Rpl27a	0.0321445	0.916425	0.93763	-1.06652	917.572	978.608
Gm37305	ENSMUSG00000103041	Gm37305	0.0322186	0.916425	1	1	1	1
Cast	ENSMUSG00000021585	Cast	0.0322451	0.916425	1	1	1	1
Lypd6b	ENSMUSG00000026765	Lypd6b	0.0323348	0.916425	1	1	1	1
Dtl	ENSMUSG00000037474	Dtl	0.0323674	0.916425	1	1	1	1
Mpc2	ENSMUSG00000026568	Mpc2	0.0325114	0.916425	0.921745	-1.0849	323.467	350.929
Fabp5	ENSMUSG00000027533	Fabp5	0.0325114	0.916425	0.913459	-1.09474	292.41	320.113
Leprot	ENSMUSG00000035212	Leprot	0.0325627	0.916425	0.62011	-1.61262	14.0061	22.5865
Map10	ENSMUSG00000050930	Map10	0.0325981	0.916425	1	1	1	1
Gan	ENSMUSG00000052557	Gan	0.0326137	0.916425	1	1	1	1
Slc16a2	ENSMUSG00000033965	Slc16a2	0.0326578	0.916425	0.0534955	-18.6932	1	18.6932
Krit1	ENSMUSG00000000600	Krit1	0.0326641	0.916425	1.2118	1.2118	27.4135	22.6221
Trp53i13	ENSMUSG00000044328	Trp53i13	0.0326731	0.916425	1	1	1	1
Ankrd49	ENSMUSG00000031931	Ankrd49	0.0326861	0.916425	1	1	1	1
Tmem28	ENSMUSG00000071719	Tmem28	0.032698	0.916425	1	1	1	1
Tbl1xr1	ENSMUSG00000027630	Tbl1xr1	0.0328494	0.916425	0.765858	-1.30572	40.1024	52.3626
Sema3e	ENSMUSG00000063531	Sema3e	0.0328562	0.916425	1.21318	1.21318	93.4179	77.0026
Ptk2b	ENSMUSG00000059456	Ptk2b	0.032882	0.916425	0.934769	-1.06978	743.815	795.721
Hcrtr1	ENSMUSG00000028778	Hcrtr1	0.0329613	0.916425	1	1	1	1
Rab11fip4	ENSMUSG00000017639	Rab11fip4	0.0330222	0.916425	1.25822	1.25822	67.4145	53.5793
Lmln	ENSMUSG00000022802	Lmln	0.0331282	0.916425	1	1	1	1
Gm13889	ENSMUSG00000087006	Gm13889	0.0332554	0.916425	0.717143	-1.39442	32.951	45.9476
Mmp9	ENSMUSG00000017737	Mmp9	0.0332626	0.916425	1	1	1	1
Pim2	ENSMUSG00000031155	Pim2	0.0332904	0.916425	1.22301	1.22301	50.3171	41.1421
Ppp1r15b	ENSMUSG00000046062	Ppp1r15b	0.0333546	0.916425	18.9691	18.9691	18.9691	1
Ap4m1	ENSMUSG00000019518	Ap4m1	0.0334185	0.916425	1	1	1	1
Sae1	ENSMUSG00000052833	Sae1	0.0335343	0.916425	1.27076	1.27076	70.4918	55.4721
Trmt12	ENSMUSG00000037085	Trmt12	0.0335687	0.916425	19.5542	19.5542	19.5542	1
Adcy8	ENSMUSG00000022376	Adcy8	0.0337622	0.916425	1	1	1	1
Uck1	ENSMUSG00000002550	Uck1	0.0339239	0.916425	1.15364	1.15364	40.2903	34.9247
2210406O10Rik	ENSMUSG00000039563	2210406O10Rik	0.0339266	0.916425	1	1	1	1
Lsm6	ENSMUSG00000031683	Lsm6	0.0339779	0.916425	1.13162	1.13162	53.3397	47.1358
Bloc1s5	ENSMUSG00000038982	Bloc1s5	0.0340583	0.916425	0.0621355	-16.0939	1	16.0939
Pan3	ENSMUSG00000029647	Pan3	0.0341469	0.916425	1	1	1	1
Ankmy2	ENSMUSG00000036188	Ankmy2	0.0341524	0.916425	0.801213	-1.24811	22.216	27.7279
Gm3510	ENSMUSG00000096936	Gm3510	0.034209	0.916425	1	1	1	1
Cacna1i	ENSMUSG00000022416	Cacna1i	0.0342173	0.916425	13.6594	13.6594	13.6594	1
Ppp3r1	ENSMUSG00000033953	Ppp3r1	0.0344006	0.916425	1.06582	1.06582	1332.84	1250.53
Fbxo33	ENSMUSG00000035329	Fbxo33	0.0344284	0.916425	1.3711	1.3711	52.2329	38.0957
Ankhd1	ENSMUSG00000024483	Ankhd1	0.0344937	0.916425	0.670058	-1.49241	15.2421	22.7475
Tril	ENSMUSG00000043496	Tril	0.0345681	0.916425	0.0564979	-17.6998	1	17.6998
Rpl18	ENSMUSG00000059070	Rpl18	0.0345945	0.916425	0.926452	-1.07939	395.057	426.419
Ank3	ENSMUSG00000069601	Ank3	0.0345945	0.916425	1.10124	1.10124	167.588	152.181
Tpi1	ENSMUSG00000023456	Tpi1	0.0345945	0.916425	0.951859	-1.05058	1051.56	1104.74
Uba6	ENSMUSG00000035898	Uba6	0.0347561	0.916425	1	1	1	1
Ubash3a	ENSMUSG00000042345	Ubash3a	0.0348967	0.916425	1	1	1	1
Dusp15	ENSMUSG00000042662	Dusp15	0.0349449	0.916425	1	1	1	1
Rab31	ENSMUSG00000056515	Rab31	0.0350323	0.916425	13.8987	13.8987	13.8987	1
Pllp	ENSMUSG00000031775	Pllp	0.0351398	0.916425	0.792061	-1.26253	24.5655	31.0147
Mrpl54	ENSMUSG00000034932	Mrpl54	0.0351815	0.916425	0.863376	-1.15824	89.7074	103.903
Zfp287	ENSMUSG00000005267	Zfp287	0.0352758	0.916425	1	1	1	1
Traf7	ENSMUSG00000052752	Traf7	0.0354408	0.916425	1.26092	1.26092	27.4135	21.7409
Mir124a-1hg	ENSMUSG00000097545	Mir124a-1hg	0.0354728	0.916425	1.16693	1.16693	67.5907	57.9218
Gm13830	ENSMUSG00000086368	Gm13830	0.0356609	0.916425	1	1	1	1
Fbxl12	ENSMUSG00000066892	Fbxl12	0.0357928	0.916425	1	1	1	1
Ube2l3	ENSMUSG00000038965	Ube2l3	0.0358777	0.916425	0.878027	-1.13892	130.163	148.245
Lrig1	ENSMUSG00000030029	Lrig1	0.0359148	0.916425	1	1	1	1
Lmf1	ENSMUSG00000002279	Lmf1	0.0361105	0.916425	0.0621606	-16.0874	1	16.0874
Casd1	ENSMUSG00000015189	Casd1	0.0362228	0.916425	1.22268	1.22268	79.8639	65.319
Tcerg1l	ENSMUSG00000091002	Tcerg1l	0.036227	0.916425	1	1	1	1
Gm12976	ENSMUSG00000087575	Gm12976	0.036347	0.916425	1	1	1	1
Ep300	ENSMUSG00000055024	Ep300	0.0364331	0.916425	1.31483	1.31483	27.8065	21.1484
Shisa4	ENSMUSG00000041889	Shisa4	0.0365169	0.916425	0.807246	-1.23878	74.1729	91.8839
Rps13	ENSMUSG00000090862	Rps13	0.0365862	0.916425	0.924972	-1.08111	742.392	802.61
Faf1	ENSMUSG00000010517	Faf1	0.03664	0.916425	0.852764	-1.17266	22.3624	26.2234
Plin2	ENSMUSG00000028494	Plin2	0.0366609	0.916425	1	1	1	1
Rc3h2	ENSMUSG00000075376	Rc3h2	0.0366672	0.916425	1.26464	1.26464	47.924	37.8953
Ak8	ENSMUSG00000026807	Ak8	0.0367271	0.916425	1	1	1	1
Ankrd13d	ENSMUSG00000005986	Ankrd13d	0.0368284	0.916425	0.745262	-1.34181	35.3863	47.4817
Mrpl3	ENSMUSG00000032563	Mrpl3	0.0368654	0.916425	0.812717	-1.23044	54.0164	66.464
Ptbp1	ENSMUSG00000006498	Ptbp1	0.0369008	0.916425	1	1	1	1
Nat8f4	ENSMUSG00000068299	Nat8f4	0.0369511	0.916425	1	1	1	1
Pdyn	ENSMUSG00000027400	Pdyn	0.036963	0.916425	1	1	1	1
Gtf2a2	ENSMUSG00000033543	Gtf2a2	0.037089	0.916425	0.908625	-1.10056	71.018	78.1598
Dynll2	ENSMUSG00000020483	Dynll2	0.0372024	0.916425	1.10515	1.10515	314.362	284.452
Gm10570	ENSMUSG00000073752	Gm10570	0.0372066	0.916425	1	1	1	1
Crb2	ENSMUSG00000035403	Crb2	0.0375107	0.916425	1	1	1	1
Acsbg1	ENSMUSG00000032281	Acsbg1	0.0375257	0.916425	1.2563	1.2563	46.3894	36.9254
Dcxr	ENSMUSG00000039450	Dcxr	0.0375312	0.916425	1	1	1	1
Gpx8	ENSMUSG00000021760	Gpx8	0.0375395	0.916425	1	1	1	1
Eif2s1	ENSMUSG00000021116	Eif2s1	0.0375476	0.916425	1.15176	1.15176	60.6507	52.6591
Mex3c	ENSMUSG00000037253	Mex3c	0.0375694	0.916425	1.22225	1.22225	26.6641	21.8155
Tnfaip1	ENSMUSG00000017615	Tnfaip1	0.0376153	0.916425	0.729871	-1.37011	13.8824	19.0204
Supt4a	ENSMUSG00000020485	Supt4a	0.0376175	0.916425	1.14187	1.14187	136.363	119.421
Dynlrb1	ENSMUSG00000047459	Dynlrb1	0.0376181	0.916425	0.932099	-1.07285	516.499	554.125
Ext1	ENSMUSG00000061731	Ext1	0.0376535	0.916425	0.757086	-1.32085	19.5542	25.8282
Mrps30	ENSMUSG00000021731	Mrps30	0.0377961	0.916425	0.772644	-1.29426	20.8554	26.9922
1810041H14Rik	ENSMUSG00000102112	1810041H14Rik	0.0379844	0.916425	1	1	1	1
Arhgef1	ENSMUSG00000040940	Arhgef1	0.0380043	0.916425	0.0522475	-19.1397	1	19.1397
Jakmip3	ENSMUSG00000056856	Jakmip3	0.038008	0.916425	15.5931	15.5931	15.5931	1
Aplp1	ENSMUSG00000006651	Aplp1	0.0380378	0.916425	0.935223	-1.06926	757.936	810.434
Baz2a	ENSMUSG00000040054	Baz2a	0.0380532	0.916425	2.84352	2.84352	19.2998	6.78729
Galk1	ENSMUSG00000020766	Galk1	0.0380818	0.916425	1	1	1	1
P2rx6	ENSMUSG00000022758	P2rx6	0.0381914	0.916425	1	1	1	1
Gm31683	ENSMUSG00000114662	Gm31683	0.0381914	0.916425	1	1	1	1
Gipc2	ENSMUSG00000039131	Gipc2	0.0381914	0.916425	1	1	1	1
Pik3ap1	ENSMUSG00000025017	Pik3ap1	0.0381914	0.916425	1	1	1	1
1700030C12Rik	ENSMUSG00000086459	1700030C12Rik	0.0381914	0.916425	1	1	1	1
Sh2d7	ENSMUSG00000046460	Sh2d7	0.0381914	0.916425	1	1	1	1
Serpinc1	ENSMUSG00000026715	Serpinc1	0.0381914	0.916425	1	1	1	1
Gm12802	ENSMUSG00000085304	Gm12802	0.0381914	0.916425	1	1	1	1
Tdrd6	ENSMUSG00000040140	Tdrd6	0.0381914	0.916425	1	1	1	1
Rbl1	ENSMUSG00000027641	Rbl1	0.0381914	0.916425	1	1	1	1
Sp110	ENSMUSG00000070034	Sp110	0.0381914	0.916425	1	1	1	1
Ggt5	ENSMUSG00000006344	Ggt5	0.0381914	0.916425	1	1	1	1
Hcar1	ENSMUSG00000049241	Hcar1	0.0381914	0.916425	1	1	1	1
Havcr2	ENSMUSG00000020399	Havcr2	0.0381914	0.916425	1	1	1	1
Gm4792	ENSMUSG00000053420	Gm4792	0.0381914	0.916425	1	1	1	1
Gm9903	ENSMUSG00000097271	Gm9903	0.0381914	0.916425	1	1	1	1
Junos	ENSMUSG00000087366	Junos	0.0381914	0.916425	1	1	1	1
Gas2l3	ENSMUSG00000074802	Gas2l3	0.0381914	0.916425	1	1	1	1
2010308F09Rik	ENSMUSG00000100714	2010308F09Rik	0.0381914	0.916425	1	1	1	1
Ahnak2	ENSMUSG00000072812	Ahnak2	0.0381914	0.916425	1	1	1	1
Ccdc89	ENSMUSG00000044362	Ccdc89	0.0381914	0.916425	1	1	1	1
Ammecr1	ENSMUSG00000042225	Ammecr1	0.0381914	0.916425	1	1	1	1
Nphs1	ENSMUSG00000006649	Nphs1	0.0381914	0.916425	1	1	1	1
Cdhr4	ENSMUSG00000032595	Cdhr4	0.0381914	0.916425	1	1	1	1
Tnfsf13	ENSMUSG00000089669	Tnfsf13	0.0381914	0.916425	1	1	1	1
Vmn2r84	ENSMUSG00000070601	Vmn2r84	0.0381914	0.916425	1	1	1	1
Gna15	ENSMUSG00000034792	Gna15	0.0381914	0.916425	1	1	1	1
Mycbpap	ENSMUSG00000039110	Mycbpap	0.0381914	0.916425	1	1	1	1
Wnt5b	ENSMUSG00000030170	Wnt5b	0.0382086	0.916425	1	1	1	1
Nuf2	ENSMUSG00000026683	Nuf2	0.0382216	0.916425	1	1	1	1
Foxp1	ENSMUSG00000030067	Foxp1	0.0382349	0.916425	1.36675	1.36675	24.6072	18.0042
Rab14	ENSMUSG00000026878	Rab14	0.038249	0.916425	1.07996	1.07996	245.859	227.655
Pdgfd	ENSMUSG00000032006	Pdgfd	0.038304	0.916425	1	1	1	1
Foxo3	ENSMUSG00000048756	Foxo3	0.0383046	0.916425	1	1	1	1
Mog	ENSMUSG00000076439	Mog	0.0383306	0.916425	0.779755	-1.28245	21.2637	27.2697
Nup54	ENSMUSG00000034826	Nup54	0.0383498	0.916425	1	1	1	1
Zc3h10	ENSMUSG00000039810	Zc3h10	0.0383867	0.916425	1	1	1	1
N4bp2l1	ENSMUSG00000041132	N4bp2l1	0.0384242	0.916425	0.0531161	-18.8267	1	18.8267
Ube2m	ENSMUSG00000005575	Ube2m	0.0384614	0.916425	0.854826	-1.16983	204.649	239.404
Hsf4	ENSMUSG00000033249	Hsf4	0.0385159	0.916425	1	1	1	1
Foxp2	ENSMUSG00000029563	Foxp2	0.0385531	0.916425	1	1	1	1
Penk	ENSMUSG00000045573	Penk	0.0387609	0.916425	1	1	1	1
Fcgr1	ENSMUSG00000015947	Fcgr1	0.0388644	0.916425	1	1	1	1
Pcmtd1	ENSMUSG00000051285	Pcmtd1	0.0388855	0.916425	1.20568	1.20568	103.025	85.4495
Gmfb	ENSMUSG00000062014	Gmfb	0.038889	0.916425	1.12825	1.12825	200.973	178.127
Parvb	ENSMUSG00000022438	Parvb	0.0389357	0.916425	1	1	1	1
Arntl	ENSMUSG00000055116	Arntl	0.0389663	0.916425	1.49417	1.49417	23.0817	15.4478
Slc35e2	ENSMUSG00000042202	Slc35e2	0.0389942	0.916425	1.41842	1.41842	24.5037	17.2753
Odc1	ENSMUSG00000011179	Odc1	0.0390066	0.916425	1.12057	1.12057	50.0863	44.6973
Arl4c	ENSMUSG00000049866	Arl4c	0.0391278	0.916425	1	1	1	1
Syngap1	ENSMUSG00000067629	Syngap1	0.039216	0.916425	0.766086	-1.30534	16.9341	22.1047
Myg1	ENSMUSG00000001285	Myg1	0.0392962	0.916425	0.882971	-1.13254	24.5467	27.8001
Trmt112	ENSMUSG00000038812	Trmt112	0.0393153	0.916425	0.830728	-1.20376	96.9295	116.68
Exoc8	ENSMUSG00000074030	Exoc8	0.0394505	0.916425	21.5174	21.5174	21.5174	1
Gnmt	ENSMUSG00000002769	Gnmt	0.0395164	0.916425	1	1	1	1
Gtf2h2	ENSMUSG00000021639	Gtf2h2	0.0395695	0.916425	0.0601956	-16.6125	1	16.6125
Rbm11	ENSMUSG00000032940	Rbm11	0.039604	0.916425	0.0592048	-16.8905	1	16.8905
Gm48619	ENSMUSG00000112454	Gm48619	0.0396617	0.916425	1	1	1	1
Specc1	ENSMUSG00000042331	Specc1	0.0397354	0.916425	1.29019	1.29019	51.5713	39.9719
Gpd1l	ENSMUSG00000050627	Gpd1l	0.039934	0.916425	1.23134	1.23134	54.982	44.6521
Cd302	ENSMUSG00000060703	Cd302	0.0399979	0.916425	0.0586375	-17.0539	1	17.0539
Il17rc	ENSMUSG00000030281	Il17rc	0.0401696	0.916425	1	1	1	1
Fgfbp3	ENSMUSG00000047632	Fgfbp3	0.0401851	0.916425	1	1	1	1
Mpp1	ENSMUSG00000031402	Mpp1	0.0401922	0.916425	1.17096	1.17096	59.3934	50.7222
Bex2	ENSMUSG00000042750	Bex2	0.0401962	0.916425	0.957668	-1.0442	656.051	685.051
Zfp36l1	ENSMUSG00000021127	Zfp36l1	0.040252	0.916425	1	1	1	1
Tob1	ENSMUSG00000037573	Tob1	0.040265	0.916425	0.0522475	-19.1397	1	19.1397
Pcyt2	ENSMUSG00000025137	Pcyt2	0.0403014	0.916425	1.24654	1.24654	94.5969	75.8874
Map3k8	ENSMUSG00000024235	Map3k8	0.0403202	0.916425	1	1	1	1
Gm12655	ENSMUSG00000087128	Gm12655	0.0403453	0.916425	1	1	1	1
Map3k14	ENSMUSG00000020941	Map3k14	0.0403453	0.916425	1	1	1	1
Slc38a10	ENSMUSG00000061306	Slc38a10	0.0403974	0.916425	0.67387	-1.48396	24.5883	36.4881
Jag2	ENSMUSG00000002799	Jag2	0.0403976	0.916425	0.0562883	-17.7657	1	17.7657
Hpcal4	ENSMUSG00000046093	Hpcal4	0.0404177	0.916425	1.16283	1.16283	360.873	310.339
Tnfaip8l1	ENSMUSG00000044469	Tnfaip8l1	0.040446	0.916425	0.0526519	-18.9927	1	18.9927
Nxph3	ENSMUSG00000046719	Nxph3	0.0405555	0.916425	1	1	1	1
Mapk14	ENSMUSG00000053436	Mapk14	0.0406347	0.916425	1.28209	1.28209	92.3418	72.0245
Uqcr10	ENSMUSG00000059534	Uqcr10	0.0406402	0.916425	0.91534	-1.09249	983.61	1074.58
Ppp2r5a	ENSMUSG00000026626	Ppp2r5a	0.0407369	0.916425	1.34329	1.34329	55.2465	41.1277
Arrdc4	ENSMUSG00000042659	Arrdc4	0.0407512	0.916425	0.0533225	-18.7538	1	18.7538
Poglut3	ENSMUSG00000034487	Poglut3	0.0408144	0.916425	1	1	1	1
Mrpl55	ENSMUSG00000036860	Mrpl55	0.0408399	0.916425	0.833313	-1.20003	60.5777	72.695
Kcnt1	ENSMUSG00000058740	Kcnt1	0.0409459	0.916425	1	1	1	1
Tunar	ENSMUSG00000097929	Tunar	0.0409648	0.916425	1	1	1	1
Hpcal1	ENSMUSG00000071379	Hpcal1	0.0409706	0.916425	0.667857	-1.49733	27.6529	41.4053
Suds3	ENSMUSG00000066900	Suds3	0.0409735	0.916425	1.1714	1.1714	98.3279	83.9405
Ndufb7	ENSMUSG00000033938	Ndufb7	0.0410882	0.916425	0.882563	-1.13306	232.362	263.281
Oma1	ENSMUSG00000035069	Oma1	0.0410899	0.916425	1	1	1	1
Tyms	ENSMUSG00000025747	Tyms	0.0411929	0.916425	1	1	1	1
A830092H15Rik	ENSMUSG00000074664	A830092H15Rik	0.041202	0.916425	1	1	1	1
Lrrc45	ENSMUSG00000025145	Lrrc45	0.0412745	0.916425	1.5104	1.5104	24.1936	16.018
Kctd2	ENSMUSG00000016940	Kctd2	0.0413115	0.916425	1.2602	1.2602	107.317	85.1591
Schip1	ENSMUSG00000027777	Schip1	0.0413136	0.916425	1.13461	1.13461	231.897	204.386
Rps14	ENSMUSG00000024608	Rps14	0.0413138	0.916425	0.936684	-1.0676	1050.61	1121.63
Skp1a	ENSMUSG00000036309	Skp1a	0.0413138	0.916425	0.936283	-1.06805	470.871	502.915
Tmem86b	ENSMUSG00000045282	Tmem86b	0.0413784	0.916425	1	1	1	1
Zfp14	ENSMUSG00000053985	Zfp14	0.0414021	0.916425	1	1	1	1
Pola2	ENSMUSG00000024833	Pola2	0.0414387	0.916425	1	1	1	1
Il1r1	ENSMUSG00000026072	Il1r1	0.0414614	0.916425	1	1	1	1
Zfpm1	ENSMUSG00000049577	Zfpm1	0.0414718	0.916425	0.0485117	-20.6136	1	20.6136
Raph1	ENSMUSG00000026014	Raph1	0.0414969	0.916425	0.879538	-1.13696	23.3904	26.5939
Zfp566	ENSMUSG00000078768	Zfp566	0.0415325	0.916425	1	1	1	1
Tnfaip6	ENSMUSG00000053475	Tnfaip6	0.0417078	0.916425	1	1	1	1
Nxpe3	ENSMUSG00000075033	Nxpe3	0.0417156	0.916425	1.25624	1.25624	27.7784	22.1124
Supt5	ENSMUSG00000003435	Supt5	0.0417573	0.916425	0.800686	-1.24893	71.6238	89.4531
Anxa11	ENSMUSG00000021866	Anxa11	0.041989	0.916425	0.845078	-1.18332	84.6942	100.221
Syt1	ENSMUSG00000035864	Syt1	0.041997	0.916425	0.935971	-1.06841	916.653	979.36
1700028P14Rik	ENSMUSG00000033053	1700028P14Rik	0.0422215	0.916425	1	1	1	1
Arhgap1	ENSMUSG00000027247	Arhgap1	0.0422385	0.916425	0.776829	-1.28728	42.4201	54.6067
Bloc1s2	ENSMUSG00000057506	Bloc1s2	0.042323	0.916425	1.26108	1.26108	88.4713	70.1554
Ube2d1	ENSMUSG00000019927	Ube2d1	0.0423546	0.916425	0.71588	-1.39688	39.6746	55.4207
Notch3	ENSMUSG00000038146	Notch3	0.042449	0.916425	1	1	1	1
Crem	ENSMUSG00000063889	Crem	0.0425077	0.916425	1.32782	1.32782	24.8964	18.7499
Dlx2	ENSMUSG00000023391	Dlx2	0.0425195	0.916425	1	1	1	1
Zfp652os	ENSMUSG00000086191	Zfp652os	0.0425588	0.916425	0.792513	-1.26181	18.5046	23.3493
Stk19	ENSMUSG00000061207	Stk19	0.0425707	0.916425	1.17728	1.17728	53.7063	45.6189
Sowaha	ENSMUSG00000044352	Sowaha	0.0426869	0.916425	1.39249	1.39249	69.2446	49.7271
Grik5	ENSMUSG00000003378	Grik5	0.0426896	0.916425	1.07816	1.07816	218.82	202.957
Spry4	ENSMUSG00000024427	Spry4	0.042738	0.916425	1	1	1	1
Hscb	ENSMUSG00000043510	Hscb	0.0427824	0.916425	1	1	1	1
Dbf4	ENSMUSG00000002297	Dbf4	0.0427829	0.916425	1	1	1	1
Bmp2k	ENSMUSG00000034663	Bmp2k	0.0427936	0.916425	1	1	1	1
Abhd13	ENSMUSG00000040396	Abhd13	0.0428498	0.916425	1.36562	1.36562	29.5096	21.6089
Epop	ENSMUSG00000043439	Epop	0.0429111	0.916425	14.4537	14.4537	14.4537	1
Rrbp1	ENSMUSG00000027422	Rrbp1	0.0429116	0.916425	1.53491	1.53491	23.687	15.4321
Srsf3	ENSMUSG00000071172	Srsf3	0.0429226	0.916425	1.14118	1.14118	141.39	123.898
Agap2	ENSMUSG00000025422	Agap2	0.0432281	0.916425	1.15449	1.15449	65.3942	56.6435
Mrpl38	ENSMUSG00000020775	Mrpl38	0.0432906	0.916425	0.796289	-1.25583	43.286	54.3597
Acbd6	ENSMUSG00000033701	Acbd6	0.0433539	0.916425	0.873331	-1.14504	62.901	72.0243
Ewsr1	ENSMUSG00000009079	Ewsr1	0.0433881	0.916425	0.893965	-1.11861	104.41	116.794
Map1b	ENSMUSG00000052727	Map1b	0.0433919	0.916425	1.09446	1.09446	679.159	620.545
Gm49169	ENSMUSG00000115569	Gm49169	0.0434181	0.916425	1	1	1	1
Dph5	ENSMUSG00000033554	Dph5	0.0434396	0.916425	1	1	1	1
Nsrp1	ENSMUSG00000037958	Nsrp1	0.0435209	0.916425	0.0624298	-16.018	1	16.018
Lsm8	ENSMUSG00000044155	Lsm8	0.04359	0.916425	0.909485	-1.09952	71.0124	78.0798
Nbea	ENSMUSG00000027799	Nbea	0.0436279	0.916425	1.15931	1.15931	190.948	164.709
Gpr4	ENSMUSG00000044317	Gpr4	0.0437363	0.916425	1	1	1	1
Mrps24	ENSMUSG00000020477	Mrps24	0.0437466	0.916425	0.868731	-1.1511	128.916	148.396
Acrbp	ENSMUSG00000072770	Acrbp	0.0437509	0.916425	1	1	1	1
D17H6S53E	ENSMUSG00000043311	D17H6S53E	0.0441324	0.916425	1	1	1	1
Csrnp1	ENSMUSG00000032515	Csrnp1	0.044202	0.916425	1	1	1	1
Malsu1	ENSMUSG00000029815	Malsu1	0.0442084	0.916425	0.695114	-1.43861	31.6099	45.4744
Gm27030	ENSMUSG00000098221	Gm27030	0.044245	0.916425	1	1	1	1
Rapgef3	ENSMUSG00000022469	Rapgef3	0.0442562	0.916425	1	1	1	1
Secisbp2	ENSMUSG00000035139	Secisbp2	0.0443372	0.916425	1	1	1	1
Fh1	ENSMUSG00000026526	Fh1	0.0443396	0.916425	0.780572	-1.28111	84.8614	108.717
Xrcc6	ENSMUSG00000022471	Xrcc6	0.0443477	0.916425	1	1	1	1
Gm28723	ENSMUSG00000101028	Gm28723	0.0445051	0.916425	1	1	1	1
Otof	ENSMUSG00000062372	Otof	0.0445051	0.916425	1	1	1	1
Fermt1	ENSMUSG00000027356	Fermt1	0.0445051	0.916425	1	1	1	1
Fam184a	ENSMUSG00000019856	Fam184a	0.0445779	0.916425	1	1	1	1
Rhebl1	ENSMUSG00000023755	Rhebl1	0.0446274	0.916425	0.0690622	-14.4797	1	14.4797
Slc9a8	ENSMUSG00000039463	Slc9a8	0.0446549	0.916425	0.697057	-1.4346	14.9907	21.5057
Ubqln1	ENSMUSG00000005312	Ubqln1	0.0448244	0.916425	1.16126	1.16126	140.392	120.897
Wbp11	ENSMUSG00000030216	Wbp11	0.0449447	0.916425	0.869019	-1.15072	95.1505	109.492
Rnps1	ENSMUSG00000034681	Rnps1	0.0449464	0.916425	1.15071	1.15071	156.143	135.693
Tef	ENSMUSG00000022389	Tef	0.044947	0.916425	1.17927	1.17927	148.695	126.091
Isca1	ENSMUSG00000044792	Isca1	0.0450303	0.916425	0.72954	-1.37073	41.4506	56.8174
Gnl3	ENSMUSG00000042354	Gnl3	0.0450516	0.916425	0.714039	-1.40048	16.0168	22.4312
B020010K11Rik	ENSMUSG00000118057	B020010K11Rik	0.0450899	0.916425	1	1	1	1
Sumf2	ENSMUSG00000025538	Sumf2	0.0452388	0.916425	1	1	1	1
Asap3	ENSMUSG00000036995	Asap3	0.0452852	0.916425	1	1	1	1
Lin28b	ENSMUSG00000063804	Lin28b	0.0452852	0.916425	1	1	1	1
Pifo	ENSMUSG00000010136	Pifo	0.0452852	0.916425	1	1	1	1
Psmb1	ENSMUSG00000014769	Psmb1	0.0453126	0.916425	0.890809	-1.12257	252.584	283.545
Gm42567	ENSMUSG00000105085	Gm42567	0.0453716	0.916425	1	1	1	1
Smim20	ENSMUSG00000061461	Smim20	0.045416	0.916425	0.846809	-1.1809	48.3004	57.0381
Nr4a1	ENSMUSG00000023034	Nr4a1	0.0455153	0.916425	1.52078	1.52078	33.7948	22.222
Rap2b	ENSMUSG00000036894	Rap2b	0.0455188	0.916425	0.75001	-1.33332	46.7378	62.3163
Zbtb11os1	ENSMUSG00000102101	Zbtb11os1	0.0455266	0.916425	0.683866	-1.46227	14.4998	21.2027
Smad7	ENSMUSG00000025880	Smad7	0.0455332	0.916425	1	1	1	1
Brinp1	ENSMUSG00000028351	Brinp1	0.0455576	0.916425	0.877023	-1.14022	362.41	413.228
Slc7a6os	ENSMUSG00000033106	Slc7a6os	0.0456267	0.916425	1	1	1	1
Nedd4l	ENSMUSG00000024589	Nedd4l	0.0456605	0.916425	0.910462	-1.09834	80.784	88.7286
Maf	ENSMUSG00000055435	Maf	0.0457358	0.916425	1	1	1	1
Gm29170	ENSMUSG00000100455	Gm29170	0.0457358	0.916425	1	1	1	1
Cwf19l1	ENSMUSG00000025200	Cwf19l1	0.0457493	0.916425	1	1	1	1
Chid1	ENSMUSG00000025512	Chid1	0.045756	0.916425	0.888806	-1.1251	55.0193	61.9025
Fbxo34	ENSMUSG00000037536	Fbxo34	0.045756	0.916425	0.829044	-1.20621	55.8994	67.4263
Adgrb2	ENSMUSG00000028782	Adgrb2	0.0458038	0.916425	1.06654	1.06654	332.153	311.432
Gpr37	ENSMUSG00000039904	Gpr37	0.0459767	0.916425	0.839548	-1.19112	22.6806	27.0153
Adgrb1	ENSMUSG00000034730	Adgrb1	0.0460511	0.916425	1.09862	1.09862	211.048	192.103
Gm11837	ENSMUSG00000086587	Gm11837	0.0460768	0.916425	1	1	1	1
Bola1	ENSMUSG00000015943	Bola1	0.0461714	0.916425	0.785624	-1.27287	30.5997	38.9496
Cttnbp2nl	ENSMUSG00000062127	Cttnbp2nl	0.0463581	0.916425	1	1	1	1
Tmem209	ENSMUSG00000029782	Tmem209	0.0464009	0.916425	16.0757	16.0757	16.0757	1
Rtn4r	ENSMUSG00000043811	Rtn4r	0.0464038	0.916425	0.842573	-1.18684	67.245	79.8092
Ddx10	ENSMUSG00000053289	Ddx10	0.0464843	0.916425	1	1	1	1
Uqcc3	ENSMUSG00000071654	Uqcc3	0.0465008	0.916425	0.923088	-1.08332	71.087	77.0101
Dlgap1	ENSMUSG00000003279	Dlgap1	0.046549	0.916425	0.944424	-1.05885	243.429	257.754
Iqgap2	ENSMUSG00000021676	Iqgap2	0.0466077	0.916425	1.30742	1.30742	35.5381	27.1819
Gm3693	ENSMUSG00000098128	Gm3693	0.0466119	0.916425	1	1	1	1
Jkamp	ENSMUSG00000005078	Jkamp	0.0466419	0.916425	0.903677	-1.10659	78.3111	86.6583
Npm1	ENSMUSG00000057113	Npm1	0.0467996	0.916425	0.930153	-1.07509	184.858	198.739
Cetn2	ENSMUSG00000031347	Cetn2	0.0468356	0.916425	0.821727	-1.21695	40.7107	49.5429
Nsmce1	ENSMUSG00000030750	Nsmce1	0.0468444	0.916425	0.0666118	-15.0124	1	15.0124
Ppp1r12b	ENSMUSG00000073557	Ppp1r12b	0.0468529	0.916425	1.34153	1.34153	27.4922	20.4932
Nrg4	ENSMUSG00000032311	Nrg4	0.04688	0.916425	1	1	1	1
Gtf3c4	ENSMUSG00000035666	Gtf3c4	0.0470222	0.916425	0.0701682	-14.2515	1	14.2515
Vps28	ENSMUSG00000115987	Vps28	0.04705	0.916425	0.926557	-1.07926	138.907	149.918
Pros1	ENSMUSG00000022912	Pros1	0.0470716	0.916425	1	1	1	1
Exosc2	ENSMUSG00000039356	Exosc2	0.0471827	0.916425	1	1	1	1
Dnm2	ENSMUSG00000033335	Dnm2	0.0472423	0.916425	0.828076	-1.20762	22.6735	27.381
Eva1a	ENSMUSG00000035104	Eva1a	0.0472602	0.916425	1	1	1	1
Arl6	ENSMUSG00000022722	Arl6	0.0472945	0.916425	0.838292	-1.1929	22.7864	27.1819
Nphp4	ENSMUSG00000039577	Nphp4	0.047302	0.916425	1.34161	1.34161	23.4825	17.5032
Ndufv2	ENSMUSG00000024099	Ndufv2	0.0473044	0.916425	0.936282	-1.06805	365.366	390.231
Pgm1	ENSMUSG00000025791	Pgm1	0.0475323	0.916425	1.10542	1.10542	62.912	56.9125
Ddx6	ENSMUSG00000032097	Ddx6	0.0475525	0.916425	1.22097	1.22097	80.5211	65.9483
Gm19345	ENSMUSG00000092216	Gm19345	0.0475544	0.916425	1	1	1	1
Gm16006	ENSMUSG00000090002	Gm16006	0.0476949	0.916425	1	1	1	1
Ubxn2a	ENSMUSG00000020634	Ubxn2a	0.0477321	0.916425	1	1	1	1
Idh1	ENSMUSG00000025950	Idh1	0.0477418	0.916425	0.795483	-1.2571	22.2144	27.9257
Pcdhb15	ENSMUSG00000047033	Pcdhb15	0.047746	0.916425	1	1	1	1
Zfand4	ENSMUSG00000042213	Zfand4	0.047746	0.916425	1	1	1	1
Terf2ip	ENSMUSG00000033430	Terf2ip	0.0477548	0.916425	1.40686	1.40686	59.3182	42.1635
Ncor2	ENSMUSG00000029478	Ncor2	0.0477978	0.916425	1.1228	1.1228	91.1995	81.2249
Gm14827	ENSMUSG00000084904	Gm14827	0.0478477	0.916425	1	1	1	1
Ccdc22	ENSMUSG00000031143	Ccdc22	0.0479913	0.916425	0.777761	-1.28574	17.0079	21.8678
Hap1	ENSMUSG00000006930	Hap1	0.048002	0.916425	0.76219	-1.31201	20.7178	27.1819
Pcdhb5	ENSMUSG00000063687	Pcdhb5	0.0481066	0.916425	1	1	1	1
2210016F16Rik	ENSMUSG00000021550	2210016F16Rik	0.048133	0.916425	1.43536	1.43536	20.8487	14.525
Rasl11b	ENSMUSG00000049907	Rasl11b	0.0482299	0.916425	1.43439	1.43439	58.6505	40.8888
Mtln	ENSMUSG00000051319	Mtln	0.0483269	0.916425	0.927946	-1.07765	156.475	168.626
Spag6	ENSMUSG00000037708	Spag6	0.0485157	0.916425	1	1	1	1
Agfg2	ENSMUSG00000029722	Agfg2	0.0485494	0.916425	0.79465	-1.25842	38.4325	48.3641
4933421O10Rik	ENSMUSG00000085037	4933421O10Rik	0.0488998	0.916425	1	1	1	1
Cnpy3	ENSMUSG00000023973	Cnpy3	0.0490706	0.916425	0.801837	-1.24714	39.8342	49.6787
B2m	ENSMUSG00000060802	B2m	0.0491057	0.916425	1.12994	1.12994	151.09	133.715
Ogg1	ENSMUSG00000030271	Ogg1	0.049332	0.916425	1	1	1	1
Ash2l	ENSMUSG00000031575	Ash2l	0.0494869	0.916425	0.803643	-1.24433	26.2766	32.6969
Mtmr1	ENSMUSG00000015214	Mtmr1	0.0494992	0.916425	1.40677	1.40677	37.5135	26.6663
Dennd3	ENSMUSG00000036661	Dennd3	0.049598	0.916425	1	1	1	1
Ankrd50	ENSMUSG00000044864	Ankrd50	0.0496139	0.916425	1	1	1	1
Csnk2b	ENSMUSG00000024387	Csnk2b	0.0496327	0.916425	0.877614	-1.13945	144.25	164.366
Cenpq	ENSMUSG00000023919	Cenpq	0.0496414	0.916425	1	1	1	1
Tusc1	ENSMUSG00000054000	Tusc1	0.0498692	0.916425	0.0543075	-18.4137	1	18.4137
Arhgdig	ENSMUSG00000073433	Arhgdig	0.0498973	0.916425	0.887023	-1.12737	237.285	267.508
Izumo4	ENSMUSG00000055862	Izumo4	0.0499697	0.916425	0.786079	-1.27214	34.7565	44.2151
Sike1	ENSMUSG00000027854	Sike1	0.0499858	0.916425	0.798595	-1.2522	24.5656	30.761
Hacd3	ENSMUSG00000033629	Hacd3	0.0500292	0.916425	1.20847	1.20847	112.678	93.24
Mtch1	ENSMUSG00000024012	Mtch1	0.050163	0.916425	1.04917	1.04917	625.568	596.251
Sema7a	ENSMUSG00000038264	Sema7a	0.0501678	0.916425	0.80152	-1.24763	34.2684	42.7543
Luzp1	ENSMUSG00000001089	Luzp1	0.0501856	0.916425	1.24343	1.24343	66.9793	53.8663
Rd3	ENSMUSG00000049353	Rd3	0.0502724	0.916425	1	1	1	1
Col23a1	ENSMUSG00000063564	Col23a1	0.0502724	0.916425	1	1	1	1
Slc5a10	ENSMUSG00000042371	Slc5a10	0.0502724	0.916425	1	1	1	1
Zic3	ENSMUSG00000067860	Zic3	0.0502724	0.916425	1	1	1	1
Nexn	ENSMUSG00000039103	Nexn	0.0502724	0.916425	1	1	1	1
Htr5b	ENSMUSG00000050534	Htr5b	0.0502724	0.916425	1	1	1	1
Trpv4	ENSMUSG00000014158	Trpv4	0.0502724	0.916425	1	1	1	1
Steap1	ENSMUSG00000015652	Steap1	0.0502724	0.916425	1	1	1	1
Gm15624	ENSMUSG00000085782	Gm15624	0.0502724	0.916425	1	1	1	1
Gm45155	ENSMUSG00000108980	Gm45155	0.0502724	0.916425	1	1	1	1
Gm47113	ENSMUSG00000111465	Gm47113	0.0502724	0.916425	1	1	1	1
Kctd14	ENSMUSG00000051727	Kctd14	0.0502724	0.916425	1	1	1	1
Glt28d2	ENSMUSG00000031286	Glt28d2	0.0502724	0.916425	1	1	1	1
Gm17655	ENSMUSG00000090963	Gm17655	0.0502724	0.916425	1	1	1	1
D830025C05Rik	ENSMUSG00000043794	D830025C05Rik	0.0502724	0.916425	1	1	1	1
Arhgap36	ENSMUSG00000036198	Arhgap36	0.0502724	0.916425	1	1	1	1
Gm36445	ENSMUSG00000110393	Gm36445	0.0502724	0.916425	1	1	1	1
Foxm1	ENSMUSG00000001517	Foxm1	0.0502724	0.916425	1	1	1	1
Ikzf2	ENSMUSG00000025997	Ikzf2	0.0502724	0.916425	1	1	1	1
Gm35065	ENSMUSG00000105784	Gm35065	0.0502724	0.916425	1	1	1	1
Eya4	ENSMUSG00000010461	Eya4	0.0502724	0.916425	1	1	1	1
Frmpd1os	ENSMUSG00000086284	Frmpd1os	0.0502724	0.916425	1	1	1	1
Gata2	ENSMUSG00000015053	Gata2	0.0502724	0.916425	1	1	1	1
Cfap206	ENSMUSG00000028294	Cfap206	0.0502724	0.916425	1	1	1	1
Nodal	ENSMUSG00000037171	Nodal	0.0502724	0.916425	1	1	1	1
Magi1	ENSMUSG00000045095	Magi1	0.0503713	0.916425	1	1	1	1
Frmpd4	ENSMUSG00000049176	Frmpd4	0.0504135	0.916425	1.17299	1.17299	80.715	68.8115
Manea	ENSMUSG00000040520	Manea	0.0504389	0.916425	1.39408	1.39408	26.6823	19.1397
Kansl3	ENSMUSG00000010453	Kansl3	0.0504707	0.916425	1.20033	1.20033	28.6884	23.9005
Arap2	ENSMUSG00000037999	Arap2	0.0505733	0.916425	1.46288	1.46288	43.0283	29.4134
Acvrl1	ENSMUSG00000000530	Acvrl1	0.0506649	0.916425	1	1	1	1
1500009L16Rik	ENSMUSG00000087651	1500009L16Rik	0.0507834	0.916425	0.698785	-1.43106	23.6774	33.8836
Pdgfra	ENSMUSG00000029231	Pdgfra	0.050826	0.916425	1	1	1	1
Cmc1	ENSMUSG00000039163	Cmc1	0.0509389	0.916425	0.742936	-1.34601	16.9095	22.7604
Lysmd1	ENSMUSG00000053769	Lysmd1	0.0509395	0.916425	1.38589	1.38589	22.8199	16.4659
Snap47	ENSMUSG00000009894	Snap47	0.0509673	0.916425	0.917174	-1.09031	459.938	501.473
Ints3	ENSMUSG00000027933	Ints3	0.0509692	0.916425	1.19565	1.19565	53.9784	45.1457
Kdsr	ENSMUSG00000009905	Kdsr	0.0509848	0.916425	0.791211	-1.26389	17.6342	22.2876
Gm34006	ENSMUSG00000111293	Gm34006	0.0509879	0.916425	1	1	1	1
Lair1	ENSMUSG00000055541	Lair1	0.0510033	0.916425	1	1	1	1
Smarcd1	ENSMUSG00000023018	Smarcd1	0.0510295	0.916425	0.813876	-1.22869	51.965	63.8487
Fxn	ENSMUSG00000059363	Fxn	0.051227	0.916425	1	1	1	1
Mtpn	ENSMUSG00000029840	Mtpn	0.0512377	0.916425	1.09719	1.09719	284.779	259.553
Plec	ENSMUSG00000022565	Plec	0.0514064	0.916425	0.867059	-1.15332	47.1594	54.3901
Slc35a3	ENSMUSG00000027957	Slc35a3	0.0514339	0.916425	1	1	1	1
Minpp1	ENSMUSG00000024896	Minpp1	0.0514477	0.916425	0.721832	-1.38536	54.7693	75.8755
Rpp21	ENSMUSG00000024446	Rpp21	0.0515079	0.916425	0.858795	-1.16442	97.5738	113.617
Aph1b	ENSMUSG00000032375	Aph1b	0.0516338	0.916425	1.26303	1.26303	24.5239	19.4167
Catsperz	ENSMUSG00000050623	Catsperz	0.0517531	0.916425	15.3995	15.3995	15.3995	1
Eif4b	ENSMUSG00000058655	Eif4b	0.0517547	0.916425	0.829452	-1.20562	86.9025	104.771
Tbl1x	ENSMUSG00000025246	Tbl1x	0.0518126	0.916425	1	1	1	1
Etl4	ENSMUSG00000036617	Etl4	0.0518421	0.916425	0.769136	-1.30016	21.5953	28.0773
Phyhip	ENSMUSG00000003469	Phyhip	0.0519393	0.916425	1.18198	1.18198	63.0301	53.3258
Pom121	ENSMUSG00000053293	Pom121	0.0519552	0.916425	1.17983	1.17983	53.7515	45.5585
Nfib	ENSMUSG00000008575	Nfib	0.05205	0.916425	1.1768	1.1768	95.7038	81.3258
Naprt	ENSMUSG00000022574	Naprt	0.0521401	0.916425	1	1	1	1
Dhrs7	ENSMUSG00000021094	Dhrs7	0.0521938	0.916425	0.75813	-1.31904	30.8858	40.7395
Hist1h1c	ENSMUSG00000036181	.	0.0522828	0.916425	0.0529341	-18.8914	1	18.8914
Med7	ENSMUSG00000020397	Med7	0.0523877	0.916425	1.37029	1.37029	39.6473	28.9336
Gnpda2	ENSMUSG00000029209	Gnpda2	0.0523894	0.916425	1.42051	1.42051	22.216	15.6394
Senp8	ENSMUSG00000051705	Senp8	0.0524449	0.916425	1	1	1	1
Txnl4b	ENSMUSG00000031723	Txnl4b	0.052534	0.916425	0.361203	-2.76853	7.21464	19.9739
Armcx2	ENSMUSG00000033436	Armcx2	0.0527343	0.916425	1.20747	1.20747	109.519	90.7012
Gsap	ENSMUSG00000039934	Gsap	0.0527928	0.916425	1	1	1	1
Trmo	ENSMUSG00000028331	Trmo	0.0528625	0.916425	1	1	1	1
Bmyc	ENSMUSG00000049086	Bmyc	0.0528833	0.916425	0.896382	-1.1156	114.945	128.232
Cbfa2t3	ENSMUSG00000006362	Cbfa2t3	0.0529248	0.916425	1	1	1	1
Tab2	ENSMUSG00000015755	Tab2	0.0529871	0.916425	1.25085	1.25085	27.288	21.8155
Wwox	ENSMUSG00000004637	Wwox	0.0531328	0.916425	1	1	1	1
Alad	ENSMUSG00000028393	Alad	0.0531569	0.916425	0.757153	-1.32074	14.3923	19.0085
Clcn4	ENSMUSG00000000605	Clcn4	0.053165	0.916425	1.10016	1.10016	170.762	155.216
Inpp5e	ENSMUSG00000026925	Inpp5e	0.0532313	0.916425	18.6974	18.6974	18.6974	1
Enkd1	ENSMUSG00000013155	Enkd1	0.0533163	0.916425	1	1	1	1
Lgals8	ENSMUSG00000057554	Lgals8	0.0533921	0.916425	0.0551497	-18.1325	1	18.1325
Derl1	ENSMUSG00000022365	Derl1	0.053423	0.916425	1.25443	1.25443	94.6899	75.4846
Snhg8	ENSMUSG00000104960	Snhg8	0.0534387	0.916425	0.858154	-1.16529	93.8345	109.345
Lrrc49	ENSMUSG00000047766	Lrrc49	0.0534688	0.916425	0.715012	-1.39858	28.9194	40.4461
Ptch1	ENSMUSG00000021466	Ptch1	0.05356	0.916425	1	1	1	1
Polg	ENSMUSG00000039176	Polg	0.0536131	0.916425	1.33043	1.33043	35.8574	26.9518
Prkcb	ENSMUSG00000052889	Prkcb	0.0537266	0.916425	1.26557	1.26557	461.489	364.648
Akr1e1	ENSMUSG00000045410	Akr1e1	0.0538182	0.916425	1.4098	1.4098	28.1606	19.975
Kmt5a	ENSMUSG00000049327	Kmt5a	0.0538949	0.916425	0.881019	-1.13505	24.6502	27.9792
Wdr6	ENSMUSG00000066357	Wdr6	0.0539457	0.916425	0.789771	-1.26619	57.3919	72.669
Cables1	ENSMUSG00000040957	Cables1	0.0540086	0.916425	1	1	1	1
Rpl41	ENSMUSG00000093674	Rpl41	0.0540092	0.916425	0.952488	-1.04988	1707.74	1792.93
Rmdn3	ENSMUSG00000070730	Rmdn3	0.0540196	0.916425	1.12032	1.12032	40.8303	36.4451
Cntnap5a	ENSMUSG00000070695	Cntnap5a	0.0540698	0.916425	1	1	1	1
Mafb	ENSMUSG00000074622	Mafb	0.0540941	0.916425	1	1	1	1
Nptx2	ENSMUSG00000059991	Nptx2	0.0541096	0.916425	1.6846	1.6846	48.8325	28.9877
Ddx56	ENSMUSG00000004393	Ddx56	0.054243	0.916425	1.35221	1.35221	31.7006	23.4436
Rab5c	ENSMUSG00000019173	Rab5c	0.0542888	0.916425	0.880592	-1.1356	95.6008	108.564
Cltb	ENSMUSG00000047547	Cltb	0.0542928	0.916425	0.887	-1.1274	164.122	185.03
Cox6a2	ENSMUSG00000030785	Cox6a2	0.0542997	0.916425	1	1	1	1
Rps6ka1	ENSMUSG00000003644	Rps6ka1	0.0543573	0.916425	1	1	1	1
Itga4	ENSMUSG00000027009	Itga4	0.0547557	0.916425	1	1	1	1
Eef1akmt4	ENSMUSG00000115219	Eef1akmt4	0.0548014	0.916425	1	1	1	1
Dnajc10	ENSMUSG00000027006	Dnajc10	0.0549475	0.916425	0.855229	-1.16928	47.2479	55.2459
Dph2	ENSMUSG00000028540	Dph2	0.0549753	0.916425	1	1	1	1
Psmc2	ENSMUSG00000028932	Psmc2	0.0550076	0.916425	1.1278	1.1278	129.749	115.046
Tasor	ENSMUSG00000040651	Tasor	0.0550335	0.916425	1.39494	1.39494	23.4711	16.8259
Syt5	ENSMUSG00000004961	Syt5	0.0551237	0.916425	0.826512	-1.2099	78.3522	94.7986
Pomt2	ENSMUSG00000034126	Pomt2	0.0552271	0.916425	1	1	1	1
Rbm10	ENSMUSG00000031060	Rbm10	0.0552271	0.916425	1.27056	1.27056	35.3863	27.851
Tsacc	ENSMUSG00000010538	Tsacc	0.0552678	0.916425	1	1	1	1
Crppa	ENSMUSG00000043153	Crppa	0.0553905	0.916425	1	1	1	1
Fam117b	ENSMUSG00000041040	Fam117b	0.0554414	0.916425	1.31664	1.31664	43.4922	33.0326
Celf1	ENSMUSG00000005506	Celf1	0.0556953	0.916425	1.24808	1.24808	88.6973	71.067
Zfp110	ENSMUSG00000058638	Zfp110	0.0558689	0.916425	1	1	1	1
Gm45311	ENSMUSG00000110316	Gm45311	0.0558978	0.916425	1	1	1	1
Ppib	ENSMUSG00000032383	Ppib	0.0560229	0.916425	0.881364	-1.13461	166.106	188.465
Sntg1	ENSMUSG00000025909	Sntg1	0.0561448	0.916425	1	1	1	1
Spata7	ENSMUSG00000021007	Spata7	0.0562167	0.916425	1.34559	1.34559	23.1738	17.222
Rbm3	ENSMUSG00000031167	Rbm3	0.0563155	0.916425	0.874509	-1.1435	156.196	178.61
Whrn	ENSMUSG00000039137	Whrn	0.0563501	0.916425	1	1	1	1
Pcdhb17	ENSMUSG00000046387	Pcdhb17	0.0563782	0.916425	1	1	1	1
Tmem8b	ENSMUSG00000078716	Tmem8b	0.0563902	0.916425	1.31669	1.31669	25.2752	19.1959
Nfkbie	ENSMUSG00000023947	Nfkbie	0.0564605	0.916425	1	1	1	1
Fam204a	ENSMUSG00000057858	Fam204a	0.0564967	0.916425	1	1	1	1
Brpf1	ENSMUSG00000001632	Brpf1	0.0565153	0.916425	1.23378	1.23378	23.1382	18.7538
Cactin	ENSMUSG00000034889	Cactin	0.0566002	0.916425	15.0612	15.0612	15.0612	1
Pcdh1	ENSMUSG00000051375	Pcdh1	0.0567341	0.916425	1.25235	1.25235	91.7945	73.2976
Dop1b	ENSMUSG00000022946	Dop1b	0.0569459	0.916425	1.18219	1.18219	62.4106	52.7924
Zfand5	ENSMUSG00000024750	Zfand5	0.057201	0.916425	0.95002	-1.05261	211.205	222.316
Rps26	ENSMUSG00000025362	Rps26	0.0572013	0.916425	0.935812	-1.06859	724.601	774.302
Slc38a5	ENSMUSG00000031170	Slc38a5	0.0573467	0.916425	1	1	1	1
Akap11	ENSMUSG00000022016	Akap11	0.0573472	0.916425	1.15057	1.15057	140.128	121.79
Tomm22	ENSMUSG00000022427	Tomm22	0.0574988	0.916425	0.903802	-1.10644	162.515	179.813
Ccdc124	ENSMUSG00000007721	Ccdc124	0.0574991	0.916425	0.919058	-1.08807	178.497	194.217
Nol6	ENSMUSG00000028430	Nol6	0.0575935	0.916425	0.802905	-1.24548	53.7515	66.9463
Gabpb2	ENSMUSG00000038766	Gabpb2	0.057617	0.916425	1	1	1	1
Psd	ENSMUSG00000037126	Psd	0.0576484	0.916425	1.11297	1.11297	420.131	377.486
Dtx4	ENSMUSG00000039982	Dtx4	0.0577098	0.916425	1	1	1	1
Akain1	ENSMUSG00000091636	Akain1	0.0577861	0.916425	1	1	1	1
Manbal	ENSMUSG00000063019	Manbal	0.0577914	0.916425	0.820766	-1.21837	100.692	122.68
Rps5	ENSMUSG00000012848	Rps5	0.0577982	0.916425	0.878647	-1.13811	502.446	571.84
Rpl14	ENSMUSG00000025794	Rpl14	0.0577982	0.916425	0.921267	-1.08546	707.756	768.242
Zfp595	ENSMUSG00000057842	Zfp595	0.0578919	0.916425	1	1	1	1
Rbm34	ENSMUSG00000033931	Rbm34	0.0579271	0.916425	0.0718717	-13.9137	1	13.9137
Ehbp1l1	ENSMUSG00000024937	Ehbp1l1	0.0579284	0.916425	1	1	1	1
Med11	ENSMUSG00000018923	Med11	0.0579473	0.916425	0.05437	-18.3925	1	18.3925
Ddx23	ENSMUSG00000003360	Ddx23	0.0580304	0.916425	1	1	1	1
Ankle2	ENSMUSG00000029501	Ankle2	0.0580601	0.916425	1.29558	1.29558	21.297	16.4383
Mrpl4	ENSMUSG00000003299	Mrpl4	0.058105	0.916425	1.24803	1.24803	71.7528	57.493
Cdo1	ENSMUSG00000033022	Cdo1	0.0581699	0.916425	0.0513382	-19.4787	1	19.4787
Cdk10	ENSMUSG00000033862	Cdk10	0.0582747	0.916425	0.920204	-1.08672	47.4589	51.5743
Nkain3	ENSMUSG00000055761	Nkain3	0.0582964	0.916425	1	1	1	1
Ier2	ENSMUSG00000053560	Ier2	0.058387	0.916425	1	1	1	1
Myh10	ENSMUSG00000020900	Myh10	0.0583905	0.916425	0.883079	-1.1324	83.236	94.2566
Bag3	ENSMUSG00000030847	Bag3	0.0584546	0.916425	1	1	1	1
Depdc5	ENSMUSG00000037426	Depdc5	0.058564	0.916425	0.747302	-1.33815	17.1057	22.8899
Shc2	ENSMUSG00000020312	Shc2	0.0585692	0.916425	7.21464	7.21464	7.21464	1
Opalin	ENSMUSG00000050121	Opalin	0.058634	0.916425	0.694885	-1.43909	17.1019	24.6111
Bst2	ENSMUSG00000046718	Bst2	0.0586674	0.916425	1	1	1	1
1700001O22Rik	ENSMUSG00000044320	1700001O22Rik	0.058701	0.916425	1	1	1	1
Bean1	ENSMUSG00000031872	Bean1	0.0587255	0.916425	1	1	1	1
Phc1	ENSMUSG00000040669	Phc1	0.0587905	0.916425	0.0593064	-16.8616	1	16.8616
Fhl2	ENSMUSG00000008136	Fhl2	0.0589977	0.916425	0.940331	-1.06346	100.866	107.267
Mapt	ENSMUSG00000018411	Mapt	0.0590072	0.916425	1.16678	1.16678	166.847	142.998
Hint1	ENSMUSG00000020267	Hint1	0.0590076	0.916425	0.953562	-1.0487	946.877	992.99
Rhbdf1	ENSMUSG00000020282	Rhbdf1	0.0590726	0.916425	1	1	1	1
Anks3	ENSMUSG00000022515	Anks3	0.0591205	0.916425	1.33867	1.33867	27.4254	20.487
Sf3a1	ENSMUSG00000002129	Sf3a1	0.0592253	0.916425	1.18564	1.18564	50.0601	42.2219
Ccdc43	ENSMUSG00000020925	Ccdc43	0.059285	0.916425	0.763068	-1.3105	29.4757	38.6279
Limch1	ENSMUSG00000037736	Limch1	0.0593582	0.916425	1.31178	1.31178	18.6948	14.2515
Mlst8	ENSMUSG00000024142	Mlst8	0.0596344	0.916425	1.25638	1.25638	22.2376	17.6998
Gm29865	ENSMUSG00000105331	Gm29865	0.0596944	0.916425	1	1	1	1
Klf15	ENSMUSG00000030087	Klf15	0.0596988	0.916425	1	1	1	1
Spryd7	ENSMUSG00000021930	Spryd7	0.0597604	0.916425	0.876344	-1.1411	78.1138	89.136
Rras2	ENSMUSG00000055723	Rras2	0.0598516	0.916425	0.0671218	-14.8983	1	14.8983
Leo1	ENSMUSG00000042487	Leo1	0.0598614	0.916425	1.28666	1.28666	24.8964	19.3496
Cs	ENSMUSG00000005683	Cs	0.0599282	0.916425	0.860389	-1.16227	132.474	153.97
Eef1b2	ENSMUSG00000025967	Eef1b2	0.0599283	0.916425	0.934046	-1.07061	260.496	278.89
Smim8	ENSMUSG00000028295	Smim8	0.0599948	0.916425	0.92021	-1.08671	45.8504	49.826
Asap1	ENSMUSG00000022377	Asap1	0.0600697	0.916425	1.23183	1.23183	56.5995	45.9476
Efemp1	ENSMUSG00000020467	Efemp1	0.0600786	0.916425	1	1	1	1
Ypel3	ENSMUSG00000042675	Ypel3	0.0602379	0.916425	0.871329	-1.14767	499.665	573.452
Gm49747	ENSMUSG00000115222	Gm49747	0.0603722	0.916425	1	1	1	1
Sox3	ENSMUSG00000045179	Sox3	0.0603753	0.916425	1	1	1	1
2510039O18Rik	ENSMUSG00000044496	2510039O18Rik	0.0607588	0.916425	1.24366	1.24366	26.2191	21.0823
Dpp9	ENSMUSG00000001229	Dpp9	0.0607656	0.916425	0.836335	-1.19569	47.7242	57.0635
Nebl	ENSMUSG00000053702	Nebl	0.0607807	0.916425	1.22597	1.22597	35.5381	28.9877
Slc41a1	ENSMUSG00000013275	Slc41a1	0.0608302	0.916425	1.2661	1.2661	24.8964	19.6639
Mst1r	ENSMUSG00000032584	Mst1r	0.0608607	0.916425	1	1	1	1
Ptov1	ENSMUSG00000038502	Ptov1	0.0608609	0.916425	1.07434	1.07434	267.842	249.309
Cys1	ENSMUSG00000062563	Cys1	0.0608661	0.916425	7.56134	7.56134	7.56134	1
Hook1	ENSMUSG00000028572	Hook1	0.0609027	0.916425	1.36407	1.36407	23.492	17.222
Neb	ENSMUSG00000026950	Neb	0.0610082	0.916425	1	1	1	1
Eml3	ENSMUSG00000071647	Eml3	0.0610082	0.916425	1	1	1	1
Bola3	ENSMUSG00000045160	Bola3	0.0610167	0.916425	0.849527	-1.17713	90.2165	106.196
Prpf4b	ENSMUSG00000021413	Prpf4b	0.0610259	0.916425	1.16122	1.16122	55.6476	47.9217
Twf1	ENSMUSG00000022451	Twf1	0.0611242	0.916425	0.889041	-1.12481	23.9613	26.9518
Yif1a	ENSMUSG00000024875	Yif1a	0.0612815	0.916425	0.0638769	-15.6551	1	15.6551
Rpap3	ENSMUSG00000022466	Rpap3	0.0612897	0.916425	0.0520944	-19.1959	1	19.1959
Tbccd1	ENSMUSG00000004462	Tbccd1	0.0615519	0.916425	1	1	1	1
Usp45	ENSMUSG00000040455	Usp45	0.061717	0.916425	1.23831	1.23831	54.982	44.4007
Klf7	ENSMUSG00000025959	Klf7	0.0617311	0.916425	1.27452	1.27452	21.445	16.8259
Ndufb8	ENSMUSG00000025204	Ndufb8	0.0618055	0.916425	0.950818	-1.05173	469.024	493.284
Lct	ENSMUSG00000026354	Lct	0.0618236	0.916425	1	1	1	1
Hic2	ENSMUSG00000050240	Hic2	0.0618248	0.916425	1	1	1	1
Napepld	ENSMUSG00000044968	Napepld	0.0618595	0.916425	1.29093	1.29093	25.2349	19.5478
Rasl10a	ENSMUSG00000034209	Rasl10a	0.0619233	0.916425	1.36812	1.36812	48.0947	35.1539
Pabpn1	ENSMUSG00000022194	Pabpn1	0.0620385	0.916425	0.756894	-1.32119	20.4171	26.9749
Ccdc97	ENSMUSG00000002608	Ccdc97	0.0620599	0.916425	1.52914	1.52914	25.9817	16.991
Cgas	ENSMUSG00000032344	Cgas	0.0620795	0.916425	1	1	1	1
BC024063	ENSMUSG00000112160	BC024063	0.0620795	0.916425	1	1	1	1
Tmem151a	ENSMUSG00000061451	Tmem151a	0.0621231	0.916425	1.12392	1.12392	279.585	248.759
Map1lc3b	ENSMUSG00000031812	Map1lc3b	0.0621231	0.916425	1.10895	1.10895	397.78	358.701
Utp25	ENSMUSG00000016181	Utp25	0.0621656	0.916425	1	1	1	1
Efna1	ENSMUSG00000027954	Efna1	0.0621966	0.916425	1	1	1	1
2810001G20Rik	ENSMUSG00000087497	2810001G20Rik	0.0623619	0.916425	0.894043	-1.11851	23.1286	25.8697
Rexo1	ENSMUSG00000047417	Rexo1	0.0623834	0.916425	1.24748	1.24748	26.2856	21.071
Taf9b	ENSMUSG00000047242	Taf9b	0.0624016	0.916425	0.77418	-1.29169	17.8117	23.0072
Zfp458	ENSMUSG00000055480	Zfp458	0.0624381	0.916425	1	1	1	1
Arpc4	ENSMUSG00000079426	Arpc4	0.062442	0.916425	0.912995	-1.0953	230.821	252.818
Chn2	ENSMUSG00000004633	Chn2	0.0624991	0.916425	1	1	1	1
Ints12	ENSMUSG00000028016	Ints12	0.0625023	0.916425	1	1	1	1
Nubp1	ENSMUSG00000022503	Nubp1	0.0625141	0.916425	0.788606	-1.26806	16.8506	21.3675
Gna12	ENSMUSG00000000149	Gna12	0.0626604	0.916425	1.38771	1.38771	46.8811	33.783
Cox5b	ENSMUSG00000061518	Cox5b	0.0627623	0.916425	0.953555	-1.04871	1149.11	1205.09
Rnf152	ENSMUSG00000047496	Rnf152	0.0629464	0.916425	1	1	1	1
Psmd5	ENSMUSG00000026869	Psmd5	0.0629524	0.916425	1.26618	1.26618	62.3597	49.2502
Dmap1	ENSMUSG00000009640	Dmap1	0.0630896	0.916425	0.671168	-1.48994	13.6523	20.3411
Dgka	ENSMUSG00000025357	Dgka	0.0631579	0.916425	1	1	1	1
Nwd2	ENSMUSG00000090061	Nwd2	0.0631946	0.916425	1.35098	1.35098	36.8054	27.2435
Paics	ENSMUSG00000029247	Paics	0.0632311	0.916425	1.16849	1.16849	95.4288	81.6683
Lrp12	ENSMUSG00000022305	Lrp12	0.0632404	0.916425	0.94451	-1.05875	34.9331	36.9854
Ddrgk1	ENSMUSG00000068290	Ddrgk1	0.0632929	0.916425	0.823256	-1.21469	52.3645	63.6066
Ckap5	ENSMUSG00000040549	Ckap5	0.0634799	0.916425	0.82836	-1.2072	54.6289	65.9483
Tnfrsf8	ENSMUSG00000028602	Tnfrsf8	0.0635288	0.916425	1	1	1	1
Smg7	ENSMUSG00000042772	Smg7	0.0635403	0.916425	1.24481	1.24481	35.4398	28.4702
Tmem250-ps	ENSMUSG00000087679	Tmem250-ps	0.0636604	0.916425	1.32853	1.32853	32.819	24.7032
Net1	ENSMUSG00000021215	Net1	0.0637947	0.916425	1	1	1	1
AA387200	ENSMUSG00000085946	AA387200	0.0638232	0.916425	1	1	1	1
Lrrd1	ENSMUSG00000040367	Lrrd1	0.0638232	0.916425	1	1	1	1
Tmem51	ENSMUSG00000040616	Tmem51	0.0638232	0.916425	1	1	1	1
Gm12689	ENSMUSG00000070891	Gm12689	0.0638232	0.916425	1	1	1	1
Cdh8	ENSMUSG00000036510	Cdh8	0.0638535	0.916425	0.86507	-1.15598	21.1823	24.4862
Med22	ENSMUSG00000015776	Med22	0.0641043	0.916425	1.26353	1.26353	30.939	24.4862
Hmg20b	ENSMUSG00000020232	Hmg20b	0.0641316	0.916425	0.769904	-1.29886	18.8379	24.4679
Ctss	ENSMUSG00000038642	Ctss	0.0642318	0.916425	1.25347	1.25347	21.6321	17.2577
Tfip11	ENSMUSG00000029345	Tfip11	0.0642895	0.916425	0.784941	-1.27398	28.9194	36.8428
Pes1	ENSMUSG00000020430	Pes1	0.0643187	0.916425	0.723793	-1.38161	13.8824	19.1801
Cdkl4	ENSMUSG00000033966	Cdkl4	0.0643308	0.916425	1	1	1	1
Eif4e3	ENSMUSG00000093661	Eif4e3	0.0643351	0.916425	17.6872	17.6872	17.6872	1
Krt73	ENSMUSG00000063661	Krt73	0.0643581	0.916425	1	1	1	1
Syt11	ENSMUSG00000068923	Syt11	0.064384	0.916425	1.05918	1.05918	690.828	652.227
Sardh	ENSMUSG00000009614	Sardh	0.0645085	0.916425	1	1	1	1
Gm14443	ENSMUSG00000078902	Gm14443	0.0647102	0.916425	1	1	1	1
Ap5b1	ENSMUSG00000049562	Ap5b1	0.0647102	0.916425	1	1	1	1
Chmp5	ENSMUSG00000028419	Chmp5	0.0647121	0.916425	1.09823	1.09823	109.05	99.2956
Mbd2	ENSMUSG00000024513	Mbd2	0.0648589	0.916425	0.711126	-1.40622	24.6502	34.6636
Grb2	ENSMUSG00000059923	Grb2	0.0650422	0.916425	0.840499	-1.18977	138.484	164.763
Nars	ENSMUSG00000024587	Nars	0.0650423	0.916425	1.08962	1.08962	213.964	196.366
Nell2	ENSMUSG00000022454	Nell2	0.0650423	0.916425	0.943342	-1.06006	583.967	619.04
Slc39a6	ENSMUSG00000024270	Slc39a6	0.0651471	0.916425	1.26608	1.26608	31.5424	24.9134
Gmppb	ENSMUSG00000070284	Gmppb	0.0652096	0.916425	1.5217	1.5217	20.7562	13.6401
Pip4p1	ENSMUSG00000035953	Pip4p1	0.0653543	0.916425	0.867454	-1.1528	73.6654	84.9213
Ankrd33b	ENSMUSG00000022237	Ankrd33b	0.0653588	0.916425	15.7218	15.7218	15.7218	1
Ranbp17	ENSMUSG00000040594	Ranbp17	0.0653793	0.916425	1	1	1	1
Phf7	ENSMUSG00000021902	Phf7	0.0654386	0.916425	1	1	1	1
Pnpla7	ENSMUSG00000036833	Pnpla7	0.0654386	0.916425	1	1	1	1
Snhg3	ENSMUSG00000085241	Snhg3	0.065553	0.916425	0.783187	-1.27683	39.6746	50.6579
4930581F22Rik	ENSMUSG00000070315	4930581F22Rik	0.0655847	0.916425	1	1	1	1
Lrp2	ENSMUSG00000027070	Lrp2	0.0655847	0.916425	1	1	1	1
Wnk4	ENSMUSG00000035112	Wnk4	0.0655847	0.916425	1	1	1	1
B3galnt1	ENSMUSG00000043300	B3galnt1	0.0656715	0.916425	0.874313	-1.14376	44.3471	50.7222
Slit3	ENSMUSG00000056427	Slit3	0.0656989	0.916425	1	1	1	1
Slc2a3	ENSMUSG00000003153	Slc2a3	0.0657012	0.916425	1.18411	1.18411	102.987	86.9741
Rbm22	ENSMUSG00000024604	Rbm22	0.0657352	0.916425	0.736671	-1.35746	24.0868	32.6969
Banp	ENSMUSG00000025316	Banp	0.0658493	0.916425	1.33681	1.33681	55.5481	41.5527
2310015A10Rik	ENSMUSG00000097729	2310015A10Rik	0.0660119	0.916425	1	1	1	1
Plekha2	ENSMUSG00000031557	Plekha2	0.0662203	0.916425	1	1	1	1
Sp3os	ENSMUSG00000063714	Sp3os	0.0662306	0.916425	0.701486	-1.42555	16.028	22.8487
Tox2	ENSMUSG00000074607	Tox2	0.0662435	0.916425	1	1	1	1
Serinc5	ENSMUSG00000021703	Serinc5	0.0663207	0.916425	0.0514918	-19.4206	1	19.4206
Abhd17c	ENSMUSG00000038459	Abhd17c	0.0664107	0.916425	0.742424	-1.34694	29.0061	39.0695
Mtcp1	ENSMUSG00000031200	Mtcp1	0.0666621	0.916425	1	1	1	1
Phactr1	ENSMUSG00000054728	Phactr1	0.0666978	0.916425	0.808173	-1.23736	66.2292	81.9493
Nrsn2	ENSMUSG00000059361	Nrsn2	0.0669497	0.916425	0.892269	-1.12074	67.5903	75.751
Ndufaf3	ENSMUSG00000070283	Ndufaf3	0.06704	0.916425	0.888295	-1.12575	71.4059	80.3854
Syngr2	ENSMUSG00000048277	Syngr2	0.0670525	0.916425	1	1	1	1
Lncppara	ENSMUSG00000116305	Lncppara	0.0671115	0.916425	1	1	1	1
Tm7sf2	ENSMUSG00000024799	Tm7sf2	0.0672177	0.916425	1	1	1	1
Ank	ENSMUSG00000022265	Ank	0.0673884	0.916425	0.856021	-1.1682	87.4164	102.12
Lsm2	ENSMUSG00000007050	Lsm2	0.0673947	0.916425	16.4093	16.4093	16.4093	1
Pld4	ENSMUSG00000052160	Pld4	0.0674307	0.916425	1	1	1	1
Btaf1	ENSMUSG00000040565	Btaf1	0.0674768	0.916425	1	1	1	1
C030029H02Rik	ENSMUSG00000110027	C030029H02Rik	0.067665	0.916425	1	1	1	1
Sox9	ENSMUSG00000000567	Sox9	0.0676936	0.916425	1	1	1	1
Gm14295	ENSMUSG00000078877	Gm14295	0.0677285	0.916425	0.785031	-1.27383	23.687	30.1733
Ywhae	ENSMUSG00000020849	Ywhae	0.0677313	0.916425	0.948711	-1.05406	626.11	659.959
Mpdz	ENSMUSG00000028402	Mpdz	0.0677438	0.916425	1.29923	1.29923	37.8264	29.1143
Mmrn2	ENSMUSG00000041445	Mmrn2	0.0677541	0.916425	1	1	1	1
Wfdc2	ENSMUSG00000017723	Wfdc2	0.0677541	0.916425	1	1	1	1
Gcnt1	ENSMUSG00000038843	Gcnt1	0.0677541	0.916425	1	1	1	1
Cacna1h	ENSMUSG00000024112	Cacna1h	0.0678406	0.916425	1.32688	1.32688	26.0183	19.6087
Gm20939	ENSMUSG00000095193	Gm20939	0.0679408	0.916425	1	1	1	1
Xylt2	ENSMUSG00000020868	Xylt2	0.0679474	0.916425	2.44522	2.44522	18.7689	7.67578
Slk	ENSMUSG00000025060	Slk	0.0679947	0.916425	1.26487	1.26487	41.2774	32.6337
Tshz3	ENSMUSG00000021217	Tshz3	0.068028	0.916425	1	1	1	1
Hadh	ENSMUSG00000027984	Hadh	0.0680326	0.916425	1	1	1	1
Ccl17	ENSMUSG00000031780	Ccl17	0.0681768	0.916425	1	1	1	1
A330041J22Rik	ENSMUSG00000087466	A330041J22Rik	0.0686582	0.916425	1	1	1	1
Susd6	ENSMUSG00000021133	Susd6	0.0687372	0.916425	1.23738	1.23738	71.7897	58.0175
Dnttip2	ENSMUSG00000039756	Dnttip2	0.0687441	0.916425	0.751922	-1.32993	17.1854	22.8553
Cfap100	ENSMUSG00000048794	Cfap100	0.0688112	0.916425	1	1	1	1
Tcf15	ENSMUSG00000068079	Tcf15	0.0688264	0.916425	1	1	1	1
Dnah1	ENSMUSG00000019027	Dnah1	0.0688422	0.916425	1	1	1	1
Gypc	ENSMUSG00000090523	Gypc	0.0688608	0.916425	1	1	1	1
Fat4	ENSMUSG00000046743	Fat4	0.0688608	0.916425	1	1	1	1
Hdac10	ENSMUSG00000062906	Hdac10	0.0688705	0.916425	1	1	1	1
Tcea2	ENSMUSG00000059540	Tcea2	0.0689507	0.916425	0.923191	-1.0832	27.5275	29.8178
Csnk1g3	ENSMUSG00000073563	Csnk1g3	0.068971	0.916425	0.866343	-1.15428	49.3508	56.9645
Idh3a	ENSMUSG00000032279	Idh3a	0.0691096	0.916425	0.907025	-1.10251	309.068	340.749
Kmt2a	ENSMUSG00000002028	Kmt2a	0.0691203	0.916425	1.24397	1.24397	29.9126	24.046
Slc30a1	ENSMUSG00000037434	Slc30a1	0.0691576	0.916425	0.0510053	-19.6058	1	19.6058
3300002P13Rik	ENSMUSG00000107585	3300002P13Rik	0.0692357	0.916425	1	1	1	1
Csad	ENSMUSG00000023044	Csad	0.0694168	0.916425	1	1	1	1
Psma6	ENSMUSG00000021024	Psma6	0.069456	0.916425	0.885063	-1.12986	176.575	199.506
Ntsr2	ENSMUSG00000020591	Ntsr2	0.0694569	0.916425	1.22516	1.22516	122.413	99.9163
mt-Atp8	ENSMUSG00000064356	mt-Atp8	0.0694569	0.916425	1.16663	1.16663	142.348	122.017
Fgf5	ENSMUSG00000029337	Fgf5	0.0694786	0.916425	1	1	1	1
Bicd2	ENSMUSG00000037933	Bicd2	0.0694907	0.916425	1.23723	1.23723	28.8008	23.2785
Ttc4	ENSMUSG00000025413	Ttc4	0.0695081	0.916425	0.877631	-1.13943	25.4792	29.0317
Mrpl9	ENSMUSG00000028140	Mrpl9	0.0695109	0.916425	1.26562	1.26562	27.5275	21.7503
Acot3	ENSMUSG00000021228	Acot3	0.0696978	0.916425	1	1	1	1
Pcid2	ENSMUSG00000038542	Pcid2	0.0697044	0.916425	14.4998	14.4998	14.4998	1
Hnrnpul2	ENSMUSG00000071659	Hnrnpul2	0.0698024	0.916425	1.24183	1.24183	116.536	93.8421
Paip2b	ENSMUSG00000045896	Paip2b	0.0698035	0.916425	1.33853	1.33853	40.6973	30.4046
Nrn1	ENSMUSG00000039114	Nrn1	0.0698074	0.916425	0.910847	-1.09788	381.466	418.804
Tprgl	ENSMUSG00000029030	Tprgl	0.0698074	0.916425	0.916264	-1.09139	289.443	315.895
Ly6h	ENSMUSG00000022577	Ly6h	0.0698074	0.916425	0.922891	-1.08355	505.911	548.181
Ptprt	ENSMUSG00000053141	Ptprt	0.0698279	0.916425	1	1	1	1
Per1	ENSMUSG00000020893	Per1	0.0698628	0.916425	1.28121	1.28121	26.7172	20.8531
Gm17251	ENSMUSG00000090952	Gm17251	0.0698694	0.916425	1	1	1	1
Kmt2d	ENSMUSG00000048154	Kmt2d	0.0700355	0.916425	1	1	1	1
Frmd6	ENSMUSG00000048285	Frmd6	0.0700535	0.916425	0.0749737	-13.338	1	13.338
Pgd	ENSMUSG00000028961	Pgd	0.0700851	0.916425	0.756386	-1.32208	17.7364	23.4488
Zfp111	ENSMUSG00000087598	Zfp111	0.0700864	0.916425	1	1	1	1
Rab33b	ENSMUSG00000027739	Rab33b	0.0702941	0.916425	18.2199	18.2199	18.2199	1
Tbc1d7	ENSMUSG00000021368	Tbc1d7	0.0704013	0.916425	0.814209	-1.22819	21.5953	26.523
Pofut1	ENSMUSG00000046020	Pofut1	0.0704879	0.916425	1	1	1	1
Rrp36	ENSMUSG00000023971	Rrp36	0.0705057	0.916425	1	1	1	1
Atp11a	ENSMUSG00000031441	Atp11a	0.0705503	0.916425	1.50216	1.50216	21.1474	14.078
Tent4b	ENSMUSG00000036779	Tent4b	0.0705562	0.916425	1.20115	1.20115	27.402	22.8131
Nol10	ENSMUSG00000061458	Nol10	0.0706077	0.916425	13.8824	13.8824	13.8824	1
BC005624	ENSMUSG00000026851	BC005624	0.0706549	0.916425	0.749067	-1.33499	52.2237	69.7183
Arvcf	ENSMUSG00000000325	Arvcf	0.0707504	0.916425	1.31313	1.31313	26.8244	20.4279
Snhg20	ENSMUSG00000086859	Snhg20	0.0708388	0.916425	0.919406	-1.08766	66.1838	71.9854
Atp7b	ENSMUSG00000006567	Atp7b	0.0708396	0.916425	1	1	1	1
Ifit3b	ENSMUSG00000062488	Ifit3b	0.0708396	0.916425	1	1	1	1
Rhoc	ENSMUSG00000002233	Rhoc	0.0710374	0.916425	1	1	1	1
Slu7	ENSMUSG00000020409	Slu7	0.0711998	0.916425	0.737971	-1.35507	25.8982	35.0938
Rps6kl1	ENSMUSG00000019235	Rps6kl1	0.071366	0.916425	1.20145	1.20145	62.4949	52.016
Brd3	ENSMUSG00000026918	Brd3	0.0714226	0.916425	18.7689	18.7689	18.7689	1
Fahd2a	ENSMUSG00000027371	Fahd2a	0.0714269	0.916425	0.0623688	-16.0337	1	16.0337
Castor2	ENSMUSG00000015944	Castor2	0.0714309	0.916425	1.16011	1.16011	27.2391	23.4798
9530062K07Rik	ENSMUSG00000108030	9530062K07Rik	0.0715055	0.916425	1	1	1	1
Calcoco1	ENSMUSG00000023055	Calcoco1	0.0715625	0.916425	0.835408	-1.19702	18.7689	22.4668
Mzt2	ENSMUSG00000022671	Mzt2	0.0717732	0.916425	0.825437	-1.21148	30.3864	36.8125
Epn2	ENSMUSG00000001036	Epn2	0.0719245	0.916425	1.067	1.067	92.9466	87.11
Rpl32	ENSMUSG00000057841	Rpl32	0.0719356	0.916425	0.95595	-1.04608	965.59	1010.08
Cmip	ENSMUSG00000034390	Cmip	0.0719473	0.916425	1	1	1	1
Bbs2	ENSMUSG00000031755	Bbs2	0.0719578	0.916425	14.0152	14.0152	14.0152	1
Kcne2	ENSMUSG00000039672	Kcne2	0.0721778	0.916425	1	1	1	1
Aff4	ENSMUSG00000049470	Aff4	0.0722935	0.916425	1.10119	1.10119	89.025	80.8443
Ssu72	ENSMUSG00000029038	Ssu72	0.0722945	0.916425	0.940436	-1.06334	188.32	200.248
Sprn	ENSMUSG00000045733	Sprn	0.0722953	0.916425	0.874778	-1.14315	160.122	183.043
Cabp7	ENSMUSG00000009075	Cabp7	0.0722954	0.916425	1.07438	1.07438	280.269	260.866
Pcnx3	ENSMUSG00000054874	Pcnx3	0.0722968	0.916425	0.702957	-1.42256	18.2698	25.99
Cntn2	ENSMUSG00000053024	Cntn2	0.0724312	0.916425	1.12072	1.12072	21.3032	19.0085
Neurod6	ENSMUSG00000037984	Neurod6	0.0726566	0.916425	0.912861	-1.09546	494.816	542.049
Cpq	ENSMUSG00000039007	Cpq	0.0728026	0.916425	1	1	1	1
Vrk1	ENSMUSG00000021115	Vrk1	0.0728661	0.916425	1	1	1	1
Cda	ENSMUSG00000028755	Cda	0.0728843	0.916425	1	1	1	1
Nudt7	ENSMUSG00000031767	Nudt7	0.0728879	0.916425	1	1	1	1
Gm15853	ENSMUSG00000103400	Gm15853	0.0728921	0.916425	1	1	1	1
Pum2	ENSMUSG00000020594	Pum2	0.0730116	0.916425	1.11762	1.11762	76.9006	68.8073
Sub1	ENSMUSG00000022205	Sub1	0.0730193	0.916425	0.960947	-1.04064	504.362	524.859
Zfp790	ENSMUSG00000011427	Zfp790	0.0730288	0.916425	1	1	1	1
Arc	ENSMUSG00000022602	Arc	0.0731103	0.916425	1.47028	1.47028	36.3949	24.7536
Gm5602	ENSMUSG00000086108	Gm5602	0.0731509	0.916425	1	1	1	1
Rgs17	ENSMUSG00000019775	Rgs17	0.0732222	0.916425	18.8379	18.8379	18.8379	1
Gm19554	ENSMUSG00000113835	Gm19554	0.0733254	0.916425	1	1	1	1
Sgcd	ENSMUSG00000020354	Sgcd	0.0733254	0.916425	1	1	1	1
1700034P13Rik	ENSMUSG00000097893	1700034P13Rik	0.0733254	0.916425	1	1	1	1
Gm45389	ENSMUSG00000110163	Gm45389	0.0733254	0.916425	1	1	1	1
Cd1d1	ENSMUSG00000028076	Cd1d1	0.0733254	0.916425	1	1	1	1
Opn1mw	ENSMUSG00000031394	Opn1mw	0.0733254	0.916425	1	1	1	1
Rspo1	ENSMUSG00000028871	Rspo1	0.0733254	0.916425	1	1	1	1
Zfp54	ENSMUSG00000023882	Zfp54	0.0733254	0.916425	1	1	1	1
Mmel1	ENSMUSG00000058183	Mmel1	0.0733254	0.916425	1	1	1	1
Dennd2c	ENSMUSG00000007379	Dennd2c	0.0733254	0.916425	1	1	1	1
D430040D24Rik	ENSMUSG00000087589	D430040D24Rik	0.0733254	0.916425	1	1	1	1
Gfy	ENSMUSG00000095276	Gfy	0.0733254	0.916425	1	1	1	1
C330018A13Rik	ENSMUSG00000086655	C330018A13Rik	0.0733254	0.916425	1	1	1	1
Cenph	ENSMUSG00000045273	Cenph	0.0733254	0.916425	1	1	1	1
Cd36	ENSMUSG00000002944	Cd36	0.0733254	0.916425	1	1	1	1
Gm26658	ENSMUSG00000096934	Gm26658	0.0733254	0.916425	1	1	1	1
Agpat2	ENSMUSG00000026922	Agpat2	0.0733254	0.916425	1	1	1	1
Gm39228	ENSMUSG00000110524	Gm39228	0.0733254	0.916425	1	1	1	1
Gm16168	ENSMUSG00000089941	Gm16168	0.0733254	0.916425	1	1	1	1
Gm26703	ENSMUSG00000097877	Gm26703	0.0733254	0.916425	1	1	1	1
Tnni2	ENSMUSG00000031097	Tnni2	0.0733254	0.916425	1	1	1	1
Gm15270	ENSMUSG00000087400	Gm15270	0.0733254	0.916425	1	1	1	1
Gm15265	ENSMUSG00000086288	Gm15265	0.0733254	0.916425	1	1	1	1
Oaz3	ENSMUSG00000028141	Oaz3	0.0733254	0.916425	1	1	1	1
Hist1h2ae	ENSMUSG00000069272	.	0.0733254	0.916425	1	1	1	1
Gm12576	ENSMUSG00000085235	Gm12576	0.0733254	0.916425	1	1	1	1
Sned1	ENSMUSG00000047793	Sned1	0.0733254	0.916425	1	1	1	1
Ces5a	ENSMUSG00000058019	Ces5a	0.0733254	0.916425	1	1	1	1
Gm42851	ENSMUSG00000106688	Gm42851	0.0733254	0.916425	1	1	1	1
Srpx2	ENSMUSG00000031253	Srpx2	0.0733254	0.916425	1	1	1	1
Itgad	ENSMUSG00000070369	Itgad	0.0733254	0.916425	1	1	1	1
Lrriq3	ENSMUSG00000028182	Lrriq3	0.0733254	0.916425	1	1	1	1
Kdm4d	ENSMUSG00000053914	Kdm4d	0.0733254	0.916425	1	1	1	1
Dbh	ENSMUSG00000000889	Dbh	0.0733254	0.916425	1	1	1	1
Gm49539	ENSMUSG00000116004	Gm49539	0.0733254	0.916425	1	1	1	1
Gm13848	ENSMUSG00000084973	Gm13848	0.0733254	0.916425	1	1	1	1
Gm3411	ENSMUSG00000079396	Gm3411	0.0733254	0.916425	1	1	1	1
Ap4e1	ENSMUSG00000001998	Ap4e1	0.0733254	0.916425	1	1	1	1
Hic1	ENSMUSG00000043099	Hic1	0.0733254	0.916425	1	1	1	1
Col27a1	ENSMUSG00000045672	Col27a1	0.0733254	0.916425	1	1	1	1
Gm19391	ENSMUSG00000105139	Gm19391	0.0733254	0.916425	1	1	1	1
Slc23a3	ENSMUSG00000026205	Slc23a3	0.0733254	0.916425	1	1	1	1
Hist1h4d	ENSMUSG00000061482	.	0.0733254	0.916425	1	1	1	1
Abcc6	ENSMUSG00000030834	Abcc6	0.0733254	0.916425	1	1	1	1
Lsmem2	ENSMUSG00000103409	Lsmem2	0.0733254	0.916425	1	1	1	1
Fbln7	ENSMUSG00000027386	Fbln7	0.0733254	0.916425	1	1	1	1
2900045O20Rik	ENSMUSG00000111938	2900045O20Rik	0.0733254	0.916425	1	1	1	1
Gm10184	ENSMUSG00000066878	Gm10184	0.0733254	0.916425	1	1	1	1
Gm2800	ENSMUSG00000084871	Gm2800	0.0733254	0.916425	1	1	1	1
Enpep	ENSMUSG00000028024	Enpep	0.0733254	0.916425	1	1	1	1
Gm33508	ENSMUSG00000117423	Gm33508	0.0733254	0.916425	1	1	1	1
Iigp1	ENSMUSG00000054072	Iigp1	0.0733254	0.916425	1	1	1	1
Myct1	ENSMUSG00000046916	Myct1	0.0733254	0.916425	1	1	1	1
BC049715	ENSMUSG00000047515	BC049715	0.0733254	0.916425	1	1	1	1
Gm27184	ENSMUSG00000098447	Gm27184	0.0733254	0.916425	1	1	1	1
Arhgap6	ENSMUSG00000031355	Arhgap6	0.0733254	0.916425	1	1	1	1
Endou	ENSMUSG00000022468	Endou	0.0733254	0.916425	1	1	1	1
Gm36423	ENSMUSG00000114138	Gm36423	0.0733254	0.916425	1	1	1	1
Tas1r3	ENSMUSG00000029072	Tas1r3	0.0733254	0.916425	1	1	1	1
Ccdc38	ENSMUSG00000036168	Ccdc38	0.0733254	0.916425	1	1	1	1
Clcnkb	ENSMUSG00000006216	Clcnkb	0.0733254	0.916425	1	1	1	1
Ada	ENSMUSG00000017697	Ada	0.0733254	0.916425	1	1	1	1
Gm29676	ENSMUSG00000113689	Gm29676	0.0733254	0.916425	1	1	1	1
Adcy7	ENSMUSG00000031659	Adcy7	0.0733254	0.916425	1	1	1	1
Wdr82	ENSMUSG00000020257	Wdr82	0.0733632	0.916425	1.0575	1.0575	81.2043	76.7887
Slirp	ENSMUSG00000021040	Slirp	0.0733784	0.916425	0.875373	-1.14237	92.8773	106.1
E130102H24Rik	ENSMUSG00000086782	E130102H24Rik	0.0734658	0.916425	1	1	1	1
Ucma	ENSMUSG00000026668	Ucma	0.0735026	0.916425	1	1	1	1
Nlgn3	ENSMUSG00000031302	Nlgn3	0.0735603	0.916425	0.86033	-1.16234	47.6787	55.419
Fam13c	ENSMUSG00000043259	Fam13c	0.0736429	0.916425	0.737996	-1.35502	46.7826	63.3915
Eif1ax	ENSMUSG00000067194	Eif1ax	0.073749	0.916425	1.12658	1.12658	179.79	159.588
Nup153	ENSMUSG00000021374	Nup153	0.0737961	0.916425	1.28586	1.28586	23.6774	18.4137
Dnajc21	ENSMUSG00000044224	Dnajc21	0.0739901	0.916425	1.27154	1.27154	29.8095	23.4436
Sacm1l	ENSMUSG00000025240	Sacm1l	0.074085	0.916425	1.14706	1.14706	55.0071	47.955
Smim13	ENSMUSG00000091264	Smim13	0.0741166	0.916425	1.13879	1.13879	220.78	193.871
Kcnc3	ENSMUSG00000062785	Kcnc3	0.0742204	0.916425	0.820699	-1.21847	36	43.865
A230051N06Rik	ENSMUSG00000117172	A230051N06Rik	0.0742459	0.916425	1	1	1	1
Pcdhb14	ENSMUSG00000044043	Pcdhb14	0.0742664	0.916425	1	1	1	1
Thyn1	ENSMUSG00000035443	Thyn1	0.0742853	0.916425	1.11513	1.11513	98.7107	88.5198
Klhl3	ENSMUSG00000014164	Klhl3	0.0744304	0.916425	1.52057	1.52057	45.4416	29.8845
R74862	ENSMUSG00000059277	R74862	0.0744576	0.916425	1	1	1	1
Pdlim4	ENSMUSG00000020388	Pdlim4	0.0746236	0.916425	1	1	1	1
Nrarp	ENSMUSG00000078202	Nrarp	0.0746241	0.916425	1	1	1	1
Lrrcc1	ENSMUSG00000027550	Lrrcc1	0.0747119	0.916425	1	1	1	1
Snta1	ENSMUSG00000027488	Snta1	0.0747766	0.916425	1.40955	1.40955	47.5446	33.7304
Ncor1	ENSMUSG00000018501	Ncor1	0.0748348	0.916425	1.1418	1.1418	94.1012	82.4148
Snf8	ENSMUSG00000006058	Snf8	0.0748551	0.916425	0.833905	-1.19918	114.476	137.277
Camk2b	ENSMUSG00000057897	Camk2b	0.0748555	0.916425	1.11471	1.11471	513.23	460.417
Haus5	ENSMUSG00000078762	Haus5	0.0749462	0.916425	1	1	1	1
Cd74	ENSMUSG00000024610	Cd74	0.0749771	0.916425	1	1	1	1
Lpxn	ENSMUSG00000024696	Lpxn	0.0749771	0.916425	1	1	1	1
Rbm3os	ENSMUSG00000055188	Rbm3os	0.0749771	0.916425	1	1	1	1
1110006O24Rik	ENSMUSG00000107121	1110006O24Rik	0.0749771	0.916425	1	1	1	1
Lclat1	ENSMUSG00000054469	Lclat1	0.074992	0.916425	1.32972	1.32972	26.4825	19.9158
Sil1	ENSMUSG00000024357	Sil1	0.0749945	0.916425	0.0718717	-13.9137	1	13.9137
Trmt1l	ENSMUSG00000053286	Trmt1l	0.075021	0.916425	1.25401	1.25401	23.8197	18.9949
Frrs1l	ENSMUSG00000045589	Frrs1l	0.0752272	0.916425	1.12962	1.12962	258.949	229.235
Zc3h13	ENSMUSG00000022000	Zc3h13	0.0753583	0.916425	1.39417	1.39417	29.4757	21.1422
Haus8	ENSMUSG00000035439	Haus8	0.0754051	0.916425	1	1	1	1
Sdc2	ENSMUSG00000022261	Sdc2	0.0755132	0.916425	1	1	1	1
Tiparp	ENSMUSG00000034640	Tiparp	0.0755149	0.916425	1	1	1	1
Zfyve26	ENSMUSG00000066440	Zfyve26	0.0755149	0.916425	1	1	1	1
Zfp85	ENSMUSG00000058331	Zfp85	0.0755981	0.916425	1	1	1	1
Epm2aip1	ENSMUSG00000046785	Epm2aip1	0.0755994	0.916425	1.12176	1.12176	106.671	95.0924
Clta	ENSMUSG00000028478	Clta	0.0756004	0.916425	0.944934	-1.05827	393.947	416.904
Nlk	ENSMUSG00000017376	Nlk	0.0756113	0.916425	1.25972	1.25972	46.1895	36.6666
AI504432	ENSMUSG00000056145	AI504432	0.075809	0.916425	1	1	1	1
Dync1i2	ENSMUSG00000027012	Dync1i2	0.0759637	0.916425	0.892452	-1.12051	84.7026	94.9099
Gnl1	ENSMUSG00000024429	Gnl1	0.0759732	0.916425	0.908239	-1.10103	92.3168	101.644
Rbm25	ENSMUSG00000010608	Rbm25	0.0760033	0.916425	0.873195	-1.14522	47.5446	54.449
E330009J07Rik	ENSMUSG00000037172	.	0.0760165	0.916425	1.29988	1.29988	24.4458	18.8062
Dnajb3	ENSMUSG00000081984	Dnajb3	0.0760187	0.916425	1	1	1	1
Sv2c	ENSMUSG00000051111	Sv2c	0.0760417	0.916425	1	1	1	1
Ncf2	ENSMUSG00000026480	Ncf2	0.0760417	0.916425	1	1	1	1
Oxt	ENSMUSG00000027301	Oxt	0.0760417	0.916425	1	1	1	1
Ptbp3	ENSMUSG00000028382	Ptbp3	0.0761147	0.916425	1	1	1	1
Relb	ENSMUSG00000002983	Relb	0.0761431	0.916425	1	1	1	1
Scara3	ENSMUSG00000034463	Scara3	0.0761981	0.916425	1	1	1	1
Trp53bp2	ENSMUSG00000026510	Trp53bp2	0.0762615	0.916425	17.0489	17.0489	17.0489	1
Ndufb3	ENSMUSG00000026032	Ndufb3	0.0763512	0.916425	0.917107	-1.09038	322.705	351.872
Kcnb2	ENSMUSG00000092083	Kcnb2	0.076486	0.916425	18.1986	18.1986	18.1986	1
Setdb1	ENSMUSG00000015697	Setdb1	0.0766238	0.916425	1.31845	1.31845	21.71	16.4664
Chst11	ENSMUSG00000034612	Chst11	0.0766251	0.916425	1.27938	1.27938	34.3717	26.8659
Ap3m1	ENSMUSG00000021824	Ap3m1	0.0767436	0.916425	1.45682	1.45682	40.2135	27.6036
Ackr3	ENSMUSG00000044337	Ackr3	0.0768374	0.916425	1.53129	1.53129	24.2753	15.8528
Ormdl1	ENSMUSG00000026097	Ormdl1	0.0768463	0.916425	1	1	1	1
Atad2	ENSMUSG00000022360	Atad2	0.0769452	0.916425	1	1	1	1
Abhd12	ENSMUSG00000032046	Abhd12	0.0771084	0.916425	0.96177	-1.03975	375.581	390.511
Cdsn	ENSMUSG00000039518	Cdsn	0.0771187	0.916425	1	1	1	1
Gm26588	ENSMUSG00000097730	Gm26588	0.0771187	0.916425	1	1	1	1
4930597O21Rik	ENSMUSG00000053442	4930597O21Rik	0.0771187	0.916425	1	1	1	1
Tns2	ENSMUSG00000037003	Tns2	0.0772723	0.916425	1	1	1	1
Adprh	ENSMUSG00000002844	Adprh	0.0772976	0.916425	0.939853	-1.064	122.743	130.598
Zbtb9	ENSMUSG00000079605	Zbtb9	0.0773945	0.916425	1	1	1	1
Mtrr	ENSMUSG00000034617	Mtrr	0.0774121	0.916425	1	1	1	1
Pcbd2	ENSMUSG00000021496	Pcbd2	0.0774173	0.916425	0.734927	-1.36068	30.0657	40.9097
Mars2	ENSMUSG00000046994	Mars2	0.0774528	0.916425	0.0704756	-14.1893	1	14.1893
Myl12a	ENSMUSG00000024048	Myl12a	0.0775037	0.916425	1.16986	1.16986	24.6502	21.071
Amot	ENSMUSG00000041688	Amot	0.0775213	0.916425	1	1	1	1
Irf2bp2	ENSMUSG00000051495	Irf2bp2	0.0775269	0.916425	1.22239	1.22239	26.4144	21.6089
Arhgef11	ENSMUSG00000041977	Arhgef11	0.0775591	0.916425	0.0530529	-18.8491	1	18.8491
Tjp1	ENSMUSG00000030516	Tjp1	0.0776932	0.916425	1.31282	1.31282	23.7791	18.113
Smg8	ENSMUSG00000020495	Smg8	0.0777285	0.916425	1	1	1	1
Klhl8	ENSMUSG00000029312	Klhl8	0.077824	0.916425	1.24657	1.24657	39.0038	31.2888
Sla2	ENSMUSG00000027636	Sla2	0.0778466	0.916425	1	1	1	1
Hook2	ENSMUSG00000052566	Hook2	0.0778603	0.916425	1	1	1	1
Iqsec1	ENSMUSG00000034312	Iqsec1	0.0778696	0.916425	1.20864	1.20864	102.396	84.72
Cct7	ENSMUSG00000030007	Cct7	0.0778711	0.916425	0.959405	-1.04231	164.082	171.025
Lamtor2	ENSMUSG00000028062	Lamtor2	0.0778711	0.916425	0.93166	-1.07335	132.952	142.704
Rpl28	ENSMUSG00000030432	Rpl28	0.0778715	0.916425	0.957901	-1.04395	764.924	798.542
Mtif3	ENSMUSG00000016510	Mtif3	0.0780798	0.916425	0.0529686	-18.8791	1	18.8791
Klk10	ENSMUSG00000030693	Klk10	0.0781742	0.916425	1	1	1	1
Huwe1	ENSMUSG00000025261	Huwe1	0.0782534	0.916425	1.11424	1.11424	93.0962	83.5515
Camk2d	ENSMUSG00000053819	Camk2d	0.0782881	0.916425	1	1	1	1
Xrcc5	ENSMUSG00000026187	Xrcc5	0.0784276	0.916425	1	1	1	1
Sesn2	ENSMUSG00000028893	Sesn2	0.0785782	0.916425	0.0621606	-16.0874	1	16.0874
Zfas1	ENSMUSG00000074578	Zfas1	0.0786055	0.916425	1.21344	1.21344	105.997	87.3525
Sin3b	ENSMUSG00000031622	Sin3b	0.0786194	0.916425	0.868433	-1.1515	71.0124	81.7707
Gm42864	ENSMUSG00000105152	Gm42864	0.0787538	0.916425	1	1	1	1
Fbxl19	ENSMUSG00000030811	Fbxl19	0.0787775	0.916425	19.2293	19.2293	19.2293	1
Pdrg1	ENSMUSG00000027472	Pdrg1	0.078876	0.916425	1.21435	1.21435	31.4148	25.8697
Cntnap4	ENSMUSG00000031772	Cntnap4	0.0789626	0.916425	1	1	1	1
Zcchc17	ENSMUSG00000028772	Zcchc17	0.0790222	0.916425	0.894034	-1.11853	101.912	113.991
Nsun5	ENSMUSG00000000916	Nsun5	0.0790592	0.916425	1	1	1	1
Sh3rf3	ENSMUSG00000037990	Sh3rf3	0.0791507	0.916425	1	1	1	1
9630001P10Rik	ENSMUSG00000097825	9630001P10Rik	0.0792415	0.916425	1	1	1	1
Asap2	ENSMUSG00000052632	Asap2	0.0792531	0.916425	1	1	1	1
Gm26826	ENSMUSG00000097635	Gm26826	0.0793098	0.916425	1	1	1	1
Scd3	ENSMUSG00000025202	Scd3	0.0793098	0.916425	1	1	1	1
Cmss1	ENSMUSG00000022748	Cmss1	0.079331	0.916425	0.845603	-1.18259	20.8451	24.6512
Haus7	ENSMUSG00000031371	Haus7	0.079466	0.916425	1	1	1	1
Gm35248	ENSMUSG00000115456	Gm35248	0.0795415	0.916425	1	1	1	1
Zfp251	ENSMUSG00000022526	Zfp251	0.0795448	0.916425	0.863886	-1.15756	23.5579	27.2697
Rab8a	ENSMUSG00000003037	Rab8a	0.0795896	0.916425	1.24155	1.24155	33.0688	26.6352
Dzip1l	ENSMUSG00000037784	Dzip1l	0.0797776	0.916425	1	1	1	1
Cenpe	ENSMUSG00000045328	Cenpe	0.0798175	0.916425	1	1	1	1
Myo16	ENSMUSG00000039057	Myo16	0.0799545	0.916425	1	1	1	1
2810013P06Rik	ENSMUSG00000099881	2810013P06Rik	0.0799874	0.916425	1	1	1	1
S100a10	ENSMUSG00000041959	S100a10	0.0800885	0.916425	1.46261	1.46261	24.996	17.09
Farsb	ENSMUSG00000026245	Farsb	0.0801698	0.916425	0.817588	-1.22311	63.2052	77.3069
Kif5c	ENSMUSG00000026764	Kif5c	0.0801978	0.916425	1.11478	1.11478	258.648	232.018
Bola2	ENSMUSG00000047721	Bola2	0.0801978	0.916425	0.96414	-1.03719	234.72	243.45
Gas6	ENSMUSG00000031451	Gas6	0.0802452	0.916425	0.702321	-1.42385	15.0612	21.4449
Trerf1	ENSMUSG00000064043	Trerf1	0.0802471	0.916425	1	1	1	1
Nudt12	ENSMUSG00000024228	Nudt12	0.0802553	0.916425	1	1	1	1
Abl2	ENSMUSG00000026596	Abl2	0.0803417	0.916425	1.29219	1.29219	48.1312	37.2477
Ppp2r5e	ENSMUSG00000021051	Ppp2r5e	0.0803464	0.916425	1.18618	1.18618	43.6311	36.7828
Psmb10	ENSMUSG00000031897	Psmb10	0.080378	0.916425	0.844298	-1.18442	79.5806	94.2566
Fgd3	ENSMUSG00000037946	Fgd3	0.0804242	0.916425	1	1	1	1
Pkig	ENSMUSG00000035268	Pkig	0.080536	0.916425	1.29759	1.29759	75.6703	58.3161
Mcf2l	ENSMUSG00000031442	Mcf2l	0.0805463	0.916425	1.13992	1.13992	64.7114	56.7682
Ankrd24	ENSMUSG00000054708	Ankrd24	0.08055	0.916425	0.836765	-1.19508	28.6411	34.2284
Ypel4	ENSMUSG00000034059	Ypel4	0.0806776	0.916425	0.791353	-1.26366	35.3151	44.6262
Cln3	ENSMUSG00000030720	Cln3	0.0806966	0.916425	1	1	1	1
Wiz	ENSMUSG00000024050	Wiz	0.0811345	0.916425	0.0597895	-16.7253	1	16.7253
Rabl6	ENSMUSG00000015087	Rabl6	0.0811388	0.916425	1.09967	1.09967	72.3896	65.8282
Zfp991	ENSMUSG00000067916	Zfp991	0.0811811	0.916425	1	1	1	1
Ccdc9b	ENSMUSG00000045838	Ccdc9b	0.0811811	0.916425	1	1	1	1
Nup37	ENSMUSG00000035351	Nup37	0.0812827	0.916425	1	1	1	1
Tbce	ENSMUSG00000039233	Tbce	0.0813068	0.916425	1.09535	1.09535	36.6758	33.4833
Tbc1d10a	ENSMUSG00000034412	Tbc1d10a	0.0813606	0.916425	0.779627	-1.28266	15.9714	20.486
Mex3b	ENSMUSG00000057706	Mex3b	0.0815502	0.916425	7.21464	7.21464	7.21464	1
S100a16	ENSMUSG00000074457	S100a16	0.0815978	0.916425	0.767772	-1.30247	33.5012	43.6342
Cstf1	ENSMUSG00000027498	Cstf1	0.0815993	0.916425	0.729698	-1.37043	17.5604	24.0653
Toe1	ENSMUSG00000028688	Toe1	0.0816042	0.916425	1	1	1	1
Swsap1	ENSMUSG00000051238	Swsap1	0.0816109	0.916425	1	1	1	1
Ate1	ENSMUSG00000030850	Ate1	0.0816873	0.916425	1.34783	1.34783	49.6693	36.8512
Ube3a	ENSMUSG00000025326	Ube3a	0.0816991	0.916425	0.858872	-1.16432	55.2319	64.3075
Ebpl	ENSMUSG00000021928	Ebpl	0.0817335	0.916425	0.847609	-1.17979	38.8944	45.8872
Tpt1	ENSMUSG00000060126	Tpt1	0.0817798	0.916425	1.0155	1.0155	1143.08	1125.63
Snhg4	ENSMUSG00000117694,ENSMUSG00000117869	Snhg4	0.0818696	0.916425	0.855508	-1.1689	17.6342	20.6126
Uvssa	ENSMUSG00000037355	Uvssa	0.081912	0.916425	1	1	1	1
Frmpd3	ENSMUSG00000042425	Frmpd3	0.0819641	0.916425	1	1	1	1
Scarf2	ENSMUSG00000012017	Scarf2	0.081975	0.916425	1	1	1	1
Ablim2	ENSMUSG00000029095	Ablim2	0.0820983	0.916425	1.19848	1.19848	60.4514	50.4399
Yy1	ENSMUSG00000021264	Yy1	0.0821765	0.916425	1.151	1.151	42.57	36.9854
Gpm6a	ENSMUSG00000031517	Gpm6a	0.0821793	0.916425	1.05973	1.05973	1515.83	1430.39
Rac1	ENSMUSG00000001847	Rac1	0.0821793	0.916425	0.928341	-1.07719	477.702	514.576
Camk1d	ENSMUSG00000039145	Camk1d	0.0821793	0.916425	1.21694	1.21694	241.451	198.408
Coro1c	ENSMUSG00000004530	Coro1c	0.0822394	0.916425	1.25056	1.25056	49.0938	39.2576
Tmem175	ENSMUSG00000013495	Tmem175	0.0823303	0.916425	0.769529	-1.2995	32.0951	41.7074
Nme6	ENSMUSG00000032478	Nme6	0.0823825	0.916425	1	1	1	1
Adprhl2	ENSMUSG00000042558	Adprhl2	0.0824802	0.916425	1.27138	1.27138	22.671	17.8318
D030068K23Rik	ENSMUSG00000097393	D030068K23Rik	0.0825637	0.916425	1	1	1	1
Nipal4	ENSMUSG00000020411	Nipal4	0.0825637	0.916425	1	1	1	1
Otx1	ENSMUSG00000005917	Otx1	0.0825637	0.916425	1	1	1	1
Krt87	ENSMUSG00000047641	Krt87	0.0825637	0.916425	1	1	1	1
Rab1a	ENSMUSG00000020149	Rab1a	0.0825803	0.916425	1.08923	1.08923	268.609	246.606
Bex3	ENSMUSG00000046432	Bex3	0.0825803	0.916425	0.924478	-1.08169	279.748	302.601
Ppp1r14a	ENSMUSG00000037166	Ppp1r14a	0.0827292	0.916425	0.348516	-2.86931	7.43763	21.3408
Steap2	ENSMUSG00000015653	Steap2	0.0828288	0.916425	1	1	1	1
Myh7b	ENSMUSG00000074652	Myh7b	0.0828367	0.916425	1	1	1	1
Ninl	ENSMUSG00000068115	Ninl	0.0828367	0.916425	1	1	1	1
Pik3ip1	ENSMUSG00000034614	Pik3ip1	0.0829385	0.916425	1.09327	1.09327	18.7939	17.1905
Pick1	ENSMUSG00000068206	Pick1	0.0829473	0.916425	1.20673	1.20673	41.5671	34.4461
Unc5a	ENSMUSG00000025876	Unc5a	0.082961	0.916425	0.852679	-1.17277	70.8425	83.0823
Rock1	ENSMUSG00000024290	Rock1	0.0829717	0.916425	1	1	1	1
Copg1	ENSMUSG00000030058	Copg1	0.0829825	0.916425	0.884653	-1.13039	176.123	199.088
Nsg1	ENSMUSG00000029126	Nsg1	0.0829825	0.916425	0.88489	-1.13008	298.888	337.769
Vps18	ENSMUSG00000034216	Vps18	0.0831848	0.916425	0.849904	-1.1766	24.2795	28.5673
Tsc22d1	ENSMUSG00000022010	Tsc22d1	0.0833871	0.916425	1.07397	1.07397	490	456.251
Spg7	ENSMUSG00000000738	Spg7	0.0834266	0.916425	0.899317	-1.11195	35.2881	39.2387
Itgb3bp	ENSMUSG00000028549	Itgb3bp	0.0834946	0.916425	1	1	1	1
Slc36a1	ENSMUSG00000020261	Slc36a1	0.0834991	0.916425	1.18032	1.18032	19.6543	16.6517
Arap3	ENSMUSG00000024451	Arap3	0.0834999	0.916425	1	1	1	1
Eogt	ENSMUSG00000035245	Eogt	0.0835443	0.916425	1	1	1	1
Tmem132a	ENSMUSG00000024736	Tmem132a	0.0835814	0.916425	0.87643	-1.14099	81.2765	92.7359
Cemip2	ENSMUSG00000024754	Cemip2	0.0835837	0.916425	1	1	1	1
Fxr1	ENSMUSG00000027680	Fxr1	0.0835863	0.916425	1.487	1.487	41.089	27.6322
Gpatch2	ENSMUSG00000039210	Gpatch2	0.0837078	0.916425	1	1	1	1
Nfkbid	ENSMUSG00000036931	Nfkbid	0.0837179	0.916425	1	1	1	1
Cdc42bpa	ENSMUSG00000026490	Cdc42bpa	0.0837873	0.916425	1.15217	1.15217	104.5	90.6979
Eif4e	ENSMUSG00000028156	Eif4e	0.0837919	0.916425	0.912165	-1.09629	114.751	125.801
Gm49769	ENSMUSG00000116775	Gm49769	0.0838395	0.916425	1	1	1	1
Xrra1	ENSMUSG00000035211	Xrra1	0.0839653	0.916425	1	1	1	1
Adgrd1	ENSMUSG00000044017	Adgrd1	0.0839653	0.916425	1	1	1	1
2510017J16Rik	ENSMUSG00000104891	2510017J16Rik	0.0839653	0.916425	1	1	1	1
Xlr	ENSMUSG00000054626	Xlr	0.0839653	0.916425	1	1	1	1
Cops7b	ENSMUSG00000026240	Cops7b	0.0840622	0.916425	1	1	1	1
Tfg	ENSMUSG00000022757	Tfg	0.0841319	0.916425	0.884133	-1.13105	73.6794	83.3352
Ube2i	ENSMUSG00000015120	Ube2i	0.0843145	0.916425	0.806644	-1.2397	38.3351	47.5243
Hat1	ENSMUSG00000027018	Hat1	0.0843304	0.916425	0.062192	-16.0792	1	16.0792
Rnf214	ENSMUSG00000042790	Rnf214	0.0843871	0.916425	0.790009	-1.26581	28.8506	36.5193
Desi2	ENSMUSG00000026502	Desi2	0.0843908	0.916425	1	1	1	1
Ccdc177	ENSMUSG00000062961	Ccdc177	0.0844521	0.916425	0.0736682	-13.5744	1	13.5744
Foxo1	ENSMUSG00000044167	Foxo1	0.084492	0.916425	1	1	1	1
Hdgfl2	ENSMUSG00000002833	Hdgfl2	0.0844944	0.916425	0.756958	-1.32108	49.8292	65.8282
Xlr3b	ENSMUSG00000073125	Xlr3b	0.0844965	0.916425	1	1	1	1
Dcaf1	ENSMUSG00000040325	Dcaf1	0.084554	0.916425	1	1	1	1
Hdgf	ENSMUSG00000004897	Hdgf	0.0845871	0.916425	0.920748	-1.08607	69.3372	75.3053
Fzd8	ENSMUSG00000036904	Fzd8	0.0847862	0.916425	1	1	1	1
Xpo7	ENSMUSG00000022100	Xpo7	0.0849128	0.916425	1.18585	1.18585	42.7815	36.0766
Numa1	ENSMUSG00000066306	Numa1	0.0849913	0.916425	0.650369	-1.53759	16.2333	24.9601
Letm1	ENSMUSG00000005299	Letm1	0.0850077	0.916425	0.812623	-1.23058	62.9261	77.4358
Lgi2	ENSMUSG00000039252	Lgi2	0.0850092	0.916425	1	1	1	1
Nr3c1	ENSMUSG00000024431	Nr3c1	0.0851548	0.916425	0.778308	-1.28484	18.925	24.3156
6820408C15Rik	ENSMUSG00000032680	6820408C15Rik	0.0851792	0.916425	1	1	1	1
Ccna2	ENSMUSG00000027715	Ccna2	0.0853861	0.916425	1	1	1	1
Ubxn10	ENSMUSG00000043621	Ubxn10	0.0853861	0.916425	1	1	1	1
Pmm1	ENSMUSG00000022474	Pmm1	0.085432	0.916425	1.06868	1.06868	299.983	280.706
Sp1	ENSMUSG00000001280	Sp1	0.0854818	0.916425	1	1	1	1
Galns	ENSMUSG00000015027	Galns	0.0856201	0.916425	1	1	1	1
Pcna	ENSMUSG00000027342	Pcna	0.0858037	0.916425	0.882077	-1.13369	46.7826	53.0369
Slc23a2	ENSMUSG00000027340	Slc23a2	0.0858172	0.916425	0.679232	-1.47225	34.4727	50.7525
Cdc42ep4	ENSMUSG00000041598	Cdc42ep4	0.0859501	0.916425	1	1	1	1
Rcl1	ENSMUSG00000024785	Rcl1	0.0859704	0.916425	1	1	1	1
Prkab2	ENSMUSG00000038205	Prkab2	0.0860114	0.916425	1.22273	1.22273	45.4416	37.1639
2700097O09Rik	ENSMUSG00000062198	2700097O09Rik	0.086024	0.916425	1	1	1	1
Epor	ENSMUSG00000006235	Epor	0.0861003	0.916425	1	1	1	1
Npr1	ENSMUSG00000027931	Npr1	0.0862927	0.916425	1	1	1	1
2810405F17Rik	ENSMUSG00000101493	2810405F17Rik	0.086494	0.916425	1	1	1	1
Hepacam	ENSMUSG00000046240	Hepacam	0.0866423	0.916425	1.35204	1.35204	24.0199	17.7657
Josd1	ENSMUSG00000022426	Josd1	0.0866491	0.916425	1.14283	1.14283	84.7364	74.1459
Rhoa	ENSMUSG00000007815	Rhoa	0.0866661	0.916425	1.09758	1.09758	93.9972	85.6401
Eef2	ENSMUSG00000034994	Eef2	0.0866783	0.916425	1.05607	1.05607	447.525	423.766
Ccdc66	ENSMUSG00000046753	Ccdc66	0.0867338	0.916425	1	1	1	1
Gast	ENSMUSG00000017165	Gast	0.0868263	0.916425	1	1	1	1
Gm9767	ENSMUSG00000039098	Gm9767	0.0868263	0.916425	1	1	1	1
Gm16793	ENSMUSG00000097357	Gm16793	0.0868263	0.916425	1	1	1	1
Ifitm6	ENSMUSG00000059108	Ifitm6	0.0868263	0.916425	1	1	1	1
Gm9962	ENSMUSG00000055048	Gm9962	0.0868263	0.916425	1	1	1	1
Cryga	ENSMUSG00000044429	Cryga	0.0869859	0.916425	1	1	1	1
Acap3	ENSMUSG00000029033	Acap3	0.087095	0.916425	0.943572	-1.0598	108.116	114.581
Purb	ENSMUSG00000094483	Purb	0.087097	0.916425	1.11956	1.11956	207.89	185.688
Larp1b	ENSMUSG00000025762	Larp1b	0.0871523	0.916425	0.0710328	-14.078	1	14.078
Fam120a	ENSMUSG00000038014	Fam120a	0.0871707	0.916425	0.800505	-1.24921	50.6326	63.2508
Gm28050	ENSMUSG00000099061	Gm28050	0.0873778	0.916425	1	1	1	1
Polr2d	ENSMUSG00000024258	Polr2d	0.0874291	0.916425	0.723732	-1.38173	14.4998	20.0347
Sftpc	ENSMUSG00000022097	Sftpc	0.0874995	0.916425	1	1	1	1
Ypel1	ENSMUSG00000022773	Ypel1	0.0876181	0.916425	1.31054	1.31054	23.4252	17.8745
Arl14ep	ENSMUSG00000027122	Arl14ep	0.0877334	0.916425	0.0554113	-18.0469	1	18.0469
Pgm2	ENSMUSG00000029171	Pgm2	0.0877398	0.916425	1	1	1	1
Pgap3	ENSMUSG00000038208	Pgap3	0.0880331	0.916425	1	1	1	1
Ro60	ENSMUSG00000018199	Ro60	0.0880356	0.916425	1.19331	1.19331	27.7784	23.2785
Mybbp1a	ENSMUSG00000040463	Mybbp1a	0.0880893	0.916425	0.891577	-1.12161	20.7178	23.2372
Ints4	ENSMUSG00000025133	Ints4	0.088115	0.916425	0.0524055	-19.082	1	19.082
Camk1g	ENSMUSG00000016179	Camk1g	0.0881357	0.916425	1.20727	1.20727	22.5677	18.6932
Gm9774	ENSMUSG00000042165	Gm9774	0.0882861	0.916425	1	1	1	1
Hcst	ENSMUSG00000064109	Hcst	0.0882861	0.916425	1	1	1	1
Gm15721	ENSMUSG00000085565	Gm15721	0.0882861	0.916425	1	1	1	1
Gm44751	ENSMUSG00000109244	Gm44751	0.0882861	0.916425	1	1	1	1
Cox14	ENSMUSG00000023020	Cox14	0.0883629	0.916425	0.900625	-1.11034	288.45	320.278
Dclre1c	ENSMUSG00000026648	Dclre1c	0.0885364	0.916425	1	1	1	1
Gja1	ENSMUSG00000050953	Gja1	0.0885366	0.916425	1.10102	1.10102	41.5671	37.7531
Tamm41	ENSMUSG00000030316	Tamm41	0.0887029	0.916425	1	1	1	1
Tmem200c	ENSMUSG00000095407	Tmem200c	0.0887152	0.916425	1	1	1	1
Ripor1	ENSMUSG00000038604	Ripor1	0.0887823	0.916425	1.11519	1.11519	84.9442	76.1703
Cox7a2	ENSMUSG00000032330	Cox7a2	0.0887881	0.916425	0.943343	-1.06006	1244.21	1318.93
Tomm7	ENSMUSG00000028998	Tomm7	0.0887881	0.916425	0.951606	-1.05086	337.917	355.102
Krt222	ENSMUSG00000035849	Krt222	0.0888091	0.916425	0.79366	-1.25998	28.6884	36.147
Ecd	ENSMUSG00000021810	Ecd	0.0888864	0.916425	1.21245	1.21245	30.8858	25.4738
Exoc6b	ENSMUSG00000033769	Exoc6b	0.088901	0.916425	1.14015	1.14015	62.5999	54.9052
Zic1	ENSMUSG00000032368	Zic1	0.0890086	0.916425	1	1	1	1
Aaas	ENSMUSG00000036678	Aaas	0.0890181	0.916425	1	1	1	1
Gm33609	ENSMUSG00000104736	Gm33609	0.0890362	0.916425	1	1	1	1
Slc10a7	ENSMUSG00000031684	Slc10a7	0.0890362	0.916425	1	1	1	1
Rpp25	ENSMUSG00000062309	Rpp25	0.0890714	0.916425	1	1	1	1
Rab23	ENSMUSG00000004768	Rab23	0.089204	0.916425	18.524	18.524	18.524	1
Snrpd1	ENSMUSG00000002477	Snrpd1	0.0892144	0.916425	0.858634	-1.16464	148.18	172.577
Idh3b	ENSMUSG00000027406	Idh3b	0.089215	0.916425	0.971629	-1.0292	318.809	328.118
Nudt15	ENSMUSG00000033405	Nudt15	0.0893564	0.916425	1	1	1	1
Pmm2	ENSMUSG00000022711	Pmm2	0.0893698	0.916425	1	1	1	1
Ano6	ENSMUSG00000064210	Ano6	0.0895748	0.916425	1	1	1	1
Ppp1r7	ENSMUSG00000026275	Ppp1r7	0.0896206	0.916425	0.858807	-1.16441	71.6238	83.3992
Srp14	ENSMUSG00000009549	Srp14	0.0896435	0.916425	0.937185	-1.06703	302.709	322.998
Pmch	ENSMUSG00000035383	Pmch	0.0896572	0.916425	1	1	1	1
Cdk7	ENSMUSG00000069089	Cdk7	0.0896625	0.916425	1	1	1	1
1600012H06Rik	ENSMUSG00000050088	1600012H06Rik	0.0897522	0.916425	0.0511565	-19.5478	1	19.5478
Htra2	ENSMUSG00000068329	Htra2	0.0897569	0.916425	0.78093	-1.28052	22.617	28.9617
Sptb	ENSMUSG00000021061	Sptb	0.0897876	0.916425	1.23483	1.23483	67.836	54.9355
Chm	ENSMUSG00000025531	Chm	0.0899907	0.916425	0.803945	-1.24387	25.5432	31.7723
Gfm1	ENSMUSG00000027774	Gfm1	0.0900136	0.916425	0.831877	-1.2021	24.2196	29.1143
Alkbh5	ENSMUSG00000042650	Alkbh5	0.0900421	0.916425	1.35853	1.35853	22.617	16.6482
Dlg4	ENSMUSG00000020886	Dlg4	0.0900612	0.916425	1.12235	1.12235	97.7323	87.0785
Eif4a2	ENSMUSG00000022884	Eif4a2	0.0900737	0.916425	0.974085	-1.0266	676.518	694.517
Atox1	ENSMUSG00000018585	Atox1	0.0900737	0.916425	0.891735	-1.12141	266.187	298.505
C130036L24Rik	ENSMUSG00000073627	C130036L24Rik	0.0901966	0.916425	1	1	1	1
4833422C13Rik	ENSMUSG00000074782	4833422C13Rik	0.0902452	0.916425	1	1	1	1
Adcy3	ENSMUSG00000020654	Adcy3	0.0903125	0.916425	1.29491	1.29491	47.5986	36.7582
Zdhhc18	ENSMUSG00000037553	Zdhhc18	0.0903601	0.916425	0.769109	-1.30021	20.7213	26.9419
Ap1m1	ENSMUSG00000003033	Ap1m1	0.0903865	0.916425	0.8181	-1.22234	53.8384	65.8091
Ddt	ENSMUSG00000001666	Ddt	0.0904043	0.916425	0.789471	-1.26667	68.4447	86.6969
Pnma1	ENSMUSG00000054383	Pnma1	0.0904111	0.916425	1	1	1	1
Trim28	ENSMUSG00000005566	Trim28	0.0904826	0.916425	0.92565	-1.08032	75.7382	81.8216
Tafa5	ENSMUSG00000054863	Tafa5	0.0905045	0.916425	0.884952	-1.13	160.311	181.152
Igfbp2	ENSMUSG00000039323	Igfbp2	0.0905661	0.916425	2.63932	2.63932	17.9139	6.78729
Acad12	ENSMUSG00000042647	Acad12	0.0906921	0.916425	1	1	1	1
Slc6a20a	ENSMUSG00000036814	Slc6a20a	0.0907087	0.916425	1	1	1	1
Dmxl1	ENSMUSG00000037416	Dmxl1	0.0907298	0.916425	1.35954	1.35954	43.3363	31.8756
Gm12371	ENSMUSG00000084898	Gm12371	0.0907774	0.916425	1	1	1	1
Slc44a4	ENSMUSG00000007034	Slc44a4	0.0907774	0.916425	1	1	1	1
Cd40	ENSMUSG00000017652	Cd40	0.0907774	0.916425	1	1	1	1
A930009A15Rik	ENSMUSG00000092210	A930009A15Rik	0.0907774	0.916425	1	1	1	1
Gm43579	ENSMUSG00000107191	Gm43579	0.0907774	0.916425	1	1	1	1
Kif11	ENSMUSG00000012443	Kif11	0.0907774	0.916425	1	1	1	1
Pnpla3	ENSMUSG00000041653	Pnpla3	0.0907774	0.916425	1	1	1	1
Gm26876	ENSMUSG00000097372	Gm26876	0.0907774	0.916425	1	1	1	1
Brca1	ENSMUSG00000017146	Brca1	0.0907774	0.916425	1	1	1	1
Tepp	ENSMUSG00000090206	Tepp	0.0907774	0.916425	1	1	1	1
Gm27045	ENSMUSG00000098211	Gm27045	0.0907774	0.916425	1	1	1	1
Ctxn3	ENSMUSG00000069372	Ctxn3	0.0907774	0.916425	1	1	1	1
4833419F23Rik	ENSMUSG00000117401	4833419F23Rik	0.0907774	0.916425	1	1	1	1
Nrap	ENSMUSG00000049134	Nrap	0.0907774	0.916425	1	1	1	1
Gm28800	ENSMUSG00000099760	Gm28800	0.0907774	0.916425	1	1	1	1
Vwce	ENSMUSG00000043789	Vwce	0.0907774	0.916425	1	1	1	1
Rnf212b	ENSMUSG00000112858	Rnf212b	0.0907774	0.916425	1	1	1	1
Pde6g	ENSMUSG00000025386	Pde6g	0.0907774	0.916425	1	1	1	1
Gm35986	ENSMUSG00000105837	Gm35986	0.0907774	0.916425	1	1	1	1
Mfsd7a	ENSMUSG00000029490	Mfsd7a	0.0907774	0.916425	1	1	1	1
Tagap	ENSMUSG00000033450	Tagap	0.0907774	0.916425	1	1	1	1
Gm29797	ENSMUSG00000108976	Gm29797	0.0907774	0.916425	1	1	1	1
Gm9465	ENSMUSG00000114689	Gm9465	0.0907774	0.916425	1	1	1	1
Vpreb1	ENSMUSG00000059305	Vpreb1	0.0907774	0.916425	1	1	1	1
Gm31513	ENSMUSG00000113052	Gm31513	0.0907774	0.916425	1	1	1	1
Adam32	ENSMUSG00000037437	Adam32	0.0907774	0.916425	1	1	1	1
Frem2	ENSMUSG00000037016	Frem2	0.0907774	0.916425	1	1	1	1
4930483P17Rik	ENSMUSG00000116772	4930483P17Rik	0.0907774	0.916425	1	1	1	1
Cdca3	ENSMUSG00000023505	Cdca3	0.0907774	0.916425	1	1	1	1
Hyal1	ENSMUSG00000010051	Hyal1	0.0907774	0.916425	1	1	1	1
Cavin4	ENSMUSG00000028348	Cavin4	0.0907774	0.916425	1	1	1	1
Cd6	ENSMUSG00000024670	Cd6	0.0907774	0.916425	1	1	1	1
Dalir	ENSMUSG00000099784	Dalir	0.0907774	0.916425	1	1	1	1
Xlr4b	ENSMUSG00000067768	Xlr4b	0.0907774	0.916425	1	1	1	1
2700033N17Rik	ENSMUSG00000086328	2700033N17Rik	0.0907774	0.916425	1	1	1	1
Pi15	ENSMUSG00000067780	Pi15	0.0907774	0.916425	1	1	1	1
Gm13778	ENSMUSG00000086495	Gm13778	0.0907774	0.916425	1	1	1	1
Dhrs2	ENSMUSG00000022209	Dhrs2	0.0907774	0.916425	1	1	1	1
H2-Oa	ENSMUSG00000024334	H2-Oa	0.0907774	0.916425	1	1	1	1
Gm14410	ENSMUSG00000078870	Gm14410	0.0907774	0.916425	1	1	1	1
Pimreg	ENSMUSG00000020808	Pimreg	0.0907774	0.916425	1	1	1	1
Gm15492	ENSMUSG00000085012	Gm15492	0.0907774	0.916425	1	1	1	1
Gm15927	ENSMUSG00000085039	Gm15927	0.0907774	0.916425	1	1	1	1
Otx2	ENSMUSG00000021848	Otx2	0.0907774	0.916425	1	1	1	1
Dnah11	ENSMUSG00000018581	Dnah11	0.0907774	0.916425	1	1	1	1
Omp	ENSMUSG00000074006	Omp	0.0907774	0.916425	1	1	1	1
A330049N07Rik	ENSMUSG00000111994	A330049N07Rik	0.0907774	0.916425	1	1	1	1
1810020O05Rik	ENSMUSG00000089997	1810020O05Rik	0.0907774	0.916425	1	1	1	1
6330562C20Rik	ENSMUSG00000093424	6330562C20Rik	0.0907774	0.916425	1	1	1	1
Oacyl	ENSMUSG00000046610	Oacyl	0.0907774	0.916425	1	1	1	1
Radx	ENSMUSG00000042498	Radx	0.0907774	0.916425	1	1	1	1
Gm17501	ENSMUSG00000097183	Gm17501	0.0907774	0.916425	1	1	1	1
Zc3h11a	ENSMUSG00000116275,ENSMUSG00000102976	Zc3h11a	0.0907774	0.916425	1	1	1	1
Sash3	ENSMUSG00000031101	Sash3	0.0907774	0.916425	1	1	1	1
Txlnb	ENSMUSG00000039891	Txlnb	0.0907774	0.916425	1	1	1	1
Gm20627	ENSMUSG00000093507	Gm20627	0.0907774	0.916425	1	1	1	1
Gdpd3	ENSMUSG00000030703	Gdpd3	0.0907774	0.916425	1	1	1	1
Rpl3l	ENSMUSG00000002500	Rpl3l	0.0907774	0.916425	1	1	1	1
Rab11fip3	ENSMUSG00000037098	Rab11fip3	0.0909046	0.916425	1.26177	1.26177	48.2144	38.2116
Tecr	ENSMUSG00000031708	Tecr	0.090939	0.916425	0.96234	-1.03913	312.863	325.107
Prss16	ENSMUSG00000006179	Prss16	0.0911143	0.916425	1	1	1	1
Rtl8b	ENSMUSG00000067924	Rtl8b	0.0911554	0.916425	0.847019	-1.18061	108.452	128.04
1600002K03Rik	ENSMUSG00000035595	.	0.0911842	0.916425	1	1	1	1
Gldn	ENSMUSG00000046167	Gldn	0.0912099	0.916425	1	1	1	1
Pdia4	ENSMUSG00000025823	Pdia4	0.0912591	0.916425	1	1	1	1
Nub1	ENSMUSG00000028954	Nub1	0.0912855	0.916425	0.757358	-1.32038	31.5874	41.7074
Rplp1	ENSMUSG00000007892	Rplp1	0.0913742	0.916425	0.931532	-1.0735	2226.04	2389.65
Ppip5k2	ENSMUSG00000040648	Ppip5k2	0.091432	0.916425	1	1	1	1
Pacsin3	ENSMUSG00000027257	Pacsin3	0.0914442	0.916425	1	1	1	1
Atg16l2	ENSMUSG00000047767	Atg16l2	0.0914919	0.916425	1	1	1	1
Map6	ENSMUSG00000055407	Map6	0.0915566	0.916425	0.919601	-1.08743	48.1311	52.339
Shkbp1	ENSMUSG00000089832	Shkbp1	0.0916026	0.916425	1	1	1	1
Nup133	ENSMUSG00000039509	Nup133	0.0916782	0.916425	0.729171	-1.37142	16.3503	22.4232
Fitm2	ENSMUSG00000048486	Fitm2	0.0917209	0.916425	1.19173	1.19173	25.002	20.9797
Gm17066	ENSMUSG00000091509	Gm17066	0.0917251	0.916425	1	1	1	1
Apol8	ENSMUSG00000056656	Apol8	0.0920357	0.916425	1	1	1	1
Tasor2	ENSMUSG00000033799	Tasor2	0.0920407	0.916425	1	1	1	1
Gusb	ENSMUSG00000025534	Gusb	0.0921213	0.916425	0.689736	-1.44983	15.6897	22.7475
Zbtb20	ENSMUSG00000022708	Zbtb20	0.0922322	0.916425	1.16953	1.16953	97.6836	83.5235
Kcnd2	ENSMUSG00000060882	Kcnd2	0.0922492	0.916425	1.20532	1.20532	140.253	116.362
A730098A19Rik	ENSMUSG00000100812	A730098A19Rik	0.0924991	0.916425	1	1	1	1
Cenps	ENSMUSG00000073705	Cenps	0.0925567	0.916425	1	1	1	1
Gcc1	ENSMUSG00000029708	Gcc1	0.092583	0.916425	1	1	1	1
Ttc8	ENSMUSG00000021013	Ttc8	0.092587	0.916425	0.0575864	-17.3652	1	17.3652
Fbxo28	ENSMUSG00000047539	Fbxo28	0.0926533	0.916425	0.837086	-1.19462	20.8938	24.9601
Pebp1	ENSMUSG00000032959	Pebp1	0.0926898	0.916425	0.949624	-1.05305	1156.82	1218.19
Klhl2	ENSMUSG00000031605	Klhl2	0.0926898	0.916425	1.0876	1.0876	443.329	407.621
Emx2os	ENSMUSG00000087095	Emx2os	0.092717	0.916425	1	1	1	1
C530025M09Rik	ENSMUSG00000074737	C530025M09Rik	0.0928844	0.916425	1	1	1	1
Mmab	ENSMUSG00000029575	Mmab	0.0930093	0.916425	1	1	1	1
Tcp11l1	ENSMUSG00000027175	Tcp11l1	0.0930915	0.916425	1	1	1	1
Atp5b	ENSMUSG00000025393	Atp5b	0.0931317	0.916425	1.01917	1.01917	1267.65	1243.81
Zfp12	ENSMUSG00000029587	Zfp12	0.0932341	0.916425	0.0527943	-18.9415	1	18.9415
Prox2os	ENSMUSG00000093629	Prox2os	0.0934879	0.916425	1	1	1	1
Thumpd1	ENSMUSG00000030942	Thumpd1	0.093498	0.916425	0.74963	-1.33399	30.3864	40.5352
Zfp560	ENSMUSG00000045519	Zfp560	0.093498	0.916425	0.706791	-1.41484	28.9498	40.9594
B230217O12Rik	ENSMUSG00000097785	B230217O12Rik	0.0934988	0.916425	0.14418	-6.93579	1	6.93579
Ccdc152	ENSMUSG00000091119	Ccdc152	0.0935542	0.916425	1	1	1	1
Gsk3b	ENSMUSG00000022812	Gsk3b	0.0935715	0.916425	1.14084	1.14084	103.587	90.7985
Gramd1a	ENSMUSG00000001248	Gramd1a	0.0935715	0.916425	1.13856	1.13856	106.107	93.1939
Cycs	ENSMUSG00000063694	Cycs	0.0935753	0.916425	0.947718	-1.05517	445.821	470.415
Ankrd28	ENSMUSG00000014496	Ankrd28	0.0937929	0.916425	0.891225	-1.12205	23.7791	26.6813
Ogfr	ENSMUSG00000049401	Ogfr	0.0939022	0.916425	1.25959	1.25959	21.1823	16.8168
Stn1	ENSMUSG00000042694	Stn1	0.0939107	0.916425	0.147334	-6.78729	1	6.78729
Mtmr6	ENSMUSG00000021987	Mtmr6	0.0940146	0.916425	0.858586	-1.16471	94.4008	109.949
9330160F10Rik	ENSMUSG00000072809	9330160F10Rik	0.0940352	0.916425	1	1	1	1
Immp1l	ENSMUSG00000042670	Immp1l	0.0940843	0.916425	0.786856	-1.27088	34.8548	44.2963
Msn	ENSMUSG00000031207	Msn	0.0941481	0.916425	1	1	1	1
Ppm1f	ENSMUSG00000026181	Ppm1f	0.0941945	0.916425	1.26158	1.26158	24.5883	19.4901
Utp18	ENSMUSG00000054079	Utp18	0.094365	0.916425	1	1	1	1
Cnot7	ENSMUSG00000031601	Cnot7	0.094437	0.916425	1.09398	1.09398	93.6236	85.581
Tmx2	ENSMUSG00000050043	Tmx2	0.0944675	0.916425	0.889946	-1.12366	237.862	267.276
Rad18	ENSMUSG00000030254	Rad18	0.0945527	0.916425	1	1	1	1
Abraxas2	ENSMUSG00000030965	Abraxas2	0.0945685	0.916425	0.881905	-1.13391	21.2586	24.1054
Pou6f2	ENSMUSG00000009734	Pou6f2	0.0945871	0.916425	1	1	1	1
Prr13	ENSMUSG00000023048	Prr13	0.0946349	0.916425	0.630368	-1.58638	29.6932	47.1046
Asprv1	ENSMUSG00000033508	Asprv1	0.0946438	0.916425	1	1	1	1
Wdr19	ENSMUSG00000037890	Wdr19	0.0948024	0.916425	1	1	1	1
Inca1	ENSMUSG00000057054	Inca1	0.0948824	0.916425	1	1	1	1
Ano3	ENSMUSG00000074968	Ano3	0.0948926	0.916425	1.18249	1.18249	102.553	86.7263
Pld3	ENSMUSG00000003363	Pld3	0.0949162	0.916425	0.892797	-1.12008	273.93	306.822
Lrp4	ENSMUSG00000027253	Lrp4	0.0949378	0.916425	1	1	1	1
Srgn	ENSMUSG00000020077	Srgn	0.0949986	0.916425	1	1	1	1
Serinc2	ENSMUSG00000023232	Serinc2	0.0950207	0.916425	1	1	1	1
Cript	ENSMUSG00000024146	Cript	0.0951374	0.916425	1.12017	1.12017	103.043	91.9888
Zc3h6	ENSMUSG00000042851	Zc3h6	0.0952384	0.916425	0.0587311	-17.0268	1	17.0268
Ddit4	ENSMUSG00000020108	Ddit4	0.0956523	0.916425	1.19203	1.19203	28.4194	23.8412
Gsn	ENSMUSG00000026879	Gsn	0.0956883	0.916425	0.0532502	-18.7793	1	18.7793
Golgb1	ENSMUSG00000034243	Golgb1	0.0957016	0.916425	1.12865	1.12865	30.1075	26.6756
Mcee	ENSMUSG00000033429	Mcee	0.095795	0.916425	0.815535	-1.22619	60.5661	74.2655
Snhg14	ENSMUSG00000100826	Snhg14	0.0958021	0.916425	1.26687	1.26687	26.9447	21.2688
Igtp	ENSMUSG00000078853	Igtp	0.0958113	0.916425	1	1	1	1
A230072C01Rik	ENSMUSG00000086877	A230072C01Rik	0.0958113	0.916425	1	1	1	1
Abraxas1	ENSMUSG00000035234	Abraxas1	0.095826	0.916425	1	1	1	1
Ppp4r3a	ENSMUSG00000041846	Ppp4r3a	0.0960297	0.916425	0.785211	-1.27354	16.2937	20.7507
Hace1	ENSMUSG00000038822	Hace1	0.0962717	0.916425	2.11576	2.11576	18.8778	8.92247
Tmem59l	ENSMUSG00000035964	Tmem59l	0.0962723	0.916425	0.907474	-1.10196	443.465	488.681
Cr1l	ENSMUSG00000016481	Cr1l	0.096349	0.916425	1	1	1	1
Car10	ENSMUSG00000056158	Car10	0.0963625	0.916425	0.617697	-1.61892	15.9743	25.8611
Fbxl18	ENSMUSG00000066640	Fbxl18	0.096553	0.916425	14.0152	14.0152	14.0152	1
Trim46	ENSMUSG00000042766	Trim46	0.0966788	0.916425	1.19294	1.19294	69.6758	58.4066
Pgm2l1	ENSMUSG00000030729	Pgm2l1	0.096728	0.916425	1.09	1.09	374.01	343.13
Ywhaz	ENSMUSG00000022285	Ywhaz	0.096728	0.916425	0.971076	-1.02979	1338.54	1378.41
Tubb3	ENSMUSG00000062380	Tubb3	0.096728	0.916425	0.924311	-1.08189	221.465	239.599
Utp20	ENSMUSG00000004356	Utp20	0.0967735	0.916425	1	1	1	1
Runx2	ENSMUSG00000039153	Runx2	0.0968669	0.916425	1	1	1	1
Sh3pxd2a	ENSMUSG00000053617	Sh3pxd2a	0.0968928	0.916425	2.62974	2.62974	19.0338	7.23791
Nedd4	ENSMUSG00000032216	Nedd4	0.0969563	0.916425	1.07963	1.07963	167.248	154.912
Pofut2	ENSMUSG00000020260	Pofut2	0.0969761	0.916425	0.944552	-1.0587	25.4792	26.9749
Gm45447	ENSMUSG00000109780	Gm45447	0.0969902	0.916425	1	1	1	1
Hebp2	ENSMUSG00000019853	Hebp2	0.0969918	0.916425	1	1	1	1
Acta1	ENSMUSG00000031972	Acta1	0.0970273	0.916425	0.817453	-1.22331	16.398	20.0599
Cdk4	ENSMUSG00000006728	Cdk4	0.0971097	0.916425	1.29427	1.29427	43.3363	33.4833
Sfpq	ENSMUSG00000028820	Sfpq	0.0971245	0.916425	1.15453	1.15453	80.6607	69.8644
Rpl9	ENSMUSG00000047215	Rpl9	0.0971852	0.916425	0.952157	-1.05025	890.03	934.752
Tsta3	ENSMUSG00000022570	Tsta3	0.0971856	0.916425	0.903777	-1.10647	23.8919	26.4356
Grid1	ENSMUSG00000041078	Grid1	0.0972001	0.916425	1	1	1	1
Actr5	ENSMUSG00000037761	Actr5	0.0972029	0.916425	1	1	1	1
Sorbs1	ENSMUSG00000025006	Sorbs1	0.0974168	0.916425	1	1	1	1
Utp14b	ENSMUSG00000079470	Utp14b	0.097494	0.916425	1	1	1	1
Insyn2a	ENSMUSG00000073805	Insyn2a	0.097494	0.916425	1	1	1	1
Nmb	ENSMUSG00000025723	Nmb	0.0975827	0.916425	1	1	1	1
Sf3b2	ENSMUSG00000024853	Sf3b2	0.097642	0.916425	1.08486	1.08486	125.312	115.51
Zfp516	ENSMUSG00000058881	Zfp516	0.0976451	0.916425	1	1	1	1
Tipin	ENSMUSG00000032397	Tipin	0.0977169	0.916425	0.0471493	-21.2092	1	21.2092
Ganc	ENSMUSG00000062646	Ganc	0.0978129	0.916425	1	1	1	1
Ift172	ENSMUSG00000038564	Ift172	0.0979294	0.916425	1.19336	1.19336	26.8111	22.4668
Rnf4	ENSMUSG00000029110	Rnf4	0.0979376	0.916425	0.963578	-1.0378	40.7535	42.2939
Selenom	ENSMUSG00000075702	Selenom	0.0981049	0.916425	0.898626	-1.11281	335.688	373.557
Tigd5	ENSMUSG00000103906	Tigd5	0.0981429	0.916425	1	1	1	1
Mfsd4a	ENSMUSG00000059149	Mfsd4a	0.0981441	0.916425	0.926867	-1.0789	24.2196	26.1306
Dhrs13	ENSMUSG00000020834	Dhrs13	0.0982384	0.916425	1	1	1	1
Mtx2	ENSMUSG00000027099	Mtx2	0.0983047	0.916425	0.905814	-1.10398	81.0394	89.4658
Mterf3	ENSMUSG00000021519	Mterf3	0.0983327	0.916425	0.073313	-13.6401	1	13.6401
Gpr37l1	ENSMUSG00000026424	Gpr37l1	0.0985062	0.916425	1.31931	1.31931	88.4713	67.0586
Zfp994	ENSMUSG00000096433	Zfp994	0.098536	0.916425	1	1	1	1
Pik3cd	ENSMUSG00000039936	Pik3cd	0.0985533	0.916425	0.0683231	-14.6363	1	14.6363
Kdm4b	ENSMUSG00000024201	Kdm4b	0.0985722	0.916425	1.26142	1.26142	37.2623	29.5401
Slc19a2	ENSMUSG00000040918	Slc19a2	0.0986115	0.916425	1	1	1	1
Iffo1	ENSMUSG00000038271	Iffo1	0.0986731	0.916425	1.1062	1.1062	55.573	50.2376
A330076H08Rik	ENSMUSG00000109321	A330076H08Rik	0.098717	0.916425	1	1	1	1
Ttll11	ENSMUSG00000026885	Ttll11	0.0987396	0.916425	0.775876	-1.28887	28.3517	36.5415
Mib1	ENSMUSG00000024294	Mib1	0.0987981	0.916425	1.09553	1.09553	125.795	114.826
Ube2h	ENSMUSG00000039159	Ube2h	0.0988704	0.916425	1.27595	1.27595	35.3863	27.7334
Gm3248	ENSMUSG00000091275	Gm3248	0.0989016	0.916425	1	1	1	1
Slc6a1	ENSMUSG00000030310	Slc6a1	0.0989068	0.916425	0.728652	-1.3724	56.2822	77.2416
Bcl9	ENSMUSG00000038256	Bcl9	0.0989464	0.916425	0.0570204	-17.5376	1	17.5376
Ctbp1	ENSMUSG00000037373	Ctbp1	0.0990311	0.916425	1.07984	1.07984	237.091	219.561
Slc25a19	ENSMUSG00000020744	Slc25a19	0.0990377	0.916425	0.743087	-1.34574	30.3995	40.9097
U2af1l4	ENSMUSG00000078765	U2af1l4	0.0992123	0.916425	0.845027	-1.18339	44.611	52.7924
Tor1b	ENSMUSG00000026848	Tor1b	0.0993144	0.916425	0.867832	-1.1523	23.2294	26.7672
Epc1	ENSMUSG00000024240	Epc1	0.0993703	0.916425	15.87	15.87	15.87	1
Dnase1l1	ENSMUSG00000019088	Dnase1l1	0.0993828	0.916425	1	1	1	1
Txnl1	ENSMUSG00000024583	Txnl1	0.099497	0.916425	0.933959	-1.07071	142.506	152.582
Ip6k1	ENSMUSG00000032594	Ip6k1	0.0994973	0.916425	1.09998	1.09998	139.76	127.057
Adat2	ENSMUSG00000019808	Adat2	0.0998721	0.916425	1	1	1	1
Lipt2	ENSMUSG00000030725	Lipt2	0.0999087	0.916425	0.0704756	-14.1893	1	14.1893
Mrpl14	ENSMUSG00000023939	Mrpl14	0.0999336	0.916425	0.902991	-1.10743	71.3122	78.9733
Pnmal1	ENSMUSG00000041141	Pnmal1	0.099964	0.916425	1.17903	1.17903	151.302	128.327
Cox4i1	ENSMUSG00000031818	Cox4i1	0.0999651	0.916425	0.966056	-1.03514	1780.28	1842.84
Scamp5	ENSMUSG00000040722	Scamp5	0.0999651	0.916425	0.939548	-1.06434	259.952	276.677
Mafg	ENSMUSG00000051510	Mafg	0.0999694	0.916425	1.1915	1.1915	27.8144	23.3441
4931406P16Rik	ENSMUSG00000066571	4931406P16Rik	0.0999781	0.916425	1	1	1	1
Lrrc3	ENSMUSG00000051652	Lrrc3	0.100001	0.916425	1	1	1	1
Pi4k2b	ENSMUSG00000029186	Pi4k2b	0.100046	0.916425	1	1	1	1
Rab39	ENSMUSG00000055069	Rab39	0.100046	0.916425	1	1	1	1
Gm48552	ENSMUSG00000114004	Gm48552	0.100046	0.916425	1	1	1	1
Mal	ENSMUSG00000027375	Mal	0.100117	0.916425	0.883182	-1.13227	43.9434	49.7557
Zfp810	ENSMUSG00000066829	Zfp810	0.100134	0.916425	1	1	1	1
Aasdh	ENSMUSG00000055923	Aasdh	0.100139	0.916425	1	1	1	1
Gm14204	ENSMUSG00000086496	Gm14204	0.100166	0.916425	1	1	1	1
Gm10419	ENSMUSG00000072769	Gm10419	0.100196	0.916425	0.861541	-1.16071	78.5151	91.1333
Spats1	ENSMUSG00000023935	Spats1	0.100216	0.916425	1	1	1	1
Mapk4	ENSMUSG00000024558	Mapk4	0.100245	0.916425	1	1	1	1
Zmpste24	ENSMUSG00000043207	Zmpste24	0.100362	0.916425	16.9095	16.9095	16.9095	1
Znrf3	ENSMUSG00000041961	Znrf3	0.100508	0.916425	1	1	1	1
Sash1	ENSMUSG00000015305	Sash1	0.100528	0.916425	1.31329	1.31329	28.1136	21.407
Pgam2	ENSMUSG00000020475	Pgam2	0.100655	0.916425	1	1	1	1
Rnf24	ENSMUSG00000048911	Rnf24	0.100749	0.916425	1.18647	1.18647	22.216	18.7244
Gipc1	ENSMUSG00000019433	Gipc1	0.100757	0.916425	0.797684	-1.25363	33.2309	41.6592
Scmh1	ENSMUSG00000000085	Scmh1	0.100767	0.916425	0.831819	-1.20218	21.2288	25.5209
Ep400	ENSMUSG00000029505	Ep400	0.100828	0.916425	0.796582	-1.25536	24.5037	30.761
Shisa9	ENSMUSG00000022494	Shisa9	0.100881	0.916425	1	1	1	1
Slc25a38	ENSMUSG00000032519	Slc25a38	0.100908	0.916425	1.3071	1.3071	19.1312	14.6363
Gm20721	ENSMUSG00000090625	Gm20721	0.101317	0.916425	1	1	1	1
Scarb1	ENSMUSG00000037936	Scarb1	0.101348	0.916425	0.147334	-6.78729	1	6.78729
Ube2v1	ENSMUSG00000078923	Ube2v1	0.101379	0.916425	1.0934	1.0934	274.271	250.842
Ptgr1	ENSMUSG00000028378	Ptgr1	0.101389	0.916425	1	1	1	1
Plxdc2	ENSMUSG00000026748	Plxdc2	0.10166	0.916425	1	1	1	1
Cep70	ENSMUSG00000056267	Cep70	0.101723	0.916425	0.0608336	-16.4383	1	16.4383
Med26	ENSMUSG00000045248	Med26	0.101814	0.916425	1	1	1	1
Clec2d	ENSMUSG00000030157	Clec2d	0.101822	0.916425	1	1	1	1
Unc13a	ENSMUSG00000034799	Unc13a	0.101853	0.916425	0.908216	-1.10106	113.753	125.249
Ilrun	ENSMUSG00000056692	Ilrun	0.101853	0.916425	1.17705	1.17705	102.218	86.8423
Ankrd54	ENSMUSG00000033055	Ankrd54	0.101854	0.916425	1	1	1	1
Brinp3	ENSMUSG00000035131	Brinp3	0.102025	0.916425	1	1	1	1
Chd1l	ENSMUSG00000028089	Chd1l	0.102026	0.916425	1	1	1	1
Mad1l1	ENSMUSG00000029554	Mad1l1	0.102065	0.916425	1	1	1	1
Ccar2	ENSMUSG00000033712	Ccar2	0.10218	0.916425	0.775579	-1.28936	32.7011	42.1635
Deaf1	ENSMUSG00000058886	Deaf1	0.10218	0.916425	1.4113	1.4113	51.4352	36.4451
Cdc7	ENSMUSG00000029283	Cdc7	0.10226	0.916425	1	1	1	1
Glrb	ENSMUSG00000028020	Glrb	0.10233	0.916425	0.915033	-1.09286	182.02	198.922
Gm15688	ENSMUSG00000089737	Gm15688	0.102463	0.916425	1	1	1	1
Kcnj2	ENSMUSG00000041695	Kcnj2	0.102577	0.916425	1	1	1	1
Ift52	ENSMUSG00000017858	Ift52	0.1026	0.916425	0.744613	-1.34298	14.0152	18.8222
Cenpw	ENSMUSG00000075266	Cenpw	0.102788	0.916425	0.0543075	-18.4137	1	18.4137
Zfp638	ENSMUSG00000030016	Zfp638	0.102825	0.916425	1.38071	1.38071	53.7759	38.9479
Alkbh4	ENSMUSG00000039754	Alkbh4	0.102974	0.916425	1	1	1	1
Gnaz	ENSMUSG00000040009	Gnaz	0.103044	0.916425	1.18408	1.18408	105.222	88.8638
Morn1	ENSMUSG00000029049	Morn1	0.10306	0.916425	1	1	1	1
Gm7932	ENSMUSG00000108084	Gm7932	0.10306	0.916425	1	1	1	1
Rimklb	ENSMUSG00000040649	Rimklb	0.103129	0.916425	0.847856	-1.17945	18.0424	21.28
Fam222b	ENSMUSG00000037750	Fam222b	0.103191	0.916425	14.5061	14.5061	14.5061	1
Eef1d	ENSMUSG00000055762	Eef1d	0.103237	0.916425	1.04722	1.04722	72.3376	69.0761
Isyna1	ENSMUSG00000019139	Isyna1	0.103241	0.916425	1.13563	1.13563	25.8982	22.805
Nomo1	ENSMUSG00000030835	Nomo1	0.103279	0.916425	0.856126	-1.16805	78.492	91.6828
Kat2b	ENSMUSG00000000708	Kat2b	0.103379	0.916425	1	1	1	1
Mtmr7	ENSMUSG00000039431	Mtmr7	0.103393	0.916425	0.899079	-1.11225	24.2525	26.9749
Ccdc74a	ENSMUSG00000041617	Ccdc74a	0.103442	0.916425	0.857115	-1.1667	40.6973	47.4817
Shld3	ENSMUSG00000118537	Shld3	0.103573	0.916425	1	1	1	1
Bop1	ENSMUSG00000022557	Bop1	0.103642	0.916425	0.891948	-1.12114	48.3303	54.1851
Jdp2	ENSMUSG00000034271	Jdp2	0.103749	0.916425	0.817623	-1.22306	40.4356	49.455
March5	ENSMUSG00000023307	.	0.103756	0.916425	1.11698	1.11698	92.5467	82.8543
Slc31a2	ENSMUSG00000066152	Slc31a2	0.103802	0.916425	1	1	1	1
1810062O18Rik	ENSMUSG00000084925	1810062O18Rik	0.103913	0.916425	1	1	1	1
Hmgcr	ENSMUSG00000021670	Hmgcr	0.103962	0.916425	1.18397	1.18397	59.2971	50.0835
Armc1	ENSMUSG00000027599	Armc1	0.103993	0.916425	1.14961	1.14961	71.5252	62.217
Degs2	ENSMUSG00000021263	Degs2	0.104046	0.916425	1	1	1	1
Tbcc	ENSMUSG00000036430	Tbcc	0.104065	0.916425	1.14757	1.14757	47.3015	41.2187
Mknk2	ENSMUSG00000020190	Mknk2	0.104069	0.916425	1	1	1	1
Itgb8	ENSMUSG00000025321	Itgb8	0.104093	0.916425	1	1	1	1
Chrna5	ENSMUSG00000035594	Chrna5	0.104119	0.916425	1	1	1	1
Piezo1	ENSMUSG00000014444	Piezo1	0.104119	0.916425	1	1	1	1
Pim1	ENSMUSG00000024014	Pim1	0.104119	0.916425	1	1	1	1
Bmp3	ENSMUSG00000029335	Bmp3	0.104119	0.916425	1	1	1	1
Slc1a2	ENSMUSG00000005089	Slc1a2	0.104253	0.916425	1.17967	1.17967	698.875	592.433
Gpat3	ENSMUSG00000029314	Gpat3	0.104309	0.916425	1	1	1	1
Adprm	ENSMUSG00000020910	Adprm	0.104344	0.916425	0.0600541	-16.6517	1	16.6517
Mepce	ENSMUSG00000029726	Mepce	0.104355	0.916425	0.841622	-1.18818	22.1127	26.2739
Foxj2	ENSMUSG00000003154	Foxj2	0.104574	0.916425	1	1	1	1
Zcchc4	ENSMUSG00000029179	Zcchc4	0.104587	0.916425	1	1	1	1
Stmn3	ENSMUSG00000027581	Stmn3	0.104739	0.916425	0.973286	-1.02745	1402.4	1440.9
[truncated: 17,327 more rows]

## Sheet: DG
Gene ID	Ensembl ID	Gene name	P-value (SD vs. NSD)	FDR step up (SD vs. NSD)	Ratio (SD vs. NSD)	Fold change (SD vs. NSD)	Median(SD) (SD vs. NSD)	Median(NSD) (SD vs. NSD)
Rbm3	ENSMUSG00000031167	Rbm3	2.75712e-17	5.32841e-13	0.648555	-1.54189	216.883	334.409
Ppp1r1a	ENSMUSG00000022490	Ppp1r1a	1.9053e-11	1.84109e-07	0.82504	-1.21206	840.092	1018.24
Hist1h2bc	ENSMUSG00000018102	.	8.30896e-09	4.3121e-05	1.29798	1.29798	364.749	281.013
Gm5914	ENSMUSG00000098120	Gm5914	8.92496e-09	4.3121e-05	0.528601	-1.89179	21.5319	40.7338
Mfsd4a	ENSMUSG00000059149	Mfsd4a	1.16007e-08	4.4839e-05	0.684238	-1.46148	64.0246	93.5707
Rpl26	ENSMUSG00000060938	Rpl26	3.25698e-08	0.000104907	1.13483	1.13483	1479.65	1303.85
Hspa8	ENSMUSG00000015656	Hspa8	1.10601e-07	0.000305353	1.13156	1.13156	1637.28	1446.93
Cirbp	ENSMUSG00000045193	Cirbp	1.49825e-07	0.00036194	0.584052	-1.71218	71.6618	122.698
Rps23	ENSMUSG00000049517	Rps23	5.05688e-07	0.00108588	1.12821	1.12821	1392.19	1233.97
Rps18	ENSMUSG00000008668	Rps18	6.30026e-07	0.0011962	1.15278	1.15278	783.441	679.612
Map1b	ENSMUSG00000052727	Map1b	6.80857e-07	0.0011962	1.17641	1.17641	668.246	568.039
Cnih2	ENSMUSG00000024873	Cnih2	8.17197e-07	0.0013161	1.13675	1.13675	912.927	803.106
Syne1	ENSMUSG00000096054	Syne1	1.98519e-06	0.00295122	0.813731	-1.22891	284.604	349.752
Krt12	ENSMUSG00000020912	Krt12	2.57249e-06	0.00355113	1	1	1	1
Nptx1	ENSMUSG00000025582	Nptx1	4.5002e-06	0.00579806	1.18005	1.18005	549.787	465.903
Pdia6	ENSMUSG00000020571	Pdia6	5.70372e-06	0.00688938	1.43225	1.43225	103.46	72.2358
Hspa5	ENSMUSG00000026864	Hspa5	1.00533e-05	0.0114288	1.26326	1.26326	135.589	107.332
Kcnab1	ENSMUSG00000027827	Kcnab1	1.19164e-05	0.0122741	0.83731	-1.1943	124.334	148.493
Gm42418	ENSMUSG00000098178	.	1.2067e-05	0.0122741	1.45143	1.45143	349.028	240.471
Rasa1	ENSMUSG00000021549	Rasa1	1.62325e-05	0.0156854	0.650189	-1.53802	70.5396	108.491
Hsp90b1	ENSMUSG00000020048	Hsp90b1	2.80009e-05	0.0257688	1.22842	1.22842	228.898	186.334
Bex3	ENSMUSG00000046432	Bex3	3.02764e-05	0.0265965	0.867653	-1.15253	372.676	429.521
Zdhhc8	ENSMUSG00000060166	Zdhhc8	3.40536e-05	0.0286139	0.676032	-1.47922	70.5396	104.343
Gm3294	ENSMUSG00000092090	Gm3294	4.29746e-05	0.0346053	1	1	1	1
Bdnf	ENSMUSG00000048482	Bdnf	4.65804e-05	0.0350233	0.724138	-1.38095	75.0687	103.666
Rpn2	ENSMUSG00000027642	Rpn2	4.893e-05	0.0350233	1.36365	1.36365	138.425	101.511
Mef2c	ENSMUSG00000005583	Mef2c	4.89304e-05	0.0350233	0.812752	-1.23039	133.825	164.657
Trmu	ENSMUSG00000022386	Trmu	5.97582e-05	0.041246	0.0450252	-22.2098	1	22.2098
Gabrg2	ENSMUSG00000020436	Gabrg2	6.65638e-05	0.044359	0.839442	-1.19127	235.895	281.013
Riiad1	ENSMUSG00000028139	Riiad1	8.95979e-05	0.0577189	0.524801	-1.90548	17.5292	33.4016
Itgav	ENSMUSG00000027087	Itgav	0.000106853	0.066614	0.614623	-1.62701	23.214	37.7694
Scg2	ENSMUSG00000050711	Scg2	0.000115407	0.0675874	0.832246	-1.20157	196.75	236.409
2410006H16Rik	ENSMUSG00000086841	2410006H16Rik	0.000115408	0.0675874	0.834736	-1.19798	191.634	229.574
Arhgef40	ENSMUSG00000004562	Arhgef40	0.000139649	0.077152	1	1	1	1
Tmem191c	ENSMUSG00000055692	Tmem191c	0.000139725	0.077152	0.789069	-1.26732	89.7715	113.769
Rprm	ENSMUSG00000075334	Rprm	0.000153781	0.0798533	0.770147	-1.29845	56.7664	73.7085
Prdm8	ENSMUSG00000035456	Prdm8	0.00016349	0.0798533	1.27324	1.27324	140.387	110.26
Sdcbp	ENSMUSG00000028249	Sdcbp	0.00016898	0.0798533	0.863976	-1.15744	336.622	389.62
Gmds	ENSMUSG00000038372	Gmds	0.000174511	0.0798533	1	1	1	1
Wscd1	ENSMUSG00000020811	Wscd1	0.000179176	0.0798533	1.35938	1.35938	97.7234	71.8881
Pygb	ENSMUSG00000033059	Pygb	0.000182383	0.0798533	1.2425	1.2425	143.752	115.695
Ppp1r14a	ENSMUSG00000037166	Ppp1r14a	0.000184799	0.0798533	0.0621864	-16.0807	1	16.0807
Hnrnpdl	ENSMUSG00000029328	Hnrnpdl	0.000187919	0.0798533	0.892388	-1.12059	245.669	275.294
Kat2b	ENSMUSG00000000708	Kat2b	0.000188084	0.0798533	1	1	1	1
Ncor1	ENSMUSG00000018501	Ncor1	0.000189401	0.0798533	1.36332	1.36332	121.437	89.0743
Ndufa4	ENSMUSG00000029632	Ndufa4	0.000193611	0.0798533	0.921033	-1.08574	2003.5	2175.28
Fxyd2	ENSMUSG00000059412	Fxyd2	0.0001942	0.0798533	0.598757	-1.67013	20.1969	33.7314
Pde1b	ENSMUSG00000022489	Pde1b	0.000202179	0.080687	0.820691	-1.21849	214.11	260.89
Calr	ENSMUSG00000003814	Calr	0.000212246	0.080687	1.27377	1.27377	188.252	147.79
Kcnj4	ENSMUSG00000044216	Kcnj4	0.000217995	0.080687	0.77736	-1.28641	98.0798	126.17
Svil	ENSMUSG00000024236	Svil	0.00023271	0.080687	1	1	1	1
Vtn	ENSMUSG00000017344	Vtn	0.00023454	0.080687	1	1	1	1
Dgat2	ENSMUSG00000030747	Dgat2	0.000242732	0.080687	1.16957	1.16957	341.138	291.678
Haghl	ENSMUSG00000061046	Haghl	0.000243998	0.080687	0.807188	-1.23887	102.66	127.182
Shisa9	ENSMUSG00000022494	Shisa9	0.000245304	0.080687	0.751329	-1.33097	62.9827	83.8283
Sfpq	ENSMUSG00000028820	Sfpq	0.000246423	0.080687	1.28711	1.28711	101.572	78.9147
Trib2	ENSMUSG00000020601	Trib2	0.00024699	0.080687	1.63664	1.63664	43.363	26.4951
Enc1	ENSMUSG00000041773	Enc1	0.000247975	0.080687	1.15632	1.15632	714.915	618.269
Zbtb37	ENSMUSG00000043467	Zbtb37	0.000250458	0.080687	1	1	1	1
Pmch	ENSMUSG00000035383	Pmch	0.000254359	0.080687	1	1	1	1
Zfand5	ENSMUSG00000024750	Zfand5	0.000254678	0.080687	0.852411	-1.17314	237.939	279.136
Mmd2	ENSMUSG00000039533	Mmd2	0.000270024	0.0829194	1.2398	1.2398	193.369	155.968
Kcnq2	ENSMUSG00000016346	Kcnq2	0.000272911	0.0829194	1.16277	1.16277	159.7	137.344
Lemd3	ENSMUSG00000048661	Lemd3	0.000274596	0.0829194	0.633506	-1.57852	17.0595	26.9288
Ly6h	ENSMUSG00000022577	Ly6h	0.000297032	0.0883144	0.863543	-1.15802	307.841	356.486
Zfp414	ENSMUSG00000073423	Zfp414	0.000309182	0.0905343	0.0410049	-24.3873	1	24.3873
Fam229b	ENSMUSG00000051736	Fam229b	0.000335455	0.0939253	0.0463806	-21.5608	1	21.5608
Pin1	ENSMUSG00000032171	Pin1	0.000340529	0.0939253	0.864738	-1.15642	201.739	233.295
Rph3a	ENSMUSG00000029608	Rph3a	0.000342315	0.0939253	0.852782	-1.17263	234.432	274.903
Kcnip2	ENSMUSG00000025221	Kcnip2	0.000344111	0.0939253	1.15645	1.15645	379.609	328.254
Flywch2	ENSMUSG00000023911	Flywch2	0.000345064	0.0939253	0.812616	-1.23059	62.5973	77.0318
Sys1	ENSMUSG00000045503	Sys1	0.000354944	0.0952728	0.790926	-1.26434	95.5353	120.789
Dctn6	ENSMUSG00000031516	Dctn6	0.00038993	0.10323	0.770179	-1.2984	123.143	159.888
Malsu1	ENSMUSG00000029815	Malsu1	0.000399424	0.104314	0.626495	-1.59618	31.001	49.4833
Rbbp6	ENSMUSG00000030779	Rbbp6	0.000421321	0.107157	0.808756	-1.23647	95.8816	118.554
Fth1	ENSMUSG00000024661	Fth1	0.000421399	0.107157	0.916308	-1.09134	6523.59	7119.43
Nrn1	ENSMUSG00000039114	Nrn1	0.000448266	0.112213	1.13704	1.13704	496.905	437.017
Abhd8	ENSMUSG00000007950	Abhd8	0.000452893	0.112213	1.17558	1.17558	226.584	192.742
Sowaha	ENSMUSG00000044352	Sowaha	0.000467055	0.114257	1.29389	1.29389	160.069	123.712
Serpina3n	ENSMUSG00000021091	Serpina3n	0.000493645	0.119252	1.47551	1.47551	58.4289	39.5992
Nav2	ENSMUSG00000052512	Nav2	0.000501603	0.119458	0.0461322	-21.6768	1	21.6768
Tmsb10	ENSMUSG00000079523	Tmsb10	0.000506859	0.119458	0.806493	-1.23994	321.928	399.17
Ppp1r13b	ENSMUSG00000021285	Ppp1r13b	0.000517292	0.120448	1.27734	1.27734	157.999	123.694
Usp2	ENSMUSG00000032010	Usp2	0.000526226	0.121069	0.763083	-1.31047	92.8287	121.65
Gm42067	ENSMUSG00000110156	Gm42067	0.000540589	0.122714	0.727516	-1.37454	22.8685	31.4337
Fibcd1	ENSMUSG00000026841	Fibcd1	0.000546072	0.122714	1	1	1	1
Bex2	ENSMUSG00000042750	Bex2	0.000561063	0.124633	0.886358	-1.12821	1302.06	1469
Rnpep	ENSMUSG00000041926	Rnpep	0.000591898	0.125015	1.46012	1.46012	46.5582	31.8866
Malat1	ENSMUSG00000092341	Malat1	0.000596078	0.125015	1.29592	1.29592	145.637	112.381
9530062K07Rik	ENSMUSG00000108030	9530062K07Rik	0.000598447	0.125015	1	1	1	1
Mapk3	ENSMUSG00000063065	Mapk3	0.00059914	0.125015	0.8706	-1.14863	298.976	343.413
Brinp3	ENSMUSG00000035131	Brinp3	0.000600267	0.125015	1	1	1	1
Cit	ENSMUSG00000029516	Cit	0.000615711	0.125015	1	1	1	1
0610040B10Rik	ENSMUSG00000089889	0610040B10Rik	0.000632378	0.125015	0.0539733	-18.5277	1	18.5277
Adarb2	ENSMUSG00000052551	Adarb2	0.000636188	0.125015	0.600709	-1.6647	31.2458	52.0148
Celsr3	ENSMUSG00000023473	Celsr3	0.000638697	0.125015	0.599094	-1.66919	31.6666	52.8576
Fam20c	ENSMUSG00000025854	Fam20c	0.000645527	0.125015	0.0370761	-26.9716	1	26.9716
Rpl12	ENSMUSG00000038900	Rpl12	0.000649304	0.125015	1.08778	1.08778	873.605	803.106
Dnajb5	ENSMUSG00000036052	Dnajb5	0.00065804	0.125015	1.2401	1.2401	110.677	89.2486
Timm10b	ENSMUSG00000089847	Timm10b	0.000659133	0.125015	0.835178	-1.19735	145.903	174.697
Rack1	ENSMUSG00000020372	Rack1	0.000659134	0.125015	1.125	1.125	542.197	481.952
Rps27	ENSMUSG00000090733	Rps27	0.000662442	0.125015	1.14142	1.14142	944.938	827.861
Shcbp1l	ENSMUSG00000042708	Shcbp1l	0.000666281	0.125015	1	1	1	1
Marcksl1	ENSMUSG00000047945	Marcksl1	0.000675807	0.125583	0.830196	-1.20454	214.659	258.565
Hs1bp3	ENSMUSG00000020605	Hs1bp3	0.000715737	0.130636	0.0592062	-16.8901	1	16.8901
Tesc	ENSMUSG00000029359	Tesc	0.000728231	0.130636	1.20329	1.20329	161.467	134.188
Sdad1	ENSMUSG00000029415	Sdad1	0.000734534	0.130636	1	1	1	1
Lrpap1	ENSMUSG00000029103	Lrpap1	0.000735559	0.130636	1.17662	1.17662	210.125	178.584
9030025P20Rik	ENSMUSG00000116953	9030025P20Rik	0.000738567	0.130636	1	1	1	1
Ece2	ENSMUSG00000022842	Ece2	0.000745666	0.130636	0.349491	-2.8613	8.94571	25.5964
Pgbd5	ENSMUSG00000050751	Pgbd5	0.000750314	0.130636	1.11132	1.11132	342.802	308.464
Amn	ENSMUSG00000021278	Amn	0.000772434	0.133286	1	1	1	1
Bloc1s5	ENSMUSG00000038982	Bloc1s5	0.000793129	0.134722	0.651135	-1.53578	23.5032	36.0957
Gipc2	ENSMUSG00000039131	Gipc2	0.000794697	0.134722	1	1	1	1
Immp2l	ENSMUSG00000056899	Immp2l	0.000810277	0.136169	1	1	1	1
Ache	ENSMUSG00000023328	Ache	0.000849752	0.140408	0.0440261	-22.7138	1	22.7138
Gm8797	ENSMUSG00000103034	Gm8797	0.00085339	0.140408	1	1	1	1
Inf2	ENSMUSG00000037679	Inf2	0.000857297	0.140408	1.19614	1.19614	199.112	166.462
Bex1	ENSMUSG00000050071	Bex1	0.000880712	0.143031	0.805975	-1.24073	161.392	200.244
Rps14	ENSMUSG00000024608	Rps14	0.000895992	0.144299	1.09054	1.09054	1356.06	1243.47
Orc3	ENSMUSG00000040044	Orc3	0.000927815	0.14819	0.662049	-1.51046	16.8182	25.4032
8430429K09Rik	ENSMUSG00000034587	8430429K09Rik	0.00095169	0.149814	1	1	1	1
Fgfbp3	ENSMUSG00000047632	Fgfbp3	0.000953489	0.149814	0.057176	-17.4899	1	17.4899
Rflnb	ENSMUSG00000020846	Rflnb	0.00100242	0.156232	1.45814	1.45814	30.3132	20.7889
Pdp1	ENSMUSG00000049225	Pdp1	0.00102263	0.158107	1.32082	1.32082	88.4356	66.9548
Sppl3	ENSMUSG00000029550	Sppl3	0.00105183	0.159157	0.843895	-1.18498	57.391	68.0073
Zdhhc18	ENSMUSG00000037553	Zdhhc18	0.00105798	0.159157	0.624787	-1.60054	20.8585	33.385
Hist3h2a	ENSMUSG00000078851	.	0.0010622	0.159157	1.26043	1.26043	122.889	97.4981
Cct3	ENSMUSG00000001416	Cct3	0.00106236	0.159157	1.28245	1.28245	143.459	111.863
Ptpra	ENSMUSG00000027303	Ptpra	0.00108835	0.161796	1.18032	1.18032	246.419	208.772
Wipf3	ENSMUSG00000086040	Wipf3	0.00110422	0.16182	1.15981	1.15981	524.42	452.16
Gstz1	ENSMUSG00000021033	Gstz1	0.00111693	0.16182	0.689009	-1.45136	17.3917	25.2416
Dvl2	ENSMUSG00000020888	Dvl2	0.00112017	0.16182	0.0383645	-26.0658	1	26.0658
Gpr153	ENSMUSG00000042804	Gpr153	0.00113047	0.16182	1	1	1	1
Zfp687	ENSMUSG00000019338	Zfp687	0.0011361	0.16182	0.0481026	-20.7889	1	20.7889
Zfp560	ENSMUSG00000045519	Zfp560	0.00114009	0.16182	0.649766	-1.53902	28.2126	43.4196
E130114P18Rik	ENSMUSG00000048747	E130114P18Rik	0.00114713	0.16182	1	1	1	1
Psme1	ENSMUSG00000022216	Psme1	0.00116588	0.163274	0.710968	-1.40653	33.0231	46.448
Iqcb1	ENSMUSG00000022837	Iqcb1	0.00119024	0.165486	0.0390898	-25.5821	1	25.5821
Dtx1	ENSMUSG00000029603	Dtx1	0.00124649	0.170867	1.46208	1.46208	51.5632	35.2669
Ehd3	ENSMUSG00000024065	Ehd3	0.00124798	0.170867	1.29899	1.29899	164.1	126.329
2310030G06Rik	ENSMUSG00000032062	2310030G06Rik	0.00125546	0.170867	1	1	1	1
Ica1l	ENSMUSG00000026018	Ica1l	0.00130137	0.175876	0.815497	-1.22625	54.1186	66.3627
Pik3cb	ENSMUSG00000032462	Pik3cb	0.00131856	0.176961	0.815341	-1.22648	51.7894	63.5187
1500011B03Rik	ENSMUSG00000072694	1500011B03Rik	0.00133725	0.177971	0.882578	-1.13304	275.304	311.931
Ano1	ENSMUSG00000031075	Ano1	0.0013445	0.177971	1	1	1	1
Slc30a3	ENSMUSG00000029151	Slc30a3	0.00136928	0.179538	1.13825	1.13825	195.583	171.829
Scn2a	ENSMUSG00000075318	Scn2a	0.00139222	0.179538	0.838629	-1.19242	116.787	139.26
Plk5	ENSMUSG00000035486	Plk5	0.00139384	0.179538	0.816064	-1.22539	90.3713	110.74
Slc24a4	ENSMUSG00000041771	Slc24a4	0.00139594	0.179538	1	1	1	1
Arrdc4	ENSMUSG00000042659	Arrdc4	0.00140566	0.179538	1	1	1	1
Ndufb8	ENSMUSG00000025204	Ndufb8	0.0014189	0.179538	0.86176	-1.16042	384.75	446.47
Lypd1	ENSMUSG00000026344	Lypd1	0.00142136	0.179538	1.31697	1.31697	65.4009	49.6602
Eml5	ENSMUSG00000051166	Eml5	0.00143474	0.179651	0.848129	-1.17907	83.0152	97.8804
2900079G21Rik	ENSMUSG00000087038	2900079G21Rik	0.00144085	0.179651	0.665814	-1.50192	24.9219	37.4308
Tceal5	ENSMUSG00000054034	Tceal5	0.00147007	0.18015	0.84728	-1.18025	172.635	203.752
Rps29	ENSMUSG00000034892	Rps29	0.00147007	0.18015	1.17067	1.17067	1716.41	1466.17
Chrac1	ENSMUSG00000068391	Chrac1	0.00147282	0.18015	0.713593	-1.40136	45.0416	63.1195
Mapk8ip1	ENSMUSG00000027223	Mapk8ip1	0.00154796	0.18815	0.73628	-1.35818	96.9868	131.725
Pfdn5	ENSMUSG00000001289	Pfdn5	0.00157016	0.188503	0.891743	-1.1214	739.022	828.739
Chchd7	ENSMUSG00000042198	Chchd7	0.00157037	0.188503	0.820015	-1.21949	55.1548	67.2608
Dnajc28	ENSMUSG00000039763	Dnajc28	0.00159372	0.190124	1	1	1	1
Ube2g2	ENSMUSG00000009293	Ube2g2	0.00163577	0.193944	1.32511	1.32511	84.8372	64.0226
Gm36839	ENSMUSG00000113170	Gm36839	0.00168822	0.198824	1	1	1	1
Tmem39a	ENSMUSG00000002845	Tmem39a	0.0017047	0.198824	1	1	1	1
Insm1	ENSMUSG00000068154	Insm1	0.00170779	0.198824	1	1	1	1
Zfp773	ENSMUSG00000063535	Zfp773	0.00172894	0.199346	1	1	1	1
Nrde2	ENSMUSG00000021179	Nrde2	0.00173291	0.199346	0.67181	-1.48852	22.8685	34.0401
Tmem163	ENSMUSG00000026347	Tmem163	0.00176433	0.20176	1	1	1	1
Gse1	ENSMUSG00000031822	Gse1	0.00180356	0.204712	1.25576	1.25576	99.9742	79.6127
Gm10570	ENSMUSG00000073752	Gm10570	0.00181133	0.204712	1	1	1	1
Hpcal4	ENSMUSG00000046093	Hpcal4	0.00182294	0.204826	1.13152	1.13152	269.815	238.453
2810049E08Rik	ENSMUSG00000100891	2810049E08Rik	0.00186167	0.206243	1	1	1	1
Gin1	ENSMUSG00000026333	Gin1	0.00186173	0.206243	0.694986	-1.43888	18.0253	25.9362
Rhou	ENSMUSG00000039960	Rhou	0.00187325	0.206243	0.654222	-1.52853	19.9398	30.4787
Nectin2	ENSMUSG00000062300	Nectin2	0.00187823	0.206243	1	1	1	1
Mcam	ENSMUSG00000032135	Mcam	0.00190684	0.207297	1	1	1	1
Ift20	ENSMUSG00000001105	Ift20	0.00190929	0.207297	0.899826	-1.11133	216.74	240.868
Bhlhe40	ENSMUSG00000030103	Bhlhe40	0.00194859	0.20838	1.40802	1.40802	60.8764	43.2355
Setd1a	ENSMUSG00000042308	Setd1a	0.00194971	0.20838	0.690981	-1.44722	21.5319	31.1614
St18	ENSMUSG00000033740	St18	0.00195161	0.20838	1.58564	1.58564	40.0243	25.2416
Rpl4	ENSMUSG00000032399	Rpl4	0.00204588	0.216868	0.942267	-1.06127	1600.11	1698.15
BC029722	ENSMUSG00000074649	BC029722	0.00205355	0.216868	0.749145	-1.33485	53.9801	72.0555
Snx25	ENSMUSG00000038291	Snx25	0.0021072	0.221325	0.683624	-1.46279	33.7577	49.3805
Pcbd1	ENSMUSG00000020098	Pcbd1	0.00214398	0.223971	1	1	1	1
Fbl	ENSMUSG00000046865	Fbl	0.00216027	0.224459	0.721118	-1.38674	26.2605	36.4164
Sapcd2	ENSMUSG00000026955	Sapcd2	0.00217999	0.22455	1	1	1	1
Amdhd2	ENSMUSG00000036820	Amdhd2	0.00218438	0.22455	0.743221	-1.34549	24.125	32.4601
Avpi1	ENSMUSG00000018821	Avpi1	0.00220479	0.225448	0.778706	-1.28418	30.8362	39.5992
Fbxo32	ENSMUSG00000022358	Fbxo32	0.00224267	0.226563	0.049262	-20.2996	1	20.2996
Rps19	ENSMUSG00000040952	Rps19	0.00225219	0.226563	1.093	1.093	1225.16	1120.91
Rnf19a	ENSMUSG00000022280	Rnf19a	0.00225266	0.226563	1.25805	1.25805	77.1472	61.3227
Mical2	ENSMUSG00000038244	Mical2	0.00227236	0.226563	1.16977	1.16977	132.278	113.08
Gm26839	ENSMUSG00000097917	Gm26839	0.0022743	0.226563	1	1	1	1
Ptk2	ENSMUSG00000022607	Ptk2	0.00229299	0.227253	1.27948	1.27948	102.935	80.4506
Rpl21	ENSMUSG00000041453	Rpl21	0.00232509	0.229258	0.927053	-1.07869	2526.57	2725.38
Rasl11b	ENSMUSG00000049907	Rasl11b	0.00235256	0.230636	0.0412334	-24.2522	1	24.2522
Nt5c3	ENSMUSG00000029780	Nt5c3	0.00236293	0.230636	0.719203	-1.39043	36.774	51.1316
Carmil3	ENSMUSG00000022211	Carmil3	0.00238836	0.231947	1	1	1	1
N4bp1	ENSMUSG00000031652	N4bp1	0.00245161	0.236899	0.0435067	-22.9849	1	22.9849
Pde4dip	ENSMUSG00000038170	Pde4dip	0.00249973	0.237198	0.861011	-1.16143	107.156	124.454
Cox6a1	ENSMUSG00000041697	Cox6a1	0.00251121	0.237198	1.03547	1.03547	1143.05	1103.9
Cdc42	ENSMUSG00000006699	Cdc42	0.00252257	0.237198	0.901831	-1.10886	365.45	405.231
Gjd2	ENSMUSG00000068615	Gjd2	0.00253758	0.237198	1	1	1	1
Tapt1	ENSMUSG00000046985	Tapt1	0.00253878	0.237198	0.0463806	-21.5608	1	21.5608
Cnksr2	ENSMUSG00000025658	Cnksr2	0.00253922	0.237198	0.794629	-1.25845	96.3084	121.199
Hdac5	ENSMUSG00000008855	Hdac5	0.00254061	0.237198	0.742329	-1.34711	47.3013	63.7202
Camk2g	ENSMUSG00000021820	Camk2g	0.00259157	0.238095	0.871808	-1.14704	151.542	173.825
F5	ENSMUSG00000026579	F5	0.00259706	0.238095	1	1	1	1
Kcne2	ENSMUSG00000039672	Kcne2	0.00259706	0.238095	1	1	1	1
2010300C02Rik	ENSMUSG00000026090	2010300C02Rik	0.00260343	0.238095	0.905443	-1.10443	590.808	652.508
Smad1	ENSMUSG00000031681	Smad1	0.00262326	0.238095	0.0478983	-20.8776	1	20.8776
A730081D07Rik	ENSMUSG00000086693	A730081D07Rik	0.00262414	0.238095	1	1	1	1
Lss	ENSMUSG00000033105	Lss	0.00263928	0.238349	1	1	1	1
H2afj	ENSMUSG00000060032	.	0.00266262	0.238432	0.837486	-1.19405	149.572	178.596
Bag2	ENSMUSG00000042215	Bag2	0.00266487	0.238432	0.054873	-18.2239	1	18.2239
Sacs	ENSMUSG00000048279	Sacs	0.00267846	0.238543	1.41889	1.41889	58.2687	41.0664
Rgs11	ENSMUSG00000024186	Rgs11	0.00270814	0.24008	0.0466157	-21.452	1	21.452
Galnt9	ENSMUSG00000033316	Galnt9	0.00276034	0.241886	1.47571	1.47571	36.4933	24.7294
Hmgb2	ENSMUSG00000054717	Hmgb2	0.00276214	0.241886	1	1	1	1
Lgals4	ENSMUSG00000053964	Lgals4	0.00276606	0.241886	1	1	1	1
Dusp26	ENSMUSG00000039661	Dusp26	0.00280054	0.243799	0.0461692	-21.6594	1	21.6594
Pafah1b1	ENSMUSG00000020745	Pafah1b1	0.00289251	0.249853	1.13244	1.13244	195.583	172.71
Mtif3	ENSMUSG00000016510	Mtif3	0.00289594	0.249853	0.0456393	-21.911	1	21.911
Tmem43	ENSMUSG00000030095	Tmem43	0.00291787	0.250625	1.33114	1.33114	29.8065	22.3917
Cotl1	ENSMUSG00000031827	Cotl1	0.00297597	0.254485	1.14231	1.14231	103.755	90.8291
Itga8	ENSMUSG00000026768	Itga8	0.00298939	0.254507	0.0410049	-24.3873	1	24.3873
Alg6	ENSMUSG00000073792	Alg6	0.00300578	0.254601	1	1	1	1
Rcc1	ENSMUSG00000028896	Rcc1	0.00301684	0.254601	1	1	1	1
Aqp4	ENSMUSG00000024411	Aqp4	0.0030509	0.256355	1.42767	1.42767	27.675	19.3847
Pigu	ENSMUSG00000038383	Pigu	0.00311536	0.260639	0.0504738	-19.8123	1	19.8123
Ndufa11	ENSMUSG00000002379	Ndufa11	0.00316832	0.26278	0.884559	-1.13051	374.919	423.849
Dph7	ENSMUSG00000026975	Dph7	0.0031706	0.26278	1	1	1	1
Mthfsd	ENSMUSG00000031816	Mthfsd	0.0031852	0.26278	0.688798	-1.4518	20.7106	30.0678
Btg3	ENSMUSG00000022863	Btg3	0.00319534	0.26278	0.82085	-1.21825	46.9262	57.1679
Wbp1	ENSMUSG00000030035	Wbp1	0.00321788	0.263511	0.729337	-1.37111	45.1222	61.8674
Btbd2	ENSMUSG00000003344	Btbd2	0.00324516	0.264165	1.34414	1.34414	87.4196	65.0376
Bdh1	ENSMUSG00000046598	Bdh1	0.0032532	0.264165	0.746568	-1.33946	32.704	43.8058
Frmd3	ENSMUSG00000049122	Frmd3	0.00333291	0.268284	1	1	1	1
Slc35e4	ENSMUSG00000048807	Slc35e4	0.00333841	0.268284	0.0491749	-20.3356	1	20.3356
Pacsin2	ENSMUSG00000016664	Pacsin2	0.00335806	0.268284	1.21886	1.21886	75.3694	61.8362
Neurl1b	ENSMUSG00000034413	Neurl1b	0.00336914	0.268284	18.9659	18.9659	18.9659	1
Vps37d	ENSMUSG00000043614	Vps37d	0.00339043	0.268284	0.729549	-1.37071	25.7968	35.3599
Snhg3	ENSMUSG00000085241	Snhg3	0.00339168	0.268284	0.766719	-1.30426	43.4286	56.6421
Arl6ip4	ENSMUSG00000029404	Arl6ip4	0.00340688	0.268284	0.612912	-1.63156	35.762	58.3477
Pld3	ENSMUSG00000003363	Pld3	0.00341498	0.268284	0.87896	-1.13771	165.733	188.556
Teddm2	ENSMUSG00000045968	Teddm2	0.00350195	0.273405	1	1	1	1
Pdcd7	ENSMUSG00000041837	Pdcd7	0.00350846	0.273405	0.365842	-2.73342	8.87249	24.2522
Gtf2h3	ENSMUSG00000029387	Gtf2h3	0.00354576	0.274127	1	1	1	1
Phb2	ENSMUSG00000004264	Phb2	0.00355252	0.274127	0.828566	-1.2069	93.0349	112.284
Gm14419	ENSMUSG00000078875	Gm14419	0.00356028	0.274127	1	1	1	1
Kcnk2	ENSMUSG00000037624	Kcnk2	0.00360897	0.276773	0.752702	-1.32855	21.6609	28.7775
Nop10	ENSMUSG00000027133	Nop10	0.00363111	0.277371	0.884085	-1.13111	250.359	283.184
Cox7c	ENSMUSG00000017778	Cox7c	0.00367901	0.279924	0.954205	-1.04799	1657.08	1736.61
Mpc1	ENSMUSG00000023861	Mpc1	0.00371127	0.28127	0.850528	-1.17574	322.921	379.671
Ctxn1	ENSMUSG00000048644	Ctxn1	0.00372749	0.281396	0.888075	-1.12603	748.804	843.177
Rfx7	ENSMUSG00000037674	Rfx7	0.00374359	0.281512	0.0592062	-16.8901	1	16.8901
Ankrd39	ENSMUSG00000079610	Ankrd39	0.00377545	0.282807	0.053607	-18.6543	1	18.6543
Gm32856	ENSMUSG00000110605	Gm32856	0.00384886	0.287194	1	1	1	1
Rps25	ENSMUSG00000009927	Rps25	0.00390176	0.290021	1.06732	1.06732	942.94	883.466
Ccdc80	ENSMUSG00000022665	Ccdc80	0.00397839	0.293635	1	1	1	1
Zfp874a	ENSMUSG00000069206	Zfp874a	0.00398765	0.293635	1	1	1	1
Lancl1	ENSMUSG00000026000	Lancl1	0.00399596	0.293635	0.886179	-1.12844	208.025	234.744
Ppia	ENSMUSG00000071866	Ppia	0.00404822	0.295194	0.961713	-1.03981	2989.9	3108.93
Lst1	ENSMUSG00000073412	Lst1	0.00404998	0.295194	1	1	1	1
Rab18	ENSMUSG00000073639	Rab18	0.00406573	0.295194	0.849831	-1.1767	128.984	151.776
Slc15a2	ENSMUSG00000022899	Slc15a2	0.00409224	0.295194	1.40015	1.40015	26.1188	18.6543
Tnnt1	ENSMUSG00000064179	Tnnt1	0.00410419	0.295194	1	1	1	1
Rae1	ENSMUSG00000027509	Rae1	0.00410882	0.295194	0.816836	-1.22424	61.4704	75.2542
Dab1	ENSMUSG00000028519	Dab1	0.0041593	0.297561	0.834791	-1.1979	79.2552	94.9401
Nefl	ENSMUSG00000022055	Nefl	0.00417256	0.297561	1.11092	1.11092	442.688	398.489
Lrrtm1	ENSMUSG00000060780	Lrrtm1	0.0042057	0.298821	1.26496	1.26496	93.5948	73.9903
Psd	ENSMUSG00000037126	Psd	0.00426349	0.301818	1.19533	1.19533	367.556	307.493
Grem2	ENSMUSG00000050069	Grem2	0.00431152	0.304104	1	1	1	1
Ppp2r2b	ENSMUSG00000024500	Ppp2r2b	0.00434895	0.305237	0.710371	-1.40771	18.8214	26.4951
Nim1k	ENSMUSG00000095930	Nim1k	0.00436086	0.305237	0.738088	-1.35485	23.5351	31.8866
Clstn1	ENSMUSG00000039953	Clstn1	0.00437497	0.305237	0.898458	-1.11302	347.774	387.079
Diras2	ENSMUSG00000047842	Diras2	0.00441272	0.306763	0.876188	-1.14131	253.722	289.575
Pspc1	ENSMUSG00000021938	Pspc1	0.00444649	0.308003	0.682349	-1.46553	17.2236	25.2416
Zfp597	ENSMUSG00000039789	Zfp597	0.00450353	0.310123	1	1	1	1
Pofut2	ENSMUSG00000020260	Pofut2	0.00451383	0.310123	0.692444	-1.44416	23.8918	34.5036
Gm43305	ENSMUSG00000105703	Gm43305	0.00452524	0.310123	1	1	1	1
Selenof	ENSMUSG00000037072	Selenof	0.00454716	0.310524	0.883584	-1.13175	235.616	266.659
Tceal6	ENSMUSG00000031409	Tceal6	0.00464487	0.314319	0.850826	-1.17533	118.087	138.791
Vps29	ENSMUSG00000029462	Vps29	0.00464544	0.314319	0.896701	-1.1152	199.96	222.995
2700062C07Rik	ENSMUSG00000024273	2700062C07Rik	0.00465152	0.314319	0.712112	-1.40427	22.7999	32.0173
Wwtr1	ENSMUSG00000027803	Wwtr1	0.00469569	0.315744	1	1	1	1
1110065P20Rik	ENSMUSG00000078570	1110065P20Rik	0.00470529	0.315744	0.899092	-1.11223	164.517	182.982
Cwc27	ENSMUSG00000021715	Cwc27	0.00475	0.317642	1	1	1	1
Slc1a6	ENSMUSG00000005357	Slc1a6	0.00476668	0.317658	1	1	1	1
Mag	ENSMUSG00000036634	Mag	0.0048133	0.31939	0.649538	-1.53956	19.4999	30.0211
Ints2	ENSMUSG00000018068	Ints2	0.00482571	0.31939	0.055215	-18.111	1	18.111
Mapre2	ENSMUSG00000024277	Mapre2	0.00486843	0.321117	1.09923	1.09923	131.614	119.734
Mbd4	ENSMUSG00000030322	Mbd4	0.00490164	0.32119	1	1	1	1
Gm42865	ENSMUSG00000104807	Gm42865	0.00490277	0.32119	1	1	1	1
Peli2	ENSMUSG00000021846	Peli2	0.00492581	0.321609	0.784738	-1.27431	18.4835	23.5538
Arhgap24	ENSMUSG00000057315	Arhgap24	0.00501895	0.326141	1	1	1	1
Tmsb4x	ENSMUSG00000049775	Tmsb4x	0.00503672	0.326141	1.06282	1.06282	6986.48	6573.56
Rbm10	ENSMUSG00000031060	Rbm10	0.00506224	0.326141	1.26578	1.26578	61.1799	48.3339
Lrfn1	ENSMUSG00000030600	Lrfn1	0.00506698	0.326141	0.054873	-18.2239	1	18.2239
Rplp1	ENSMUSG00000007892	Rplp1	0.0050796	0.326141	1.06682	1.06682	3698.1	3466.46
1500004A13Rik	ENSMUSG00000098912	1500004A13Rik	0.00514924	0.329517	0.846166	-1.1818	63.2841	74.7892
Pcsk5	ENSMUSG00000024713	Pcsk5	0.00518647	0.330804	1	1	1	1
Kcnj3	ENSMUSG00000026824	Kcnj3	0.0052314	0.332572	0.821741	-1.21693	106.066	129.075
Lrrc55	ENSMUSG00000075224	Lrrc55	0.00527303	0.333256	0.045545	-21.9563	1	21.9563
Synpr	ENSMUSG00000056296	Synpr	0.00527664	0.333256	0.919573	-1.08746	369.428	401.738
Pdxp	ENSMUSG00000116165	Pdxp	0.00531014	0.333477	1.13813	1.13813	277.006	243.386
Capn10	ENSMUSG00000026270	Capn10	0.00531629	0.333477	0.720402	-1.38811	21.6609	30.0678
Lman2l	ENSMUSG00000001143	Lman2l	0.00534517	0.333477	1.4164	1.4164	55.3137	39.0522
Snx12	ENSMUSG00000046032	Snx12	0.00536138	0.333477	0.733245	-1.3638	23.0372	31.4181
mt-Nd3	ENSMUSG00000064360	mt-Nd3	0.00536641	0.333477	1.35613	1.35613	1300.75	959.163
Gapdh	ENSMUSG00000057666	Gapdh	0.00541182	0.334614	0.937543	-1.06662	2445.49	2608.4
Lamtor5	ENSMUSG00000087260	Lamtor5	0.00543464	0.334614	1.14637	1.14637	214.392	187.018
Fbxl4	ENSMUSG00000040410	Fbxl4	0.00543666	0.334614	0.0446412	-22.4008	1	22.4008
2900093K20Rik	ENSMUSG00000099632	2900093K20Rik	0.00545514	0.334686	0.7135	-1.40154	24.0316	33.6813
Slc17a6	ENSMUSG00000030500	Slc17a6	0.00548249	0.335299	1	1	1	1
Psmg2	ENSMUSG00000024537	Psmg2	0.00550609	0.33568	0.628045	-1.59224	32.4623	51.6879
Elmod1	ENSMUSG00000041986	Elmod1	0.00557347	0.336866	0.854628	-1.1701	307.843	360.207
Nt5dc3	ENSMUSG00000054027	Nt5dc3	0.00558471	0.336866	1.18157	1.18157	131.522	111.311
Zwint	ENSMUSG00000019923	Zwint	0.00559691	0.336866	0.877303	-1.13986	499.087	568.887
Endod1	ENSMUSG00000037419	Endod1	0.00561533	0.336866	0.715969	-1.39671	24.1507	33.7314
Gnl3	ENSMUSG00000042354	Gnl3	0.00561862	0.336866	0.792098	-1.26247	28.9336	36.5278
Btrc	ENSMUSG00000025217	Btrc	0.00563531	0.336866	0.76931	-1.29987	32.8447	42.6937
Helz	ENSMUSG00000020721	Helz	0.00564755	0.336866	0.06087	-16.4284	1	16.4284
Evl	ENSMUSG00000021262	Evl	0.00570095	0.338212	0.801734	-1.2473	90.7785	113.228
Slc48a1	ENSMUSG00000081534	Slc48a1	0.00572726	0.338212	0.904461	-1.10563	128.7	142.295
Tubgcp4	ENSMUSG00000027263	Tubgcp4	0.00574494	0.338212	0.0534131	-18.722	1	18.722
Myh10	ENSMUSG00000020900	Myh10	0.00576146	0.338212	0.863221	-1.15845	86.5149	100.223
Pdcl	ENSMUSG00000009030	Pdcl	0.00576508	0.338212	1.38273	1.38273	25.138	18.18
Atp2c1	ENSMUSG00000032570	Atp2c1	0.00577513	0.338212	0.87019	-1.14917	122.329	140.578
Tmem165	ENSMUSG00000029234	Tmem165	0.00580046	0.338251	0.725629	-1.37812	27.886	38.4301
Ssu72	ENSMUSG00000029038	Ssu72	0.00581195	0.338251	0.885605	-1.12917	214.259	241.935
Kif13a	ENSMUSG00000021375	Kif13a	0.0058283	0.338251	1	1	1	1
4430402I18Rik	ENSMUSG00000064202	4430402I18Rik	0.0058547	0.338766	1	1	1	1
Ppp4r3b	ENSMUSG00000020463	Ppp4r3b	0.00592911	0.342048	0.686336	-1.45701	26.7434	38.9654
Smap2	ENSMUSG00000032870	Smap2	0.00599676	0.344015	0.832763	-1.20082	124.838	149.908
Dctn2	ENSMUSG00000025410	Dctn2	0.00600933	0.344015	0.887078	-1.1273	258.391	291.283
Snx8	ENSMUSG00000029560	Snx8	0.00602172	0.344015	1	1	1	1
Fam163b	ENSMUSG00000009216	Fam163b	0.00603442	0.344015	0.914968	-1.09293	483.372	528.294
Gria1	ENSMUSG00000020524	Gria1	0.0060596	0.344435	1.07078	1.07078	541.524	505.727
Szrd1	ENSMUSG00000040842	Szrd1	0.00610361	0.345919	1.41028	1.41028	22.6782	16.0807
Dnlz	ENSMUSG00000075467	Dnlz	0.00612277	0.34599	0.851317	-1.17465	103.831	121.965
Cebpb	ENSMUSG00000056501	Cebpb	0.00619961	0.348745	0.808659	-1.23661	140.368	173.581
C1galt1c1	ENSMUSG00000048970	C1galt1c1	0.00620761	0.348745	1.40521	1.40521	32.4071	23.0621
Myh9	ENSMUSG00000022443	Myh9	0.00624984	0.348832	1	1	1	1
Qpctl	ENSMUSG00000030407	Qpctl	0.00625792	0.348832	1	1	1	1
Lurap1l	ENSMUSG00000048706	Lurap1l	0.00626331	0.348832	1.40046	1.40046	60.8685	43.4633
Zfand1	ENSMUSG00000039795	Zfand1	0.0063224	0.349132	0.749645	-1.33397	24.3975	32.5454
Smim4	ENSMUSG00000058351	Smim4	0.00633042	0.349132	0.728623	-1.37245	27.6382	37.9321
Mtmr14	ENSMUSG00000030269	Mtmr14	0.00633358	0.349132	0.0604965	-16.5299	1	16.5299
Nr2f2	ENSMUSG00000030551	Nr2f2	0.00634096	0.349132	1	1	1	1
Rpl10	ENSMUSG00000008682	Rpl10	0.00642228	0.351563	1.08739	1.08739	787.431	724.15
9330136K24Rik	ENSMUSG00000097781	9330136K24Rik	0.0064267	0.351563	1	1	1	1
Sncb	ENSMUSG00000034891	Sncb	0.00644892	0.351563	0.851794	-1.17399	235.218	276.145
Ide	ENSMUSG00000056999	Ide	0.00649998	0.351563	0.761605	-1.31302	29.6763	38.9654
Abcc3	ENSMUSG00000020865	Abcc3	0.00652163	0.351563	1	1	1	1
Olfr655	ENSMUSG00000051182	Olfr655	0.00652163	0.351563	1	1	1	1
Agpat5	ENSMUSG00000031467	Agpat5	0.00652645	0.351563	1.40152	1.40152	54.1186	38.6143
Mark4	ENSMUSG00000030397	Mark4	0.00653065	0.351563	1.36273	1.36273	52.6704	38.6507
Snhg12	ENSMUSG00000086290	Snhg12	0.00658308	0.352909	0.823322	-1.21459	122.257	148.493
Hecw2	ENSMUSG00000042807	Hecw2	0.00660137	0.352909	1	1	1	1
Fbxo22	ENSMUSG00000032309	Fbxo22	0.00661042	0.352909	1.33261	1.33261	28.7321	21.5608
Susd4	ENSMUSG00000038576	Susd4	0.00669315	0.355604	0.903968	-1.10623	135.151	149.508
Ptpn6	ENSMUSG00000004266	Ptpn6	0.00669771	0.355604	1	1	1	1
Mfsd10	ENSMUSG00000001082	Mfsd10	0.00672351	0.355867	0.0412334	-24.2522	1	24.2522
Ttpal	ENSMUSG00000017679	Ttpal	0.00680597	0.355867	0.721687	-1.38564	27.3913	37.9545
Rpl18	ENSMUSG00000059070	Rpl18	0.00683244	0.355867	0.936559	-1.06774	736.191	786.059
Fcor	ENSMUSG00000089665	Fcor	0.00683273	0.355867	0.745584	-1.34123	29.975	40.2034
Zfp346	ENSMUSG00000021481	Zfp346	0.00684835	0.355867	21.924	21.924	21.924	1
Gm20594	ENSMUSG00000096887	Gm20594	0.00685858	0.355867	1	1	1	1
Tmem19	ENSMUSG00000069520	Tmem19	0.00685878	0.355867	0.0457885	-21.8396	1	21.8396
Mycl	ENSMUSG00000028654	Mycl	0.00686698	0.355867	1.43986	1.43986	46.7378	32.4601
Gabrd	ENSMUSG00000029054	Gabrd	0.00686839	0.355867	0.770435	-1.29797	71.5935	92.9261
Rps5	ENSMUSG00000012848	Rps5	0.00688887	0.355974	0.910548	-1.09824	952.707	1046.3
Ecrg4	ENSMUSG00000026051	Ecrg4	0.00694759	0.358023	1	1	1	1
Scg5	ENSMUSG00000023236	Scg5	0.00697427	0.358023	0.912995	-1.0953	183.812	201.328
Slit1	ENSMUSG00000025020	Slit1	0.00698754	0.358023	1.23867	1.23867	113.553	91.6735
Rap1gds1	ENSMUSG00000028149	Rap1gds1	0.00700261	0.358023	0.832788	-1.20079	107.044	128.537
Me3	ENSMUSG00000030621	Me3	0.00705787	0.359895	0.694779	-1.43931	37.4922	53.9628
Htra4	ENSMUSG00000037406	Htra4	0.00716643	0.364179	0.663336	-1.50753	21.5319	32.4601
Tmem29	ENSMUSG00000041353	Tmem29	0.00719761	0.364179	0.0409203	-24.4378	1	24.4378
Ccny	ENSMUSG00000024286	Ccny	0.00720299	0.364179	1.22481	1.22481	94.3494	77.0318
Tbc1d20	ENSMUSG00000027465	Tbc1d20	0.00723816	0.364179	0.751621	-1.33046	54.7957	72.9034
Kcnj12	ENSMUSG00000042529	Kcnj12	0.0072382	0.364179	1	1	1	1
Ufd1	ENSMUSG00000005262	Ufd1	0.00725821	0.364179	0.82279	-1.21538	78.7146	95.6678
Abcb4	ENSMUSG00000042476	Abcb4	0.00727394	0.364179	1	1	1	1
2300009A05Rik	ENSMUSG00000032403	2300009A05Rik	0.00729263	0.364179	0.824625	-1.21267	105.31	127.707
Poldip2	ENSMUSG00000001100	Poldip2	0.00738317	0.36775	0.816993	-1.224	75.8022	92.7819
Gpr137b	ENSMUSG00000021306	Gpr137b	0.00747216	0.371226	1	1	1	1
Ppp2r2c	ENSMUSG00000029120	Ppp2r2c	0.00750713	0.372007	1.15952	1.15952	231.643	199.776
Rnf168	ENSMUSG00000014074	Rnf168	0.00757528	0.374241	1	1	1	1
Ano3	ENSMUSG00000074968	Ano3	0.00761952	0.374241	1.28863	1.28863	86.5302	67.1489
Egln2	ENSMUSG00000058709	Egln2	0.00762645	0.374241	1.26131	1.26131	83.8306	66.4629
Galnt1	ENSMUSG00000000420	Galnt1	0.00764667	0.374241	0.762873	-1.31083	19.252	25.2362
Ywhaz	ENSMUSG00000022285	Ywhaz	0.00766151	0.374241	0.936819	-1.06744	1043.03	1113.37
Akap5	ENSMUSG00000021057	Akap5	0.00770168	0.374241	0.762704	-1.31112	17.6933	23.1981
Lars2	ENSMUSG00000035202	Lars2	0.00770977	0.374241	1.2673	1.2673	35.4868	28.0018
Rdx	ENSMUSG00000032050	Rdx	0.00772192	0.374241	0.668148	-1.49668	20.3643	30.4787
Cenpb	ENSMUSG00000068267	Cenpb	0.00772649	0.374241	0.708142	-1.41215	45.3854	64.0908
Dhx35	ENSMUSG00000027655	Dhx35	0.00777557	0.375372	1	1	1	1
Abhd13	ENSMUSG00000040396	Abhd13	0.00782111	0.375372	0.759405	-1.31682	29.1955	38.4452
Alg2	ENSMUSG00000039740	Alg2	0.0078268	0.375372	0.767529	-1.30288	62.9416	82.0055
Tmod1	ENSMUSG00000028328	Tmod1	0.00783495	0.375372	0.745069	-1.34216	50.6701	68.0073
Mks1	ENSMUSG00000034121	Mks1	0.00785473	0.375372	1	1	1	1
Ntng1	ENSMUSG00000059857	Ntng1	0.00789447	0.375372	0.849225	-1.17754	56.405	66.4193
Gphn	ENSMUSG00000047454	Gphn	0.00790094	0.375372	0.753161	-1.32774	36.058	47.8755
Cinp	ENSMUSG00000021276	Cinp	0.00790522	0.375372	0.63834	-1.56656	23.9889	37.5801
Nasp	ENSMUSG00000028693	Nasp	0.00800327	0.379096	0.756986	-1.32103	26.1188	34.5036
Cdkl2	ENSMUSG00000029403	Cdkl2	0.00811108	0.383263	0.0461322	-21.6768	1	21.6768
Scn3b	ENSMUSG00000049281	Scn3b	0.00814179	0.383776	1.135	1.135	214.596	189.071
Tspyl5	ENSMUSG00000038984	Tspyl5	0.00817048	0.383996	0.737961	-1.35508	19.904	26.9716
Vps13c	ENSMUSG00000035284	Vps13c	0.00818619	0.383996	1.3766	1.3766	46.7765	33.9797
Kctd15	ENSMUSG00000030499	Kctd15	0.00821767	0.384539	1	1	1	1
Ndrg1	ENSMUSG00000005125	Ndrg1	0.00825621	0.38541	1	1	1	1
Slc17a7	ENSMUSG00000070570	Slc17a7	0.00830778	0.386713	1.05802	1.05802	706.971	668.204
Sntg2	ENSMUSG00000020672	Sntg2	0.00833804	0.386713	1	1	1	1
Spryd7	ENSMUSG00000021930	Spryd7	0.00834416	0.386713	0.832971	-1.20052	62.0904	74.5409
Cmpk2	ENSMUSG00000020638	Cmpk2	0.00838454	0.387094	1	1	1	1
Atxn1l	ENSMUSG00000069895	Atxn1l	0.00839246	0.387094	1	1	1	1
Fmo1	ENSMUSG00000040181	Fmo1	0.00842427	0.387637	1	1	1	1
Tspan2	ENSMUSG00000027858	Tspan2	0.00845589	0.388168	0.0504404	-19.8254	1	19.8254
Lin9	ENSMUSG00000058729	Lin9	0.00848244	0.388464	1	1	1	1
Vps13b	ENSMUSG00000037646	Vps13b	0.00853433	0.389661	0.762109	-1.31215	33.593	44.079
Antxr1	ENSMUSG00000033420	Antxr1	0.0085489	0.389661	1	1	1	1
Pcif1	ENSMUSG00000039849	Pcif1	0.00857333	0.389855	0.769781	-1.29907	73.6432	95.6678
Nudt3	ENSMUSG00000024213	Nudt3	0.00861418	0.390793	0.899965	-1.11115	231.489	257.22
Cops2	ENSMUSG00000027206	Cops2	0.00888592	0.401881	0.823319	-1.2146	64.972	78.9147
Tmem65	ENSMUSG00000062373	Tmem65	0.00890018	0.401881	0.722805	-1.3835	24.1308	33.385
Ak3	ENSMUSG00000024782	Ak3	0.00897811	0.404454	0.830188	-1.20455	21.5319	25.9362
Galns	ENSMUSG00000015027	Galns	0.00902015	0.405392	0.0404377	-24.7294	1	24.7294
2310034G01Rik	ENSMUSG00000099655	2310034G01Rik	0.00904088	0.405392	1	1	1	1
Hebp1	ENSMUSG00000042770	Hebp1	0.00910169	0.406639	1.24629	1.24629	82.6378	66.3068
Gfra4	ENSMUSG00000027316	Gfra4	0.00911077	0.406639	0.835763	-1.19651	126.849	151.776
Fzd7	ENSMUSG00000041075	Fzd7	0.00915199	0.407538	1	1	1	1
Pcdhb3	ENSMUSG00000045498	Pcdhb3	0.00924644	0.408198	1	1	1	1
Slc25a25	ENSMUSG00000026819	Slc25a25	0.00928937	0.408198	1.23921	1.23921	48.2336	38.9228
Snx10	ENSMUSG00000038301	Snx10	0.00931269	0.408198	0.832176	-1.20167	124.334	149.409
Tpm1	ENSMUSG00000032366	Tpm1	0.00933108	0.408198	0.873817	-1.1444	169.831	194.356
Tpt1	ENSMUSG00000060126	Tpt1	0.00933155	0.408198	1.06731	1.06731	1535.78	1438.93
Cox6a2	ENSMUSG00000030785	Cox6a2	0.009333	0.408198	1	1	1	1
Cd55	ENSMUSG00000026399	Cd55	0.00934933	0.408198	1	1	1	1
Foxp4	ENSMUSG00000023991	Foxp4	0.00938587	0.408198	0.385624	-2.5932	8.94571	23.1981
Cic	ENSMUSG00000005442	Cic	0.00940376	0.408198	0.797747	-1.25353	77.9222	97.6778
Nomo1	ENSMUSG00000030835	Nomo1	0.00941107	0.408198	1.31524	1.31524	63.5706	48.3339
Dnajc19	ENSMUSG00000027679	Dnajc19	0.00942457	0.408198	0.848519	-1.17852	132.362	155.992
Mrgbp	ENSMUSG00000027569	Mrgbp	0.00943956	0.408198	1.4244	1.4244	26.6677	18.722
Asap1	ENSMUSG00000022377	Asap1	0.0094414	0.408198	0.047257	-21.1609	1	21.1609
Dcaf17	ENSMUSG00000041966	Dcaf17	0.00950873	0.410191	1	1	1	1
Hadh	ENSMUSG00000027984	Hadh	0.00957545	0.41215	1	1	1	1
Epdr1	ENSMUSG00000002808	Epdr1	0.00963263	0.413689	1.19964	1.19964	127.361	106.166
Cog3	ENSMUSG00000034893	Cog3	0.00968295	0.414393	0.0569952	-17.5453	1	17.5453
BC037704	ENSMUSG00000117698	BC037704	0.00970152	0.414393	1	1	1	1
Kcna4	ENSMUSG00000042604	Kcna4	0.00971334	0.414393	0.654221	-1.52854	20.1485	30.7977
Lsm12	ENSMUSG00000020922	Lsm12	0.00986118	0.417763	1	1	1	1
Ppip5k2	ENSMUSG00000040648	Ppip5k2	0.00989695	0.417763	1	1	1	1
Fbxw5	ENSMUSG00000015095	Fbxw5	0.00993624	0.417763	0.798143	-1.25291	78.1738	97.9446
Cog1	ENSMUSG00000018661	Cog1	0.00996739	0.417763	1.37276	1.37276	33.9694	24.7453
D11Wsu47e	ENSMUSG00000041623	D11Wsu47e	0.00997994	0.417763	1	1	1	1
Rhbdl1	ENSMUSG00000025735	Rhbdl1	0.0100163	0.417763	0.834631	-1.19813	80.0558	95.9176
Phldb1	ENSMUSG00000048537	Phldb1	0.0100241	0.417763	0.0456393	-21.911	1	21.911
Ildr2	ENSMUSG00000040612	Ildr2	0.0100671	0.417763	0.765838	-1.30576	44.5998	58.2366
Urb1	ENSMUSG00000039929	Urb1	0.0101124	0.417763	1	1	1	1
Lamb3	ENSMUSG00000026639	Lamb3	0.0101393	0.417763	1	1	1	1
Timm10	ENSMUSG00000027076	Timm10	0.0101409	0.417763	0.874453	-1.14357	130.14	148.824
Rpl11	ENSMUSG00000059291	Rpl11	0.0101417	0.417763	0.909784	-1.09916	1460.57	1605.4
Sept10	ENSMUSG00000019917	.	0.0101468	0.417763	1	1	1	1
Rpp25	ENSMUSG00000062309	Rpp25	0.0101763	0.417763	1	1	1	1
Lrrc51	ENSMUSG00000064307	Lrrc51	0.0102154	0.417763	1	1	1	1
Tspan18	ENSMUSG00000027217	Tspan18	0.010223	0.417763	1.38939	1.38939	34.9992	25.1902
Mlh3	ENSMUSG00000021245	Mlh3	0.0102328	0.417763	1	1	1	1
Zfpm1	ENSMUSG00000049577	Zfpm1	0.01024	0.417763	1	1	1	1
Tchp	ENSMUSG00000002486	Tchp	0.0102462	0.417763	1	1	1	1
Cox7b2	ENSMUSG00000049387	Cox7b2	0.0102996	0.417763	1	1	1	1
Csdc2	ENSMUSG00000042109	Csdc2	0.0103386	0.417763	0.871974	-1.14682	101.707	116.64
Tmem158	ENSMUSG00000054871	Tmem158	0.0103395	0.417763	0.800762	-1.24881	28.0705	35.0547
Eif5a	ENSMUSG00000078812	Eif5a	0.0103436	0.417763	0.913757	-1.09438	486.59	532.516
Epha7	ENSMUSG00000028289	Epha7	0.0103436	0.417763	0.90382	-1.10641	307.373	340.082
Dpm3	ENSMUSG00000042737	Dpm3	0.0103818	0.417763	0.847734	-1.17961	90.359	106.589
Parl	ENSMUSG00000033918	Parl	0.0103882	0.417763	0.766521	-1.3046	26.1188	34.0744
Auh	ENSMUSG00000021460	Auh	0.0104221	0.417763	0.869488	-1.1501	108.211	124.454
Ostm1	ENSMUSG00000038280	Ostm1	0.0104299	0.417763	0.833477	-1.19979	54.3499	65.2087
Knstrn	ENSMUSG00000027331	Knstrn	0.010468	0.417763	1	1	1	1
Stim2	ENSMUSG00000039156	Stim2	0.0104867	0.417763	1.15928	1.15928	125.154	107.959
Setd2	ENSMUSG00000044791	Setd2	0.0104869	0.417763	0.746272	-1.33999	33.1551	44.4276
Lmo7	ENSMUSG00000033060	Lmo7	0.0105255	0.417763	0.798715	-1.25201	73.6849	92.2543
Klf15	ENSMUSG00000030087	Klf15	0.0105365	0.417763	1	1	1	1
Serinc2	ENSMUSG00000023232	Serinc2	0.0105435	0.417763	1	1	1	1
Hspa2	ENSMUSG00000059970	Hspa2	0.0105489	0.417763	0.87073	-1.14846	67.8002	77.8659
Pxk	ENSMUSG00000033885	Pxk	0.0105886	0.418478	0.660179	-1.51474	17.3917	26.3439
Ddx27	ENSMUSG00000017999	Ddx27	0.0106235	0.418998	0.750418	-1.33259	21.6058	28.7917
Rsph9	ENSMUSG00000023966	Rsph9	0.0108394	0.425207	0.761985	-1.31236	18.7061	24.5492
Mmp17	ENSMUSG00000029436	Mmp17	0.0108428	0.425207	1.1304	1.1304	255.439	225.972
Micu2	ENSMUSG00000021973	Micu2	0.0108663	0.425207	0.0504738	-19.8123	1	19.8123
Adora1	ENSMUSG00000042429	Adora1	0.0108689	0.425207	1.17794	1.17794	73.9432	62.7732
Fxyd6	ENSMUSG00000066705	Fxyd6	0.0109242	0.426403	0.811352	-1.23251	54.5119	67.1864
Cisd1	ENSMUSG00000037710	Cisd1	0.0109709	0.426403	0.940984	-1.06272	392.62	417.244
Trp53i11	ENSMUSG00000068735	Trp53i11	0.0110506	0.426403	1.19433	1.19433	83.6418	70.0326
Clec5a	ENSMUSG00000029915	Clec5a	0.011076	0.426403	1	1	1	1
9130213A22Rik	ENSMUSG00000097386	9130213A22Rik	0.011076	0.426403	1	1	1	1
Snx31	ENSMUSG00000013611	Snx31	0.011076	0.426403	1	1	1	1
Rapsn	ENSMUSG00000002104	Rapsn	0.011076	0.426403	1	1	1	1
Gm12743	ENSMUSG00000084968	Gm12743	0.011076	0.426403	1	1	1	1
Stmn1	ENSMUSG00000028832	Stmn1	0.0111003	0.42649	0.901361	-1.10943	415.18	460.614
4931406C07Rik	ENSMUSG00000031938	4931406C07Rik	0.011278	0.432296	1	1	1	1
2700038G22Rik	ENSMUSG00000097180	2700038G22Rik	0.0113035	0.432296	1	1	1	1
Usp34	ENSMUSG00000056342	Usp34	0.0113554	0.432296	0.894837	-1.11752	92.7643	103.666
Crmp1	ENSMUSG00000029121	Crmp1	0.0113631	0.432296	0.856062	-1.16814	182.214	212.851
Sh3glb2	ENSMUSG00000026860	Sh3glb2	0.0113633	0.432296	0.903374	-1.10696	254.996	282.271
Sept5	ENSMUSG00000072214	.	0.0114746	0.435174	0.055215	-18.111	1	18.111
Il16	ENSMUSG00000001741	Il16	0.0115168	0.435174	1.24864	1.24864	31.3783	25.1299
Sec1	ENSMUSG00000040364	Sec1	0.0115237	0.435174	1	1	1	1
Faap20	ENSMUSG00000073684	Faap20	0.011529	0.435174	1.47048	1.47048	63.9121	43.4633
Fahd1	ENSMUSG00000045316	Fahd1	0.0115859	0.436472	0.738827	-1.3535	32.9612	44.6129
Dnaja4	ENSMUSG00000032285	Dnaja4	0.0116824	0.438488	1.15906	1.15906	77.9593	67.2608
Klhdc4	ENSMUSG00000040263	Klhdc4	0.0116849	0.438488	0.699081	-1.43045	17.2878	24.7294
Tmem17	ENSMUSG00000049904	Tmem17	0.0117421	0.439109	1	1	1	1
Kcnn3	ENSMUSG00000000794	Kcnn3	0.0117468	0.439109	1	1	1	1
Rhoj	ENSMUSG00000046768	Rhoj	0.0117836	0.439324	1	1	1	1
Usp8	ENSMUSG00000027363	Usp8	0.0117981	0.439324	0.685736	-1.45829	23.3425	34.0401
Kndc1	ENSMUSG00000066129	Kndc1	0.0118598	0.43996	0.711544	-1.40539	30.3785	42.6937
Mios	ENSMUSG00000042447	Mios	0.011882	0.43996	0.720774	-1.3874	17.0595	23.6684
Gpcpd1	ENSMUSG00000027346	Gpcpd1	0.011922	0.43996	0.855939	-1.16831	42.2667	49.3805
Tbx6	ENSMUSG00000030699	Tbx6	0.0119339	0.43996	1	1	1	1
Cenpt	ENSMUSG00000036672	Cenpt	0.0119379	0.43996	1	1	1	1
Idh2	ENSMUSG00000030541	Idh2	0.0119826	0.43996	0.787968	-1.26909	26.5793	33.7314
Sybu	ENSMUSG00000022340	Sybu	0.0119968	0.43996	1.13401	1.13401	121.716	107.332
Hnrnpm	ENSMUSG00000059208	Hnrnpm	0.0119973	0.43996	1.14168	1.14168	159.29	139.522
Riox2	ENSMUSG00000022724	Riox2	0.0121203	0.441948	1	1	1	1
Arhgap21	ENSMUSG00000036591	Arhgap21	0.0121385	0.441948	0.868319	-1.15165	154.752	178.22
Gtf2h5	ENSMUSG00000034345	Gtf2h5	0.0121386	0.441948	0.915572	-1.09221	252.268	275.531
Pi4k2a	ENSMUSG00000025178	Pi4k2a	0.0121826	0.441948	0.782192	-1.27846	46.0702	58.8989
Pdss1	ENSMUSG00000026784	Pdss1	0.0121975	0.441948	1	1	1	1
Zzef1	ENSMUSG00000055670	Zzef1	0.0122013	0.441948	0.775477	-1.28953	24.364	31.4181
Agap3	ENSMUSG00000023353	Agap3	0.0122327	0.441948	0.885651	-1.12911	193.672	218.678
Fgfr1op	ENSMUSG00000069135	Fgfr1op	0.012239	0.441948	0.0604965	-16.5299	1	16.5299
Snx4	ENSMUSG00000022808	Snx4	0.0122676	0.441948	0.791006	-1.26421	22.6302	28.6094
Mrps26	ENSMUSG00000037740	Mrps26	0.0122801	0.441948	0.892825	-1.12004	235.63	263.915
Camk2a	ENSMUSG00000024617	Camk2a	0.0123277	0.442835	1.19463	1.19463	454.231	380.228
Adra1b	ENSMUSG00000050541	Adra1b	0.0123592	0.443051	1	1	1	1
Rcn1	ENSMUSG00000005973	Rcn1	0.0124006	0.443051	1	1	1	1
Trmt10b	ENSMUSG00000035601	Trmt10b	0.0124535	0.443051	0.0569952	-17.5453	1	17.5453
Dcaf6	ENSMUSG00000026571	Dcaf6	0.012507	0.443051	1.30579	1.30579	42.1565	32.2844
Nap1l5	ENSMUSG00000055430	Nap1l5	0.0125194	0.443051	0.879234	-1.13735	180.209	204.961
Tef	ENSMUSG00000022389	Tef	0.0125194	0.443051	1.10634	1.10634	237.772	214.917
Kif19a	ENSMUSG00000010021	Kif19a	0.0125212	0.443051	1	1	1	1
Adk	ENSMUSG00000039197	Adk	0.01253	0.443051	0.849513	-1.17715	55.3903	65.2025
Lockd	ENSMUSG00000098318	Lockd	0.0125622	0.443051	1	1	1	1
Pcx	ENSMUSG00000024892	Pcx	0.012563	0.443051	0.800101	-1.24984	20.1547	25.1902
Cadps2	ENSMUSG00000017978	Cadps2	0.0127602	0.44846	0.750039	-1.33326	23.5765	31.4337
Ampd3	ENSMUSG00000005686	Ampd3	0.0127628	0.44846	1	1	1	1
Gfod1	ENSMUSG00000051335	Gfod1	0.012798	0.448882	1.21138	1.21138	89.8365	74.1602
Sec24a	ENSMUSG00000036391	Sec24a	0.0128996	0.44927	1	1	1	1
Rnf144b	ENSMUSG00000038068	Rnf144b	0.0129054	0.44927	1	1	1	1
Mob3a	ENSMUSG00000003348	Mob3a	0.012906	0.44927	1	1	1	1
Tnpo3	ENSMUSG00000012535	Tnpo3	0.0129152	0.44927	0.720934	-1.38709	29.3664	40.7338
Gm15690	ENSMUSG00000086165	Gm15690	0.0129253	0.44927	1	1	1	1
Lonp1	ENSMUSG00000041168	Lonp1	0.0130207	0.450931	0.774274	-1.29153	46.7404	60.3668
Bivm	ENSMUSG00000041684	Bivm	0.0130236	0.450931	1	1	1	1
Atp6v1g2	ENSMUSG00000024403	Atp6v1g2	0.0130603	0.450931	0.921828	-1.0848	461.832	500.995
Cnppd1	ENSMUSG00000033159	Cnppd1	0.0130748	0.450931	0.720878	-1.3872	22.7625	31.5761
Cplx2	ENSMUSG00000025867	Cplx2	0.0131105	0.450931	1.09677	1.09677	522.685	476.567
Fahd2a	ENSMUSG00000027371	Fahd2a	0.0131131	0.450931	0.0475439	-21.0332	1	21.0332
Mlh1	ENSMUSG00000032498	Mlh1	0.0131602	0.451136	1	1	1	1
Stard8	ENSMUSG00000031216	Stard8	0.013189	0.451136	0.0507227	-19.715	1	19.715
Zfp507	ENSMUSG00000044452	Zfp507	0.0131891	0.451136	1	1	1	1
Vamp1	ENSMUSG00000030337	Vamp1	0.0132555	0.4522	0.718727	-1.39135	36.0544	50.1642
Oard1	ENSMUSG00000040771	Oard1	0.0133452	0.4522	0.845605	-1.18259	27.074	32.0173
8030453O22Rik	ENSMUSG00000085058	8030453O22Rik	0.0133498	0.4522	1	1	1	1
Mrpl57	ENSMUSG00000021967	Mrpl57	0.0133626	0.4522	0.867167	-1.15318	126.274	145.616
Itpr1	ENSMUSG00000030102	Itpr1	0.0133633	0.4522	1.21758	1.21758	156.429	128.476
Cep89	ENSMUSG00000023072	Cep89	0.0134026	0.4522	0.0604965	-16.5299	1	16.5299
Syt5	ENSMUSG00000004961	Syt5	0.0134399	0.4522	0.847392	-1.18009	114.176	134.738
Tmem50a	ENSMUSG00000028822	Tmem50a	0.0134404	0.4522	1.17034	1.17034	166.369	142.154
Tmem168	ENSMUSG00000029569	Tmem168	0.0134971	0.4522	1	1	1	1
Spata24	ENSMUSG00000024352	Spata24	0.01351	0.4522	1	1	1	1
Kif1c	ENSMUSG00000020821	Kif1c	0.0135105	0.4522	1	1	1	1
Cstf2	ENSMUSG00000031256	Cstf2	0.0135177	0.4522	1.49537	1.49537	39.3939	26.3439
Usp36	ENSMUSG00000033909	Usp36	0.0135243	0.4522	0.055215	-18.111	1	18.111
Fuom	ENSMUSG00000025466	Fuom	0.0136446	0.454749	0.856343	-1.16776	84.097	98.2048
Ewsr1	ENSMUSG00000009079	Ewsr1	0.0136476	0.454749	0.87562	-1.14205	213.114	243.386
Echdc2	ENSMUSG00000028601	Echdc2	0.0137066	0.455691	1	1	1	1
Rps4x	ENSMUSG00000031320	Rps4x	0.0137261	0.455691	0.941732	-1.06187	1239.33	1316.01
Gpr85	ENSMUSG00000048216	Gpr85	0.0137467	0.455691	1.32658	1.32658	47.2616	35.6266
Grk4	ENSMUSG00000052783	Grk4	0.013866	0.45746	1	1	1	1
Rb1	ENSMUSG00000022105	Rb1	0.0138699	0.45746	0.0456393	-21.911	1	21.911
Ttc33	ENSMUSG00000022151	Ttc33	0.013871	0.45746	0.771736	-1.29578	44.3564	57.4761
Zkscan17	ENSMUSG00000020472	Zkscan17	0.0139098	0.457958	1	1	1	1
C230037L18Rik	ENSMUSG00000084915	C230037L18Rik	0.0139478	0.458427	1	1	1	1
Tmem125	ENSMUSG00000050854	Tmem125	0.0140282	0.460286	1	1	1	1
Adra2c	ENSMUSG00000045318	Adra2c	0.0141685	0.462404	23.3843	23.3843	23.3843	1
Klhl40	ENSMUSG00000074001	Klhl40	0.01418	0.462404	1	1	1	1
Qsox1	ENSMUSG00000033684	Qsox1	0.0141877	0.462404	1	1	1	1
4632427E13Rik	ENSMUSG00000074024	4632427E13Rik	0.0142085	0.462404	1	1	1	1
Lmln	ENSMUSG00000022802	Lmln	0.0142123	0.462404	1	1	1	1
Lsm7	ENSMUSG00000035215	Lsm7	0.0142584	0.462814	0.896156	-1.11588	300.521	335.345
Nfkbib	ENSMUSG00000030595	Nfkbib	0.0143293	0.462814	0.764281	-1.30842	27.8535	36.444
Rrm2	ENSMUSG00000020649	Rrm2	0.0143728	0.462814	1	1	1	1
Islr	ENSMUSG00000037206	Islr	0.0143804	0.462814	1.32263	1.32263	28.9745	21.9067
C030034I22Rik	ENSMUSG00000073374	C030034I22Rik	0.0143935	0.462814	1	1	1	1
Sdhaf4	ENSMUSG00000026154	Sdhaf4	0.0144041	0.462814	0.784639	-1.27447	70.3525	89.6623
Rsl1d1	ENSMUSG00000005846	Rsl1d1	0.0144155	0.462814	0.883759	-1.13153	78.7202	89.0743
Golm1	ENSMUSG00000021556	Golm1	0.0144658	0.462814	1.43203	1.43203	54.599	38.1271
Mgst3	ENSMUSG00000026688	Mgst3	0.0144739	0.462814	0.864619	-1.15658	107.197	123.982
Jpx	ENSMUSG00000097571	Jpx	0.014474	0.462814	1	1	1	1
Ccser1	ENSMUSG00000039578	Ccser1	0.0144884	0.462814	1	1	1	1
Bzw1	ENSMUSG00000051223	Bzw1	0.014525	0.462996	0.835544	-1.19683	81.837	97.9446
Mov10	ENSMUSG00000002227	Mov10	0.014542	0.462996	1	1	1	1
Capza2	ENSMUSG00000015733	Capza2	0.0146974	0.467173	0.931461	-1.07358	355.373	381.522
Cacna2d1	ENSMUSG00000040118	Cacna2d1	0.0147791	0.468986	0.852088	-1.17359	95.6305	112.231
Nfia	ENSMUSG00000028565	Nfia	0.0148029	0.468986	1.36303	1.36303	49.1444	36.0553
Ripk2	ENSMUSG00000041135	Ripk2	0.0148291	0.469048	1	1	1	1
Fam167a	ENSMUSG00000035095	Fam167a	0.0149451	0.471431	1	1	1	1
Brd1	ENSMUSG00000022387	Brd1	0.0149617	0.471431	0.802648	-1.24588	30.4461	37.9321
Grin2a	ENSMUSG00000059003	Grin2a	0.0149777	0.471431	1.12795	1.12795	256.828	227.695
Man1a2	ENSMUSG00000008763	Man1a2	0.015019	0.471962	0.70009	-1.42839	28.6545	40.9297
Plpp7	ENSMUSG00000051373	Plpp7	0.0150626	0.472565	0.749487	-1.33425	28.4296	37.9321
Shfl	ENSMUSG00000038884	Shfl	0.0151052	0.473133	0.848784	-1.17816	50.6861	59.7162
Gfap	ENSMUSG00000020932	Gfap	0.0151753	0.474559	1.34831	1.34831	56.4996	41.904
Chst1	ENSMUSG00000027221	Chst1	0.0152054	0.474732	1.13185	1.13185	451.867	399.228
Atp23	ENSMUSG00000025436	Atp23	0.0152504	0.47537	1	1	1	1
Unc119	ENSMUSG00000002058	Unc119	0.0152974	0.476065	0.737137	-1.3566	22.7021	30.7977
Srsf1	ENSMUSG00000018379	Srsf1	0.0153665	0.476277	0.87272	-1.14584	96.2543	110.292
Chpf	ENSMUSG00000032997	Chpf	0.0153699	0.476277	0.849281	-1.17747	84.8811	99.9446
Slc1a2	ENSMUSG00000005089	Slc1a2	0.0153781	0.476277	1.13382	1.13382	547.106	482.535
Lamb1	ENSMUSG00000002900	Lamb1	0.0154834	0.478772	1.19204	1.19204	26.1188	21.911
AU021092	ENSMUSG00000051669	AU021092	0.0155339	0.479565	1	1	1	1
Arc	ENSMUSG00000022602	Arc	0.0155767	0.480119	1	1	1	1
Zfp947	ENSMUSG00000063383	Zfp947	0.0157056	0.483322	1	1	1	1
Ago2	ENSMUSG00000036698	Ago2	0.0157454	0.483777	1.24063	1.24063	41.4185	33.385
Cacna2d2	ENSMUSG00000010066	Cacna2d2	0.0157881	0.48432	1	1	1	1
Limch1	ENSMUSG00000037736	Limch1	0.0159745	0.487945	0.796923	-1.25483	69.2167	86.8549
Fst	ENSMUSG00000021765	Fst	0.0159774	0.487945	1	1	1	1
Lgmn	ENSMUSG00000021190	Lgmn	0.015982	0.487945	0.849818	-1.17672	50.1752	59.0422
Zfp316	ENSMUSG00000046658	Zfp316	0.0160267	0.488056	0.0507032	-19.7226	1	19.7226
Mcat	ENSMUSG00000048755	Mcat	0.0160767	0.488056	0.716971	-1.39476	20.5121	28.6094
Gnaq	ENSMUSG00000024639	Gnaq	0.0160841	0.488056	1.24452	1.24452	54.5119	43.8017
Zbtb11os1	ENSMUSG00000102101	Zbtb11os1	0.0160867	0.488056	1	1	1	1
Cdk2ap1	ENSMUSG00000029394	Cdk2ap1	0.0161617	0.488155	1.23524	1.23524	29.2361	23.6684
Sf3a2	ENSMUSG00000020211	Sf3a2	0.016165	0.488155	0.831078	-1.20326	36.0851	43.4196
Pigx	ENSMUSG00000023791	Pigx	0.0161658	0.488155	1.33592	1.33592	44.5998	33.385
Plxnb2	ENSMUSG00000036606	Plxnb2	0.0162316	0.488343	0.70488	-1.41868	24.4073	34.6263
Zfp46	ENSMUSG00000051351	Zfp46	0.0162792	0.488343	0.723575	-1.38203	19.1712	26.4951
Fbxl21	ENSMUSG00000035509	Fbxl21	0.0162947	0.488343	1	1	1	1
Tmem238	ENSMUSG00000030431	Tmem238	0.0162968	0.488343	1	1	1	1
Ppm1e	ENSMUSG00000046442	Ppm1e	0.0162983	0.488343	1.11515	1.11515	164.701	147.694
Spaca6	ENSMUSG00000080316	Spaca6	0.0163872	0.490247	1	1	1	1
Dvl3	ENSMUSG00000003233	Dvl3	0.0164376	0.490993	0.0446593	-22.3917	1	22.3917
Pola1	ENSMUSG00000006678	Pola1	0.0164791	0.491207	1	1	1	1
Lef1	ENSMUSG00000027985	Lef1	0.0164956	0.491207	1	1	1	1
Bhlhe22	ENSMUSG00000025128	Bhlhe22	0.0165744	0.492796	1.09212	1.09212	277.856	254.418
Prrt1	ENSMUSG00000015476	Prrt1	0.0166363	0.493446	1.08562	1.08562	283.96	261.566
Clpb	ENSMUSG00000001829	Clpb	0.016649	0.493446	1.41831	1.41831	26.2816	18.5303
Nsmce2	ENSMUSG00000059586	Nsmce2	0.016691	0.493446	0.0457731	-21.8469	1	21.8469
Gas5	ENSMUSG00000053332	Gas5	0.0166984	0.493446	0.956336	-1.04566	1124	1175.32
Znrd2	ENSMUSG00000079478	Znrd2	0.0167276	0.493553	0.790105	-1.26565	60.204	76.1974
Bccip	ENSMUSG00000030983	Bccip	0.0167905	0.494361	0.787163	-1.27038	34.6974	44.079
Hsd17b12	ENSMUSG00000027195	Hsd17b12	0.016844	0.494361	0.876795	-1.14052	62.9827	71.8328
Dbn1	ENSMUSG00000034675	Dbn1	0.016886	0.494361	1.09705	1.09705	336.302	306.553
4930461G14Rik	ENSMUSG00000097651	4930461G14Rik	0.0168866	0.494361	1	1	1	1
Tnks1bp1	ENSMUSG00000033955	Tnks1bp1	0.0169162	0.494361	1.45186	1.45186	56.6982	39.0522
Exosc8	ENSMUSG00000027752	Exosc8	0.0169893	0.494361	0.815248	-1.22662	31.8373	39.0522
Tmem88b	ENSMUSG00000073680	Tmem88b	0.0170178	0.494361	1	1	1	1
Tmem91	ENSMUSG00000061702	Tmem91	0.0170236	0.494361	1	1	1	1
Rras2	ENSMUSG00000055723	Rras2	0.0170325	0.494361	0.851482	-1.17442	54.1037	63.5406
Pfdn2	ENSMUSG00000006412	Pfdn2	0.0170754	0.494361	0.892555	-1.12038	153.618	172.11
4930581F22Rik	ENSMUSG00000070315	4930581F22Rik	0.0170928	0.494361	1	1	1	1
Gm42864	ENSMUSG00000105152	Gm42864	0.0171188	0.494361	1	1	1	1
Pced1b	ENSMUSG00000044250	Pced1b	0.0171207	0.494361	1	1	1	1
Jund	ENSMUSG00000071076	Jund	0.0171387	0.494361	0.958824	-1.04294	149.274	155.685
Mrpl27	ENSMUSG00000024414	Mrpl27	0.0171387	0.494361	1.1788	1.1788	113.063	95.9136
Ahdc1	ENSMUSG00000037692	Ahdc1	0.0171811	0.494847	0.727247	-1.37505	20.3643	28.0018
Fdx2	ENSMUSG00000079677	Fdx2	0.0172342	0.495579	0.842015	-1.18763	123.204	146.321
Dbh	ENSMUSG00000000889	Dbh	0.0172578	0.495579	1	1	1	1
Kcnt1	ENSMUSG00000058740	Kcnt1	0.0173432	0.496907	1	1	1	1
Tmem120b	ENSMUSG00000054434	Tmem120b	0.0173555	0.496907	1	1	1	1
Crnkl1	ENSMUSG00000001767	Crnkl1	0.0174856	0.499023	1	1	1	1
Rpl30	ENSMUSG00000058600	Rpl30	0.0175246	0.499023	0.93547	-1.06898	1480.73	1582.87
Actr10	ENSMUSG00000021076	Actr10	0.0175895	0.499023	0.859694	-1.1632	125.606	146.106
Aga	ENSMUSG00000031521	Aga	0.0175976	0.499023	1	1	1	1
Zbtb21	ENSMUSG00000046962	Zbtb21	0.0176301	0.499023	9.27789	9.27789	9.27789	1
Gem	ENSMUSG00000028214	Gem	0.0177178	0.499023	1	1	1	1
Hes6	ENSMUSG00000067071	Hes6	0.0177843	0.499023	0.812072	-1.23142	18.7899	23.1383
Tmem179	ENSMUSG00000054013	Tmem179	0.0177975	0.499023	0.843102	-1.1861	60.7501	72.0555
Stmn2	ENSMUSG00000027500	Stmn2	0.017834	0.499023	0.802056	-1.2468	103.79	129.405
3222401L13Rik	ENSMUSG00000073590	3222401L13Rik	0.0178425	0.499023	1	1	1	1
Nutf2	ENSMUSG00000008450	Nutf2	0.0178425	0.499023	1	1	1	1
Fam169b	ENSMUSG00000074071	Fam169b	0.0178425	0.499023	1	1	1	1
Tmem255b	ENSMUSG00000038457	Tmem255b	0.0178425	0.499023	1	1	1	1
Gm4737	ENSMUSG00000048087	Gm4737	0.0178425	0.499023	1	1	1	1
Zfp217	ENSMUSG00000052056	Zfp217	0.0178425	0.499023	1	1	1	1
Gm49870	ENSMUSG00000117335	Gm49870	0.0178425	0.499023	1	1	1	1
Serpinf2	ENSMUSG00000038224	Serpinf2	0.0179306	0.500761	1	1	1	1
Dcp2	ENSMUSG00000024472	Dcp2	0.0180077	0.501792	0.74856	-1.3359	24.2983	32.4601
Col25a1	ENSMUSG00000058897	Col25a1	0.0180194	0.501792	0.363815	-2.74865	8.87249	24.3873
Scn8a	ENSMUSG00000023033	Scn8a	0.0181165	0.502672	1.15326	1.15326	126.361	109.569
Aprt	ENSMUSG00000006589	Aprt	0.0181172	0.502672	0.902112	-1.10851	128.7	142.666
Mis18a	ENSMUSG00000022978	Mis18a	0.0181538	0.502672	1	1	1	1
Mrps22	ENSMUSG00000032459	Mrps22	0.0181551	0.502672	0.767694	-1.3026	27.3504	35.6266
Pmepa1	ENSMUSG00000038400	Pmepa1	0.018216	0.50321	1.25645	1.25645	30.4716	24.2522
Zfp280c	ENSMUSG00000036916	Zfp280c	0.0182319	0.50321	1	1	1	1
Haus3	ENSMUSG00000079555	Haus3	0.0182526	0.50321	1	1	1	1
Thyn1	ENSMUSG00000035443	Thyn1	0.0183076	0.504007	1.25695	1.25695	113.619	90.393
Cpeb2	ENSMUSG00000039782	Cpeb2	0.0184717	0.506354	0.0481026	-20.7889	1	20.7889
Tmem38a	ENSMUSG00000031791	Tmem38a	0.0186241	0.506354	1.16804	1.16804	143.261	122.651
Creb3	ENSMUSG00000028466	Creb3	0.0186528	0.506354	0.686404	-1.45687	30.9735	45.1243
Mtus1	ENSMUSG00000045636	Mtus1	0.0186738	0.506354	1	1	1	1
Lurap1	ENSMUSG00000028701	Lurap1	0.0186919	0.506354	0.045742	-21.8617	1	21.8617
Pgm2l1	ENSMUSG00000030729	Pgm2l1	0.0187272	0.506354	1.14547	1.14547	140.116	122.321
Mrpl23	ENSMUSG00000037772	Mrpl23	0.0187964	0.506354	0.897947	-1.11365	162.221	180.658
Gm5577	ENSMUSG00000084950	Gm5577	0.0188093	0.506354	1	1	1	1
Nek2	ENSMUSG00000026622	Nek2	0.0188825	0.506354	1	1	1	1
Gm47972	ENSMUSG00000112761	Gm47972	0.0188825	0.506354	1	1	1	1
Fanca	ENSMUSG00000032815	Fanca	0.0188825	0.506354	1	1	1	1
Cdsn	ENSMUSG00000039518	Cdsn	0.0188825	0.506354	1	1	1	1
Ncapg	ENSMUSG00000015880	Ncapg	0.0188825	0.506354	1	1	1	1
A430010J10Rik	ENSMUSG00000097603	A430010J10Rik	0.0188825	0.506354	1	1	1	1
Gys2	ENSMUSG00000030244	Gys2	0.0188825	0.506354	1	1	1	1
Alpk2	ENSMUSG00000032845	Alpk2	0.0188825	0.506354	1	1	1	1
A830005F24Rik	ENSMUSG00000053181	A830005F24Rik	0.0188825	0.506354	1	1	1	1
Ntf3	ENSMUSG00000049107	Ntf3	0.0189042	0.506354	0.767946	-1.30217	42.4704	55.3039
1700096K18Rik	ENSMUSG00000101856	1700096K18Rik	0.0189171	0.506354	1	1	1	1
Ppp1r15a	ENSMUSG00000040435	Ppp1r15a	0.0189398	0.506354	1	1	1	1
Adamts10	ENSMUSG00000024299	Adamts10	0.0189431	0.506354	1	1	1	1
Hmgb1	ENSMUSG00000066551	Hmgb1	0.0190044	0.507292	0.89811	-1.11345	186.052	207.16
Ubqln2	ENSMUSG00000050148	Ubqln2	0.0190737	0.508039	1.16896	1.16896	155.896	133.363
Csnk2a2	ENSMUSG00000046707	Csnk2a2	0.019085	0.508039	0.827836	-1.20797	43.7574	52.8576
Abcf2	ENSMUSG00000028953	Abcf2	0.0191328	0.50861	1.11334	1.11334	75.9883	68.2525
Plk1	ENSMUSG00000030867	Plk1	0.0191909	0.509455	1	1	1	1
Ptch1	ENSMUSG00000021466	Ptch1	0.0192317	0.509655	0.831872	-1.20211	19.689	23.6684
Stip1	ENSMUSG00000024966	Stip1	0.0192818	0.509655	1.20919	1.20919	129.574	107.158
Ndufs2	ENSMUSG00000013593	Ndufs2	0.0192849	0.509655	0.902584	-1.10793	254.211	281.648
Rgs16	ENSMUSG00000026475	Rgs16	0.0193039	0.509655	1	1	1	1
Dmd	ENSMUSG00000045103	Dmd	0.0193496	0.510164	0.766215	-1.30512	26.9877	35.2221
Yy1	ENSMUSG00000021264	Yy1	0.0193875	0.510467	0.794083	-1.25931	39.8573	50.1928
Flot1	ENSMUSG00000059714	Flot1	0.0194337	0.510988	0.791114	-1.26404	55.4037	70.0326
Scrib	ENSMUSG00000022568	Scrib	0.0195212	0.512591	0.0597728	-16.73	1	16.73
Mamld1	ENSMUSG00000059401	Mamld1	0.0196292	0.513115	0.731312	-1.3674	38.4231	52.5399
2810468N07Rik	ENSMUSG00000091475	.	0.0196519	0.513115	0.802433	-1.24621	17.9679	22.3917
Ypel3	ENSMUSG00000042675	Ypel3	0.0199656	0.513115	0.926271	-1.0796	878.403	948.323
Pxdn	ENSMUSG00000020674	Pxdn	0.0199697	0.513115	0.808385	-1.23703	43.6228	53.9628
Rpl36	ENSMUSG00000057863	Rpl36	0.020002	0.513115	0.953083	-1.04923	1014.98	1064.95
Btbd3	ENSMUSG00000062098	Btbd3	0.020002	0.513115	0.908991	-1.10012	335.877	369.505
Rps19bp1	ENSMUSG00000051518	Rps19bp1	0.020003	0.513115	0.913629	-1.09454	63.8587	69.8956
Mvb12a	ENSMUSG00000031813	Mvb12a	0.0200393	0.513115	0.759342	-1.31693	23.8689	31.4337
B020010K11Rik	ENSMUSG00000118057	B020010K11Rik	0.020068	0.513115	1	1	1	1
Acan	ENSMUSG00000030607	Acan	0.0200681	0.513115	1	1	1	1
Camk4	ENSMUSG00000038128	Camk4	0.0201011	0.513115	1	1	1	1
D630003M21Rik	ENSMUSG00000037813	D630003M21Rik	0.0201263	0.513115	1	1	1	1
Rogdi	ENSMUSG00000022540	Rogdi	0.0201482	0.513115	1.09961	1.09961	556.43	506.025
Ciart	ENSMUSG00000038550	Ciart	0.0201664	0.513115	1	1	1	1
Emb	ENSMUSG00000021728	Emb	0.0201665	0.513115	1	1	1	1
Hsph1	ENSMUSG00000029657	Hsph1	0.0202217	0.513115	1.06548	1.06548	228.189	214.167
Atp6v1c1	ENSMUSG00000022295	Atp6v1c1	0.0202217	0.513115	0.908167	-1.10112	262.599	289.152
Faap24	ENSMUSG00000030493	Faap24	0.0203054	0.513115	1	1	1	1
Abcc1	ENSMUSG00000023088	Abcc1	0.0203182	0.513115	1	1	1	1
Prox1	ENSMUSG00000010175	Prox1	0.0203318	0.513115	1.15191	1.15191	193.194	167.716
Rpl36a	ENSMUSG00000079435	Rpl36a	0.0203323	0.513115	0.917714	-1.08966	592.557	645.688
Arhgap10	ENSMUSG00000037148	Arhgap10	0.020367	0.513115	1	1	1	1
Calb1	ENSMUSG00000028222	Calb1	0.0203692	0.513115	1.13653	1.13653	289.149	254.413
Lysmd4	ENSMUSG00000043831	Lysmd4	0.0203774	0.513115	0.752592	-1.32874	28.9336	38.4452
Smarca1	ENSMUSG00000031099	Smarca1	0.0204224	0.513115	0.046986	-21.2829	1	21.2829
Odf2	ENSMUSG00000026790	Odf2	0.0204279	0.513115	0.837531	-1.19399	42.3457	50.5602
Hpca	ENSMUSG00000028785	Hpca	0.0204434	0.513115	1.0414	1.0414	1293.5	1242.08
Fnbp1	ENSMUSG00000075415	Fnbp1	0.020449	0.513115	0.0443666	-22.5395	1	22.5395
Baz2b	ENSMUSG00000026987	Baz2b	0.0204497	0.513115	0.808413	-1.23699	31.2458	38.6507
Rgs4	ENSMUSG00000038530	Rgs4	0.0204639	0.513115	0.815456	-1.22631	63.7674	78.1985
Snhg6	ENSMUSG00000098234	Snhg6	0.0204663	0.513115	0.883309	-1.13211	88.9888	100.745
Ankrd33b	ENSMUSG00000022237	Ankrd33b	0.0205326	0.513115	0.0491749	-20.3356	1	20.3356
Gm47163	ENSMUSG00000111977	Gm47163	0.0205637	0.513115	0.761489	-1.31322	17.0595	22.4029
Cdh20	ENSMUSG00000050840	Cdh20	0.0205717	0.513115	1	1	1	1
Evi2a	ENSMUSG00000078771	Evi2a	0.0205767	0.513115	1	1	1	1
Gas6	ENSMUSG00000031451	Gas6	0.0205802	0.513115	0.0475439	-21.0332	1	21.0332
Kbtbd8	ENSMUSG00000030031	Kbtbd8	0.0205831	0.513115	1	1	1	1
Elovl2	ENSMUSG00000021364	Elovl2	0.0206139	0.513115	1	1	1	1
C130036L24Rik	ENSMUSG00000073627	C130036L24Rik	0.0206189	0.513115	0.715121	-1.39836	17.5556	24.5492
Rnf126	ENSMUSG00000035890	Rnf126	0.0206274	0.513115	0.907171	-1.10233	114.973	126.738
Hint3	ENSMUSG00000019791	Hint3	0.0206639	0.513115	1	1	1	1
Kcnk1	ENSMUSG00000033998	Kcnk1	0.0206673	0.513115	0.925769	-1.08018	230.601	249.091
Armc1	ENSMUSG00000027599	Armc1	0.0206936	0.513115	0.83323	-1.20015	59.6988	71.6475
Sipa1	ENSMUSG00000056917	Sipa1	0.0207099	0.513115	1	1	1	1
Ywhag	ENSMUSG00000051391	Ywhag	0.0207423	0.513115	1.0623	1.0623	586.871	552.455
Txndc11	ENSMUSG00000022498	Txndc11	0.0207625	0.513115	0.723874	-1.38146	19.2709	26.622
C2cd4b	ENSMUSG00000091956	C2cd4b	0.0208306	0.514141	1	1	1	1
Ilf3	ENSMUSG00000032178	Ilf3	0.0209082	0.515399	1.22549	1.22549	90.1601	73.5707
Arpc4	ENSMUSG00000079426	Arpc4	0.021045	0.51811	0.867887	-1.15222	161.229	185.772
Htatip2	ENSMUSG00000039745	Htatip2	0.0210765	0.518223	1	1	1	1
Crip1	ENSMUSG00000006360	Crip1	0.0211253	0.518427	1	1	1	1
Ccng1	ENSMUSG00000020326	Ccng1	0.0211384	0.518427	1.15175	1.15175	42.848	37.2026
Iqca	ENSMUSG00000026301	Iqca	0.0212437	0.518762	1	1	1	1
Trio	ENSMUSG00000022263	Trio	0.0212644	0.518762	1.16771	1.16771	89.0371	76.249
Snrpb	ENSMUSG00000027404	Snrpb	0.0212745	0.518762	0.876102	-1.14142	173.929	198.526
Zfp157	ENSMUSG00000036898	Zfp157	0.0212919	0.518762	1.38643	1.38643	25.1096	18.111
Bbox1	ENSMUSG00000041660	Bbox1	0.0213032	0.518762	1	1	1	1
Scamp1	ENSMUSG00000021687	Scamp1	0.0213131	0.518762	0.905222	-1.1047	174.81	193.113
Fam131a	ENSMUSG00000050821	Fam131a	0.0213517	0.519047	0.91882	-1.08835	419.891	456.99
Gm27030	ENSMUSG00000098221	Gm27030	0.0214528	0.52085	1	1	1	1
Thoc3	ENSMUSG00000025872	Thoc3	0.0215368	0.521851	0.7336	-1.36314	21.728	29.6183
Tcta	ENSMUSG00000039461	Tcta	0.021548	0.521851	0.84311	-1.18609	21.2815	25.2416
Zfp592	ENSMUSG00000005621	Zfp592	0.021636	0.523325	1	1	1	1
Pip5k1a	ENSMUSG00000028126	Pip5k1a	0.0216842	0.523836	0.856304	-1.16781	62.3744	72.8414
Usp53	ENSMUSG00000039701	Usp53	0.0218351	0.526823	1	1	1	1
Gtf2h4	ENSMUSG00000001524	Gtf2h4	0.022079	0.531542	0.75023	-1.33292	18.5646	24.7453
9630001P10Rik	ENSMUSG00000097825	9630001P10Rik	0.0220857	0.531542	1	1	1	1
Ubn2	ENSMUSG00000038538	Ubn2	0.0222043	0.533732	0.0408413	-24.485	1	24.485
Wfdc3	ENSMUSG00000076434	Wfdc3	0.0222645	0.534515	1	1	1	1
Sptb	ENSMUSG00000021061	Sptb	0.0223732	0.536457	1.08811	1.08811	104.638	96.1646
A530013C23Rik	ENSMUSG00000006462	A530013C23Rik	0.0224216	0.536599	1	1	1	1
Npy	ENSMUSG00000029819	Npy	0.0224346	0.536599	0.77502	-1.29029	116.182	149.908
Kctd16	ENSMUSG00000051401	Kctd16	0.0224853	0.536768	1	1	1	1
Dsp	ENSMUSG00000054889	Dsp	0.0225349	0.536768	1.19046	1.19046	175.939	147.79
Tanc1	ENSMUSG00000035168	Tanc1	0.0225354	0.536768	1.10211	1.10211	163.915	148.728
Ercc4	ENSMUSG00000022545	Ercc4	0.0225744	0.536768	0.0457731	-21.8469	1	21.8469
Agap2	ENSMUSG00000025422	Agap2	0.0225889	0.536768	1.45057	1.45057	60.2941	41.5659
Nudt21	ENSMUSG00000031754	Nudt21	0.0226084	0.536768	0.8589	-1.16428	75.7771	88.2258
Ift43	ENSMUSG00000007867	Ift43	0.0228061	0.540457	0.82125	-1.21766	20.322	24.7453
Srgn	ENSMUSG00000020077	Srgn	0.0228647	0.540457	1	1	1	1
Dcaf7	ENSMUSG00000049354	Dcaf7	0.0229436	0.540457	0.841461	-1.18841	116.787	138.791
Abcb9	ENSMUSG00000029408	Abcb9	0.0229444	0.540457	0.0511942	-19.5334	1	19.5334
Ints6l	ENSMUSG00000035967	Ints6l	0.0229481	0.540457	0.685629	-1.45852	20.5833	30.0211
Kat5	ENSMUSG00000024926	Kat5	0.0229663	0.540457	0.69466	-1.43955	29.6783	42.7235
Cul1	ENSMUSG00000029686	Cul1	0.0230239	0.540457	0.895442	-1.11677	98.7603	110.292
Mllt11	ENSMUSG00000053192	Mllt11	0.0230259	0.540457	0.931553	-1.07348	370.97	398.228
Sel1l3	ENSMUSG00000029189	Sel1l3	0.0230434	0.540457	1	1	1	1
Zfp740	ENSMUSG00000046897	Zfp740	0.0230451	0.540457	0.839801	-1.19076	30.3132	36.0957
Abcb6	ENSMUSG00000026198	Abcb6	0.0230713	0.540457	20.0422	20.0422	20.0422	1
Tln2	ENSMUSG00000052698	Tln2	0.0231412	0.541438	0.784521	-1.27466	19.9294	25.4032
C1qtnf4	ENSMUSG00000040794	C1qtnf4	0.0232741	0.543334	0.909447	-1.09957	444.755	489.039
Ell	ENSMUSG00000070002	Ell	0.0233221	0.543334	0.06087	-16.4284	1	16.4284
Cers5	ENSMUSG00000023021	Cers5	0.0233475	0.543334	0.843979	-1.18486	29.975	35.5163
Vstm2a	ENSMUSG00000048834	Vstm2a	0.023357	0.543334	0.886518	-1.12801	144.512	163.011
Fsd1	ENSMUSG00000011589	Fsd1	0.0233629	0.543334	0.742959	-1.34597	24.2983	32.7048
D430041D05Rik	ENSMUSG00000068373	D430041D05Rik	0.0233933	0.543389	1.14223	1.14223	61.2735	53.6436
Cap2	ENSMUSG00000021373	Cap2	0.0234409	0.54384	1.10858	1.10858	215.909	194.761
Slco1a4	ENSMUSG00000030237	Slco1a4	0.0235434	0.544621	1	1	1	1
Slit2	ENSMUSG00000031558	Slit2	0.0235539	0.544621	1	1	1	1
Taf11	ENSMUSG00000024218	Taf11	0.0235799	0.544621	0.804428	-1.24312	61.3368	76.249
Sptan1	ENSMUSG00000057738	Sptan1	0.0236087	0.544621	1.05902	1.05902	440.318	415.78
4933415A04Rik	ENSMUSG00000045877	4933415A04Rik	0.0236201	0.544621	1	1	1	1
Chpf2	ENSMUSG00000038181	Chpf2	0.0236436	0.544621	0.773235	-1.29327	25.0993	32.4601
Caskin1	ENSMUSG00000033597	Caskin1	0.0237326	0.546019	1.44426	1.44426	55.7691	38.6143
Hmgb3	ENSMUSG00000015217	Hmgb3	0.0237975	0.546562	1	1	1	1
D730003I15Rik	ENSMUSG00000073478	D730003I15Rik	0.0238127	0.546562	1	1	1	1
Matn2	ENSMUSG00000022324	Matn2	0.0238425	0.546595	1.24319	1.24319	27.6382	22.2316
Peli3	ENSMUSG00000024901	Peli3	0.0240119	0.549828	1	1	1	1
Dedd2	ENSMUSG00000054499	Dedd2	0.0240433	0.549894	0.0597728	-16.73	1	16.73
Slc39a7	ENSMUSG00000024327	Slc39a7	0.0242773	0.550829	0.835492	-1.1969	54.9781	65.8032
Fam129b	ENSMUSG00000026796	Fam129b	0.0242793	0.550829	1	1	1	1
Mtfp1	ENSMUSG00000004748	Mtfp1	0.0242885	0.550829	1.21624	1.21624	126.586	104.08
Pou3f1	ENSMUSG00000090125	Pou3f1	0.0242964	0.550829	1	1	1	1
Sec16a	ENSMUSG00000026924	Sec16a	0.024301	0.550829	0.878929	-1.13775	42.9746	48.8942
Lage3	ENSMUSG00000015289	Lage3	0.0243442	0.550829	0.795478	-1.25711	38.7162	48.6704
Rabep1	ENSMUSG00000020817	Rabep1	0.0243958	0.550829	0.841417	-1.18847	62.72	74.5409
Kcnab3	ENSMUSG00000018470	Kcnab3	0.0243964	0.550829	0.0553802	-18.057	1	18.057
Gm41442	ENSMUSG00000116946	Gm41442	0.0244325	0.550829	1	1	1	1
Mtfr1l	ENSMUSG00000046671	Mtfr1l	0.0244445	0.550829	0.887251	-1.12708	93.6348	105.534
Thtpa	ENSMUSG00000045691	Thtpa	0.0244459	0.550829	0.735636	-1.35937	18.5646	25.2362
Lmbrd1	ENSMUSG00000073725	Lmbrd1	0.0244575	0.550829	0.845228	-1.18311	80.0863	94.7511
Dlgap1	ENSMUSG00000003279	Dlgap1	0.0244635	0.550829	1.11303	1.11303	279.368	250.998
Gtpbp2	ENSMUSG00000023952	Gtpbp2	0.0244832	0.550829	0.758107	-1.31908	44.1496	58.2366
Gm15337	ENSMUSG00000085289	Gm15337	0.0245182	0.550976	1	1	1	1
Ensa	ENSMUSG00000038619	Ensa	0.0246377	0.552623	0.916881	-1.09065	303.003	330.471
Mtg2	ENSMUSG00000039069	Mtg2	0.0246586	0.552623	1.42069	1.42069	23.3397	16.4284
Zhx2	ENSMUSG00000071757	Zhx2	0.0246773	0.552623	1	1	1	1
Galntl6	ENSMUSG00000096914	Galntl6	0.0247063	0.552632	1	1	1	1
Zdhhc22	ENSMUSG00000048483	Zdhhc22	0.0248005	0.554097	1	1	1	1
Doc2b	ENSMUSG00000020848	Doc2b	0.0248378	0.554291	1.29599	1.29599	48.2143	37.2026
Ndst4	ENSMUSG00000027971	Ndst4	0.0249015	0.555071	0.0523525	-19.1013	1	19.1013
Rnps1	ENSMUSG00000034681	Rnps1	0.024989	0.55565	0.914466	-1.09353	174.718	191.06
Cmc2	ENSMUSG00000014633	Cmc2	0.0249973	0.55565	0.0438473	-22.8064	1	22.8064
Gm11728	ENSMUSG00000086902	Gm11728	0.0250137	0.55565	1	1	1	1
Kcnmb4	ENSMUSG00000054934	Kcnmb4	0.0250763	0.555791	0.874728	-1.14321	103.596	118.432
Fam173a	ENSMUSG00000057411	Fam173a	0.0250776	0.555791	0.895026	-1.11729	134.806	150.617
Supt20	ENSMUSG00000027751	Supt20	0.02517	0.556889	0.76742	-1.30307	19.904	25.9362
Hrk	ENSMUSG00000046607	Hrk	0.0252001	0.556889	1.3607	1.3607	41.3083	30.3581
Hnrnpl	ENSMUSG00000015165	Hnrnpl	0.0252495	0.556889	0.876123	-1.14139	112.561	128.476
St7	ENSMUSG00000029534	St7	0.0252743	0.556889	1.18767	1.18767	37.3144	31.4181
Gm50341	ENSMUSG00000117979	Gm50341	0.0252811	0.556889	1	1	1	1
Mau2	ENSMUSG00000031858	Mau2	0.0253054	0.556889	0.780828	-1.28069	29.4922	37.7705
Tnr	ENSMUSG00000015829	Tnr	0.0253412	0.556889	1.21718	1.21718	72.9787	59.9573
Dtx4	ENSMUSG00000039982	Dtx4	0.0254023	0.556889	0.0539733	-18.5277	1	18.5277
Prpf39	ENSMUSG00000035597	Prpf39	0.0254515	0.556889	0.740115	-1.35114	18.8013	25.4032
Inip	ENSMUSG00000038544	Inip	0.0254709	0.556889	1.21523	1.21523	34.7669	28.6094
Polr2i	ENSMUSG00000019738	Polr2i	0.0255691	0.556889	0.815116	-1.22682	124.787	153.09
Aoc2	ENSMUSG00000078651	Aoc2	0.0255767	0.556889	1	1	1	1
Gm47210	ENSMUSG00000113647	Gm47210	0.0256454	0.556889	1	1	1	1
Prpf40b	ENSMUSG00000023007	Prpf40b	0.0256563	0.556889	0.778571	-1.28441	38.5177	49.4723
Acox3	ENSMUSG00000029098	Acox3	0.0256788	0.556889	1	1	1	1
Dact1	ENSMUSG00000044548	Dact1	0.0257116	0.556889	1	1	1	1
Selenoh	ENSMUSG00000076437	Selenoh	0.0257482	0.556889	0.779229	-1.28332	45.9797	59.0067
Cutc	ENSMUSG00000025193	Cutc	0.0258154	0.556889	1	1	1	1
Kdm6b	ENSMUSG00000018476	Kdm6b	0.0258331	0.556889	20.7312	20.7312	20.7312	1
Gm14443	ENSMUSG00000078902	Gm14443	0.0258682	0.556889	1	1	1	1
Ergic3	ENSMUSG00000005881	Ergic3	0.0258832	0.556889	0.855831	-1.16845	114.843	134.188
Plvap	ENSMUSG00000034845	Plvap	0.0258856	0.556889	0.769787	-1.29906	20.7624	26.9716
Ranbp2	ENSMUSG00000003226	Ranbp2	0.0258903	0.556889	1	1	1	1
Gm14317	ENSMUSG00000086179	Gm14317	0.0259233	0.556889	1	1	1	1
Gpkow	ENSMUSG00000031148	Gpkow	0.0259241	0.556889	1	1	1	1
Tpr	ENSMUSG00000006005	Tpr	0.0259357	0.556889	1.27721	1.27721	51.4798	40.3064
1700048O20Rik	ENSMUSG00000043773	1700048O20Rik	0.0259896	0.556889	1	1	1	1
Cnnm1	ENSMUSG00000025189	Cnnm1	0.026001	0.556889	0.877287	-1.13988	77.0742	87.8552
Tgfb2	ENSMUSG00000039239	Tgfb2	0.0260167	0.556889	1.18143	1.18143	36.3852	30.7977
Rnft2	ENSMUSG00000032850	Rnft2	0.0260214	0.556889	1.34759	1.34759	30.374	22.5395
Ptpn4	ENSMUSG00000026384	Ptpn4	0.0260343	0.556889	0.736395	-1.35797	35.3249	47.97
Chaf1a	ENSMUSG00000002835	Chaf1a	0.0260493	0.556889	1	1	1	1
2810029C07Rik	ENSMUSG00000096995	2810029C07Rik	0.0261399	0.557484	1	1	1	1
Ip6k1	ENSMUSG00000032594	Ip6k1	0.0261616	0.557484	1.12526	1.12526	162.221	144.164
Smad2	ENSMUSG00000024563	Smad2	0.0261636	0.557484	1	1	1	1
B9d1os	ENSMUSG00000060808	B9d1os	0.0262313	0.558196	1	1	1	1
4930578M01Rik	ENSMUSG00000097587	4930578M01Rik	0.0262759	0.558196	1	1	1	1
Gabra1	ENSMUSG00000010803	Gabra1	0.0263458	0.558196	0.937511	-1.06665	189.556	202.191
Cfl1	ENSMUSG00000056201	Cfl1	0.0263464	0.558196	0.911457	-1.09714	839.761	921.34
Bod1l	ENSMUSG00000061755	Bod1l	0.0263505	0.558196	0.725333	-1.37868	22.7999	31.4337
A330076C08Rik	ENSMUSG00000113186	A330076C08Rik	0.0263703	0.558196	1	1	1	1
Igf2	ENSMUSG00000048583	Igf2	0.0264293	0.558777	1	1	1	1
Pdk1	ENSMUSG00000006494	Pdk1	0.0264652	0.558777	1.34928	1.34928	24.364	18.057
Hyal2	ENSMUSG00000010047	Hyal2	0.0265071	0.558777	1	1	1	1
Cnbp	ENSMUSG00000030057	Cnbp	0.026532	0.558777	0.895639	-1.11652	387.838	433.03
Akna	ENSMUSG00000039158	Akna	0.0265424	0.558777	1	1	1	1
Dync1i1	ENSMUSG00000029757	Dync1i1	0.0266154	0.558979	0.918189	-1.0891	89.1161	97.0564
Eid1	ENSMUSG00000091337	Eid1	0.0266253	0.558979	0.907455	-1.10198	238.744	263.091
Lonrf3	ENSMUSG00000016239	Lonrf3	0.0266387	0.558979	1	1	1	1
Hook2	ENSMUSG00000052566	Hook2	0.0267109	0.559885	1	1	1	1
Tut4	ENSMUSG00000034610	Tut4	0.0268035	0.560897	0.0511942	-19.5334	1	19.5334
Mfsd2b	ENSMUSG00000037336	Mfsd2b	0.0268566	0.560897	1	1	1	1
Gm7324	ENSMUSG00000049235	Gm7324	0.0268566	0.560897	1	1	1	1
Iqgap2	ENSMUSG00000021676	Iqgap2	0.0268752	0.560897	1.19623	1.19623	83.071	69.4441
Cep95	ENSMUSG00000018372	Cep95	0.0269479	0.561264	1	1	1	1
Tmem63c	ENSMUSG00000034145	Tmem63c	0.0269509	0.561264	1	1	1	1
Ssr3	ENSMUSG00000027828	Ssr3	0.0269973	0.561421	0.866102	-1.1546	89.1917	102.981
AI504432	ENSMUSG00000056145	AI504432	0.0270165	0.561421	0.791003	-1.26422	20.9577	26.4951
Ltv1	ENSMUSG00000019814	Ltv1	0.0271098	0.562754	0.0534131	-18.722	1	18.722
Pipox	ENSMUSG00000017453	Pipox	0.0272117	0.562859	1	1	1	1
Luc7l2	ENSMUSG00000029823	Luc7l2	0.0272395	0.562859	0.690345	-1.44855	28.1204	40.7338
Mier1	ENSMUSG00000028522	Mier1	0.0272669	0.562859	19.3861	19.3861	19.3861	1
Tmem80	ENSMUSG00000025505	Tmem80	0.0272673	0.562859	0.766594	-1.30447	24.8837	32.4601
Cbarp	ENSMUSG00000035640	Cbarp	0.027281	0.562859	0.840582	-1.18965	86.99	103.488
Cbx7	ENSMUSG00000053411	Cbx7	0.0272896	0.562859	0.707177	-1.41407	23.8187	33.6813
Ppm1d	ENSMUSG00000020525	Ppm1d	0.0273188	0.562861	0.0539657	-18.5303	1	18.5303
Tubb2a	ENSMUSG00000058672	Tubb2a	0.0273817	0.563555	1.05607	1.05607	694.035	657.187
Bex4	ENSMUSG00000047844	Bex4	0.0274173	0.563687	0.81401	-1.22849	84.9366	104.343
Gm49322	ENSMUSG00000035370	Gm49322	0.0274948	0.564082	1	1	1	1
Eln	ENSMUSG00000029675	Eln	0.0274948	0.564082	1	1	1	1
Rpusd1	ENSMUSG00000041199	Rpusd1	0.0276599	0.566025	0.84196	-1.1877	70.261	83.4493
Aebp2	ENSMUSG00000030232	Aebp2	0.0276835	0.566025	1.23902	1.23902	58.859	47.5044
Gadd45gip1	ENSMUSG00000033751	Gadd45gip1	0.027706	0.566025	0.817073	-1.22388	70.0169	85.6923
Aloxe3	ENSMUSG00000020892	Aloxe3	0.027711	0.566025	1	1	1	1
Actb	ENSMUSG00000029580	Actb	0.0277668	0.566025	1.13491	1.13491	1211.13	1067.16
Pcgf1	ENSMUSG00000069678	Pcgf1	0.0277678	0.566025	0.74691	-1.33885	30.8637	41.3218
0610040F04Rik	ENSMUSG00000087341	0610040F04Rik	0.0278188	0.566025	1	1	1	1
Plekho1	ENSMUSG00000015745	Plekho1	0.0278239	0.566025	0.800354	-1.24945	25.272	31.5761
Pstpip1	ENSMUSG00000032322	Pstpip1	0.0278658	0.566281	1	1	1	1
Gm21887	ENSMUSG00000095562	.	0.0280395	0.569037	1	1	1	1
Cptp	ENSMUSG00000029073	Cptp	0.0280745	0.569037	0.053607	-18.6543	1	18.6543
Rab37	ENSMUSG00000020732	Rab37	0.0280897	0.569037	1	1	1	1
Eif2ak3	ENSMUSG00000031668	Eif2ak3	0.0281778	0.569393	1	1	1	1
Adam19	ENSMUSG00000011256	Adam19	0.0282078	0.569393	1	1	1	1
Ccdc88b	ENSMUSG00000047810	Ccdc88b	0.0282119	0.569393	1	1	1	1
A430027H14Rik	ENSMUSG00000104507	A430027H14Rik	0.0282332	0.569393	1	1	1	1
Mrpl12	ENSMUSG00000039640	Mrpl12	0.0282546	0.569393	0.906676	-1.10293	165.733	182.792
Grin1	ENSMUSG00000026959	Grin1	0.0283531	0.5706	0.98321	-1.01708	318.5	323.939
Hbb-bs	ENSMUSG00000052305	Hbb-bs	0.0283735	0.5706	0.753072	-1.32789	45.6327	60.5953
Frzb	ENSMUSG00000027004	Frzb	0.0284235	0.571011	1.28302	1.28302	26.091	20.3356
Taf12	ENSMUSG00000028899	Taf12	0.0284812	0.571576	1.20294	1.20294	25.8055	21.452
Cenpw	ENSMUSG00000075266	Cenpw	0.0285153	0.571666	0.0452125	-22.1178	1	22.1178
Selenow	ENSMUSG00000041571	Selenow	0.0285509	0.571788	0.911979	-1.09652	1994.36	2186.85
Znhit2	ENSMUSG00000075227	Znhit2	0.0286671	0.57352	0.838337	-1.19284	63.9052	76.2285
Lhfpl5	ENSMUSG00000062252	Lhfpl5	0.0289028	0.576598	1	1	1	1
Vezt	ENSMUSG00000036099	Vezt	0.0289244	0.576598	0.763721	-1.30938	31.1092	40.7338
Fam92a	ENSMUSG00000028218	Fam92a	0.0289288	0.576598	0.827624	-1.20828	68.5339	82.808
Tbcel	ENSMUSG00000037287	Tbcel	0.0289403	0.576598	1	1	1	1
Gm15545	ENSMUSG00000087138	Gm15545	0.0291672	0.580521	1	1	1	1
Ddx42	ENSMUSG00000020705	Ddx42	0.02924	0.581371	0.794934	-1.25797	41.7658	52.5399
Tsen2	ENSMUSG00000042389	Tsen2	0.0292783	0.581437	0.772023	-1.2953	19.4474	25.1902
Edc3	ENSMUSG00000038957	Edc3	0.0293035	0.581437	0.763488	-1.30978	24.1079	31.5761
Vegfc	ENSMUSG00000031520	Vegfc	0.0296253	0.587057	1	1	1	1
Vmac	ENSMUSG00000054723	Vmac	0.0297047	0.587057	1	1	1	1
Edrf1	ENSMUSG00000039990	Edrf1	0.0297372	0.587057	17.3917	17.3917	17.3917	1
Tspyl2	ENSMUSG00000041096	Tspyl2	0.0297488	0.587057	0.82011	-1.21935	35.6089	43.4196
0610009L18Rik	ENSMUSG00000043644	0610009L18Rik	0.0297867	0.587057	0.751968	-1.32984	24.1079	32.0598
A730011C13Rik	ENSMUSG00000084846	A730011C13Rik	0.029816	0.587057	1	1	1	1
Trmt1	ENSMUSG00000001909	Trmt1	0.0298679	0.587057	0.808593	-1.23672	52.2589	64.6294
Cyth4	ENSMUSG00000018008	Cyth4	0.029909	0.587057	1.31596	1.31596	28.7495	21.8469
Dtd1	ENSMUSG00000027430	Dtd1	0.0299169	0.587057	0.889429	-1.12432	115.859	130.262
Smco3	ENSMUSG00000043298	Smco3	0.0299171	0.587057	1	1	1	1
Rnf40	ENSMUSG00000030816	Rnf40	0.0299434	0.587057	0.781131	-1.2802	17.0595	21.8396
Cmss1	ENSMUSG00000022748	Cmss1	0.0300125	0.587057	0.774542	-1.29108	17.9679	23.1981
Npat	ENSMUSG00000033054	Npat	0.0300432	0.587057	1	1	1	1
Scaper	ENSMUSG00000034007	Scaper	0.0300453	0.587057	0.0450252	-22.2098	1	22.2098
Kremen2	ENSMUSG00000040680	Kremen2	0.0300591	0.587057	1	1	1	1
Uba52	ENSMUSG00000090137	Uba52	0.0300728	0.587057	0.917429	-1.09	218.045	237.67
Heatr6	ENSMUSG00000000976	Heatr6	0.0301462	0.587467	1	1	1	1
Cep85	ENSMUSG00000037443	Cep85	0.0302151	0.587467	0.0466157	-21.452	1	21.452
2010001A14Rik	ENSMUSG00000087165	2010001A14Rik	0.0302216	0.587467	1	1	1	1
Riok3	ENSMUSG00000024404	Riok3	0.0302286	0.587467	0.727779	-1.37404	32.8405	45.1243
Tekt4	ENSMUSG00000024175	Tekt4	0.0302458	0.587467	1	1	1	1
Sumf2	ENSMUSG00000025538	Sumf2	0.0304018	0.589396	1	1	1	1
Helb	ENSMUSG00000020228	Helb	0.0304231	0.589396	1	1	1	1
Inava	ENSMUSG00000041605	Inava	0.030471	0.589396	1	1	1	1
Ndufb9	ENSMUSG00000022354	Ndufb9	0.0304902	0.589396	0.971645	-1.02918	661.876	681.191
Sowahb	ENSMUSG00000045314	Sowahb	0.0304975	0.589396	1	1	1	1
Tlk2	ENSMUSG00000020694	Tlk2	0.0307163	0.592563	0.782028	-1.27873	32.7701	41.904
Zfp955a	ENSMUSG00000094441	Zfp955a	0.0307495	0.592563	1	1	1	1
Ubl3	ENSMUSG00000001687	Ubl3	0.0307534	0.592563	1.15825	1.15825	194.258	167.716
Abraxas2	ENSMUSG00000030965	Abraxas2	0.0308438	0.592711	1.34489	1.34489	26.8746	19.9827
Nrsn2	ENSMUSG00000059361	Nrsn2	0.0308495	0.592711	0.0435067	-22.9849	1	22.9849
Tsr1	ENSMUSG00000038335	Tsr1	0.0308531	0.592711	0.884715	-1.13031	30.0624	33.9797
Nr4a1	ENSMUSG00000023034	Nr4a1	0.0309258	0.593247	1	1	1	1
Mrps24	ENSMUSG00000020477	Mrps24	0.0309651	0.593247	0.89307	-1.11973	140.872	157.739
Arhgef3	ENSMUSG00000021895	Arhgef3	0.0310261	0.593247	1.28764	1.28764	62.3973	48.4588
Ttll12	ENSMUSG00000016757	Ttll12	0.0310798	0.593247	1	1	1	1
Pnn	ENSMUSG00000020994	Pnn	0.031157	0.593247	0.846885	-1.1808	56.2495	66.4193
Tapbp	ENSMUSG00000024308	Tapbp	0.0311812	0.593247	1	1	1	1
Nagk	ENSMUSG00000034744	Nagk	0.0312558	0.593247	0.768947	-1.30048	28.0879	36.5278
Trpm4	ENSMUSG00000038260	Trpm4	0.0312888	0.593247	1	1	1	1
Trp53bp1	ENSMUSG00000043909	Trp53bp1	0.0314256	0.593247	1.17908	1.17908	69.4464	58.8989
Parp6	ENSMUSG00000025237	Parp6	0.0314452	0.593247	0.883059	-1.13243	111.677	126.466
Klhl8	ENSMUSG00000029312	Klhl8	0.0315296	0.593247	0.854215	-1.17066	32.8405	38.4452
Gpd2	ENSMUSG00000026827	Gpd2	0.0315499	0.593247	1.19526	1.19526	108.043	90.393
Izumo4	ENSMUSG00000055862	Izumo4	0.0315545	0.593247	0.708202	-1.41203	23.6551	33.4016
Slc31a2	ENSMUSG00000066152	Slc31a2	0.0316445	0.593247	1	1	1	1
Cse1l	ENSMUSG00000002718	Cse1l	0.0316645	0.593247	1.26161	1.26161	44.2254	35.0547
Gm20692	ENSMUSG00000093739	Gm20692	0.031669	0.593247	1	1	1	1
Prickle2	ENSMUSG00000030020	Prickle2	0.0317124	0.593247	1.1395	1.1395	118.285	103.804
5330438D12Rik	ENSMUSG00000052291	5330438D12Rik	0.0317132	0.593247	0.783448	-1.27641	18.0075	22.9849
Kcnd1	ENSMUSG00000009731	Kcnd1	0.0317539	0.593247	1	1	1	1
Lipo3	ENSMUSG00000024766	Lipo3	0.0317552	0.593247	1	1	1	1
Dhx33	ENSMUSG00000040620	Dhx33	0.0317562	0.593247	1.18877	1.18877	109.669	92.2543
Rab3a	ENSMUSG00000031840	Rab3a	0.0319906	0.593247	0.938049	-1.06604	795.243	847.763
Gm266	ENSMUSG00000010529	Gm266	0.0321019	0.593247	1	1	1	1
Nrn1l	ENSMUSG00000044287	Nrn1l	0.0321784	0.593247	1	1	1	1
Tex2	ENSMUSG00000040548	Tex2	0.0322043	0.593247	1.38936	1.38936	58.5221	42.1215
Gm27032	ENSMUSG00000098051	Gm27032	0.032234	0.593247	0.855292	-1.16919	42.3226	49.4833
Nup43	ENSMUSG00000040034	Nup43	0.0322719	0.593247	1	1	1	1
Slc6a6	ENSMUSG00000030096	Slc6a6	0.032273	0.593247	0.749032	-1.33506	25.535	34.0907
Efna4	ENSMUSG00000028040	Efna4	0.032286	0.593247	1	1	1	1
Gpr83	ENSMUSG00000031932	Gpr83	0.032288	0.593247	1	1	1	1
Emd	ENSMUSG00000001964	Emd	0.0323466	0.593247	0.0409203	-24.4378	1	24.4378
Snhg9	ENSMUSG00000090101	Snhg9	0.032348	0.593247	0.752212	-1.32941	21.857	29.0569
Mustn1	ENSMUSG00000042485	Mustn1	0.0323851	0.593247	1	1	1	1
Cwh43	ENSMUSG00000029154	Cwh43	0.0323851	0.593247	1	1	1	1
Gm31323	ENSMUSG00000116589	Gm31323	0.0323851	0.593247	1	1	1	1
Plekhf1	ENSMUSG00000074170	Plekhf1	0.0323851	0.593247	1	1	1	1
A930017K11Rik	ENSMUSG00000025727	A930017K11Rik	0.0323851	0.593247	1	1	1	1
Prima1	ENSMUSG00000041669	Prima1	0.0323851	0.593247	1	1	1	1
Gm45231	ENSMUSG00000108888	Gm45231	0.0323851	0.593247	1	1	1	1
Gm26756	ENSMUSG00000097840	Gm26756	0.0323851	0.593247	1	1	1	1
Gm10642	ENSMUSG00000074213	Gm10642	0.0323851	0.593247	1	1	1	1
Nfe2l3	ENSMUSG00000029832	Nfe2l3	0.0323851	0.593247	1	1	1	1
Gbx2	ENSMUSG00000034486	Gbx2	0.0323851	0.593247	1	1	1	1
Terb1	ENSMUSG00000052616	Terb1	0.0323851	0.593247	1	1	1	1
Erich2	ENSMUSG00000075302	Erich2	0.0323851	0.593247	1	1	1	1
Gm16838	ENSMUSG00000085689	Gm16838	0.0323851	0.593247	1	1	1	1
Lrrc10	ENSMUSG00000060187	Lrrc10	0.0323851	0.593247	1	1	1	1
Gm44386	ENSMUSG00000107689	Gm44386	0.0323851	0.593247	1	1	1	1
Nkpd1	ENSMUSG00000060621	Nkpd1	0.0323851	0.593247	1	1	1	1
Rsrc1	ENSMUSG00000034544	Rsrc1	0.0324684	0.593947	0.808342	-1.2371	21.8022	26.9716
Slc16a1	ENSMUSG00000032902	Slc16a1	0.0324849	0.593947	1	1	1	1
Ick	ENSMUSG00000009828	.	0.0325952	0.5947	1	1	1	1
Paxx	ENSMUSG00000047617	Paxx	0.0326116	0.5947	0.82247	-1.21585	65.9256	80.1557
Phkg2	ENSMUSG00000030815	Phkg2	0.032643	0.5947	0.78839	-1.26841	34.2316	43.4196
Cited2	ENSMUSG00000039910	Cited2	0.0326491	0.5947	0.708582	-1.41127	23.0611	32.5454
Vgll4	ENSMUSG00000030315	Vgll4	0.0327542	0.595602	1	1	1	1
Slc17a8	ENSMUSG00000019935	Slc17a8	0.0328058	0.595602	1	1	1	1
Pdzd2	ENSMUSG00000022197	Pdzd2	0.0328111	0.595602	1.30315	1.30315	56.3423	43.2355
Rps6ka6	ENSMUSG00000025665	Rps6ka6	0.0328231	0.595602	1	1	1	1
Arpp21	ENSMUSG00000032503	Arpp21	0.0328527	0.595602	0.914606	-1.09337	87.9067	96.1143
Dpp10	ENSMUSG00000036815	Dpp10	0.0329428	0.596675	1	1	1	1
Rap2c	ENSMUSG00000050029	Rap2c	0.0330422	0.597295	0.0481026	-20.7889	1	20.7889
Wsb1	ENSMUSG00000017677	Wsb1	0.0330608	0.597295	0.81978	-1.21984	32.0142	39.0522
Hhip	ENSMUSG00000064325	Hhip	0.0330931	0.597295	1	1	1	1
Atp5g2	ENSMUSG00000062683	Atp5g2	0.0331006	0.597295	0.93357	-1.07116	416.109	445.718
Ccdc66	ENSMUSG00000046753	Ccdc66	0.0331867	0.59829	0.054873	-18.2239	1	18.2239
Gnpda2	ENSMUSG00000029209	Gnpda2	0.0332853	0.599507	0.0513716	-19.466	1	19.466
Htra2	ENSMUSG00000068329	Htra2	0.0333275	0.599709	0.778014	-1.28532	28.6545	36.8303
Il1r1	ENSMUSG00000026072	Il1r1	0.0334393	0.601161	1.35226	1.35226	22.324	16.5086
Nup133	ENSMUSG00000039509	Nup133	0.0334895	0.601503	0.687359	-1.45484	21.6062	31.4337
Sprn	ENSMUSG00000045733	Sprn	0.0336675	0.602996	1.08996	1.08996	198.796	182.388
1300014J16Rik	ENSMUSG00000112545	1300014J16Rik	0.0337354	0.602996	1	1	1	1
Runx2os1	ENSMUSG00000073394	Runx2os1	0.0337575	0.602996	1	1	1	1
Kcnb2	ENSMUSG00000092083	Kcnb2	0.0338607	0.602996	1	1	1	1
Slc1a3	ENSMUSG00000005360	Slc1a3	0.033883	0.602996	1.21727	1.21727	141.489	116.235
6430571L13Rik	ENSMUSG00000037977	6430571L13Rik	0.034027	0.602996	1	1	1	1
Vps45	ENSMUSG00000015747	Vps45	0.0340427	0.602996	1.17802	1.17802	67.318	57.1451
Znrf2	ENSMUSG00000058446	Znrf2	0.0341302	0.602996	0.0507227	-19.715	1	19.715
Dnajc10	ENSMUSG00000027006	Dnajc10	0.0341527	0.602996	0.809392	-1.23549	30.72	37.9545
Daglb	ENSMUSG00000039206	Daglb	0.0342279	0.602996	0.886236	-1.12837	44.4827	50.1928
0610012G03Rik	ENSMUSG00000107002	0610012G03Rik	0.0342435	0.602996	0.873431	-1.14491	210.382	240.868
March2	ENSMUSG00000079557	.	0.0342828	0.602996	1.28738	1.28738	65.8259	51.1316
H1f0	ENSMUSG00000096210	H1f0	0.0343013	0.602996	0.842966	-1.18629	110.667	131.283
Lnx2	ENSMUSG00000016520	Lnx2	0.034365	0.602996	1	1	1	1
Doc2a	ENSMUSG00000052301	Doc2a	0.0343814	0.602996	0.0513716	-19.466	1	19.466
C1ra	ENSMUSG00000055172	C1ra	0.034415	0.602996	1	1	1	1
4930431P22Rik	ENSMUSG00000115709	4930431P22Rik	0.034415	0.602996	1	1	1	1
Uncx	ENSMUSG00000029546	Uncx	0.034415	0.602996	1	1	1	1
Fgf17	ENSMUSG00000022101	Fgf17	0.034415	0.602996	1	1	1	1
Ccl4	ENSMUSG00000018930	Ccl4	0.034415	0.602996	1	1	1	1
Gm36738	ENSMUSG00000116097	Gm36738	0.034415	0.602996	1	1	1	1
Tes	ENSMUSG00000029552	Tes	0.034415	0.602996	1	1	1	1
Artn	ENSMUSG00000028539	Artn	0.034415	0.602996	1	1	1	1
Gas2l3	ENSMUSG00000074802	Gas2l3	0.034415	0.602996	1	1	1	1
Hipk4	ENSMUSG00000040424	Hipk4	0.034415	0.602996	1	1	1	1
Nr1i3	ENSMUSG00000005677	Nr1i3	0.034415	0.602996	1	1	1	1
Cfap161	ENSMUSG00000011154	Cfap161	0.034415	0.602996	1	1	1	1
Galnt12	ENSMUSG00000039774	Galnt12	0.0344725	0.603456	1	1	1	1
A230107N01Rik	ENSMUSG00000097292	A230107N01Rik	0.0346008	0.604728	1	1	1	1
Rtf2	ENSMUSG00000027502	Rtf2	0.0346912	0.604728	0.797139	-1.25449	57.544	72.1882
Fgf14	ENSMUSG00000025551	Fgf14	0.0346937	0.604728	0.0515857	-19.3852	1	19.3852
Setd5	ENSMUSG00000034269	Setd5	0.0347045	0.604728	0.804836	-1.24249	18.2809	22.7138
Mpdz	ENSMUSG00000028402	Mpdz	0.0347499	0.604728	1.32681	1.32681	71.0944	53.583
Sephs2	ENSMUSG00000049091	Sephs2	0.0347588	0.604728	0.758948	-1.31761	27.6382	36.4164
Serpine2	ENSMUSG00000026249	Serpine2	0.0347642	0.604728	1.32258	1.32258	50.1684	37.9321
Pkig	ENSMUSG00000035268	Pkig	0.0348275	0.605025	0.925589	-1.08039	455.249	491.848
Tlnrd1	ENSMUSG00000070462	Tlnrd1	0.0349265	0.605025	18.6481	18.6481	18.6481	1
Rnf26	ENSMUSG00000053128	Rnf26	0.0349419	0.605025	0.838147	-1.19311	21.5326	25.6907
Camta1	ENSMUSG00000014592	Camta1	0.0349453	0.605025	1.14961	1.14961	226.529	197.049
Mir9-3hg	ENSMUSG00000097023	Mir9-3hg	0.0349661	0.605025	0.744333	-1.34348	27.106	36.4164
Tmem116	ENSMUSG00000029452	Tmem116	0.0349837	0.605025	1	1	1	1
Polr3g	ENSMUSG00000035834	Polr3g	0.0350279	0.605025	1	1	1	1
Gm3693	ENSMUSG00000098128	Gm3693	0.0350317	0.605025	1	1	1	1
Smn1	ENSMUSG00000021645	Smn1	0.0351058	0.605391	0.872609	-1.14599	19.5472	22.4008
Amy1	ENSMUSG00000074264	Amy1	0.0351156	0.605391	1	1	1	1
Zfp282	ENSMUSG00000025821	Zfp282	0.0352753	0.606502	0.0515857	-19.3852	1	19.3852
Pink1	ENSMUSG00000028756	Pink1	0.0353007	0.606502	0.969751	-1.03119	281.77	290.559
Vipas39	ENSMUSG00000021038	Vipas39	0.0353173	0.606502	0.767028	-1.30373	32.7701	42.7235
Cnnm2	ENSMUSG00000064105	Cnnm2	0.0353295	0.606502	1.2106	1.2106	20.0111	16.5299
Reep6	ENSMUSG00000035504	Reep6	0.0353966	0.606502	1	1	1	1
Pam16	ENSMUSG00000014301	Pam16	0.0354198	0.606502	0.938296	-1.06576	158.892	169.342
Pam	ENSMUSG00000026335	Pam	0.0354481	0.606502	1.47465	1.47465	34.1611	23.1656
Syndig1	ENSMUSG00000074736	Syndig1	0.0354533	0.606502	0.776939	-1.2871	48.0528	61.8488
Tcf7l2	ENSMUSG00000024985	Tcf7l2	0.0354624	0.606502	1	1	1	1
Ctdspl2	ENSMUSG00000033411	Ctdspl2	0.0355079	0.606543	1	1	1	1
Cnih4	ENSMUSG00000062169	Cnih4	0.0355392	0.606543	0.774919	-1.29046	24.2784	31.3303
Slc16a10	ENSMUSG00000019838	Slc16a10	0.035559	0.606543	1	1	1	1
A2m	ENSMUSG00000030111	A2m	0.035604	0.606775	1	1	1	1
Cul5	ENSMUSG00000032030	Cul5	0.0358372	0.610211	1.22393	1.22393	55.5617	45.3961
Psmb2	ENSMUSG00000028837	Psmb2	0.0359	0.610386	0.920809	-1.086	188.73	204.961
Tial1	ENSMUSG00000030846	Tial1	0.0359106	0.610386	0.835031	-1.19756	66.3071	79.4068
Plbd2	ENSMUSG00000029598	Plbd2	0.0360154	0.610958	0.804387	-1.24318	43.1078	53.5908
Tpd52l1	ENSMUSG00000000296	Tpd52l1	0.0360316	0.610958	0.88396	-1.13127	51.577	58.3477
Trp53rkb	ENSMUSG00000042854	Trp53rkb	0.0360391	0.610958	1	1	1	1
Cstad	ENSMUSG00000047363	Cstad	0.0362933	0.61263	1	1	1	1
Gm28050	ENSMUSG00000099061	Gm28050	0.0363023	0.61263	1	1	1	1
Cdon	ENSMUSG00000038119	Cdon	0.0363293	0.61263	1	1	1	1
Mri1	ENSMUSG00000004996	Mri1	0.0363703	0.61263	1	1	1	1
Stoml2	ENSMUSG00000028455	Stoml2	0.0363735	0.61263	0.882507	-1.13314	77.5329	87.8552
Vash1	ENSMUSG00000021256	Vash1	0.0363758	0.61263	1	1	1	1
Mrps9	ENSMUSG00000060679	Mrps9	0.0363771	0.61263	0.921899	-1.08472	59.0224	64.0226
Btg2	ENSMUSG00000020423	Btg2	0.0363914	0.61263	0.848061	-1.17916	27.7996	32.7803
Otub1	ENSMUSG00000024767	Otub1	0.036508	0.613079	1.04901	1.04901	162.316	154.732
Igfbpl1	ENSMUSG00000035551	Igfbpl1	0.0365998	0.613079	0.0513716	-19.466	1	19.466
Zfp324	ENSMUSG00000004500	Zfp324	0.0366011	0.613079	1	1	1	1
A530058N18Rik	ENSMUSG00000087694	A530058N18Rik	0.0366024	0.613079	1	1	1	1
Ubxn7	ENSMUSG00000053774	Ubxn7	0.0366293	0.613079	1	1	1	1
Ccdc91	ENSMUSG00000030301	Ccdc91	0.0366839	0.613079	0.0457731	-21.8469	1	21.8469
Tmem200a	ENSMUSG00000049420	Tmem200a	0.0367196	0.613079	1	1	1	1
Fau	ENSMUSG00000038274	Fau	0.0367536	0.613079	0.936832	-1.06743	1721.68	1837.77
Ldha	ENSMUSG00000063229	Ldha	0.0367536	0.613079	1.10301	1.10301	273.248	247.729
Glb1	ENSMUSG00000045594	Glb1	0.0367636	0.613079	1	1	1	1
Lpin3	ENSMUSG00000027412	Lpin3	0.036767	0.613079	1	1	1	1
Rnd1	ENSMUSG00000054855	Rnd1	0.0368759	0.61384	1	1	1	1
Polr2g	ENSMUSG00000071662	Polr2g	0.0368768	0.61384	0.880618	-1.13557	160.615	182.388
1600014C10Rik	ENSMUSG00000054676	1600014C10Rik	0.0369079	0.61384	19.4936	19.4936	19.4936	1
Focad	ENSMUSG00000038368	Focad	0.0370148	0.61472	1.23211	1.23211	30.7377	24.9471
C1d	ENSMUSG00000000581	C1d	0.0370624	0.61472	0.871526	-1.14741	121.369	139.26
Atp11b	ENSMUSG00000037400	Atp11b	0.0370971	0.61472	0.796024	-1.25624	19.3053	24.2522
Nrsn1	ENSMUSG00000048978	Nrsn1	0.0371199	0.61472	1.19214	1.19214	134.806	113.08
Ak5	ENSMUSG00000039058	Ak5	0.0371247	0.61472	1.11041	1.11041	310.897	279.985
Brip1os	ENSMUSG00000085208	Brip1os	0.0371517	0.61472	1	1	1	1
Hmgn3	ENSMUSG00000066456	Hmgn3	0.0371861	0.614764	0.844542	-1.18407	127.946	151.498
Rpe	ENSMUSG00000026005	Rpe	0.0372905	0.615963	1.2236	1.2236	23.8187	19.466
Dusp15	ENSMUSG00000042662	Dusp15	0.0374765	0.618223	1	1	1	1
Gm10643	ENSMUSG00000074215	Gm10643	0.0375236	0.618223	1	1	1	1
Trub1	ENSMUSG00000025086	Trub1	0.0375305	0.618223	0.755404	-1.32379	19.9003	26.3439
Dynlt3	ENSMUSG00000031176	Dynlt3	0.0375553	0.618223	0.904698	-1.10534	97.0281	107.249
Slc23a2	ENSMUSG00000027340	Slc23a2	0.0376282	0.618273	0.855886	-1.16838	55.8112	65.2087
Cd33	ENSMUSG00000004609	Cd33	0.0376549	0.618273	1	1	1	1
Zscan12	ENSMUSG00000036721	Zscan12	0.0376647	0.618273	1	1	1	1
Acad11	ENSMUSG00000090150	Acad11	0.0377122	0.618273	0.0523525	-19.1013	1	19.1013
Sh3bp5	ENSMUSG00000021892	Sh3bp5	0.0377476	0.618273	1.16167	1.16167	125.477	108.014
Pgam1	ENSMUSG00000011752	Pgam1	0.0377503	0.618273	0.915947	-1.09177	517.847	565.368
Unc80	ENSMUSG00000055567	Unc80	0.0378125	0.618768	0.880544	-1.13566	108.073	122.735
Rufy3	ENSMUSG00000029291	Rufy3	0.0380028	0.620988	1.1097	1.1097	140.982	127.045
Pla2g12a	ENSMUSG00000027999	Pla2g12a	0.0380125	0.620988	0.85248	-1.17305	50.4119	59.1356
A330008L17Rik	ENSMUSG00000052479	A330008L17Rik	0.0380689	0.621385	1	1	1	1
Khdc3	ENSMUSG00000092622	Khdc3	0.0381254	0.621511	1	1	1	1
Mtmr9	ENSMUSG00000035078	Mtmr9	0.0381636	0.621511	1.36727	1.36727	33.1593	24.2522
Ier5l	ENSMUSG00000089762	Ier5l	0.0381833	0.621511	1.21001	1.21001	32.5841	26.9288
Srxn1	ENSMUSG00000032802	Srxn1	0.0382052	0.621511	1.16919	1.16919	78.2881	66.9594
Gm10605	ENSMUSG00000097974	Gm10605	0.0382673	0.621996	0.749973	-1.33338	23.8918	31.8569
Tmem132d	ENSMUSG00000034310	Tmem132d	0.0384477	0.622224	1	1	1	1
Lrrc47	ENSMUSG00000029028	Lrrc47	0.0384485	0.622224	0.983202	-1.01709	32.8405	33.4016
Gm32031	ENSMUSG00000109118	Gm32031	0.0384709	0.622224	1	1	1	1
Taf5l	ENSMUSG00000038697	Taf5l	0.0385016	0.622224	0.0461692	-21.6594	1	21.6594
Lcat	ENSMUSG00000035237	Lcat	0.0385156	0.622224	1	1	1	1
Spry1	ENSMUSG00000037211	Spry1	0.0385392	0.622224	1.22216	1.22216	25.706	21.0332
Cabp7	ENSMUSG00000009075	Cabp7	0.0386226	0.622224	1.15797	1.15797	100.284	86.6033
Txlna	ENSMUSG00000053841	Txlna	0.0386239	0.622224	0.820143	-1.2193	21.6058	26.3439
Cyp11a1	ENSMUSG00000032323	Cyp11a1	0.0386263	0.622224	1	1	1	1
Lamtor3	ENSMUSG00000091512	Lamtor3	0.0386308	0.622224	0.809868	-1.23477	73.2064	90.393
Pnmal2	ENSMUSG00000070802	Pnmal2	0.0386411	0.622224	1.03744	1.03744	359.63	346.65
Ncoa5	ENSMUSG00000039804	Ncoa5	0.0388236	0.622224	1.3602	1.3602	34.2637	25.1902
Aopep	ENSMUSG00000021458	Aopep	0.0388255	0.622224	0.721298	-1.38639	22.2143	30.7977
Tollip	ENSMUSG00000025139	Tollip	0.0388801	0.622224	1.22097	1.22097	75.0687	61.4827
Smoc2	ENSMUSG00000023886	Smoc2	0.0389036	0.622224	1.28415	1.28415	57.2896	44.6129
Ovgp1	ENSMUSG00000074340	Ovgp1	0.0389195	0.622224	1	1	1	1
Peg13	ENSMUSG00000106847	Peg13	0.038957	0.622224	0.802673	-1.24584	85.556	106.589
Rnf114	ENSMUSG00000006418	Rnf114	0.0389946	0.622224	0.806257	-1.2403	51.8853	64.3533
Hcrt	ENSMUSG00000045471	Hcrt	0.0390572	0.622224	1	1	1	1
Ctnna1	ENSMUSG00000037815	Ctnna1	0.0390792	0.622224	19.5076	19.5076	19.5076	1
Slc23a3	ENSMUSG00000026205	Slc23a3	0.0390804	0.622224	1	1	1	1
Rnf150	ENSMUSG00000047747	Rnf150	0.0390813	0.622224	1.40729	1.40729	22.6302	16.0807
Slco4c1	ENSMUSG00000040693	Slco4c1	0.039138	0.622224	1	1	1	1
Zfp606	ENSMUSG00000030386	Zfp606	0.0392334	0.622224	1	1	1	1
Gm29483	ENSMUSG00000100546	Gm29483	0.0392545	0.622224	1	1	1	1
Uqcc3	ENSMUSG00000071654	Uqcc3	0.0392696	0.622224	0.889984	-1.12362	88.0746	98.9621
Tmem208	ENSMUSG00000014856	Tmem208	0.0392696	0.622224	1.14544	1.14544	76.129	66.4629
Rrp1b	ENSMUSG00000058392	Rrp1b	0.0393635	0.622224	1	1	1	1
Adamts20	ENSMUSG00000022449	Adamts20	0.0394149	0.622224	1	1	1	1
Rfx4	ENSMUSG00000020037	Rfx4	0.0394358	0.622224	1	1	1	1
Limk1	ENSMUSG00000029674	Limk1	0.0394607	0.622224	1	1	1	1
Lrrc73	ENSMUSG00000071073	Lrrc73	0.039516	0.622224	0.894682	-1.11772	59.1755	66.1414
Asns	ENSMUSG00000029752	Asns	0.0395478	0.622224	0.886837	-1.1276	67.6023	76.2285
H3f3b	ENSMUSG00000016559	H3f3b	0.0395497	0.622224	0.936825	-1.06744	592.224	632.161
Kctd6	ENSMUSG00000021752	Kctd6	0.0395622	0.622224	1.27192	1.27192	82.8975	65.1752
Scube1	ENSMUSG00000016763	Scube1	0.0395752	0.622224	1	1	1	1
Bmp2	ENSMUSG00000027358	Bmp2	0.0395752	0.622224	1	1	1	1
Gck	ENSMUSG00000041798	Gck	0.0395758	0.622224	1	1	1	1
Dock9	ENSMUSG00000025558	Dock9	0.0395839	0.622224	1.23364	1.23364	59.6265	48.3339
Fkbp5	ENSMUSG00000024222	Fkbp5	0.0395932	0.622224	1.2666	1.2666	54.1135	42.7235
Ppox	ENSMUSG00000062729	Ppox	0.0397344	0.622224	0.0443666	-22.5395	1	22.5395
Dlx1	ENSMUSG00000041911	Dlx1	0.0398161	0.622224	1	1	1	1
Tmem255a	ENSMUSG00000036502	Tmem255a	0.0398482	0.622224	1	1	1	1
Gdf10	ENSMUSG00000021943	Gdf10	0.0398484	0.622224	0.053607	-18.6543	1	18.6543
Tepsin	ENSMUSG00000025377	Tepsin	0.0398548	0.622224	0.0605743	-16.5086	1	16.5086
Fa2h	ENSMUSG00000033579	Fa2h	0.039909	0.622224	1	1	1	1
Etfb	ENSMUSG00000004610	Etfb	0.0400002	0.622224	1.17497	1.17497	89.7715	76.4034
Agmo	ENSMUSG00000050103	Agmo	0.0400152	0.622224	1	1	1	1
Ash2l	ENSMUSG00000031575	Ash2l	0.0400675	0.622224	0.741131	-1.34929	25.2282	34.0401
Arxes1	ENSMUSG00000048355	Arxes1	0.0400753	0.622224	1.20725	1.20725	77.1679	63.9201
Chrm2	ENSMUSG00000045613	Chrm2	0.0400754	0.622224	1	1	1	1
Gm26575	ENSMUSG00000097926	Gm26575	0.0400754	0.622224	1	1	1	1
Nyx	ENSMUSG00000051228	Nyx	0.0400754	0.622224	1	1	1	1
Prr32	ENSMUSG00000037086	Prr32	0.0400754	0.622224	1	1	1	1
Kcnj14	ENSMUSG00000058743	Kcnj14	0.0400754	0.622224	1	1	1	1
Cyp2u1	ENSMUSG00000027983	Cyp2u1	0.0401505	0.622224	1	1	1	1
Svbp	ENSMUSG00000028643	Svbp	0.040191	0.622224	0.821975	-1.21658	39.8319	48.4588
Crim1	ENSMUSG00000024074	Crim1	0.0402079	0.622224	0.729518	-1.37077	33.4955	45.9146
Eif4g2	ENSMUSG00000005610	Eif4g2	0.0402098	0.622224	1.105	1.105	425.526	385.091
Sertad1	ENSMUSG00000008384	Sertad1	0.0402217	0.622224	0.0569952	-17.5453	1	17.5453
Klhl26	ENSMUSG00000055707	Klhl26	0.0402453	0.622224	1.15959	1.15959	90.6129	78.1422
Bcat1	ENSMUSG00000030268	Bcat1	0.0403059	0.622664	0.0385561	-25.9362	1	25.9362
Kcns3	ENSMUSG00000043673	Kcns3	0.04042	0.622704	1	1	1	1
Gm47863	ENSMUSG00000113165	Gm47863	0.0404223	0.622704	1	1	1	1
Tub	ENSMUSG00000031028	Tub	0.0404633	0.622704	1.24415	1.24415	107.702	86.567
Anapc7	ENSMUSG00000029466	Anapc7	0.0404692	0.622704	0.737349	-1.35621	22.9768	31.1614
Kctd12	ENSMUSG00000098557	Kctd12	0.0404756	0.622704	0.860641	-1.16192	96.5905	112.231
Phf21a	ENSMUSG00000058318	Phf21a	0.0405897	0.622704	23.3397	23.3397	23.3397	1
mt-Atp6	ENSMUSG00000064357	mt-Atp6	0.0406103	0.622704	1.17251	1.17251	12638.7	10779.2
Sept11	ENSMUSG00000058013	.	0.040628	0.622704	0.855147	-1.16939	57.3634	67.0802
Trappc6a	ENSMUSG00000002043	Trappc6a	0.0406554	0.622704	0.799254	-1.25117	31.1092	38.9228
Snhg15	ENSMUSG00000085156	Snhg15	0.0406815	0.622704	0.054873	-18.2239	1	18.2239
Lin54	ENSMUSG00000035310	Lin54	0.0406991	0.622704	1	1	1	1
Utp14a	ENSMUSG00000063785	Utp14a	0.0407085	0.622704	1	1	1	1
Pex12	ENSMUSG00000018733	Pex12	0.0407644	0.622704	1	1	1	1
Avp	ENSMUSG00000037727	Avp	0.0407891	0.622704	1	1	1	1
Plxdc1	ENSMUSG00000017417	Plxdc1	0.0407919	0.622704	1	1	1	1
Rgs3	ENSMUSG00000059810	Rgs3	0.0408562	0.623052	1	1	1	1
Faah	ENSMUSG00000034171	Faah	0.0408791	0.623052	0.910637	-1.09813	145.409	159.679
Nolc1	ENSMUSG00000015176	Nolc1	0.0409807	0.623585	0.843141	-1.18604	53.9801	64.0226
Ppp6c	ENSMUSG00000026753	Ppp6c	0.0409955	0.623585	0.850499	-1.17578	56.9489	66.9594
Nrep	ENSMUSG00000042834	Nrep	0.0410799	0.623585	0.80909	-1.23596	100.622	124.365
Mir100hg	ENSMUSG00000074415	Mir100hg	0.0410903	0.623585	1	1	1	1
Gm4491	ENSMUSG00000089840	Gm4491	0.0410918	0.623585	1	1	1	1
Cry2	ENSMUSG00000068742	Cry2	0.0411077	0.623585	0.903035	-1.10738	83.071	91.9909
Pard3b	ENSMUSG00000052062	Pard3b	0.041232	0.624736	1	1	1	1
Rps6kb1	ENSMUSG00000020516	Rps6kb1	0.0412482	0.624736	0.760858	-1.31431	24.8837	32.7048
Pcdh9	ENSMUSG00000055421	Pcdh9	0.0414539	0.627349	0.762293	-1.31183	32.6364	42.8134
Lmo1	ENSMUSG00000036111	Lmo1	0.0415578	0.627349	1.13708	1.13708	173.622	152.691
Atp5d	ENSMUSG00000003072	Atp5d	0.041558	0.627349	0.926731	-1.07906	467.407	504.361
Nupr1l	ENSMUSG00000095789	Nupr1l	0.0416069	0.627349	1	1	1	1
Wnt2	ENSMUSG00000010797	Wnt2	0.0416081	0.627349	1	1	1	1
2310061I04Rik	ENSMUSG00000050705	2310061I04Rik	0.0416167	0.627349	0.876402	-1.14103	54.9349	62.6823
Zfat	ENSMUSG00000022335	Zfat	0.041648	0.627349	1	1	1	1
Neurod2	ENSMUSG00000038255	Neurod2	0.0416949	0.627378	1.11589	1.11589	332.349	297.834
Osbp	ENSMUSG00000024687	Osbp	0.041718	0.627378	0.830431	-1.20419	29.975	36.0957
Rnf227	ENSMUSG00000043419	Rnf227	0.0417473	0.627378	0.851647	-1.1742	93.4335	109.709
Pomt2	ENSMUSG00000034126	Pomt2	0.0419019	0.629212	1	1	1	1
Folr1	ENSMUSG00000001827	Folr1	0.0419533	0.629397	1	1	1	1
Slc9a8	ENSMUSG00000039463	Slc9a8	0.0419793	0.629397	0.819087	-1.22087	21.3502	26.0658
Clcn2	ENSMUSG00000022843	Clcn2	0.0420677	0.630233	0.771305	-1.2965	17.0595	22.1178
Ugt8a	ENSMUSG00000032854	Ugt8a	0.0421102	0.630381	1	1	1	1
Oacyl	ENSMUSG00000046610	Oacyl	0.0422957	0.632148	1	1	1	1
Adgra1	ENSMUSG00000025475	Adgra1	0.0423691	0.632148	0.0604965	-16.5299	1	16.5299
Mib1	ENSMUSG00000024294	Mib1	0.0423812	0.632148	1.09199	1.09199	104.741	95.9176
Slc37a1	ENSMUSG00000024036	Slc37a1	0.0423888	0.632148	1	1	1	1
Naaa	ENSMUSG00000029413	Naaa	0.0423918	0.632148	21.8574	21.8574	21.8574	1
Epm2a	ENSMUSG00000055493	Epm2a	0.0424449	0.632452	0.0597728	-16.73	1	16.73
Spata13	ENSMUSG00000021990	Spata13	0.0425595	0.632787	22.467	22.467	22.467	1
Uimc1	ENSMUSG00000025878	Uimc1	0.0425839	0.632787	0.0550056	-18.18	1	18.18
Stambpl1	ENSMUSG00000024776	Stambpl1	0.0425908	0.632787	1	1	1	1
Map2k6	ENSMUSG00000020623	Map2k6	0.0426004	0.632787	1	1	1	1
Wnt9a	ENSMUSG00000000126	Wnt9a	0.042652	0.632787	1	1	1	1
Dapk1	ENSMUSG00000021559	Dapk1	0.0426639	0.632787	1.09005	1.09005	135.069	123.911
Elovl5	ENSMUSG00000032349	Elovl5	0.0427688	0.633798	0.715567	-1.39749	18.0253	25.1902
Galnt2	ENSMUSG00000089704	Galnt2	0.0428601	0.633798	0.758161	-1.31898	32.3576	42.6791
Utp14b	ENSMUSG00000079470	Utp14b	0.0428646	0.633798	1	1	1	1
Lpp	ENSMUSG00000033306	Lpp	0.0428903	0.633798	1	1	1	1
Col7a1	ENSMUSG00000025650	Col7a1	0.042896	0.633798	1	1	1	1
Eml2	ENSMUSG00000040811	Eml2	0.0429501	0.634113	0.814477	-1.22778	27.4735	33.7314
Syn3	ENSMUSG00000059602	Syn3	0.0429876	0.634182	1	1	1	1
Srm	ENSMUSG00000006442	Srm	0.0430475	0.634186	0.817851	-1.22272	70.8353	86.6116
Txnrd1	ENSMUSG00000020250	Txnrd1	0.0430995	0.634186	0.858547	-1.16476	58.2687	67.869
A930004D18Rik	ENSMUSG00000054057	A930004D18Rik	0.0431157	0.634186	1	1	1	1
Tatdn2	ENSMUSG00000056952	Tatdn2	0.0431513	0.634186	1	1	1	1
Gm9967	ENSMUSG00000055323	Gm9967	0.0431936	0.634186	1	1	1	1
Rdh11	ENSMUSG00000066441	Rdh11	0.0431974	0.634186	1	1	1	1
E130111B04Rik	ENSMUSG00000087216	E130111B04Rik	0.0432985	0.634186	1	1	1	1
Rubcnl	ENSMUSG00000034959	Rubcnl	0.0432985	0.634186	1	1	1	1
Clasp2	ENSMUSG00000033392	Clasp2	0.0433125	0.634186	1.425	1.425	57.2896	40.2034
Eef1a1	ENSMUSG00000037742	Eef1a1	0.0433677	0.634186	1.05033	1.05033	3028.7	2883.57
Clba1	ENSMUSG00000037594	Clba1	0.0433766	0.634186	0.0539657	-18.5303	1	18.5303
Gpsm2	ENSMUSG00000027883	Gpsm2	0.0433817	0.634186	0.77569	-1.28918	19.8438	25.5821
Nol6	ENSMUSG00000028430	Nol6	0.0435621	0.63425	0.754851	-1.32477	45.7686	60.6327
Ttbk2	ENSMUSG00000090100	Ttbk2	0.0436046	0.63425	0.846674	-1.18109	22.7999	26.9288
Trpc1	ENSMUSG00000032839	Trpc1	0.0436447	0.63425	1.28488	1.28488	31.6942	24.667
Paqr6	ENSMUSG00000041423	Paqr6	0.0437018	0.63425	1	1	1	1
Coasy	ENSMUSG00000001755	Coasy	0.0437113	0.63425	20.7312	20.7312	20.7312	1
Tmed2	ENSMUSG00000029390	Tmed2	0.0437893	0.63425	0.84833	-1.17879	96.9996	114.342
Uhrf1	ENSMUSG00000001228	Uhrf1	0.0438041	0.63425	1	1	1	1
Cd79a	ENSMUSG00000003379	Cd79a	0.0438041	0.63425	1	1	1	1
Cish	ENSMUSG00000032578	Cish	0.0438041	0.63425	1	1	1	1
[truncated: 17,995 more rows]

## Sheet: Stratum oriens
Gene ID	Ensembl ID	Gene name	P-value (SD vs. NSD)	FDR step up (SD vs. NSD)	Ratio (SD vs. NSD)	Fold change (SD vs. NSD)	Median(SD) (SD vs. NSD)	Median(NSD) (SD vs. NSD)
[truncated: 19,326 more rows]

[truncated: 1 more sheets: Stratum radiatum]
