# Supplementary material for: Spatial transcriptomics reveals unique gene expression changes in different brain regions after sleep deprivation
Source: Nat Commun. 2023 Nov 4;14:7095. doi: 10.1038/s41467-023-42751-z (PMC10625558; doi:10.1038/s41467-023-42751-z)
Supplement: Supplementary file 10 — Supplementary Data 7 [file 41467_2023_42751_MOESM10_ESM.xlsx]

## Sheet: CA1
Gene name	Ensembl ID	P-value (SD vs. NSD)	FDR step up (SD vs. NSD)	Fold change (SD vs. NSD)
Krt12	ENSMUSG00000020912	2.40399e-10	4.64594e-06	-25.748
Lmo4	ENSMUSG00000028266	1.05644e-07	0.00102084	-1.39855
Sprn	ENSMUSG00000045733	7.77021e-07	0.00500557	-1.29444
Gm34466	ENSMUSG00000113919	1.69294e-06	0.00654354	-2.37278
Kcnn2	ENSMUSG00000054477	2.12449e-06	0.00673503	-1.58244
Commd3	ENSMUSG00000051154	3.03692e-06	0.00673503	-1.33325
Hs3st1	ENSMUSG00000051022	3.20178e-06	0.00673503	-33.2467
Qk	ENSMUSG00000062078	4.16705e-06	0.00732113	1.43641
Arc	ENSMUSG00000022602	8.56854e-06	0.0127381	1.64049
Rbm3	ENSMUSG00000031167	9.15493e-06	0.0141916	-1.33262
Churc1	ENSMUSG00000090258	9.54625e-06	0.0141916	-1.39451
Klhl2	ENSMUSG00000031605	1.03322e-05	0.0142629	1.33998
Tef	ENSMUSG00000022389	1.45704e-05	0.0154396	1.32259
Hspa5	ENSMUSG00000026864	1.53488e-05	0.0154396	1.29478
C1d	ENSMUSG00000000581	1.5978e-05	0.0154396	-1.35281
Snrpc	ENSMUSG00000024217	1.78551e-05	0.0156849	-1.37108
Lrp11	ENSMUSG00000019796	2.68321e-05	0.0225459	-1.34741
B230217C12Rik	ENSMUSG00000050538	2.99355e-05	0.0241056	-1.41542
Dlg4	ENSMUSG00000020886	3.23102e-05	0.024977	1.35703
Agap2	ENSMUSG00000025422	3.53096e-05	0.0262459	1.5477
Mrpl17	ENSMUSG00000030879	3.88764e-05	0.0278269	-1.40717
Kcnj4	ENSMUSG00000044216	4.38852e-05	0.0292457	-1.64777
Osbpl8	ENSMUSG00000020189	4.6663e-05	0.0299887	-1.53199
Usp2	ENSMUSG00000032010	4.81035e-05	0.0299887	-1.73091
Arhgef17	ENSMUSG00000032875	5.01227e-05	0.030271	1.43502
Omg	ENSMUSG00000049612	5.52929e-05	0.0323816	-1.26038
Btbd8	ENSMUSG00000111375	5.9749e-05	0.033962	-1.79529
Lsm7	ENSMUSG00000035215	6.62732e-05	0.0365942	-1.24457
Tfrc	ENSMUSG00000022797	7.04991e-05	0.0378463	-1.60017
Ptpa	ENSMUSG00000039515	7.42992e-05	0.0379511	1.49611
Pid1	ENSMUSG00000045658	7.69999e-05	0.0379511	1.78772
Elk1	ENSMUSG00000009406	7.72571e-05	0.0379511	1.72062
Gm2115	ENSMUSG00000097789	8.07495e-05	0.0379511	1.25564
Pde1b	ENSMUSG00000022489	8.21262e-05	0.0379511	-1.56907
Calr	ENSMUSG00000003814	8.24767e-05	0.0379511	1.20999
Pip5k1c	ENSMUSG00000034902	9.57675e-05	0.0422271	1.53621
Dpm1	ENSMUSG00000078919	9.7922e-05	0.0422271	-1.25941
Homer1	ENSMUSG00000007617	4.50614e-05	0.0435428	1.4214
Araf	ENSMUSG00000001127	0.000106559	0.0440309	-1.2438
Cstf3	ENSMUSG00000027176	0.000108338	0.0440309	-1.58024
Neto2	ENSMUSG00000036902	0.000110555	0.0440309	1.73142
Trp53	ENSMUSG00000059552	0.000111668	0.0440309	-21.5251
Tbca	ENSMUSG00000042043	0.000115436	0.0440309	-1.20795
Fam168a	ENSMUSG00000029461	0.000116195	0.0440309	1.29639
Camk2n1	ENSMUSG00000046447	0.000149474	0.0545045	1.21017
Bloc1s5	ENSMUSG00000038982	0.00015984	0.0572051	-16.7393
Rnf44	ENSMUSG00000034928	0.000167479	0.0574853	1.41274
Cry2	ENSMUSG00000068742	0.000169547	0.0574853	-1.51597
0610009L18Rik	ENSMUSG00000043644	0.000237709	0.074279	-2.917
Fam229b	ENSMUSG00000051736	0.000253732	0.0778352	-19.4432
Efhd2	ENSMUSG00000040659	0.000262043	0.0779115	1.35341
2300009A05Rik	ENSMUSG00000032403	0.000284524	0.0821138	-1.41663
Ltn1	ENSMUSG00000052299	0.000309407	0.0856293	-1.59904
B230110G15Rik	ENSMUSG00000100166	0.00031259	0.0856293	-22.9644
Nucks1	ENSMUSG00000026434	0.000314586	0.0856293	-1.36091
Ttc9	ENSMUSG00000042734	0.000357828	0.0934513	-1.45844
Cplx2	ENSMUSG00000025867	0.000365769	0.0935049	1.31344
Lats2	ENSMUSG00000021959	0.000371055	0.0935049	1.72991
Epha7	ENSMUSG00000028289	0.000372549	0.0935049	-1.28616
Ttr	ENSMUSG00000061808	0.000385402	0.0945235	-1.90566
Mcts2	ENSMUSG00000042814	0.00039128	0.0945235	-1.68152
Snhg9	ENSMUSG00000090101	0.000412942	0.098525	-18.4471

## Sheet: CA2+CA3
Gene name	Ensembl ID	P-value (SD vs. NSD)	FDR step up (SD vs. NSD)	Fold change (SD vs. NSD)

## Sheet: DG
Gene name	Ensembl ID	P-value (SD vs. NSD)	FDR step up (SD vs. NSD)	Fold change (SD vs. NSD)
Rbm3	ENSMUSG00000031167	2.75712e-17	5.32841e-13	-1.54189
Ppp1r1a	ENSMUSG00000022490	1.9053e-11	1.84109e-07	-1.21206
Hist1h2bc	ENSMUSG00000018102	8.30896e-09	4.3121e-05	1.29798
Gm5914	ENSMUSG00000098120	8.92496e-09	4.3121e-05	-1.89179
Mfsd4a	ENSMUSG00000059149	1.16007e-08	4.4839e-05	-1.46148
Cirbp	ENSMUSG00000045193	1.49825e-07	0.00036194	-1.71218
Syne1	ENSMUSG00000096054	1.98519e-06	0.00295122	-1.22891
Pdia6	ENSMUSG00000020571	5.70372e-06	0.00688938	1.43225
Hspa5	ENSMUSG00000026864	1.00533e-05	0.0114288	1.26326
Gm42418	ENSMUSG00000098178	1.2067e-05	0.0122741	1.45143
Rasa1	ENSMUSG00000021549	1.62325e-05	0.0156854	-1.53802
Hsp90b1	ENSMUSG00000020048	2.80009e-05	0.0257688	1.22842
Zdhhc8	ENSMUSG00000060166	3.40536e-05	0.0286139	-1.47922
Bdnf	ENSMUSG00000048482	4.65804e-05	0.0350233	-1.38095
Rpn2	ENSMUSG00000027642	4.893e-05	0.0350233	1.36365
Mef2c	ENSMUSG00000005583	4.89304e-05	0.0350233	-1.23039
Trmu	ENSMUSG00000022386	5.97582e-05	0.041246	-22.2098
Riiad1	ENSMUSG00000028139	8.95979e-05	0.0577189	-1.90548
Itgav	ENSMUSG00000027087	0.000106853	0.066614	-1.62701
Scg2	ENSMUSG00000050711	0.000115407	0.0675874	-1.20157
Tmem191c	ENSMUSG00000055692	0.000139725	0.077152	-1.26732
Rprm	ENSMUSG00000075334	0.000153781	0.0798533	-1.29845
Prdm8	ENSMUSG00000035456	0.00016349	0.0798533	1.27324
Wscd1	ENSMUSG00000020811	0.000179176	0.0798533	1.35938
Pygb	ENSMUSG00000033059	0.000182383	0.0798533	1.2425
Ppp1r14a	ENSMUSG00000037166	0.000184799	0.0798533	-16.0807
Ncor1	ENSMUSG00000018501	0.000189401	0.0798533	1.36332
Fxyd2	ENSMUSG00000059412	0.0001942	0.0798533	-1.67013
Pde1b	ENSMUSG00000022489	0.000202179	0.080687	-1.21849
Calr	ENSMUSG00000003814	0.000212246	0.080687	1.27377
Kcnj4	ENSMUSG00000044216	0.000217995	0.080687	-1.28641
Haghl	ENSMUSG00000061046	0.000243998	0.080687	-1.23887
Shisa9	ENSMUSG00000022494	0.000245304	0.080687	-1.33097
Sfpq	ENSMUSG00000028820	0.000246423	0.080687	1.28711
Trib2	ENSMUSG00000020601	0.00024699	0.080687	1.63664
Mmd2	ENSMUSG00000039533	0.000270024	0.0829194	1.2398
Lemd3	ENSMUSG00000048661	0.000274596	0.0829194	-1.57852
Zfp414	ENSMUSG00000073423	0.000309182	0.0905343	-24.3873
Fam229b	ENSMUSG00000051736	0.000335455	0.0939253	-21.5608
Flywch2	ENSMUSG00000023911	0.000345064	0.0939253	-1.23059
Sys1	ENSMUSG00000045503	0.000354944	0.0952728	-1.26434

## Sheet: Stratum oriens
Gene name	Ensembl ID	P-value (SD vs. NSD)	FDR step up (SD vs. NSD)	Fold change (SD vs. NSD)
Nipsnap1	ENSMUSG00000034285	6.76575e-06	0.0876661	-58.6895
Ndufb4	ENSMUSG00000022820	1.1159e-05	0.0876661	-1.29835
Mpc1	ENSMUSG00000023861	1.36924e-05	0.0876661	-1.39131
Calm2	ENSMUSG00000036438	1.81447e-05	0.0876661	-1.2979

## Sheet: Stratum radiatum
Gene name	Ensembl ID	P-value (SD vs. NSD)	FDR step up (SD vs. NSD)	Fold change (SD vs. NSD)
Tmsb10	ENSMUSG00000079523	7.62495e-08	0.000808508	-1.37925
H3f3b	ENSMUSG00000016559	8.36705e-08	0.000808508	-1.27638
Epha7	ENSMUSG00000028289	3.74011e-07	0.00240938	-1.51538
Miat	ENSMUSG00000097767	1.32216e-06	0.00511042	-2.46177
Caly	ENSMUSG00000025468	2.34206e-06	0.00629599	-1.3183
Agap2	ENSMUSG00000025422	2.73992e-06	0.00629599	1.61004
Psd	ENSMUSG00000037126	3.35072e-06	0.00629599	1.22836
Srsf5	ENSMUSG00000021134	3.95157e-06	0.00629599	-1.31876
Cry2	ENSMUSG00000068742	4.28602e-06	0.00629599	-3.74675
Glul	ENSMUSG00000026473	4.5609e-06	0.00629599	1.2844
Shank1	ENSMUSG00000038738	6.77504e-06	0.00798197	1.3943
Cdk17	ENSMUSG00000020015	6.99707e-06	0.00798197	-1.37014
Vmp1	ENSMUSG00000018171	7.02129e-06	0.00798197	-1.36332
Mgll	ENSMUSG00000033174	8.26321e-06	0.00887194	1.48854
Gm42418	ENSMUSG00000098178	1.35839e-05	0.0128131	1.29367
Kif5a	ENSMUSG00000074657	1.39229e-05	0.0128131	1.24667
Rasal1	ENSMUSG00000029602	1.95429e-05	0.0157369	-53.9112
Icam5	ENSMUSG00000032174	3.28401e-05	0.0222124	-1.31383
Snhg11	ENSMUSG00000044349	3.33313e-05	0.0222124	-1.29328
Mal2	ENSMUSG00000024479	4.15748e-05	0.0258535	-1.42044
Bola1	ENSMUSG00000015943	4.54576e-05	0.0258535	-40.1867
Snrpa	ENSMUSG00000061479	4.54838e-05	0.0258535	-59.7234
Psip1	ENSMUSG00000028484	5.76459e-05	0.0317207	-1.55036
Sprn	ENSMUSG00000045733	5.90885e-05	0.0317207	-1.66323
Arf1	ENSMUSG00000048076	6.29397e-05	0.032627	-1.24402
Atp1a1	ENSMUSG00000033161	7.14624e-05	0.0340893	-1.24044
Ube2d1	ENSMUSG00000019927	7.14681e-05	0.0340893	-51.4515
Sparcl1	ENSMUSG00000029309	7.27127e-05	0.0340893	1.21208
Chrm1	ENSMUSG00000032773	9.26635e-05	0.0384725	-1.59146
Smim8	ENSMUSG00000028295	9.35634e-05	0.0384725	-43.9264
Bex2	ENSMUSG00000042750	9.761e-05	0.0393002	-1.29393
Fam163b	ENSMUSG00000009216	0.000106126	0.0418569	-2.38185
Timm8b	ENSMUSG00000039016	0.000149758	0.0535966	-1.23558
Tmem170b	ENSMUSG00000087370	0.000162675	0.0544934	-43.7585
Snrpc	ENSMUSG00000024217	0.00016357	0.0544934	-1.63469
Plppr2	ENSMUSG00000040563	0.000166362	0.0544934	-1.25052
Ubac1	ENSMUSG00000036352	0.000209316	0.0632069	-32.411
Rusc1	ENSMUSG00000041263	0.000222059	0.0660232	-1.39173
Fhl2	ENSMUSG00000008136	0.000238583	0.067791	-1.80399
Ramac	ENSMUSG00000038646	0.000250802	0.0682677	-1.47697
Tubgcp2	ENSMUSG00000025474	0.000272628	0.0721755	-34.7707
Hspa5	ENSMUSG00000026864	0.000282359	0.0725883	1.36555
Prkcd	ENSMUSG00000021948	0.000285455	0.0725883	-30.544
Snhg20	ENSMUSG00000086859	0.000302834	0.0750329	-2.07194
C1ql2	ENSMUSG00000036907	0.000314977	0.0766573	-56.212
Kcnj4	ENSMUSG00000044216	0.000317323	0.0766573	-48.3369
Xrn2	ENSMUSG00000027433	0.000323357	0.0771505	-26.9313
Nell2	ENSMUSG00000022454	0.000332075	0.0779863	-1.28883
Cct4	ENSMUSG00000007739	0.00033493	0.0779863	1.49702
Grk6	ENSMUSG00000074886	0.000340831	0.0782769	-47.1382
Cdk4	ENSMUSG00000006728	0.000350623	0.0782769	-52.937
Lrrc49	ENSMUSG00000047766	0.00035643	0.0782769	-26.9685
Gm16286	ENSMUSG00000024571	0.000367031	0.0796993	-1.55996
Zfand5	ENSMUSG00000024750	0.000431785	0.0887732	-1.32391
Cebpd	ENSMUSG00000071637	0.000439845	0.0894783	-47.8114
Mia3	ENSMUSG00000056050	0.000448169	0.0902219	-1.66411
Irak1bp1	ENSMUSG00000032251	0.000460281	0.0916012	-51.4515
Eif4b	ENSMUSG00000058655	0.0004645	0.0916012	-1.56887
Sun1	ENSMUSG00000036817	0.000490372	0.0938309	-27.4556
Pabpc1	ENSMUSG00000022283	0.000517163	0.0979871	1.29345
Ranbp3	ENSMUSG00000002372	0.000522241	0.0979886	-47.1382
