# Supplementary material for: Spatial transcriptomics reveals unique gene expression changes in different brain regions after sleep deprivation
Source: Nat Commun. 2023 Nov 4;14:7095. doi: 10.1038/s41467-023-42751-z (PMC10625558; doi:10.1038/s41467-023-42751-z)
Supplement: Supplementary file 11 — Supplementary Data 8 [file 41467_2023_42751_MOESM11_ESM.xlsx]

## Sheet: L2-3
Gene ID	Ensembl ID	Gene name	P-value (SD vs. NSD)	FDR step up (SD vs. NSD)	Ratio (SD vs. NSD)	Fold change (SD vs. NSD)	Median(SD) (SD vs. NSD)	Median(NSD) (SD vs. NSD)
Egr1	ENSMUSG00000038418	Egr1	4.76771e-116	9.21408e-112	2.47871	2.47871	259.957	104.876
Arc	ENSMUSG00000022602	Arc	2.77028e-87	2.67692e-83	73.148	73.148	73.148	1
Homer1	ENSMUSG00000007617	Homer1	2.79392e-71	1.79984e-67	1.72059	1.72059	235.498	136.87
Enc1	ENSMUSG00000041773	Enc1	6.43431e-55	3.10874e-51	1.38616	1.38616	730.067	526.683
Nr4a1	ENSMUSG00000023034	Nr4a1	9.98329e-48	3.85874e-44	2.38766	2.38766	75.5008	31.6213
Egr3	ENSMUSG00000033730	Egr3	6.92737e-47	2.23131e-43	1.50794	1.50794	241.711	160.293
Pdp1	ENSMUSG00000049225	Pdp1	5.81223e-46	1.60467e-42	1.55959	1.55959	229.705	147.286
Bhlhe40	ENSMUSG00000030103	Bhlhe40	2.50237e-45	6.0451e-42	1.73544	1.73544	113.345	65.3118
Vgf	ENSMUSG00000037428	Vgf	2.44091e-41	5.24146e-38	1.49077	1.49077	201.213	134.973
Ier5	ENSMUSG00000056708	Ier5	1.34505e-37	2.59944e-34	1.55991	1.55991	180.136	115.479
Hspa5	ENSMUSG00000026864	Hspa5	4.02444e-34	7.07058e-31	1.37374	1.37374	216.636	157.698
Fmnl1	ENSMUSG00000055805	Fmnl1	4.4115e-34	7.10472e-31	1.79709	1.79709	89.9141	50.0331
Dusp6	ENSMUSG00000019960	Dusp6	2.37125e-31	3.52513e-28	1.96323	1.96323	60.6829	30.9098
Junb	ENSMUSG00000052837	Junb	4.20376e-31	5.80299e-28	31.6922	31.6922	31.6922	1
Ndufa4	ENSMUSG00000029632	Ndufa4	8.28322e-29	1.06721e-25	0.875904	-1.14168	1706.45	1948.22
Hspa8	ENSMUSG00000015656	Hspa8	1.62557e-28	1.96349e-25	1.10355	1.10355	1846.49	1673.23
Dnajb5	ENSMUSG00000036052	Dnajb5	1.25161e-27	1.42286e-24	1.62935	1.62935	81.1483	49.8042
Mast3	ENSMUSG00000031833	Mast3	5.89561e-27	6.32992e-24	1.31769	1.31769	225.749	171.322
Cox7c	ENSMUSG00000017778	Cox7c	8.66891e-26	8.81765e-23	0.874301	-1.14377	1273.22	1456.27
Ptgds	ENSMUSG00000015090	Ptgds	1.32004e-25	1.27556e-22	0.63048	-1.58609	284.461	451.181
Fos	ENSMUSG00000021250	Fos	9.48666e-25	8.73044e-22	1	1	1	1
Rpl21	ENSMUSG00000041453	Rpl21	3.02532e-24	2.65761e-21	0.887151	-1.1272	1371.83	1546.33
Syne1	ENSMUSG00000096054	Syne1	6.31733e-24	5.3082e-21	1.40016	1.40016	137.228	98.0087
Schip1	ENSMUSG00000027777	Schip1	8.20285e-24	6.60535e-21	1.35322	1.35322	164.252	121.379
Calr	ENSMUSG00000003814	Calr	2.88713e-23	2.23187e-20	1.25257	1.25257	239.877	191.508
Pdia6	ENSMUSG00000020571	Pdia6	3.23376e-23	2.40368e-20	1.38222	1.38222	127.736	92.4134
Sgsm1	ENSMUSG00000042216	Sgsm1	4.18965e-23	2.99886e-20	1.69429	1.69429	57.8546	34.1469
Egr2	ENSMUSG00000037868	Egr2	3.05282e-22	2.1071e-19	1	1	1	1
Chst1	ENSMUSG00000027221	Chst1	9.20846e-22	6.13664e-19	1.20118	1.20118	359.613	299.383
Egr4	ENSMUSG00000071341	Egr4	1.04845e-20	6.75409e-18	1.65568	1.65568	38.1553	23.0451
Spred1	ENSMUSG00000027351	Spred1	2.24191e-20	1.39765e-17	1.31155	1.31155	133.032	101.431
Omg	ENSMUSG00000049612	Omg	7.76138e-20	4.68739e-17	0.736916	-1.35701	114.111	154.849
Cx3cl1	ENSMUSG00000031778	Cx3cl1	1.76902e-19	1.036e-16	1.16786	1.16786	618.876	529.922
Rpl13	ENSMUSG00000000740	Rpl13	3.48664e-19	1.98184e-16	0.912189	-1.09626	1411.74	1547.64
Mical2	ENSMUSG00000038244	Mical2	4.38729e-19	2.42253e-16	1.28034	1.28034	180.836	141.241
Galnt9	ENSMUSG00000033316	Galnt9	8.79881e-19	4.61722e-16	1.4079	1.4079	75.7996	53.8389
Mt1	ENSMUSG00000031765	Mt1	8.83976e-19	4.61722e-16	0.84886	-1.17805	858.286	1011.1
Rpl4	ENSMUSG00000032399	Rpl4	1.71345e-18	8.71424e-16	0.880168	-1.13615	765.756	870.011
Fscn1	ENSMUSG00000029581	Fscn1	2.42468e-18	1.18077e-15	1.31956	1.31956	109.548	83.0181
Uqcrq	ENSMUSG00000044894	Uqcrq	2.44389e-18	1.18077e-15	0.888628	-1.12533	787.909	886.658
Baiap2	ENSMUSG00000025372	Baiap2	3.75436e-18	1.76968e-15	1.21936	1.21936	269.837	221.294
Nptx1	ENSMUSG00000025582	Nptx1	6.04909e-18	2.78345e-15	1.26567	1.26567	210.602	166.396
Ppia	ENSMUSG00000071866	Ppia	2.76891e-17	1.24446e-14	0.906704	-1.1029	2626.35	2896.59
Cox6c	ENSMUSG00000014313	Cox6c	5.66246e-17	2.48711e-14	0.926613	-1.0792	1862.23	2009.71
Serinc2	ENSMUSG00000023232	Serinc2	9.53166e-17	4.09353e-14	1	1	1	1
Synj2	ENSMUSG00000023805	Synj2	1.32802e-16	5.57943e-14	1.48164	1.48164	37.5125	25.3183
Per1	ENSMUSG00000020893	Per1	1.66987e-16	6.86635e-14	1.60728	1.60728	62.4806	38.8734
Irs2	ENSMUSG00000038894	Irs2	3.73205e-16	1.50261e-13	30.8942	30.8942	30.8942	1
Trim9	ENSMUSG00000021071	Trim9	5.81631e-16	2.294e-13	1.25828	1.25828	195.417	155.304
Nrep	ENSMUSG00000042834	Nrep	7.10069e-16	2.74456e-13	0.696961	-1.4348	60.2435	86.4374
Cst3	ENSMUSG00000027447	Cst3	7.39909e-16	2.80382e-13	0.917877	-1.08947	2799.97	3050.49
Camk1g	ENSMUSG00000016179	Camk1g	1.41441e-15	5.25672e-13	32.666	32.666	32.666	1
Dusp1	ENSMUSG00000024190	Dusp1	1.54979e-15	5.65117e-13	28.3357	28.3357	28.3357	1
Rps27a	ENSMUSG00000020460	Rps27a	1.75329e-15	6.27485e-13	0.902851	-1.1076	1059.74	1173.76
Stmn4	ENSMUSG00000022044	Stmn4	2.04025e-15	7.16905e-13	0.861251	-1.1611	384.566	446.521
Rps7	ENSMUSG00000061477	Rps7	2.30994e-15	7.97177e-13	0.892909	-1.11994	846.03	947.499
Rps8	ENSMUSG00000047675	Rps8	4.08245e-15	1.38416e-12	0.908554	-1.10065	1044.53	1149.67
Mir124a-1hg	ENSMUSG00000097545	Mir124a-1hg	6.03311e-15	2.01027e-12	1.3636	1.3636	87.3043	64.0251
Mgst3	ENSMUSG00000026688	Mgst3	7.03176e-15	2.30332e-12	0.81245	-1.23085	242.655	298.671
Otud1	ENSMUSG00000043415	Otud1	7.23379e-15	2.33e-12	21.0932	21.0932	21.0932	1
Ccnd1	ENSMUSG00000070348	Ccnd1	9.95758e-15	3.15476e-12	1.41254	1.41254	37.3349	26.4311
Ndufb4	ENSMUSG00000022820	Ndufb4	1.11319e-14	3.46991e-12	0.880247	-1.13604	504.546	573.187
Ndufb9	ENSMUSG00000022354	Ndufb9	1.44908e-14	4.44524e-12	0.883733	-1.13156	608.983	689.103
Pnmal2	ENSMUSG00000070802	Pnmal2	1.9897e-14	6.00828e-12	1.25923	1.25923	219.272	174.132
Fth1	ENSMUSG00000024661	Fth1	3.01119e-14	8.95297e-12	0.913867	-1.09425	4251.38	4652.08
Lingo1	ENSMUSG00000049556	Lingo1	3.35661e-14	9.82877e-12	1.15252	1.15252	421.008	365.294
Rpl35a	ENSMUSG00000060636	Rpl35a	4.83467e-14	1.39455e-11	0.900521	-1.11047	1111.92	1234.76
Sfpq	ENSMUSG00000028820	Sfpq	5.25825e-14	1.49442e-11	1.36395	1.36395	76.0086	55.7267
Rpl37	ENSMUSG00000041841	Rpl37	6.00534e-14	1.68202e-11	0.906203	-1.10351	1474.2	1626.79
Cox5b	ENSMUSG00000061518	Cox5b	7.69011e-14	2.12122e-11	0.913188	-1.09506	987.961	1081.88
Dnajc21	ENSMUSG00000044224	Dnajc21	7.79297e-14	2.12122e-11	1.62652	1.62652	63.7655	39.2035
Atp5md	ENSMUSG00000071528	Atp5md	7.95432e-14	2.13507e-11	0.913492	-1.0947	1273.22	1393.79
Hsp90b1	ENSMUSG00000020048	Hsp90b1	8.54902e-14	2.26326e-11	1.16109	1.16109	273.279	235.364
Rpl36	ENSMUSG00000057863	Rpl36	9.20145e-14	2.40307e-11	0.923229	-1.08315	720.43	780.337
Ubb	ENSMUSG00000019505	Ubb	1.0815e-13	2.78681e-11	0.929653	-1.07567	2199	2365.4
Rpl24	ENSMUSG00000098274	Rpl24	1.23685e-13	3.14518e-11	0.902067	-1.10856	810.64	898.647
Rps20	ENSMUSG00000028234	Rps20	1.32255e-13	3.31943e-11	0.909852	-1.09908	781.826	859.289
Stub1	ENSMUSG00000039615	Stub1	1.59238e-13	3.94542e-11	1.25637	1.25637	131.293	104.503
Cox4i1	ENSMUSG00000031818	Cox4i1	1.71634e-13	4.19873e-11	0.92712	-1.07861	1880.1	2027.89
Rps24	ENSMUSG00000025290	Rps24	1.79701e-13	4.30732e-11	0.911566	-1.09701	1299.64	1425.72
Dipk2a	ENSMUSG00000045414	Dipk2a	1.8053e-13	4.30732e-11	0.664981	-1.5038	22.2608	33.4758
Etv5	ENSMUSG00000013089	Etv5	1.94541e-13	4.585e-11	1.50879	1.50879	58.147	38.5388
Cobl	ENSMUSG00000020173	Cobl	2.24403e-13	5.22509e-11	1.36881	1.36881	97.9198	71.5364
Krt12	ENSMUSG00000020912	Krt12	2.33489e-13	5.37191e-11	0.740979	-1.34957	64.12	86.5343
Otub2	ENSMUSG00000021203	Otub2	2.71691e-13	6.17253e-11	28.1743	28.1743	28.1743	1
Pfkfb3	ENSMUSG00000026773	Pfkfb3	2.74676e-13	6.17253e-11	1	1	1	1
Atp5j2	ENSMUSG00000038690	Atp5j2	3.18641e-13	7.07822e-11	0.907656	-1.10174	740.804	816.172
Klf10	ENSMUSG00000037465	Klf10	3.33394e-13	7.32179e-11	24.8635	24.8635	24.8635	1
Rps21	ENSMUSG00000039001	Rps21	3.48415e-13	7.5657e-11	0.920582	-1.08627	1893.91	2057.3
Rnf165	ENSMUSG00000025427	Rnf165	3.61615e-13	7.76508e-11	27.6299	27.6299	27.6299	1
Hunk	ENSMUSG00000053414	Hunk	3.6681e-13	7.79007e-11	1	1	1	1
Nr2f1	ENSMUSG00000069171	Nr2f1	4.54567e-13	9.54888e-11	0.778782	-1.28406	112.257	144.144
Pfdn5	ENSMUSG00000001289	Pfdn5	5.93118e-13	1.23254e-10	0.905045	-1.10492	558.242	616.812
Bsn	ENSMUSG00000032589	Bsn	6.63734e-13	1.36461e-10	1.1827	1.1827	238.764	201.881
Mat2b	ENSMUSG00000042032	Mat2b	6.97218e-13	1.41836e-10	0.828938	-1.20636	189.848	229.025
Uqcrb	ENSMUSG00000021520	Uqcrb	7.57711e-13	1.52537e-10	0.869278	-1.15038	414.181	476.466
Tspan13	ENSMUSG00000020577	Tspan13	7.83463e-13	1.56095e-10	1.16656	1.16656	237.095	203.243
Uba52	ENSMUSG00000090137	Uba52	8.48504e-13	1.67329e-10	0.733889	-1.3626	134.972	183.913
mt-Co3	ENSMUSG00000064358	mt-Co3	1.0154e-12	1.98218e-10	0.942306	-1.06123	28047.6	29764.9
Rasl10a	ENSMUSG00000034209	Rasl10a	1.0728e-12	2.0733e-10	1.35483	1.35483	96.0306	70.8804
Rilpl1	ENSMUSG00000029392	Rilpl1	1.24191e-12	2.37635e-10	1.31032	1.31032	118.764	90.6372
Trak1	ENSMUSG00000032536	Trak1	1.31071e-12	2.48341e-10	1.24164	1.24164	108.693	87.5403
Cox8a	ENSMUSG00000035885	Cox8a	1.52288e-12	2.85739e-10	0.930491	-1.0747	2103.14	2260.25
Rpl38	ENSMUSG00000057322	Rpl38	1.53922e-12	2.86029e-10	0.923048	-1.08337	1519.46	1646.14
Hecw2	ENSMUSG00000042807	Hecw2	1.66424e-12	3.06316e-10	0.718275	-1.39223	30.4895	42.4483
Eef1a2	ENSMUSG00000016349	Eef1a2	1.87006e-12	3.40952e-10	1.12854	1.12854	664.42	588.74
AI593442	ENSMUSG00000078307	AI593442	2.22044e-12	4.01048e-10	0.797114	-1.25452	172.445	216.336
Gfod1	ENSMUSG00000051335	Gfod1	2.27002e-12	4.06207e-10	1.34748	1.34748	83.6619	62.0875
Pcdh1	ENSMUSG00000051375	Pcdh1	2.68025e-12	4.74153e-10	1.45778	1.45778	47.7498	32.755
Ankrd6	ENSMUSG00000040183	Ankrd6	2.69879e-12	4.74153e-10	27.9635	27.9635	27.9635	1
Cbfa2t3	ENSMUSG00000006362	Cbfa2t3	3.59937e-12	6.2668e-10	1	1	1	1
Synpo	ENSMUSG00000043079	Synpo	3.69384e-12	6.37385e-10	1.3099	1.3099	102.586	78.3161
Grasp	ENSMUSG00000000531	Grasp	4.35023e-12	7.44005e-10	1.55198	1.55198	57.6247	37.1299
Plk2	ENSMUSG00000021701	Plk2	4.59646e-12	7.79221e-10	1.20689	1.20689	183.587	152.116
Fau	ENSMUSG00000038274	Fau	5.19881e-12	8.73671e-10	0.918674	-1.08853	1219.41	1327.35
Ap2b1	ENSMUSG00000035152	Ap2b1	5.31397e-12	8.85326e-10	1.22249	1.22249	115.602	94.563
Ttc3	ENSMUSG00000040785	Ttc3	6.57598e-12	1.08622e-09	1.13019	1.13019	551.896	488.322
Kcnf1	ENSMUSG00000051726	Kcnf1	6.67975e-12	1.09401e-09	1.28792	1.28792	83.2351	64.6277
Rps3a1	ENSMUSG00000028081	Rps3a1	7.12795e-12	1.1576e-09	0.921458	-1.08524	776.731	842.937
Ttr	ENSMUSG00000061808	Ttr	7.42874e-12	1.1964e-09	0.585834	-1.70697	88.5068	151.078
Rpl28	ENSMUSG00000030432	Rpl28	8.87297e-12	1.41718e-09	0.912233	-1.09621	789.601	865.569
Kalrn	ENSMUSG00000061751	Kalrn	1.58673e-11	2.51354e-09	0.855396	-1.16905	241.234	282.014
Uqcr11	ENSMUSG00000020163	Uqcr11	1.62994e-11	2.561e-09	0.912436	-1.09597	717.393	786.239
Rpl35	ENSMUSG00000062997	Rpl35	1.66503e-11	2.59503e-09	0.908999	-1.10011	481.88	530.121
Gnb5	ENSMUSG00000032192	Gnb5	1.68822e-11	2.61013e-09	1.25347	1.25347	152.998	122.06
Diras2	ENSMUSG00000047842	Diras2	1.91075e-11	2.92002e-09	0.828945	-1.20635	155.115	187.123
Hint1	ENSMUSG00000020267	Hint1	1.91888e-11	2.92002e-09	0.900963	-1.10992	656.366	728.517
Bdnf	ENSMUSG00000048482	Bdnf	2.13211e-11	3.21916e-09	1.44677	1.44677	45.5246	31.4664
Npas4	ENSMUSG00000045903	Npas4	2.18497e-11	3.27339e-09	1	1	1	1
Rpl8	ENSMUSG00000003970	Rpl8	2.29653e-11	3.41405e-09	0.90736	-1.1021	655.887	722.852
Gm10076	ENSMUSG00000060143	Gm10076	2.4491e-11	3.61308e-09	0.824413	-1.21298	248.373	301.273
Midn	ENSMUSG00000035621	Midn	2.6247e-11	3.8428e-09	1	1	1	1
Psd	ENSMUSG00000037126	Psd	3.83276e-11	5.56932e-09	1.14372	1.14372	379.41	331.734
Fam171a1	ENSMUSG00000050530	Fam171a1	3.88608e-11	5.60466e-09	1.42942	1.42942	63.1774	44.198
Rpl11	ENSMUSG00000059291	Rpl11	3.98196e-11	5.7004e-09	0.908214	-1.10106	825.324	908.734
Mrtfb	ENSMUSG00000009569	Mrtfb	4.24897e-11	5.99645e-09	1.18859	1.18859	147.969	124.491
Nr4a3	ENSMUSG00000028341	Nr4a3	4.25082e-11	5.99645e-09	1	1	1	1
Rpl23	ENSMUSG00000071415	Rpl23	5.28774e-11	7.40514e-09	1.1634	1.1634	533.71	458.752
Gm42418	ENSMUSG00000098178	.	6.37258e-11	8.86017e-09	1.18858	1.18858	751.597	632.351
Tesc	ENSMUSG00000029359	Tesc	7.65997e-11	1.0574e-08	1.26407	1.26407	160.36	126.86
Mat2a	ENSMUSG00000053907	Mat2a	9.0908e-11	1.24602e-08	1.42784	1.42784	62.3206	43.6466
Syt13	ENSMUSG00000027220	Syt13	9.76349e-11	1.3288e-08	1.18626	1.18626	192.534	162.304
H2afz	ENSMUSG00000037894	.	1.16751e-10	1.57786e-08	0.902126	-1.10849	458.041	507.736
Cacnb1	ENSMUSG00000020882	Cacnb1	1.19028e-10	1.59029e-08	1.28031	1.28031	81.3827	63.5647
Ndufa5	ENSMUSG00000023089	Ndufa5	1.19317e-10	1.59029e-08	0.904448	-1.10565	461.961	510.766
Arpp19	ENSMUSG00000007656	Arpp19	1.38584e-10	1.83443e-08	0.908366	-1.10088	598.513	658.89
Cadm1	ENSMUSG00000032076	Cadm1	1.48359e-10	1.95046e-08	1.29449	1.29449	114.907	88.7667
Cdkn1a	ENSMUSG00000023067	Cdkn1a	1.64978e-10	2.1543e-08	1	1	1	1
R3hdm4	ENSMUSG00000035781	R3hdm4	1.87832e-10	2.42054e-08	1.23678	1.23678	149.014	120.485
Rbm3	ENSMUSG00000031167	Rbm3	1.87872e-10	2.42054e-08	0.849432	-1.17726	148.757	175.126
Zdhhc14	ENSMUSG00000034265	Zdhhc14	1.99973e-10	2.55669e-08	29.0902	29.0902	29.0902	1
Lratd1	ENSMUSG00000020607	Lratd1	2.01085e-10	2.55669e-08	1.38382	1.38382	65.0974	47.0419
Smarca2	ENSMUSG00000024921	Smarca2	2.16944e-10	2.7403e-08	1.18577	1.18577	197.444	166.511
Ndufs5	ENSMUSG00000028648	Ndufs5	2.25862e-10	2.83442e-08	0.92279	-1.08367	534.212	578.909
Lmo4	ENSMUSG00000028266	Lmo4	2.83097e-10	3.52976e-08	1.22966	1.22966	346.44	281.735
Kctd1	ENSMUSG00000036225	Kctd1	3.49254e-10	4.32672e-08	1.30866	1.30866	89.9802	68.7574
Hsph1	ENSMUSG00000029657	Hsph1	3.54101e-10	4.35883e-08	1.15081	1.15081	209.739	182.252
Rps10	ENSMUSG00000052146	Rps10	4.30574e-10	5.26663e-08	0.910909	-1.0978	729.54	800.892
Trib2	ENSMUSG00000020601	Trib2	5.55933e-10	6.7572e-08	23.5177	23.5177	23.5177	1
Lrrtm2	ENSMUSG00000071862	Lrrtm2	6.21859e-10	7.51129e-08	29.6081	29.6081	29.6081	1
Rpl30	ENSMUSG00000058600	Rpl30	6.28404e-10	7.54319e-08	0.911899	-1.09661	859.217	942.228
Dnajb1	ENSMUSG00000005483	Dnajb1	8.12202e-10	9.68926e-08	1.30583	1.30583	79.5699	60.9344
Madd	ENSMUSG00000040687	Madd	8.51798e-10	1.00993e-07	1.18522	1.18522	132.054	111.418
Bace2	ENSMUSG00000040605	Bace2	8.76673e-10	1.03308e-07	1	1	1	1
Rasl11b	ENSMUSG00000049907	Rasl11b	9.49328e-10	1.11192e-07	0.784402	-1.27486	62.9092	80.2003
Nectin1	ENSMUSG00000032012	Nectin1	1.06815e-09	1.24356e-07	28.697	28.697	28.697	1
Ndufb1-ps	ENSMUSG00000113902	Ndufb1-ps	1.11107e-09	1.28578e-07	0.896607	-1.11532	460.534	513.641
Dusp5	ENSMUSG00000034765	Dusp5	1.17085e-09	1.34689e-07	1	1	1	1
Atp6v1f	ENSMUSG00000004285	Atp6v1f	1.40412e-09	1.60568e-07	0.883609	-1.13172	363.546	411.433
Atp5e	ENSMUSG00000016252	Atp5e	1.52077e-09	1.72885e-07	0.925561	-1.08043	883.021	954.039
Micos13	ENSMUSG00000049760	Micos13	1.71753e-09	1.93145e-07	0.848537	-1.1785	175.726	207.093
Pcdh20	ENSMUSG00000050505	Pcdh20	1.71898e-09	1.93145e-07	0.0372084	-26.8756	1	26.8756
Fosb	ENSMUSG00000003545	Fosb	1.7365e-09	1.93986e-07	1	1	1	1
Per2	ENSMUSG00000055866	Per2	1.77002e-09	1.96594e-07	1	1	1	1
Ier2	ENSMUSG00000053560	Ier2	2.04193e-09	2.25499e-07	1	1	1	1
Trib1	ENSMUSG00000032501	Trib1	2.10225e-09	2.30842e-07	1	1	1	1
Ttyh3	ENSMUSG00000036565	Ttyh3	2.18744e-09	2.38839e-07	1.25009	1.25009	88.4103	70.7231
Plppr2	ENSMUSG00000040563	Plppr2	2.79681e-09	3.03658e-07	1.29499	1.29499	130.072	100.443
Hpcal4	ENSMUSG00000046093	Hpcal4	2.83377e-09	3.05953e-07	1.18928	1.18928	370.746	311.739
Ccnd2	ENSMUSG00000000184	Ccnd2	2.97887e-09	3.19831e-07	1.6502	1.6502	30.7271	18.6203
Map1b	ENSMUSG00000052727	Map1b	2.9977e-09	3.20075e-07	1.11774	1.11774	372.593	333.343
Sept4	ENSMUSG00000020486	.	3.18651e-09	3.36926e-07	0.78858	-1.2681	95.1355	120.641
Rps13	ENSMUSG00000090862	Rps13	3.19039e-09	3.36926e-07	0.916721	-1.09084	673.942	735.166
Pak7	ENSMUSG00000039913	Pak7	3.59479e-09	3.7757e-07	0.685594	-1.45859	40.1952	58.6283
Atpif1	ENSMUSG00000054428	Atpif1	3.74007e-09	3.90706e-07	0.916817	-1.09073	754.674	823.146
Eef1a1	ENSMUSG00000037742	Eef1a1	3.82643e-09	3.97579e-07	1.09898	1.09898	1397.91	1272
Arpc5	ENSMUSG00000008475	Arpc5	5.08822e-09	5.25855e-07	1.19996	1.19996	97.0369	80.8666
Rin1	ENSMUSG00000024883	Rin1	5.15897e-09	5.30331e-07	1.28706	1.28706	36.0919	28.0422
Ndufa3	ENSMUSG00000035674	Ndufa3	6.24521e-09	6.3754e-07	0.904954	-1.10503	418.411	462.356
Ndufa6	ENSMUSG00000022450	Ndufa6	6.26786e-09	6.3754e-07	0.912995	-1.0953	487.096	533.514
Pja1	ENSMUSG00000034403	Pja1	6.37644e-09	6.45189e-07	1.16043	1.16043	177.495	152.956
Ndfip2	ENSMUSG00000053253	Ndfip2	6.68291e-09	6.72677e-07	1.23672	1.23672	124.882	100.978
Zmat4	ENSMUSG00000037492	Zmat4	6.91426e-09	6.92357e-07	0.0352514	-28.3676	1	28.3676
Rps6ka2	ENSMUSG00000023809	Rps6ka2	7.11891e-09	7.09175e-07	1.28076	1.28076	37.1955	29.0418
Rpl15	ENSMUSG00000012405	Rpl15	7.30043e-09	7.23529e-07	0.931508	-1.07353	571.096	613.088
Hnrnpa2b1	ENSMUSG00000004980	Hnrnpa2b1	7.68106e-09	7.57368e-07	1.12529	1.12529	305.601	271.575
Uqcc2	ENSMUSG00000024208	Uqcc2	7.76133e-09	7.61398e-07	0.911671	-1.09689	479.903	526.399
Sec14l2	ENSMUSG00000003585	Sec14l2	7.8452e-09	7.65739e-07	28.5307	28.5307	28.5307	1
Fam53b	ENSMUSG00000030956	Fam53b	8.28345e-09	8.03792e-07	22.569	22.569	22.569	1
Hnrnph1	ENSMUSG00000007850	Hnrnph1	8.35901e-09	8.03792e-07	1.17625	1.17625	167.115	142.075
Adgrb2	ENSMUSG00000028782	Adgrb2	8.35984e-09	8.03792e-07	1.12839	1.12839	290.321	257.288
Malat1	ENSMUSG00000092341	Malat1	8.61991e-09	8.24695e-07	1.26329	1.26329	175.364	138.815
Dclk1	ENSMUSG00000027797	Dclk1	9.11492e-09	8.67758e-07	1.12313	1.12313	337.625	300.611
Rbfox2	ENSMUSG00000033565	Rbfox2	9.48689e-09	8.98744e-07	1.28564	1.28564	77.2181	60.0618
Eif4a1	ENSMUSG00000059796	Eif4a1	9.6215e-09	9.07049e-07	1.16708	1.16708	273.885	234.675
Dpf1	ENSMUSG00000030584	Dpf1	1.02914e-08	9.65496e-07	27.9518	27.9518	27.9518	1
Irf2bpl	ENSMUSG00000034168	Irf2bpl	1.13191e-08	1.05677e-06	1.41453	1.41453	54.487	38.5196
Rpl6	ENSMUSG00000029614	Rpl6	1.18279e-08	1.09897e-06	0.921736	-1.08491	630.873	684.44
Fam131a	ENSMUSG00000050821	Fam131a	1.22945e-08	1.13686e-06	1.15218	1.15218	231.656	201.059
St8sia5	ENSMUSG00000025425	St8sia5	1.24644e-08	1.14708e-06	1.39123	1.39123	52.9023	38.0257
Epop	ENSMUSG00000043439	Epop	1.4517e-08	1.32965e-06	1.17232	1.17232	156.617	133.596
Plppr4	ENSMUSG00000044667	Plppr4	1.54579e-08	1.40915e-06	1.24769	1.24769	115.328	92.4333
Elfn2	ENSMUSG00000043460	Elfn2	1.5535e-08	1.40953e-06	22.0276	22.0276	22.0276	1
Atp5k	ENSMUSG00000050856	Atp5k	1.64514e-08	1.4857e-06	0.916727	-1.09084	714.139	779.009
Lrfn2	ENSMUSG00000040490	Lrfn2	1.70609e-08	1.53358e-06	1	1	1	1
Dlg3	ENSMUSG00000000881	Dlg3	2.01152e-08	1.79975e-06	1.27367	1.27367	128.565	100.94
Zdhhc8	ENSMUSG00000060166	Zdhhc8	2.38967e-08	2.12824e-06	0.865833	-1.15496	114.907	132.713
Elob	ENSMUSG00000055839	Elob	2.55014e-08	2.25799e-06	0.947105	-1.05585	786.793	830.735
Sbk1	ENSMUSG00000042978	Sbk1	2.55872e-08	2.25799e-06	27.9759	27.9759	27.9759	1
Tmem198	ENSMUSG00000051703	Tmem198	2.6867e-08	2.36015e-06	1.24806	1.24806	101.847	81.6047
Pcdh8	ENSMUSG00000036422	Pcdh8	2.85293e-08	2.49483e-06	1.25756	1.25756	38.9431	30.9672
Cd34	ENSMUSG00000016494	Cd34	2.91375e-08	2.53654e-06	0.819192	-1.22071	66.596	81.2947
Dlgap4	ENSMUSG00000061689	Dlgap4	3.07894e-08	2.66683e-06	1.16401	1.16401	192.966	165.777
Ptk2	ENSMUSG00000022607	Ptk2	3.09101e-08	2.66683e-06	1.19966	1.19966	96.167	80.1616
Gpr68	ENSMUSG00000047415	Gpr68	3.28735e-08	2.82361e-06	1	1	1	1
Sun1	ENSMUSG00000036817	Sun1	3.49855e-08	2.99172e-06	0.796593	-1.25535	54.4971	68.4127
Ssbp3	ENSMUSG00000061887	Ssbp3	3.85256e-08	3.27994e-06	1.1905	1.1905	79.5846	66.8499
Spred2	ENSMUSG00000045671	Spred2	3.88581e-08	3.28578e-06	1.33568	1.33568	61.8271	46.2888
Ephb3	ENSMUSG00000005958	Ephb3	3.89342e-08	3.28578e-06	1	1	1	1
Pla2g4e	ENSMUSG00000050211	Pla2g4e	4.28152e-08	3.59759e-06	1	1	1	1
Smad3	ENSMUSG00000032402	Smad3	4.46594e-08	3.73631e-06	1.26395	1.26395	35.2301	27.8731
Mapk11	ENSMUSG00000053137	Mapk11	4.82511e-08	4.0194e-06	1.32072	1.32072	47.501	35.966
Sowaha	ENSMUSG00000044352	Sowaha	5.6372e-08	4.67573e-06	1.29783	1.29783	75.8901	58.4745
Cox6b1	ENSMUSG00000036751	Cox6b1	5.77875e-08	4.75557e-06	0.924775	-1.08134	685.865	741.656
Mef2d	ENSMUSG00000001419	Mef2d	5.78267e-08	4.75557e-06	1.16778	1.16778	131.658	112.742
Mt3	ENSMUSG00000031760	Mt3	5.91536e-08	4.84408e-06	0.939109	-1.06484	1505.19	1602.79
Ppp1r37	ENSMUSG00000051403	Ppp1r37	6.03058e-08	4.9176e-06	1.23638	1.23638	79.2164	64.0714
Kctd12	ENSMUSG00000098557	Kctd12	6.56287e-08	5.32916e-06	1.22256	1.22256	33.618	27.4979
Prex1	ENSMUSG00000039621	Prex1	6.80284e-08	5.50091e-06	1.21962	1.21962	117.366	96.2318
Neurod6	ENSMUSG00000037984	Neurod6	7.98243e-08	6.42785e-06	1.28748	1.28748	38.7057	30.063
Rpl41	ENSMUSG00000093674	Rpl41	8.82328e-08	7.07546e-06	0.941482	-1.06215	1816.59	1929.5
Vxn	ENSMUSG00000067879	Vxn	1.05115e-07	8.3944e-06	1.20922	1.20922	184.063	152.216
Selenom	ENSMUSG00000075702	Selenom	1.05742e-07	8.40979e-06	0.896288	-1.11571	207.606	231.628
Tmem256	ENSMUSG00000070394	Tmem256	1.08475e-07	8.55924e-06	0.893957	-1.11862	200.869	224.697
Ostc	ENSMUSG00000041084	Ostc	1.08507e-07	8.55924e-06	1.25539	1.25539	62.4454	49.7418
Tyro3	ENSMUSG00000027298	Tyro3	1.11042e-07	8.72358e-06	1.2206	1.2206	147.144	120.55
Tmem223	ENSMUSG00000117924	Tmem223	1.24576e-07	9.74716e-06	0.840454	-1.18983	90.0708	107.169
Vasn	ENSMUSG00000039646	Vasn	1.25937e-07	9.81391e-06	1	1	1	1
Itm2c	ENSMUSG00000026223	Itm2c	1.29038e-07	1.00152e-05	1.06941	1.06941	852.946	797.586
Tubb2a	ENSMUSG00000058672	Tubb2a	1.33865e-07	1.03483e-05	1.09657	1.09657	381.339	347.756
Arid4a	ENSMUSG00000048118	Arid4a	1.4323e-07	1.10282e-05	1	1	1	1
Cox7b	ENSMUSG00000031231	Cox7b	1.45321e-07	1.11448e-05	0.934677	-1.06989	737.802	789.366
Tpm3	ENSMUSG00000027940	Tpm3	1.49983e-07	1.14568e-05	1.18548	1.18548	120.325	101.499
Nop10	ENSMUSG00000027133	Nop10	1.53401e-07	1.1616e-05	0.880791	-1.13534	196.021	222.551
Cacng2	ENSMUSG00000019146	Cacng2	1.53489e-07	1.1616e-05	1.35225	1.35225	47.3187	34.9926
Cdh22	ENSMUSG00000053166	Cdh22	1.53871e-07	1.1616e-05	1.2498	1.2498	41.1347	32.913
Gprin1	ENSMUSG00000069227	Gprin1	1.56019e-07	1.17324e-05	1.26181	1.26181	84.7194	67.1412
Mrpl57	ENSMUSG00000021967	Mrpl57	1.57943e-07	1.18311e-05	0.832761	-1.20082	92.0818	110.574
Rasd1	ENSMUSG00000049892	Rasd1	1.61077e-07	1.20192e-05	1	1	1	1
Rgs20	ENSMUSG00000002459	Rgs20	1.67649e-07	1.24615e-05	1.28568	1.28568	32.9731	25.6465
Cfap52	ENSMUSG00000020904	Cfap52	1.87582e-07	1.38897e-05	1	1	1	1
Lrrn2	ENSMUSG00000026443	Lrrn2	1.91419e-07	1.41197e-05	1.24543	1.24543	79.9701	64.2109
Zfr	ENSMUSG00000022201	Zfr	1.97551e-07	1.45166e-05	1.12719	1.12719	249.756	221.575
Arpc2	ENSMUSG00000006304	Arpc2	2.03652e-07	1.49083e-05	1.11558	1.11558	219.725	196.96
Cep170b	ENSMUSG00000072825	Cep170b	2.09352e-07	1.52144e-05	1.24727	1.24727	77.9453	62.4927
Uqcr10	ENSMUSG00000059534	Uqcr10	2.09408e-07	1.52144e-05	0.935467	-1.06898	651.161	696.082
Sertad1	ENSMUSG00000008384	Sertad1	2.15966e-07	1.56321e-05	25.8027	25.8027	25.8027	1
Pvalb	ENSMUSG00000005716	Pvalb	2.20062e-07	1.58691e-05	0.777692	-1.28586	170.373	219.075
Jund	ENSMUSG00000071076	Jund	2.3495e-07	1.68797e-05	1.17822	1.17822	189.106	160.501
Prrt1	ENSMUSG00000015476	Prrt1	2.36165e-07	1.69042e-05	1.18807	1.18807	152.097	128.02
Stx1a	ENSMUSG00000007207	Stx1a	2.39923e-07	1.71098e-05	1.11688	1.11688	256.237	229.422
Trp53i11	ENSMUSG00000068735	Trp53i11	2.45303e-07	1.74292e-05	1.37531	1.37531	59.2914	43.1114
Naa38	ENSMUSG00000059278	Naa38	2.5114e-07	1.77785e-05	0.874577	-1.14341	203.165	232.301
Dlg4	ENSMUSG00000020886	Dlg4	2.53322e-07	1.78675e-05	1.15712	1.15712	122.431	105.807
Hivep2	ENSMUSG00000015501	Hivep2	2.55458e-07	1.79526e-05	1.17694	1.17694	116.151	98.6891
Ndufc1	ENSMUSG00000037152	Ndufc1	2.58463e-07	1.8098e-05	0.92173	-1.08492	470.447	510.396
Pdia4	ENSMUSG00000025823	Pdia4	2.84151e-07	1.98249e-05	1	1	1	1
Pigp	ENSMUSG00000022940	Pigp	3.00637e-07	2.08997e-05	0.728893	-1.37194	44.4894	61.0369
Numbl	ENSMUSG00000063160	Numbl	3.26245e-07	2.25986e-05	1.31817	1.31817	72.6996	55.1519
Myt1l	ENSMUSG00000061911	Myt1l	3.37649e-07	2.3305e-05	1.17892	1.17892	139.29	118.15
Ndufa7	ENSMUSG00000041881	Ndufa7	3.47564e-07	2.3904e-05	0.929698	-1.07562	349.703	376.146
Scg2	ENSMUSG00000050711	Scg2	3.4993e-07	2.39814e-05	1.19336	1.19336	162.733	136.366
Hivep1	ENSMUSG00000021366	Hivep1	3.68483e-07	2.51636e-05	1.22593	1.22593	31.6887	25.8488
Calhm2	ENSMUSG00000033033	Calhm2	3.75309e-07	2.55395e-05	1	1	1	1
Lrrk2	ENSMUSG00000036273	Lrrk2	4.22463e-07	2.86198e-05	1.28307	1.28307	33.4982	26.1079
Gse1	ENSMUSG00000031822	Gse1	4.23536e-07	2.86198e-05	1.33249	1.33249	30.6297	22.9868
Ddit4l	ENSMUSG00000046818	Ddit4l	4.45009e-07	2.98705e-05	0.734997	-1.36055	41.1347	55.9658
Lpgat1	ENSMUSG00000026623	Lpgat1	4.45136e-07	2.98705e-05	1.16076	1.16076	99.2266	85.4841
Tuba1b	ENSMUSG00000023004	Tuba1b	4.54951e-07	3.04235e-05	1.08983	1.08983	538.22	493.857
Pamr1	ENSMUSG00000027188	Pamr1	4.75393e-07	3.16809e-05	0.035794	-27.9377	1	27.9377
Lzts3	ENSMUSG00000037703	Lzts3	4.81472e-07	3.19757e-05	1.30035	1.30035	70.771	54.4248
Rassf3	ENSMUSG00000025795	Rassf3	4.90535e-07	3.24661e-05	0.775087	-1.29018	26.7066	34.4563
Tub	ENSMUSG00000031028	Tub	5.11321e-07	3.37263e-05	1.3004	1.3004	67.1253	51.6189
Sf3b5	ENSMUSG00000078348	Sf3b5	5.26105e-07	3.44401e-05	0.870822	-1.14834	131.488	150.992
Dbi	ENSMUSG00000026385	Dbi	5.26525e-07	3.44401e-05	0.890208	-1.12333	324.231	364.219
Actn1	ENSMUSG00000015143	Actn1	5.2749e-07	3.44401e-05	1.2785	1.2785	63.0128	49.2864
Ddb1	ENSMUSG00000024740	Ddb1	5.60763e-07	3.64893e-05	1.1818	1.1818	122.004	103.236
Hsp90aa1	ENSMUSG00000021270	Hsp90aa1	5.65872e-07	3.66982e-05	1.06968	1.06968	1033.2	965.888
Camk2n1	ENSMUSG00000046447	Camk2n1	5.68647e-07	3.67548e-05	1.08484	1.08484	2631.62	2425.81
Ldb2	ENSMUSG00000039706	Ldb2	5.92145e-07	3.8146e-05	28.0019	28.0019	28.0019	1
Hs3st1	ENSMUSG00000051022	Hs3st1	6.16244e-07	3.95665e-05	0.039569	-25.2723	1	25.2723
mt-Nd1	ENSMUSG00000064341	mt-Nd1	6.63309e-07	4.24474e-05	0.944484	-1.05878	10579	11200.9
Vti1b	ENSMUSG00000021124	Vti1b	6.91523e-07	4.41068e-05	1.10214	1.10214	287.563	260.913
Cdk5r1	ENSMUSG00000048895	Cdk5r1	7.06552e-07	4.49172e-05	1.11875	1.11875	252.809	225.974
Nrxn2	ENSMUSG00000033768	Nrxn2	7.75846e-07	4.90258e-05	1.14793	1.14793	144.734	126.083
Rheb	ENSMUSG00000028945	Rheb	7.76254e-07	4.90258e-05	1.13004	1.13004	203.965	180.494
Arl4d	ENSMUSG00000034936	Arl4d	7.91853e-07	4.9848e-05	1	1	1	1
Rybp	ENSMUSG00000072872	Rybp	8.01645e-07	5.03006e-05	25.8744	25.8744	25.8744	1
Pcsk1	ENSMUSG00000021587	Pcsk1	8.09846e-07	5.06508e-05	1	1	1	1
Cacng3	ENSMUSG00000066189	Cacng3	8.33994e-07	5.19928e-05	1.13376	1.13376	187.249	165.157
Cox5a	ENSMUSG00000000088	Cox5a	8.47052e-07	5.25045e-05	0.925576	-1.08041	639.769	691.211
Mpc1	ENSMUSG00000023861	Mpc1	8.47635e-07	5.25045e-05	0.913045	-1.09524	368.612	403.718
Metrnl	ENSMUSG00000039208	Metrnl	8.92819e-07	5.51266e-05	1	1	1	1
Dyrk2	ENSMUSG00000028630	Dyrk2	8.96986e-07	5.52075e-05	1.21933	1.21933	30.9119	25.3515
Traf3	ENSMUSG00000021277	Traf3	9.4944e-07	5.82504e-05	1	1	1	1
Acot5	ENSMUSG00000042540	Acot5	9.61621e-07	5.8811e-05	1	1	1	1
Tacc1	ENSMUSG00000065954	Tacc1	1.04187e-06	6.35178e-05	1.19853	1.19853	118.428	98.8108
Actn4	ENSMUSG00000054808	Actn4	1.19799e-06	7.28061e-05	1.28492	1.28492	66.035	51.3922
Palmd	ENSMUSG00000033377	Palmd	1.21394e-06	7.35439e-05	1	1	1	1
Pde10a	ENSMUSG00000023868	Pde10a	1.23602e-06	7.4648e-05	27.8021	27.8021	27.8021	1
Fis1	ENSMUSG00000019054	Fis1	1.24389e-06	7.48891e-05	0.902261	-1.10833	358.76	397.624
Rpl18	ENSMUSG00000059070	Rpl18	1.29863e-06	7.7942e-05	0.930586	-1.07459	436.351	468.899
Tnfrsf21	ENSMUSG00000023915	Tnfrsf21	1.34878e-06	8.07015e-05	1.28915	1.28915	41.4942	32.1873
Lars2	ENSMUSG00000035202	Lars2	1.35579e-06	8.08701e-05	1.35656	1.35656	57.0695	42.0695
Ulk2	ENSMUSG00000004798	Ulk2	1.38892e-06	8.25918e-05	1.27834	1.27834	64.3393	50.3306
Gm3764	ENSMUSG00000097156	Gm3764	1.39688e-06	8.28103e-05	1.35173	1.35173	66.1118	48.909
Chordc1	ENSMUSG00000001774	Chordc1	1.43272e-06	8.46751e-05	1.14654	1.14654	40.441	35.2722
Mfsd4a	ENSMUSG00000059149	Mfsd4a	1.45654e-06	8.58205e-05	0.793293	-1.26057	26.646	33.5891
Hnrnpu	ENSMUSG00000039630	Hnrnpu	1.51694e-06	8.91077e-05	1.1153	1.1153	204.632	183.476
Cpne6	ENSMUSG00000022212	Cpne6	1.56242e-06	9.1501e-05	1.22883	1.22883	121.797	99.1164
Anxa11	ENSMUSG00000021866	Anxa11	1.59913e-06	9.33678e-05	1.2026	1.2026	40.5065	33.6824
Ier5l	ENSMUSG00000089762	Ier5l	1.6291e-06	9.48312e-05	1.22982	1.22982	36.4259	29.6188
Tspan3	ENSMUSG00000032324	Tspan3	1.69149e-06	9.81672e-05	1.12742	1.12742	338.22	299.996
Mpp2	ENSMUSG00000017314	Mpp2	1.72059e-06	9.95571e-05	1.25954	1.25954	47.2502	37.5138
Ptprn	ENSMUSG00000026204	Ptprn	1.7468e-06	0.000100772	1.09144	1.09144	459.737	421.221
Scn3b	ENSMUSG00000049281	Scn3b	1.77367e-06	0.000102018	1.36473	1.36473	52.9395	38.7912
Ptpn5	ENSMUSG00000030854	Ptpn5	1.7894e-06	0.000102617	1.09802	1.09802	198.591	180.864
Tuba4a	ENSMUSG00000026202	Tuba4a	1.80929e-06	0.000103451	1.09001	1.09001	569.712	522.669
Ldhb	ENSMUSG00000030246	Ldhb	1.85586e-06	0.0001058	0.93374	-1.07096	801.579	858.46
Gsg1l	ENSMUSG00000046182	Gsg1l	1.9579e-06	0.000111289	1.19227	1.19227	79.7199	66.864
Vps28	ENSMUSG00000115987	Vps28	1.97774e-06	0.000112087	0.870631	-1.14859	140.225	161.061
Ndufa11	ENSMUSG00000002379	Ndufa11	2.0126e-06	0.000113729	0.927185	-1.07853	353.713	381.491
Cct7	ENSMUSG00000030007	Cct7	2.04431e-06	0.000115185	1.15456	1.15456	178.453	154.564
Psd3	ENSMUSG00000030465	Psd3	2.05799e-06	0.000115618	1.14166	1.14166	180.677	158.258
Phyhip	ENSMUSG00000003469	Phyhip	2.11003e-06	0.000117933	1.29947	1.29947	59.2747	45.6144
Sptbn2	ENSMUSG00000067889	Sptbn2	2.1114e-06	0.000117933	1.11111	1.11111	377.366	339.63
Celf5	ENSMUSG00000034818	Celf5	2.19482e-06	0.00012224	1.16985	1.16985	134.817	115.243
Nhsl2	ENSMUSG00000079481	Nhsl2	2.21425e-06	0.000122967	1	1	1	1
Sec61g	ENSMUSG00000078974	Sec61g	2.26237e-06	0.00012527	0.888437	-1.12557	263.437	296.517
Cbln2	ENSMUSG00000024647	Cbln2	2.2729e-06	0.00012527	1.25228	1.25228	44.4908	35.5277
Eif3k	ENSMUSG00000053565	Eif3k	2.27516e-06	0.00012527	0.894115	-1.11842	203.131	227.187
Mapk6	ENSMUSG00000042688	Mapk6	2.35121e-06	0.000129089	1.24059	1.24059	38.4557	30.998
Taok1	ENSMUSG00000017291	Taok1	2.44438e-06	0.000133824	1.20043	1.20043	81.1178	67.5739
Lsm7	ENSMUSG00000035215	Lsm7	2.49261e-06	0.000136058	0.882643	-1.13296	169.511	192.05
Mcf2l	ENSMUSG00000031442	Mcf2l	2.49926e-06	0.000136058	1.24927	1.24927	75.7791	60.6589
Ndufc2	ENSMUSG00000030647	Ndufc2	2.57895e-06	0.000140002	0.896439	-1.11552	361.042	402.751
Nkain4	ENSMUSG00000027574	Nkain4	2.62097e-06	0.000141885	0.76043	-1.31505	54.7259	71.967
Rpl32	ENSMUSG00000057841	Rpl32	2.70072e-06	0.000145794	0.94888	-1.05387	929.632	979.716
Srsf7	ENSMUSG00000024097	Srsf7	2.77781e-06	0.000149537	1.17645	1.17645	74.81	63.5895
Brinp1	ENSMUSG00000028351	Brinp1	2.81314e-06	0.000151019	0.885247	-1.12963	218.213	246.5
Bcl6	ENSMUSG00000022508	Bcl6	2.88019e-06	0.00015419	1	1	1	1
Pam	ENSMUSG00000026335	Pam	2.89468e-06	0.000154537	1.22457	1.22457	78.849	64.3889
Nab2	ENSMUSG00000025402	Nab2	2.92069e-06	0.000155497	27.5643	27.5643	27.5643	1
Rgs17	ENSMUSG00000019775	Rgs17	2.94781e-06	0.000156509	1.17587	1.17587	39.4508	33.5503
Lrp8	ENSMUSG00000028613	Lrp8	2.96353e-06	0.000156913	26.5055	26.5055	26.5055	1
Vmp1	ENSMUSG00000018171	Vmp1	2.97557e-06	0.00015712	0.85548	-1.16893	178.102	208.19
Mbnl2	ENSMUSG00000022139	Mbnl2	3.11056e-06	0.0001638	1.14572	1.14572	153.784	134.224
Mettl7a1	ENSMUSG00000054619	Mettl7a1	3.12262e-06	0.000163989	8.67022	8.67022	8.67022	1
Pgp	ENSMUSG00000043445	Pgp	3.23023e-06	0.000169123	1.14256	1.14256	122.353	107.087
Ndrg3	ENSMUSG00000027634	Ndrg3	3.2379e-06	0.000169123	0.909335	-1.0997	423.962	466.232
1700016P03Rik	ENSMUSG00000085609	1700016P03Rik	3.3449e-06	0.000174241	1	1	1	1
Tpm4	ENSMUSG00000031799	Tpm4	3.4354e-06	0.000178475	1	1	1	1
Ankrd63	ENSMUSG00000078137	Ankrd63	3.46041e-06	0.000179292	1	1	1	1
Spry2	ENSMUSG00000022114	Spry2	3.49308e-06	0.000180459	27.3111	27.3111	27.3111	1
Cbarp	ENSMUSG00000035640	Cbarp	3.50161e-06	0.000180459	1.11434	1.11434	198.421	178.062
Rabac1	ENSMUSG00000003380	Rabac1	3.53259e-06	0.000181572	0.912978	-1.09532	301.456	330.19
Celf3	ENSMUSG00000028137	Celf3	3.60964e-06	0.00018504	1.23403	1.23403	36.7287	29.7633
Cck	ENSMUSG00000032532	Cck	3.69723e-06	0.000189028	1.05536	1.05536	2022.35	1916.27
Sbno1	ENSMUSG00000038095	Sbno1	3.76176e-06	0.00019182	1.21186	1.21186	75.8857	62.6193
Igsf9b	ENSMUSG00000034275	Igsf9b	3.86695e-06	0.000196665	1.25171	1.25171	43.238	34.5432
Rere	ENSMUSG00000039852	Rere	4.00945e-06	0.000203377	1.27484	1.27484	68.9052	54.0499
Prag1	ENSMUSG00000050271	Prag1	4.11087e-06	0.000207976	27.0792	27.0792	27.0792	1
Nenf	ENSMUSG00000037499	Nenf	4.14563e-06	0.000209187	0.897185	-1.1146	246.252	274.472
Ramp1	ENSMUSG00000034353	Ramp1	4.38958e-06	0.000220919	0.892084	-1.12097	196.327	220.077
Nedd4l	ENSMUSG00000024589	Nedd4l	4.40528e-06	0.000221134	1.12114	1.12114	79.2471	70.6845
Pdzd11	ENSMUSG00000015668	Pdzd11	4.42612e-06	0.000221604	0.743777	-1.34449	35.3066	47.4694
Ntpcr	ENSMUSG00000031851	Ntpcr	4.47107e-06	0.000223276	0.765265	-1.30674	37.5648	49.0874
Ptma	ENSMUSG00000026238	Ptma	4.54963e-06	0.000226614	1.09888	1.09888	404.667	368.253
Lmtk2	ENSMUSG00000038970	Lmtk2	4.72845e-06	0.000234915	0.841623	-1.18818	69.37	82.424
Lrrtm1	ENSMUSG00000060780	Lrrtm1	4.81389e-06	0.000238315	1.33065	1.33065	54.0024	40.5835
Zmiz1	ENSMUSG00000007817	Zmiz1	4.82155e-06	0.000238315	1.28847	1.28847	57.8309	44.8834
Klf13	ENSMUSG00000052040	Klf13	4.8954e-06	0.000240931	1.19235	1.19235	85.6823	71.86
Rhot2	ENSMUSG00000025733	Rhot2	4.8994e-06	0.000240931	1.21608	1.21608	39.3012	32.3179
Klhl3	ENSMUSG00000014164	Klhl3	5.11428e-06	0.000250859	24.1124	24.1124	24.1124	1
Snhg20	ENSMUSG00000086859	Snhg20	5.179e-06	0.000253391	0.828916	-1.20639	66.9477	80.7654
Chchd10	ENSMUSG00000049422	Chchd10	5.44048e-06	0.000265346	0.942478	-1.06103	753.678	799.677
Bhlhb9	ENSMUSG00000072964	Bhlhb9	5.45419e-06	0.000265346	1.24024	1.24024	56.3224	45.4125
2410006H16Rik	ENSMUSG00000086841	2410006H16Rik	5.46455e-06	0.000265346	0.854544	-1.17022	79.7199	93.2894
Cops9	ENSMUSG00000073616	Cops9	5.48415e-06	0.000265631	0.915815	-1.09192	440.749	481.264
Grm2	ENSMUSG00000023192	Grm2	5.66869e-06	0.000273883	0.820331	-1.21902	25.4641	31.0412
Pdgfb	ENSMUSG00000000489	Pdgfb	5.74485e-06	0.00027687	22.9085	22.9085	22.9085	1
Cotl1	ENSMUSG00000031827	Cotl1	5.76132e-06	0.000276974	1.26052	1.26052	29.9786	23.7827
Ptgs2	ENSMUSG00000032487	Ptgs2	5.94848e-06	0.000285261	1	1	1	1
Adra2c	ENSMUSG00000045318	Adra2c	6.33643e-06	0.000302747	27.0305	27.0305	27.0305	1
Socs7	ENSMUSG00000038485	Socs7	6.34443e-06	0.000302747	1.18832	1.18832	31.4014	26.4251
Cox14	ENSMUSG00000023020	Cox14	6.50109e-06	0.000309391	0.929285	-1.0761	247.735	266.587
Srsf3	ENSMUSG00000071172	Srsf3	6.51568e-06	0.000309391	1.12643	1.12643	118.498	105.198
Zfp560	ENSMUSG00000045519	Zfp560	6.61108e-06	0.000313151	0.791548	-1.26335	27.1487	34.2983
Abhd6	ENSMUSG00000025277	Abhd6	6.82349e-06	0.000321	1.27008	1.27008	65.523	51.5896
Rab4a	ENSMUSG00000019478	Rab4a	6.82479e-06	0.000321	0.777796	-1.28568	41.2005	52.9708
Kmt2a	ENSMUSG00000002028	Kmt2a	6.82661e-06	0.000321	1.20915	1.20915	34.6848	28.6852
Srcin1	ENSMUSG00000038453	Srcin1	7.01985e-06	0.000328839	1.16441	1.16441	93.6063	80.3893
Fbxo34	ENSMUSG00000037536	Fbxo34	7.04217e-06	0.000328839	0.843592	-1.18541	52.9439	62.7601
Lrrc8b	ENSMUSG00000070639	Lrrc8b	7.04437e-06	0.000328839	0.858583	-1.16471	87.1171	101.466
AW047730	ENSMUSG00000097428	AW047730	7.09915e-06	0.000330598	0.805822	-1.24097	49.8757	61.8942
Strn4	ENSMUSG00000030374	Strn4	7.26961e-06	0.000337722	1.09059	1.09059	185.715	170.288
Ntrk3	ENSMUSG00000059146	Ntrk3	7.36937e-06	0.000341536	1.15443	1.15443	88.054	76.2748
Pitpnm2	ENSMUSG00000029406	Pitpnm2	7.45179e-06	0.000344529	1.20819	1.20819	107.275	88.7902
Cryab	ENSMUSG00000032060	Cryab	7.52471e-06	0.000347071	0.868608	-1.15127	104.674	120.507
Pmch	ENSMUSG00000035383	Pmch	7.56724e-06	0.000348201	1	1	1	1
Fkbp3	ENSMUSG00000020949	Fkbp3	7.84634e-06	0.000360186	0.90999	-1.09891	283.096	311.098
Mdh1	ENSMUSG00000020321	Mdh1	7.88348e-06	0.000361033	0.945035	-1.05816	1058.65	1120.22
Kcng1	ENSMUSG00000074575	Kcng1	7.98298e-06	0.000364726	1	1	1	1
Anks1b	ENSMUSG00000058589	Anks1b	8.0918e-06	0.000368242	1.13397	1.13397	191.225	168.633
0610009L18Rik	ENSMUSG00000043644	0610009L18Rik	8.09805e-06	0.000368242	1	1	1	1
Dyrk3	ENSMUSG00000016526	Dyrk3	8.27274e-06	0.000375303	1	1	1	1
Ptpn1	ENSMUSG00000027540	Ptpn1	8.36446e-06	0.000378575	24.245	24.245	24.245	1
Dnaja1	ENSMUSG00000028410	Dnaja1	8.4425e-06	0.000380803	1.07888	1.07888	344.102	318.943
Slc25a5	ENSMUSG00000016319	Slc25a5	8.4531e-06	0.000380803	0.905409	-1.10447	328.671	363.008
Trnp1	ENSMUSG00000056596	Trnp1	8.75958e-06	0.000393197	0.888543	-1.12544	145.987	164.3
Ndufs3	ENSMUSG00000005510	Ndufs3	8.76891e-06	0.000393197	0.898573	-1.11288	224.441	249.775
Ywhab	ENSMUSG00000018326	Ywhab	8.79093e-06	0.000393272	1.06453	1.06453	634.654	596.181
Rbfox1	ENSMUSG00000008658	Rbfox1	8.9016e-06	0.000397303	1.23318	1.23318	36.4733	29.5766
Rpl19	ENSMUSG00000017404	Rpl19	9.00259e-06	0.000400885	0.953617	-1.04864	915.204	959.719
Sec14l1	ENSMUSG00000020823	Sec14l1	9.05389e-06	0.000402243	0.849354	-1.17737	91.9557	108.265
Fkbp1a	ENSMUSG00000032966	Fkbp1a	9.19035e-06	0.000407369	1.09322	1.09322	820.438	750.478
Fosl2	ENSMUSG00000029135	Fosl2	9.27521e-06	0.000410189	1	1	1	1
Cdk2ap1	ENSMUSG00000029394	Cdk2ap1	9.36154e-06	0.000413062	1.1786	1.1786	103.472	87.7917
Grm5	ENSMUSG00000049583	Grm5	9.41303e-06	0.000414388	1.20366	1.20366	102.964	85.5427
Cyld	ENSMUSG00000036712	Cyld	9.58916e-06	0.000421182	1.21363	1.21363	69.6331	57.3759
Tnfrsf25	ENSMUSG00000024793	Tnfrsf25	9.7325e-06	0.000425572	1	1	1	1
Grin2b	ENSMUSG00000030209	Grin2b	9.7473e-06	0.000425572	1.13957	1.13957	108.379	95.105
Ier3	ENSMUSG00000003541	Ier3	9.75517e-06	0.000425572	17.4062	17.4062	17.4062	1
Rbm28	ENSMUSG00000029701	Rbm28	9.81471e-06	0.000427205	1.21871	1.21871	32.3542	26.5479
Camk1	ENSMUSG00000030272	Camk1	9.88794e-06	0.000429425	1.12348	1.12348	115.815	103.086
Spred3	ENSMUSG00000037239	Spred3	9.92199e-06	0.000429938	1	1	1	1
Opalin	ENSMUSG00000050121	Opalin	1.01276e-05	0.000437866	0.0441877	-22.6307	1	22.6307
Atp6v1e1	ENSMUSG00000019210	Atp6v1e1	1.0385e-05	0.000447992	0.941925	-1.06166	638.346	677.703
Ndufa13	ENSMUSG00000036199	Ndufa13	1.05214e-05	0.000452867	0.942627	-1.06087	710.638	753.891
P4ha1	ENSMUSG00000019916	P4ha1	1.05576e-05	0.000453415	1	1	1	1
Lage3	ENSMUSG00000015289	Lage3	1.0888e-05	0.000466565	0.828639	-1.2068	30.0493	36.2634
Adam19	ENSMUSG00000011256	Adam19	1.10823e-05	0.000473844	1	1	1	1
Rpl34	ENSMUSG00000062006	Rpl34	1.11604e-05	0.000476128	0.944285	-1.059	879.367	931.251
Ehd3	ENSMUSG00000024065	Ehd3	1.13216e-05	0.000481942	1.18105	1.18105	38.9592	32.9869
Ap2m1	ENSMUSG00000022841	Ap2m1	1.16764e-05	0.000495952	0.941385	-1.06227	745.42	791.833
Cirbp	ENSMUSG00000045193	Cirbp	1.18997e-05	0.000504327	0.888547	-1.12543	49.5586	55.7749
Hexa	ENSMUSG00000025232	Hexa	1.19922e-05	0.000507135	1.25677	1.25677	48.5111	38.5998
Atp6ap2	ENSMUSG00000031007	Atp6ap2	1.20988e-05	0.000510526	1.09454	1.09454	233.094	212.961
Romo1	ENSMUSG00000067847	Romo1	1.26912e-05	0.000534357	0.923032	-1.08339	203.676	220.66
Dnajc19	ENSMUSG00000027679	Dnajc19	1.28253e-05	0.000538829	0.87906	-1.13758	102.904	117.061
Eno1	ENSMUSG00000063524	Eno1	1.30638e-05	0.000546563	1.0873	1.0873	297.897	273.978
Stard8	ENSMUSG00000031216	Stard8	1.30659e-05	0.000546563	1.20006	1.20006	43.736	36.445
Pdia3	ENSMUSG00000027248	Pdia3	1.31895e-05	0.000550541	1.13102	1.13102	111.885	98.924
Manf	ENSMUSG00000032575	Manf	1.32982e-05	0.000553882	1.1771	1.1771	94.0738	79.9199
Marcks	ENSMUSG00000069662	Marcks	1.36006e-05	0.000564288	1.14631	1.14631	215.09	187.636
Ncor2	ENSMUSG00000029478	Ncor2	1.36064e-05	0.000564288	1.21117	1.21117	69.1464	57.0908
0610040B10Rik	ENSMUSG00000089889	0610040B10Rik	1.39264e-05	0.000575955	1	1	1	1
Fam43b	ENSMUSG00000078235	Fam43b	1.39474e-05	0.000575955	27.763	27.763	27.763	1
Cckbr	ENSMUSG00000030898	Cckbr	1.45412e-05	0.000599198	1.29121	1.29121	51.593	39.9571
Stim2	ENSMUSG00000039156	Stim2	1.48386e-05	0.000610149	1.26655	1.26655	64.746	51.1198
Ywhae	ENSMUSG00000020849	Ywhae	1.48921e-05	0.00061105	1.0681	1.0681	540.613	506.143
Bcl2	ENSMUSG00000057329	Bcl2	1.54467e-05	0.000630091	1	1	1	1
Dcdc2a	ENSMUSG00000035910	Dcdc2a	1.54605e-05	0.000630091	1	1	1	1
Camkk1	ENSMUSG00000020785	Camkk1	1.54941e-05	0.000630091	1.14379	1.14379	128.909	112.703
Shisa7	ENSMUSG00000053550	Shisa7	1.54974e-05	0.000630091	1.32657	1.32657	56.3104	42.4483
Ndufb11	ENSMUSG00000031059	Ndufb11	1.55192e-05	0.000630091	0.935733	-1.06868	332.351	355.177
Ppp4c	ENSMUSG00000030697	Ppp4c	1.57341e-05	0.000637477	1.16621	1.16621	35.753	30.6574
Nlk	ENSMUSG00000017376	Nlk	1.58945e-05	0.000642392	1.1403	1.1403	106.244	93.1726
Rbm24	ENSMUSG00000038132	Rbm24	1.59218e-05	0.000642392	1	1	1	1
Elavl3	ENSMUSG00000003410	Elavl3	1.5998e-05	0.000644121	1.18018	1.18018	116.847	99.0077
Cbln4	ENSMUSG00000067578	Cbln4	1.63639e-05	0.000657482	24.7414	24.7414	24.7414	1
Kif5a	ENSMUSG00000074657	Kif5a	1.66459e-05	0.000667424	0.935306	-1.06917	468.268	500.657
Cap2	ENSMUSG00000021373	Cap2	1.66812e-05	0.000667456	1.11691	1.11691	200.048	179.109
Rap2a	ENSMUSG00000051615	Rap2a	1.67378e-05	0.000668334	1.17343	1.17343	75.5559	64.3889
Sox11	ENSMUSG00000063632	Sox11	1.69039e-05	0.000673578	1	1	1	1
Mbnl1	ENSMUSG00000027763	Mbnl1	1.70783e-05	0.000679127	1.25727	1.25727	75.2801	59.8757
Tro	ENSMUSG00000025272	Tro	1.77124e-05	0.000702895	1.21281	1.21281	63.6901	52.5145
Stmn3	ENSMUSG00000027581	Stmn3	1.77585e-05	0.000703281	0.939882	-1.06396	997.352	1061.15
Gpr153	ENSMUSG00000042804	Gpr153	1.7888e-05	0.000706962	0.0365075	-27.3916	1	27.3916
Shisa4	ENSMUSG00000041889	Shisa4	1.80485e-05	0.000711849	1.12645	1.12645	127.333	113.039
Ptges3	ENSMUSG00000071072	Ptges3	1.89117e-05	0.000741823	1.16139	1.16139	117.352	101.044
Syt17	ENSMUSG00000058420	Syt17	1.89148e-05	0.000741823	1.39167	1.39167	50.3409	36.1731
Bola1	ENSMUSG00000015943	Bola1	1.89606e-05	0.000741823	0.792678	-1.26155	33.257	41.9552
Tmed4	ENSMUSG00000004394	Tmed4	1.8962e-05	0.000741823	1.15999	1.15999	33.5729	28.9425
Oxld1	ENSMUSG00000039670	Oxld1	1.90575e-05	0.000742851	0.110814	-9.02412	1	9.02412
Lrrc4c	ENSMUSG00000050587	Lrrc4c	1.90881e-05	0.000742851	0.871969	-1.14683	97.8767	112.248
Neto2	ENSMUSG00000036902	Neto2	1.91036e-05	0.000742851	1.16996	1.16996	36.341	31.0617
Spry4	ENSMUSG00000024427	Spry4	1.94889e-05	0.000756309	1	1	1	1
Rpl39	ENSMUSG00000079641	Rpl39	1.98078e-05	0.000767145	0.928147	-1.07742	698.101	752.145
Cxcl10	ENSMUSG00000034855	Cxcl10	2.04985e-05	0.000792308	1	1	1	1
Hnrnpf	ENSMUSG00000042079	Hnrnpf	2.10511e-05	0.000812042	1.24292	1.24292	71.4506	57.4859
Kcnh1	ENSMUSG00000058248	Kcnh1	2.11884e-05	0.000815712	1.181	1.181	34.1317	28.9008
F8a	ENSMUSG00000078317	F8a	2.17126e-05	0.00083328	1.29588	1.29588	28.6001	22.07
Rprml	ENSMUSG00000046215	Rprml	2.1731e-05	0.00083328	1.19445	1.19445	121.094	101.381
Nptx2	ENSMUSG00000059991	Nptx2	2.18307e-05	0.000835446	1.2932	1.2932	49.7941	38.5045
Sipa1l1	ENSMUSG00000042700	Sipa1l1	2.19785e-05	0.00083944	1.12982	1.12982	144.324	127.74
Atp5l	ENSMUSG00000038717	Atp5l	2.21807e-05	0.000845491	0.959681	-1.04201	792.911	826.224
Prdx5	ENSMUSG00000024953	Prdx5	2.28285e-05	0.000868473	0.923001	-1.08342	409.46	443.618
Btbd9	ENSMUSG00000062202	Btbd9	2.32301e-05	0.000882013	1.20936	1.20936	37.5125	31.0185
Fam49a	ENSMUSG00000020589	Fam49a	2.33224e-05	0.000883782	1.18046	1.18046	147.512	124.962
Gm49041	ENSMUSG00000115026	Gm49041	2.43906e-05	0.00092245	1	1	1	1
Ndufb6	ENSMUSG00000071014	Ndufb6	2.46307e-05	0.000928988	0.915004	-1.09289	317.439	346.926
Neu2	ENSMUSG00000079434	Neu2	2.46596e-05	0.000928988	1	1	1	1
Baalc	ENSMUSG00000022296	Baalc	2.53463e-05	0.000953002	1.10078	1.10078	232.024	210.781
2900097C17Rik	ENSMUSG00000102869	2900097C17Rik	2.56199e-05	0.000961417	1.04744	1.04744	894.846	854.315
Mapk8ip1	ENSMUSG00000027223	Mapk8ip1	2.64884e-05	0.000992083	1.11628	1.11628	187.432	167.907
Fam234b	ENSMUSG00000030207	Fam234b	2.67648e-05	0.0010005	1.11616	1.11616	133.593	119.69
Jade2	ENSMUSG00000020387	Jade2	2.68722e-05	0.00100257	26.8118	26.8118	26.8118	1
Ppp3r1	ENSMUSG00000033953	Ppp3r1	2.71586e-05	0.00101131	1.0526	1.0526	810.309	769.818
2210408F21Rik	ENSMUSG00000087380	2210408F21Rik	2.73932e-05	0.00101616	1.39816	1.39816	29.0142	20.7517
Gadd45b	ENSMUSG00000015312	Gadd45b	2.73941e-05	0.00101616	1	1	1	1
Higd1a	ENSMUSG00000038412	Higd1a	2.82188e-05	0.00104475	0.914493	-1.0935	238.487	260.787
Pde2a	ENSMUSG00000110195	Pde2a	2.85133e-05	0.00105363	1.14624	1.14624	210.215	183.395
Wls	ENSMUSG00000028173	Wls	2.92644e-05	0.00107932	0.0365349	-27.3711	1	27.3711
Uqcrh	ENSMUSG00000063882	Uqcrh	2.96413e-05	0.00109114	0.934207	-1.07043	697.036	746.126
Smim19	ENSMUSG00000031534	Smim19	2.99563e-05	0.00110026	0.803931	-1.24389	37.8161	47.0391
Cox7a2	ENSMUSG00000032330	Cox7a2	3.0003e-05	0.00110026	0.952404	-1.04997	1010.47	1060.97
Fhl2	ENSMUSG00000008136	Fhl2	3.0182e-05	0.00110473	0.876993	-1.14026	72.3188	82.4622
Timm8b	ENSMUSG00000039016	Timm8b	3.0921e-05	0.00112964	0.926544	-1.07928	441.302	476.288
Rps5	ENSMUSG00000012848	Rps5	3.28185e-05	0.0011967	0.917555	-1.08985	521.381	568.229
Ampd2	ENSMUSG00000027889	Ampd2	3.33278e-05	0.00121298	1.18612	1.18612	33.3413	28.1095
2010204K13Rik	ENSMUSG00000063018	2010204K13Rik	3.40648e-05	0.00123747	1.15514	1.15514	79.4451	68.7752
Pdlim2	ENSMUSG00000022090	Pdlim2	3.44001e-05	0.00124731	1	1	1	1
Rnd3	ENSMUSG00000017144	Rnd3	3.55932e-05	0.00128815	1	1	1	1
Cartpt	ENSMUSG00000021647	Cartpt	3.57436e-05	0.00128996	0.0394611	-25.3414	1	25.3414
Marc2	ENSMUSG00000073481	.	3.57765e-05	0.00128996	0.885505	-1.1293	84.1411	95.0205
Glul	ENSMUSG00000026473	Glul	3.60207e-05	0.00129634	1.09901	1.09901	344.266	313.251
Chd4	ENSMUSG00000063870	Chd4	3.63512e-05	0.00130581	1.18588	1.18588	91.8276	77.4341
Smim3	ENSMUSG00000038059	Smim3	3.66605e-05	0.00131447	1	1	1	1
Islr2	ENSMUSG00000051243	Islr2	3.70437e-05	0.00132575	1	1	1	1
Srsf10	ENSMUSG00000028676	Srsf10	3.71908e-05	0.0013263	1.14846	1.14846	38.8501	33.828
Pttg1	ENSMUSG00000020415	Pttg1	3.71963e-05	0.0013263	0.844673	-1.18389	69.4431	82.213
Rasgrf2	ENSMUSG00000021708	Rasgrf2	3.77915e-05	0.00134504	1.10655	1.10655	229.747	207.625
Dnajc3	ENSMUSG00000022136	Dnajc3	3.79874e-05	0.00134953	26.6766	26.6766	26.6766	1
Txlna	ENSMUSG00000053841	Txlna	3.80972e-05	0.00135095	20.758	20.758	20.758	1
Akirin2	ENSMUSG00000028291	Akirin2	3.8488e-05	0.00136231	1.13979	1.13979	76.533	67.1469
Syngap1	ENSMUSG00000067629	Syngap1	3.98556e-05	0.00140813	1.18704	1.18704	34.5202	29.081
Ldha	ENSMUSG00000063229	Ldha	3.99818e-05	0.00141002	1.0893	1.0893	397.57	364.978
Hyou1	ENSMUSG00000032115	Hyou1	4.11732e-05	0.00144939	24.3428	24.3428	24.3428	1
Slc1a1	ENSMUSG00000024935	Slc1a1	4.24362e-05	0.00149113	1.29436	1.29436	53.3301	41.2018
Arf3	ENSMUSG00000051853	Arf3	4.26499e-05	0.00149592	1.0533	1.0533	614.225	583.143
Vopp1	ENSMUSG00000037788	Vopp1	4.28576e-05	0.00150048	1.18706	1.18706	89.5511	75.4393
Phf21b	ENSMUSG00000016624	Phf21b	4.32132e-05	0.0015102	1	1	1	1
Eif4g2	ENSMUSG00000005610	Eif4g2	4.33995e-05	0.00151161	1.09363	1.09363	381.885	349.19
Gap43	ENSMUSG00000047261	Gap43	4.34101e-05	0.00151161	1.11428	1.11428	194.996	174.998
Kcnq2	ENSMUSG00000016346	Kcnq2	4.36464e-05	0.00151711	1.11506	1.11506	153.233	137.422
Hspa1b	ENSMUSG00000090877	Hspa1b	4.42881e-05	0.00153665	23.2219	23.2219	23.2219	1
Sorl1	ENSMUSG00000049313	Sorl1	4.4992e-05	0.00155827	1.14868	1.14868	144.164	125.504
Skil	ENSMUSG00000027660	Skil	4.53275e-05	0.00156708	1.18495	1.18495	33.5397	28.3047
mt-Cytb	ENSMUSG00000064370	mt-Cytb	4.5671e-05	0.00157561	0.975514	-1.0251	15341.6	15726.7
Edf1	ENSMUSG00000015092	Edf1	4.57371e-05	0.00157561	0.915664	-1.0921	314.269	343.214
Hivep3	ENSMUSG00000028634	Hivep3	4.62043e-05	0.00158887	1.1786	1.1786	33.4428	28.375
Uhmk1	ENSMUSG00000026667	Uhmk1	4.66734e-05	0.00160215	1.14522	1.14522	116.402	101.642
Gm20878	ENSMUSG00000078747	Gm20878	4.88695e-05	0.00167456	1	1	1	1
Bpnt1	ENSMUSG00000026617	Bpnt1	4.99319e-05	0.00170652	1.19603	1.19603	37.9696	31.7464
Tmem151b	ENSMUSG00000096847	Tmem151b	4.99788e-05	0.00170652	1.22981	1.22981	50.3298	40.925
Efnb2	ENSMUSG00000001300	Efnb2	5.04562e-05	0.00171978	26.8676	26.8676	26.8676	1
Sh2d3c	ENSMUSG00000059013	Sh2d3c	5.25139e-05	0.00178677	1	1	1	1
Rhobtb2	ENSMUSG00000022075	Rhobtb2	5.36863e-05	0.00182345	1.24552	1.24552	73.1523	58.7325
Gm1673	ENSMUSG00000070858	Gm1673	5.39812e-05	0.00182704	0.91543	-1.09238	233.506	255.078
Meg3	ENSMUSG00000021268	Meg3	5.39813e-05	0.00182704	1.09033	1.09033	771.932	707.979
Epn2	ENSMUSG00000001036	Epn2	5.40954e-05	0.00182771	1.20787	1.20787	67.3482	55.758
Rock2	ENSMUSG00000020580	Rock2	5.44632e-05	0.00183692	1.1646	1.1646	136.021	116.796
Stmn1	ENSMUSG00000028832	Stmn1	5.52658e-05	0.00186074	0.939109	-1.06484	1107.11	1178.89
Rgs3	ENSMUSG00000059810	Rgs3	5.55569e-05	0.00186729	0.735979	-1.35873	21.3742	29.0418
Nrip1	ENSMUSG00000048490	Nrip1	5.65955e-05	0.0018989	1.18944	1.18944	30.335	25.5036
Hspb1	ENSMUSG00000004951	Hspb1	5.71113e-05	0.00191288	1	1	1	1
Gm47163	ENSMUSG00000111977	Gm47163	5.74142e-05	0.0019197	0.810089	-1.23443	25.0216	30.8874
Enox1	ENSMUSG00000022012	Enox1	5.80083e-05	0.00193622	19.0068	19.0068	19.0068	1
Sirpa	ENSMUSG00000037902	Sirpa	5.92955e-05	0.00197577	1.10807	1.10807	305.313	275.537
Hsp90ab1	ENSMUSG00000023944	Hsp90ab1	5.9567e-05	0.0019814	1.06298	1.06298	949.401	893.149
Dpy19l3	ENSMUSG00000043671	Dpy19l3	6.08471e-05	0.0020205	1	1	1	1
Psmd2	ENSMUSG00000006998	Psmd2	6.18344e-05	0.00204976	1.11978	1.11978	131.003	116.991
Ptms	ENSMUSG00000030122	Ptms	6.20287e-05	0.00205268	1.05175	1.05175	472.362	449.118
Sec24c	ENSMUSG00000039367	Sec24c	6.24091e-05	0.00206174	1.13991	1.13991	40.6849	35.6914
Uqcrfs1	ENSMUSG00000038462	Uqcrfs1	6.47335e-05	0.00213488	0.915533	-1.09226	227.756	248.769
Tra2a	ENSMUSG00000029817	Tra2a	6.57373e-05	0.00216429	1.22352	1.22352	44.573	36.43
Megf9	ENSMUSG00000039270	Megf9	6.59604e-05	0.00216794	0.882841	-1.13271	74.0275	83.8515
Gpd1	ENSMUSG00000023019	Gpd1	6.67186e-05	0.00218914	1.21125	1.21125	71.5118	59.0399
Rps16	ENSMUSG00000037563	Rps16	6.72058e-05	0.00220139	0.933595	-1.07113	756.567	810.38
Sqstm1	ENSMUSG00000015837	Sqstm1	6.74732e-05	0.00220641	1.08398	1.08398	309.643	285.654
Pcif1	ENSMUSG00000039849	Pcif1	6.79499e-05	0.00221824	0.828173	-1.20748	49.7485	60.0701
Tmem185a	ENSMUSG00000073139	Tmem185a	6.84898e-05	0.00223043	1.15536	1.15536	31.7298	27.4631
Pea15a	ENSMUSG00000013698	Pea15a	6.86695e-05	0.00223043	1.1263	1.1263	370.487	328.94
Ndufb2	ENSMUSG00000002416	Ndufb2	6.86695e-05	0.00223043	0.922959	-1.08347	414.996	449.637
Cacybp	ENSMUSG00000014226	Cacybp	6.89325e-05	0.00223436	1.12048	1.12048	123.614	110.322
Arpc4	ENSMUSG00000079426	Arpc4	6.90218e-05	0.00223436	0.882139	-1.13361	117.564	133.271
Ttl	ENSMUSG00000027394	Ttl	6.9309e-05	0.00223924	0.873815	-1.14441	62.0987	71.0662
Akap5	ENSMUSG00000021057	Akap5	6.94041e-05	0.00223924	1.19648	1.19648	53.4561	44.6777
Dennd5a	ENSMUSG00000035901	Dennd5a	6.96041e-05	0.00224059	0.870725	-1.14847	140.391	161.234
Snapin	ENSMUSG00000001018	Snapin	6.9678e-05	0.00224059	0.803041	-1.24527	30.1306	37.5206
Tma7	ENSMUSG00000091537	Tma7	7.5297e-05	0.00241726	0.946626	-1.05638	442.606	467.562
Fndc10	ENSMUSG00000074738	Fndc10	7.6012e-05	0.00243616	0.828802	-1.20656	32.117	38.751
Dgkz	ENSMUSG00000040479	Dgkz	7.63869e-05	0.00244413	1.09015	1.09015	309.265	283.689
Map2k3	ENSMUSG00000018932	Map2k3	7.72001e-05	0.00246606	1	1	1	1
Rpl22	ENSMUSG00000028936	Rpl22	7.73612e-05	0.00246713	0.947005	-1.05596	319.841	337.74
Cys1	ENSMUSG00000062563	Cys1	7.75459e-05	0.00246734	1	1	1	1
Gas5	ENSMUSG00000053332	Gas5	7.76229e-05	0.00246734	0.928078	-1.0775	441.199	475.39
Tspan33	ENSMUSG00000001763	Tspan33	7.79738e-05	0.00247442	0.85654	-1.16749	24.8877	29.0561
Cplx2	ENSMUSG00000025867	Cplx2	7.84793e-05	0.00248638	1.07603	1.07603	349.702	324.993
Slc25a4	ENSMUSG00000031633	Slc25a4	7.99717e-05	0.0025254	0.961362	-1.04019	960.026	998.611
Gabra2	ENSMUSG00000000560	Gabra2	7.99724e-05	0.0025254	1.24245	1.24245	41.0739	33.0587
Hsf1	ENSMUSG00000022556	Hsf1	8.09047e-05	0.00255067	25.2884	25.2884	25.2884	1
Mrps33	ENSMUSG00000029918	Mrps33	8.15364e-05	0.0025664	0.915092	-1.09279	241.94	264.389
Ylpm1	ENSMUSG00000021244	Ylpm1	8.34187e-05	0.00262138	1.16734	1.16734	42.2114	36.1604
Wnt9a	ENSMUSG00000000126	Wnt9a	8.39342e-05	0.0026333	1	1	1	1
Spata13	ENSMUSG00000021990	Spata13	8.47828e-05	0.00265561	1	1	1	1
Vdac1	ENSMUSG00000020402	Vdac1	8.61649e-05	0.00269453	1.07077	1.07077	242.243	226.233
Atox1	ENSMUSG00000018585	Atox1	8.70859e-05	0.00271894	0.909178	-1.09989	210.63	231.671
Rpl29	ENSMUSG00000048758	Rpl29	9.35367e-05	0.00291563	0.948581	-1.05421	740.763	780.918
Ppp3ca	ENSMUSG00000028161	Ppp3ca	9.39545e-05	0.00292394	1.04619	1.04619	1402.84	1340.91
Sh3pxd2b	ENSMUSG00000040711	Sh3pxd2b	9.81921e-05	0.0030509	1	1	1	1
Dnajb4	ENSMUSG00000028035	Dnajb4	9.85809e-05	0.00305691	1.25394	1.25394	55.6713	44.3972
Inka2	ENSMUSG00000048458	Inka2	9.87019e-05	0.00305691	1.13866	1.13866	93.9994	82.5528
Atp5g2	ENSMUSG00000062683	Atp5g2	9.96592e-05	0.00308162	0.921715	-1.08493	289.667	314.27
Kctd4	ENSMUSG00000046523	Kctd4	0.000100369	0.00309861	22.6888	22.6888	22.6888	1
Ttbk1	ENSMUSG00000015599	Ttbk1	0.000102102	0.00314709	1.17558	1.17558	36.4593	31.0138
Ndufab1	ENSMUSG00000030869	Ndufab1	0.000109375	0.00336591	0.919384	-1.08769	308.169	335.19
Zfp207	ENSMUSG00000017421	Zfp207	0.000110543	0.00339642	1.27306	1.27306	64.9737	51.0375
Xlr3b	ENSMUSG00000073125	Xlr3b	0.000110897	0.00340189	1	1	1	1
Creld2	ENSMUSG00000023272	Creld2	0.000111388	0.00341154	19.1864	19.1864	19.1864	1
Ap3d1	ENSMUSG00000020198	Ap3d1	0.000115906	0.0035443	1.14785	1.14785	79.1942	68.9937
Ppm1h	ENSMUSG00000034613	Ppm1h	0.000118501	0.00361794	1.11735	1.11735	34.1184	30.5351
Gm2464	ENSMUSG00000102215	Gm2464	0.000118961	0.00362625	0.0470825	-21.2393	1	21.2393
Trf	ENSMUSG00000032554	Trf	0.000119275	0.00363009	0.82558	-1.21127	59.8903	72.5434
Bcr	ENSMUSG00000009681	Bcr	0.000119568	0.0036333	1.13745	1.13745	39.6984	34.9011
A330069K06Rik	ENSMUSG00000103181	A330069K06Rik	0.000119973	0.00363988	1	1	1	1
Dscaml1	ENSMUSG00000032087	Dscaml1	0.000123485	0.00374055	23.2219	23.2219	23.2219	1
Kcnj3	ENSMUSG00000026824	Kcnj3	0.000124241	0.00375757	0.869822	-1.14966	75.5018	86.8014
Irf2bp2	ENSMUSG00000051495	Irf2bp2	0.000126444	0.0038182	1.14254	1.14254	35.4726	31.0472
Pcp4	ENSMUSG00000090223	Pcp4	0.000130047	0.0039209	0.856236	-1.1679	239.222	279.388
1500004A13Rik	ENSMUSG00000098912	1500004A13Rik	0.000133076	0.00400232	0.846216	-1.18173	56.5751	66.8566
Xbp1	ENSMUSG00000020484	Xbp1	0.000133162	0.00400232	1.13245	1.13245	76.5817	67.6248
Mrm1	ENSMUSG00000018405	Mrm1	0.000135737	0.00407338	1	1	1	1
Nudt18	ENSMUSG00000045211	Nudt18	0.000137198	0.00411027	0.854548	-1.17021	55.5317	64.9836
Tufm	ENSMUSG00000073838	Tufm	0.000137693	0.00411027	1.18835	1.18835	71.8473	60.4595
Aftph	ENSMUSG00000049659	Aftph	0.000137813	0.00411027	1.18975	1.18975	44.4894	37.394
1190005I06Rik	ENSMUSG00000043687	1190005I06Rik	0.000137817	0.00411027	1	1	1	1
Ddost	ENSMUSG00000028757	Ddost	0.000138047	0.00411079	1.16433	1.16433	69.6331	59.8051
Usp2	ENSMUSG00000032010	Usp2	0.000138624	0.00412161	0.882903	-1.13263	52.9084	59.9255
Evi2a	ENSMUSG00000078771	Evi2a	0.000140728	0.00417454	1	1	1	1
Arhgap42	ENSMUSG00000050730	Arhgap42	0.000140836	0.00417454	1	1	1	1
Grik5	ENSMUSG00000003378	Grik5	0.000141327	0.00418267	1.08486	1.08486	161.513	148.879
Plxnc1	ENSMUSG00000074785	Plxnc1	0.000143904	0.00425243	1.17391	1.17391	30.221	25.7439
1500026H17Rik	ENSMUSG00000097383	1500026H17Rik	0.000144891	0.00427506	1	1	1	1
Flrt2	ENSMUSG00000047414	Flrt2	0.000145508	0.00428672	0.83163	-1.20246	31.9173	38.3793
Mmp17	ENSMUSG00000029436	Mmp17	0.000148017	0.00435399	1.14757	1.14757	120.117	104.671
Hnrnpab	ENSMUSG00000020358	Hnrnpab	0.00014878	0.00436618	1.12015	1.12015	110.66	98.7907
Cetn3	ENSMUSG00000021537	Cetn3	0.000148883	0.00436618	0.905242	-1.10468	108.208	119.535
Stum	ENSMUSG00000053963	Stum	0.000150152	0.00439253	1.283	1.283	65.8321	51.3109
Stc1	ENSMUSG00000014813	Stc1	0.000150236	0.00439253	1	1	1	1
Nsd3	ENSMUSG00000054823	Nsd3	0.000151849	0.00443297	1.1762	1.1762	36.3726	30.9238
Cpa2	ENSMUSG00000071553	Cpa2	0.00015408	0.00449132	1	1	1	1
Taf12	ENSMUSG00000028899	Taf12	0.000154412	0.00449423	19.4657	19.4657	19.4657	1
Pacsin1	ENSMUSG00000040276	Pacsin1	0.000159537	0.00463634	1.11726	1.11726	163.313	146.173
Gnaq	ENSMUSG00000024639	Gnaq	0.000159774	0.00463634	1.22658	1.22658	64.8043	52.8333
Wscd2	ENSMUSG00000063430	Wscd2	0.000160226	0.00464248	23.0727	23.0727	23.0727	1
Mobp	ENSMUSG00000032517	Mobp	0.000168228	0.00486491	0.820983	-1.21805	92.3001	112.426
Ndufv3	ENSMUSG00000024038	Ndufv3	0.000168522	0.00486491	0.920674	-1.08616	319.062	346.552
Serpinb8	ENSMUSG00000026315	Serpinb8	0.000168658	0.00486491	1	1	1	1
Dnajc7	ENSMUSG00000014195	Dnajc7	0.000170441	0.00490899	1.18774	1.18774	91.842	77.3252
Hspa2	ENSMUSG00000059970	Hspa2	0.000172717	0.00496716	1.18584	1.18584	33.7498	28.4605
Zfp335os	ENSMUSG00000085436	Zfp335os	0.000173715	0.00498718	1	1	1	1
Smg7	ENSMUSG00000042772	Smg7	0.000173929	0.00498718	1.21068	1.21068	42.4885	35.0946
Snx21	ENSMUSG00000050373	Snx21	0.000174549	0.00499753	1.16669	1.16669	37.6781	32.2947
Eaf1	ENSMUSG00000021890	Eaf1	0.000176951	0.0050588	1	1	1	1
Bcor	ENSMUSG00000040363	Bcor	0.000181186	0.00517222	1.1738	1.1738	27.8476	23.7244
Rasd2	ENSMUSG00000034472	Rasd2	0.000181639	0.00517752	1.30583	1.30583	66.0017	50.5438
Jun	ENSMUSG00000052684	Jun	0.000182751	0.00520154	0.838655	-1.19239	30.6617	36.5605
Ttll12	ENSMUSG00000016757	Ttll12	0.000184049	0.00523078	1	1	1	1
Rgl1	ENSMUSG00000026482	Rgl1	0.000184729	0.00524239	1.18113	1.18113	60.6738	51.3693
Cox17	ENSMUSG00000046516	Cox17	0.000185479	0.00525595	0.944093	-1.05922	324.636	343.86
Zw10	ENSMUSG00000032264	Zw10	0.00018788	0.0053162	1	1	1	1
Rab8b	ENSMUSG00000036943	Rab8b	0.000188585	0.0053242	1.21023	1.21023	32.7863	27.0909
Dnajb11	ENSMUSG00000004460	Dnajb11	0.000188713	0.0053242	1.16505	1.16505	37.5754	32.2522
Tiparp	ENSMUSG00000034640	Tiparp	0.000190222	0.00535892	1	1	1	1
9330159F19Rik	ENSMUSG00000004360	9330159F19Rik	0.000193337	0.00543149	1.24293	1.24293	48.7839	39.2492
Mycl	ENSMUSG00000028654	Mycl	0.00019336	0.00543149	1	1	1	1
Fmc1	ENSMUSG00000019689	Fmc1	0.000196475	0.00551101	0.865512	-1.15539	113.588	131.238
Sdhaf4	ENSMUSG00000026154	Sdhaf4	0.00019916	0.00557822	0.846464	-1.18139	53.6793	63.416
Cxcl12	ENSMUSG00000061353	Cxcl12	0.000203338	0.00568698	1.18225	1.18225	34.505	29.1858
Prkcsh	ENSMUSG00000003402	Prkcsh	0.000203989	0.00569696	1.21959	1.21959	60.5043	49.6105
Lzts1	ENSMUSG00000036306	Lzts1	0.000205837	0.00574027	1.26113	1.26113	52.3195	41.4861
Kcnb1	ENSMUSG00000050556	Kcnb1	0.000208264	0.00579957	1.16138	1.16138	131.832	113.513
Dbn1	ENSMUSG00000034675	Dbn1	0.000213232	0.00592939	1.10618	1.10618	163.318	147.641
Camk2b	ENSMUSG00000057897	Camk2b	0.000214315	0.00594554	1.09813	1.09813	233.52	212.651
Eif4ebp1	ENSMUSG00000031490	Eif4ebp1	0.000214673	0.00594554	1	1	1	1
Acsl4	ENSMUSG00000031278	Acsl4	0.000214736	0.00594554	1.21123	1.21123	54.8089	45.2505
Gcc1	ENSMUSG00000029708	Gcc1	0.000216667	0.00599042	1	1	1	1
Tmed9	ENSMUSG00000058569	Tmed9	0.000217148	0.00599514	1.12847	1.12847	146.626	129.934
Higd2a	ENSMUSG00000025868	Higd2a	0.000218332	0.00601923	0.916481	-1.09113	228.676	249.515
Gmpr	ENSMUSG00000000253	Gmpr	0.00021893	0.00602714	0.782943	-1.27723	39.7042	50.7115
Rbm18	ENSMUSG00000026889	Rbm18	0.000219365	0.00603051	1.1456	1.1456	50.1959	43.8162
Tmsb10	ENSMUSG00000079523	Tmsb10	0.000219726	0.00603186	0.922689	-1.08379	460.613	499.207
Psmc5	ENSMUSG00000020708	Psmc5	0.000220482	0.00604402	1.13105	1.13105	173.283	153.206
Copz1	ENSMUSG00000060992	Copz1	0.000221288	0.00605753	1.15538	1.15538	77.2368	66.8499
Pou3f1	ENSMUSG00000090125	Pou3f1	0.000222268	0.00607575	1.36162	1.36162	28.6907	21.071
Sun2	ENSMUSG00000042524	Sun2	0.000224022	0.00611505	1	1	1	1
Anp32a	ENSMUSG00000032249	Anp32a	0.000224867	0.00612329	1.17904	1.17904	65.1413	55.2492
Gspt2	ENSMUSG00000071723	Gspt2	0.000224958	0.00612329	22.4758	22.4758	22.4758	1
Adamtsl2	ENSMUSG00000036040	Adamtsl2	0.000225673	0.00613411	1	1	1	1
Tmem218	ENSMUSG00000032121	Tmem218	0.000226255	0.00614129	0.829297	-1.20584	35.2147	42.4634
Prdx1	ENSMUSG00000028691	Prdx1	0.000230874	0.00625787	0.91165	-1.09691	248.262	272.321
Senp3	ENSMUSG00000005204	Senp3	0.000233848	0.00632536	1.17384	1.17384	29.424	25.0665
Rab35	ENSMUSG00000029518	Rab35	0.000234018	0.00632536	1.2108	1.2108	71.9718	59.4417
Prpf38b	ENSMUSG00000027881	Prpf38b	0.000236883	0.00639004	23.1559	23.1559	23.1559	1
Hexim1	ENSMUSG00000048878	Hexim1	0.000237072	0.00639004	1.15974	1.15974	39.6984	34.2305
Churc1	ENSMUSG00000090258	Churc1	0.000237424	0.00639061	0.837639	-1.19383	63.1544	75.3958
Oaz1	ENSMUSG00000035242	Oaz1	0.000239186	0.00642909	0.956656	-1.04531	587.091	613.691
Stx4a	ENSMUSG00000030805	Stx4a	0.000240516	0.00645585	1.23538	1.23538	49.9398	40.4248
Klk8	ENSMUSG00000064023	Klk8	0.000241111	0.00646284	1	1	1	1
Mrpl32	ENSMUSG00000015672	Mrpl32	0.000242334	0.00648662	1.15233	1.15233	44.1056	38.2752
Pitpnb	ENSMUSG00000050017	Pitpnb	0.000242749	0.00648876	1.19762	1.19762	61.6822	51.5039
Asph	ENSMUSG00000028207	Asph	0.000244281	0.00652067	0.843233	-1.18591	49.7735	59.0269
Ptbp3	ENSMUSG00000028382	Ptbp3	0.000246463	0.00656984	1	1	1	1
Ost4	ENSMUSG00000038803	Ost4	0.000247607	0.00658658	0.882833	-1.13272	95.6744	108.372
Inpp5a	ENSMUSG00000025477	Inpp5a	0.000247772	0.00658658	1.1523	1.1523	42.8923	37.2233
Derl1	ENSMUSG00000022365	Derl1	0.000248924	0.0066081	1.20501	1.20501	64.9281	53.8816
Kcnab3	ENSMUSG00000018470	Kcnab3	0.000251903	0.00667802	0.76185	-1.31259	39.4687	51.8063
Cthrc1	ENSMUSG00000054196	Cthrc1	0.000252367	0.00668115	1	1	1	1
Cbfb	ENSMUSG00000031885	Cbfb	0.000255005	0.00674175	1	1	1	1
Camk2g	ENSMUSG00000021820	Camk2g	0.000257515	0.00679882	0.892934	-1.1199	168.337	188.522
Rasl11a	ENSMUSG00000029641	Rasl11a	0.000259526	0.00684255	1	1	1	1
Elavl4	ENSMUSG00000028546	Elavl4	0.000260742	0.00686525	1.239	1.239	67.5844	54.5475
Rab15	ENSMUSG00000021062	Rab15	0.000262098	0.00687452	1.13483	1.13483	128.903	113.588
Rundc1	ENSMUSG00000035007	Rundc1	0.00026211	0.00687452	1.16728	1.16728	29.9586	25.6653
Psmb10	ENSMUSG00000031897	Psmb10	0.00026232	0.00687452	0.869417	-1.1502	87.7174	100.892
Prkar1a	ENSMUSG00000020612	Prkar1a	0.000262516	0.00687452	1.08382	1.08382	332.13	306.444
Uba2	ENSMUSG00000052997	Uba2	0.000264021	0.00690456	1.16344	1.16344	75.5153	64.9067
Gm11549	ENSMUSG00000085007	Gm11549	0.000266323	0.00695535	1.23642	1.23642	78.4243	63.4284
Gm21887	ENSMUSG00000095562	.	0.000267473	0.00697597	1	1	1	1
Adgra1	ENSMUSG00000025475	Adgra1	0.000268293	0.00698792	25.5654	25.5654	25.5654	1
Mvb12a	ENSMUSG00000031813	Mvb12a	0.000271379	0.00705876	0.856477	-1.16757	31.3444	36.5969
Agpat4	ENSMUSG00000023827	Agpat4	0.000272984	0.00709099	1.22157	1.22157	29.0119	23.7497
1110008P14Rik	ENSMUSG00000039195	1110008P14Rik	0.000273675	0.00709939	0.941732	-1.06187	828.498	879.759
Bace1	ENSMUSG00000032086	Bace1	0.000274473	0.00711055	1.17038	1.17038	36.8271	31.466
Ftl1	ENSMUSG00000050708	Ftl1	0.000275542	0.00712286	0.942727	-1.06075	517.787	549.244
Rpl5	ENSMUSG00000058558	Rpl5	0.000275686	0.00712286	0.947556	-1.05535	611.758	645.617
Nfkbia	ENSMUSG00000021025	Nfkbia	0.000276906	0.00714484	1	1	1	1
Unc79	ENSMUSG00000021198	Unc79	0.000277784	0.00715217	27.7279	27.7279	27.7279	1
Lhfpl2	ENSMUSG00000045312	Lhfpl2	0.00027793	0.00715217	1	1	1	1
Nap1l1	ENSMUSG00000058799	Nap1l1	0.000279019	0.00717063	1.066	1.066	237.18	222.496
Lrrtm3	ENSMUSG00000042846	Lrrtm3	0.00028366	0.00728023	1.22634	1.22634	58.9875	48.1003
Mfhas1	ENSMUSG00000070056	Mfhas1	0.000284805	0.00729991	1	1	1	1
Lsm2	ENSMUSG00000007050	Lsm2	0.000290193	0.00742816	1	1	1	1
Gstm5	ENSMUSG00000004032	Gstm5	0.000292428	0.00747547	0.932685	-1.07217	280.489	300.732
Pgbd5	ENSMUSG00000050751	Pgbd5	0.000294885	0.00752833	1.13412	1.13412	132.667	116.978
Ankrd33b	ENSMUSG00000022237	Ankrd33b	0.000297353	0.00758132	1.1661	1.1661	35.2841	30.2582
Cinp	ENSMUSG00000021276	Cinp	0.000299761	0.00763266	1.30895	1.30895	51.5014	39.3456
Ergic1	ENSMUSG00000001576	Ergic1	0.000303422	0.0077157	1.19525	1.19525	79.8596	66.8142
Armcx3	ENSMUSG00000049047	Armcx3	0.000306153	0.00776902	1.2261	1.2261	62.9464	51.3389
Zmynd8	ENSMUSG00000039671	Zmynd8	0.000306323	0.00776902	1.22753	1.22753	74.5226	60.7095
Fars2	ENSMUSG00000021420	Fars2	0.00030915	0.00783046	0.840732	-1.18944	26.2019	31.1656
Gnptab	ENSMUSG00000035311	Gnptab	0.000313138	0.00792108	1.17641	1.17641	30.8109	26.1905
Lin7a	ENSMUSG00000019906	Lin7a	0.000314199	0.00793753	1	1	1	1
Rps18	ENSMUSG00000008668	Rps18	0.000315962	0.00797164	1.04799	1.04799	545.727	520.736
Ndst3	ENSMUSG00000027977	Ndst3	0.000317202	0.00799249	1	1	1	1
Znrf1	ENSMUSG00000033545	Znrf1	0.000319218	0.00803281	1.13532	1.13532	88.2804	77.7579
Plvap	ENSMUSG00000034845	Plvap	0.000320216	0.00804745	0.0371898	-26.8891	1	26.8891
Ptp4a2	ENSMUSG00000028788	Ptp4a2	0.000322267	0.00808848	1.1316	1.1316	84.9033	75.0295
Unc119b	ENSMUSG00000046562	Unc119b	0.000323092	0.00809866	1	1	1	1
Dio2	ENSMUSG00000007682	Dio2	0.000324754	0.00812979	1.10344	1.10344	29.3659	26.6132
Syt12	ENSMUSG00000049303	Syt12	0.000326571	0.00816469	1.31662	1.31662	27.7841	21.1026
Slc2a3	ENSMUSG00000003153	Slc2a3	0.000327241	0.00817089	1.18014	1.18014	86.4052	73.2159
Adamts2	ENSMUSG00000036545	Adamts2	0.000331504	0.00826419	1	1	1	1
Kidins220	ENSMUSG00000036333	Kidins220	0.000331833	0.00826419	1.1225	1.1225	153.636	136.87
Impdh2	ENSMUSG00000062867	Impdh2	0.000335625	0.00834785	1.13355	1.13355	37.8407	33.3823
Snrnp70	ENSMUSG00000063511	Snrnp70	0.000336689	0.00836355	1.17021	1.17021	81.9278	70.0111
Cox6a2	ENSMUSG00000030785	Cox6a2	0.000338386	0.00839492	0.800456	-1.24929	28.1808	35.206
Crem	ENSMUSG00000063889	Crem	0.00033912	0.00840236	1.18479	1.18479	28.0697	23.6917
Zfp277	ENSMUSG00000055917	Zfp277	0.000339995	0.00841324	1	1	1	1
Dnajc30	ENSMUSG00000061118	Dnajc30	0.000342768	0.00847102	0.82014	-1.2193	57.1386	69.6693
D1Ertd622e	ENSMUSG00000044768	D1Ertd622e	0.000344301	0.00849804	0.832923	-1.20059	70.2046	84.2869
Wfs1	ENSMUSG00000039474	Wfs1	0.000351309	0.00865995	1.24545	1.24545	71.518	57.4236
Rps4x	ENSMUSG00000031320	Rps4x	0.000352516	0.00867863	0.93949	-1.06441	588.722	626.64
Gspt1	ENSMUSG00000062203	Gspt1	0.000354401	0.00871394	21.9501	21.9501	21.9501	1
mt-Co1	ENSMUSG00000064351	mt-Co1	0.000357997	0.00879118	0.96664	-1.03451	32952.5	34089.7
Sub1	ENSMUSG00000022205	Sub1	0.000359565	0.00881847	1.05914	1.05914	606.367	572.506
Mgat4a	ENSMUSG00000026110	Mgat4a	0.000363151	0.00889512	1	1	1	1
Foxg1	ENSMUSG00000020950	Foxg1	0.000363735	0.00889815	1.14921	1.14921	109.053	94.8938
Tbr1	ENSMUSG00000035033	Tbr1	0.000364282	0.00890026	0.869127	-1.15058	104.684	120.447
Gprasp1	ENSMUSG00000043384	Gprasp1	0.000365241	0.00891243	1.08618	1.08618	235.616	216.922
1500011B03Rik	ENSMUSG00000072694	1500011B03Rik	0.000366547	0.00893303	0.92694	-1.07882	187.358	202.126
Smim20	ENSMUSG00000061461	Smim20	0.000375601	0.00914214	0.831722	-1.20232	37.1278	44.6397
Phlda1	ENSMUSG00000020205	Phlda1	0.000380088	0.00923973	1.24735	1.24735	30.2872	24.2812
Lypla2	ENSMUSG00000028670	Lypla2	0.00038325	0.00930487	1.15994	1.15994	54.2105	46.7355
Usp32	ENSMUSG00000000804	Usp32	0.000385339	0.00934386	1.24504	1.24504	67.3392	54.0862
Inf2	ENSMUSG00000037679	Inf2	0.000393389	0.00952711	1.14039	1.14039	80.9201	70.9581
Ubxn7	ENSMUSG00000053774	Ubxn7	0.000395432	0.0095646	1	1	1	1
Rps14	ENSMUSG00000024608	Rps14	0.000398453	0.00962344	0.950941	-1.05159	1167.75	1228
Atp6v1b2	ENSMUSG00000006273	Atp6v1b2	0.00039886	0.00962344	1.05979	1.05979	526.671	496.958
Sema4a	ENSMUSG00000028064	Sema4a	0.000400076	0.00964073	1.12248	1.12248	28.3199	25.2298
Plppr5	ENSMUSG00000033342	Plppr5	0.00040158	0.00966493	1.16025	1.16025	33.622	28.9784
Uqcc3	ENSMUSG00000071654	Uqcc3	0.000403913	0.00969236	0.86354	-1.15802	58.65	67.9182
Svop	ENSMUSG00000042078	Svop	0.000404157	0.00969236	1.1297	1.1297	160.521	142.092
Bicd2	ENSMUSG00000037933	Bicd2	0.000404224	0.00969236	1.20162	1.20162	31.5418	26.2494
Cxxc5	ENSMUSG00000046668	Cxxc5	0.000406376	0.00973178	1.13394	1.13394	103.036	90.8655
Snw1	ENSMUSG00000021039	Snw1	0.000407336	0.00973178	1.16494	1.16494	74.2106	63.7033
Setd1a	ENSMUSG00000042308	Setd1a	0.000407379	0.00973178	25.389	25.389	25.389	1
Gm12940	ENSMUSG00000085334	Gm12940	0.000408466	0.00974569	1	1	1	1
Frmd6	ENSMUSG00000048285	Frmd6	0.000410719	0.00978043	1.17037	1.17037	29.7165	25.3906
Tmeff2	ENSMUSG00000026109	Tmeff2	0.000410934	0.00978043	1.22117	1.22117	53.3038	43.6499
Tceal6	ENSMUSG00000031409	Tceal6	0.000411834	0.00978978	0.889988	-1.12361	98.4352	110.603
Dact3	ENSMUSG00000078794	Dact3	0.000420493	0.00997284	1.12193	1.12193	103.478	92.232
Trerf1	ENSMUSG00000064043	Trerf1	0.000420566	0.00997284	1.22211	1.22211	28.6918	23.4773
Trappc2	ENSMUSG00000079317	Trappc2	0.000421948	0.00999334	0.884629	-1.13042	70.3116	79.4814
Atp9a	ENSMUSG00000027546	Atp9a	0.000423465	0.0100149	1.08253	1.08253	277.453	256.3
Bex2	ENSMUSG00000042750	Bex2	0.000423896	0.0100149	0.938917	-1.06506	637.178	678.63
Bptf	ENSMUSG00000040481	Bptf	0.000426864	0.0100727	1.23015	1.23015	47.9519	38.9806
Khsrp	ENSMUSG00000007670	Khsrp	0.000427742	0.0100812	24.2707	24.2707	24.2707	1
Tppp	ENSMUSG00000021573	Tppp	0.00043431	0.0102235	1.09548	1.09548	111.644	101.913
Dbpht2	ENSMUSG00000029878	Dbpht2	0.000441224	0.0103736	1.16332	1.16332	66.1878	56.8956
Rpn1	ENSMUSG00000030062	Rpn1	0.000443083	0.0104046	1.11933	1.11933	104.425	93.2924
Arl5b	ENSMUSG00000017418	Arl5b	0.000444906	0.0104348	1	1	1	1
Crispld1	ENSMUSG00000025776	Crispld1	0.000447982	0.0104942	1	1	1	1
Klhdc8b	ENSMUSG00000032609	Klhdc8b	0.000450624	0.0105284	25.3393	25.3393	25.3393	1
Nr2f6	ENSMUSG00000002393	Nr2f6	0.00045071	0.0105284	1.19594	1.19594	35.3128	29.5272
Fabp5	ENSMUSG00000027533	Fabp5	0.000451076	0.0105284	0.929612	-1.07572	266.937	287.149
Rpl36a	ENSMUSG00000079435	Rpl36a	0.000452106	0.0105347	0.951083	-1.05143	352.308	370.428
Gabrg2	ENSMUSG00000020436	Gabrg2	0.000452439	0.0105347	0.937018	-1.06721	171.61	183.145
Ppp2r5a	ENSMUSG00000026626	Ppp2r5a	0.000453446	0.0105455	1.21229	1.21229	72.6996	59.9686
Gapdh	ENSMUSG00000057666	Gapdh	0.000454975	0.0105683	0.94976	-1.0529	2572.09	2708.15
Dmtn	ENSMUSG00000022099	Dmtn	0.000464272	0.0107713	1.0683	1.0683	271.547	254.186
Tceal9	ENSMUSG00000042712	Tceal9	0.000474797	0.0110023	1.10439	1.10439	167.316	151.501
Myl6	ENSMUSG00000090841	Myl6	0.000477344	0.0110481	0.956502	-1.04548	669.377	699.817
Mef2c	ENSMUSG00000005583	Mef2c	0.000479032	0.0110739	0.945807	-1.0573	486.473	514.348
Hspa13	ENSMUSG00000032932	Hspa13	0.00048239	0.0111382	25.7308	25.7308	25.7308	1
Ubl5	ENSMUSG00000084786	Ubl5	0.000485351	0.0111932	0.949761	-1.0529	492.536	518.59
Sumo3	ENSMUSG00000020265	Sumo3	0.000487861	0.0112272	0.898372	-1.11312	110.138	122.597
Gfod2	ENSMUSG00000013150	Gfod2	0.000488385	0.0112272	16.7848	16.7848	16.7848	1
Cnr1	ENSMUSG00000044288	Cnr1	0.000488567	0.0112272	1.22703	1.22703	64.997	52.9708
Tmem212	ENSMUSG00000043164	Tmem212	0.00048947	0.0112273	1	1	1	1
Acyp2	ENSMUSG00000060923	Acyp2	0.000489736	0.0112273	0.838992	-1.19191	42.8732	51.1008
Atp5o	ENSMUSG00000022956	Atp5o	0.000492491	0.0112734	0.941738	-1.06187	496.473	527.188
Fam13b	ENSMUSG00000036501	Fam13b	0.000492914	0.0112734	1	1	1	1
Ppp4r4	ENSMUSG00000021209	Ppp4r4	0.000496022	0.0113311	26.8102	26.8102	26.8102	1
Mapk4	ENSMUSG00000024558	Mapk4	0.000496745	0.0113342	25.2805	25.2805	25.2805	1
Pde4d	ENSMUSG00000021699	Pde4d	0.000499868	0.011392	1	1	1	1
1110020A21Rik	ENSMUSG00000097047	1110020A21Rik	0.000500657	0.0113966	1	1	1	1
Dnal4	ENSMUSG00000022420	Dnal4	0.0005051	0.0114842	1.22786	1.22786	68.7612	56.0009
Anapc11	ENSMUSG00000025135	Anapc11	0.00051564	0.0117101	0.916306	-1.09134	121.965	133.105
Fam13c	ENSMUSG00000043259	Fam13c	0.000517627	0.0117414	1.14961	1.14961	33.737	29.3465
9030407P20Rik	ENSMUSG00000097343	9030407P20Rik	0.000526831	0.0119361	1	1	1	1
Dact1	ENSMUSG00000044548	Dact1	0.000529799	0.0119893	1	1	1	1
Gm15912	ENSMUSG00000085881	Gm15912	0.000532431	0.0120348	1	1	1	1
F2rl2	ENSMUSG00000021675	F2rl2	0.000534119	0.0120506	1	1	1	1
Jakmip2	ENSMUSG00000024502	Jakmip2	0.000534378	0.0120506	0.849734	-1.17684	28.6042	33.6626
Dynlt1a	ENSMUSG00000092074	Dynlt1a	0.00053591	0.0120711	1	1	1	1
D8Ertd738e	ENSMUSG00000019362	D8Ertd738e	0.000539311	0.0121335	1.08135	1.08135	204.108	188.753
Ppid	ENSMUSG00000027804	Ppid	0.000541532	0.0121694	1.10745	1.10745	80.2577	72.4707
Caprin1	ENSMUSG00000027184	Caprin1	0.000544339	0.0122182	1.11425	1.11425	108.972	97.7985
Acot2	ENSMUSG00000021226	Acot2	0.000545991	0.0122411	1	1	1	1
Mamld1	ENSMUSG00000059401	Mamld1	0.000548587	0.0122851	1.31428	1.31428	27.2525	20.7357
Myo18a	ENSMUSG00000000631	Myo18a	0.000550489	0.0123134	1.16717	1.16717	69.9471	59.9291
Dagla	ENSMUSG00000035735	Dagla	0.00055394	0.0123762	1.19336	1.19336	60.0627	50.3306
Fancm	ENSMUSG00000055884	Fancm	0.000556186	0.0124121	1	1	1	1
Nr3c1	ENSMUSG00000024431	Nr3c1	0.000560353	0.0124906	1.18162	1.18162	65.089	55.0844
Cbx6	ENSMUSG00000089715	Cbx6	0.000562566	0.0125255	1.0787	1.0787	295.83	274.246
Cstf2	ENSMUSG00000031256	Cstf2	0.000567024	0.0126103	1.13364	1.13364	35.0102	30.883
Trim28	ENSMUSG00000005566	Trim28	0.000571759	0.0126826	1.15222	1.15222	80.8791	70.194
Stx1b	ENSMUSG00000030806	Stx1b	0.000572039	0.0126826	1.07875	1.07875	221.547	205.374
Phactr2	ENSMUSG00000062866	Phactr2	0.000572245	0.0126826	1	1	1	1
Ptpn21	ENSMUSG00000021009	Ptpn21	0.000574381	0.0127153	1	1	1	1
Epor	ENSMUSG00000006235	Epor	0.000576635	0.0127506	1	1	1	1
Ak4	ENSMUSG00000028527	Ak4	0.000578026	0.0127528	1.2412	1.2412	27.7939	22.3927
Cnih2	ENSMUSG00000024873	Cnih2	0.000578054	0.0127528	1.0565	1.0565	283.209	268.064
Lrrc47	ENSMUSG00000029028	Lrrc47	0.000581323	0.0128103	1.1433	1.1433	29.173	25.5165
Abhd16a	ENSMUSG00000007036	Abhd16a	0.000582206	0.0128152	0.851694	-1.17413	67.5287	79.2875
Cdc42se2	ENSMUSG00000052298	Cdc42se2	0.000585187	0.0128661	0.874067	-1.14408	70.2378	80.3575
Srrm2	ENSMUSG00000039218	Srrm2	0.000586652	0.0128837	1.08675	1.08675	79.9163	73.5369
Prmt8	ENSMUSG00000030350	Prmt8	0.000587868	0.0128957	1.10827	1.10827	80.5741	72.7026
Gdi1	ENSMUSG00000015291	Gdi1	0.000589087	0.0129078	1.04314	1.04314	379.641	363.941
Arl8a	ENSMUSG00000026426	Arl8a	0.000590397	0.0129219	0.915988	-1.09172	180.085	196.602
B4galnt1	ENSMUSG00000006731	B4galnt1	0.000591084	0.0129223	1.12411	1.12411	107.382	95.5263
Cdkl5	ENSMUSG00000031292	Cdkl5	0.000596942	0.0130356	0.881393	-1.13457	88.8331	100.787
Stx6	ENSMUSG00000026470	Stx6	0.000598554	0.013056	1.16706	1.16706	73.0302	62.5759
Pja2	ENSMUSG00000024083	Pja2	0.000600167	0.0130765	1.06158	1.06158	384.565	362.256
Tmem28	ENSMUSG00000071719	Tmem28	0.000601719	0.0130955	1	1	1	1
Dnajc12	ENSMUSG00000036764	Dnajc12	0.000606798	0.0131912	20.817	20.817	20.817	1
Serf2	ENSMUSG00000074884	Serf2	0.000613871	0.01333	0.959995	-1.04167	582.603	606.881
Kcnab1	ENSMUSG00000027827	Kcnab1	0.000615579	0.0133521	0.859214	-1.16385	32.7062	38.0653
Map4k3	ENSMUSG00000024242	Map4k3	0.000618162	0.0133931	1.26018	1.26018	54.0024	42.8529
Ccl12	ENSMUSG00000035352	Ccl12	0.000628719	0.0135954	1	1	1	1
Rpgr	ENSMUSG00000031174	Rpgr	0.000628909	0.0135954	1	1	1	1
Pcp4l1	ENSMUSG00000038370	Pcp4l1	0.000633531	0.01368	0.823457	-1.21439	52.4995	63.755
Tmbim6	ENSMUSG00000023010	Tmbim6	0.00064095	0.0138248	1.10848	1.10848	126.001	113.67
Add3	ENSMUSG00000025026	Add3	0.000644807	0.0138925	0.824001	-1.21359	38.2397	46.4073
Gabarapl2	ENSMUSG00000031950	Gabarapl2	0.000651099	0.0140088	0.911909	-1.0966	270.265	296.373
Ptpmt1	ENSMUSG00000063235	Ptpmt1	0.000651654	0.0140088	0.885422	-1.12941	81.8209	92.409
1700001L19Rik	ENSMUSG00000021534	1700001L19Rik	0.000654985	0.0140466	1.11646	1.11646	30.1961	27.0464
Kcnv1	ENSMUSG00000022342	Kcnv1	0.000655253	0.0140466	1.125	1.125	80.4408	71.5028
Upp1	ENSMUSG00000020407	Upp1	0.000655595	0.0140466	1	1	1	1
Serinc5	ENSMUSG00000021703	Serinc5	0.000661783	0.0141635	0.0374155	-26.7269	1	26.7269
Lyst	ENSMUSG00000019726	Lyst	0.000664957	0.0142038	27.3321	27.3321	27.3321	1
Rab33a	ENSMUSG00000031104	Rab33a	0.000665139	0.0142038	0.812184	-1.23125	40.6157	50.0081
Snapc5	ENSMUSG00000032398	Snapc5	0.000668038	0.01425	0.871158	-1.1479	60.4677	69.4107
Ndufb10	ENSMUSG00000040048	Ndufb10	0.000669337	0.0142529	0.953814	-1.04842	322.754	338.383
Car15	ENSMUSG00000090236	Car15	0.000669647	0.0142529	1	1	1	1
Nat14	ENSMUSG00000035285	Nat14	0.000670806	0.0142546	1.07353	1.07353	105.378	98.1603
Cpeb1	ENSMUSG00000025586	Cpeb1	0.000671203	0.0142546	1.15935	1.15935	44.6402	38.5045
Atp1b1	ENSMUSG00000026576	Atp1b1	0.000672311	0.0142624	1.04088	1.04088	1441.03	1384.43
Srpk2	ENSMUSG00000062604	Srpk2	0.000676789	0.0143417	0.896047	-1.11601	177.306	197.875
Trmt112	ENSMUSG00000038812	Trmt112	0.000686839	0.0145387	0.896224	-1.11579	91.126	101.678
Slc25a44	ENSMUSG00000050144	Slc25a44	0.000693407	0.0146617	1.15198	1.15198	42.9035	37.2432
Bmyc	ENSMUSG00000049086	Bmyc	0.000694517	0.0146691	0.925183	-1.08087	129.181	139.628
Tmem125	ENSMUSG00000050854	Tmem125	0.000701808	0.0148069	1	1	1	1
Rtn3	ENSMUSG00000024758	Rtn3	0.000703088	0.0148178	1.03713	1.03713	741.351	714.813
Tmem101	ENSMUSG00000020921	Tmem101	0.00070393	0.0148193	22.7894	22.7894	22.7894	1
Tenm2	ENSMUSG00000049336	Tenm2	0.000708636	0.0149022	0.855654	-1.1687	26.4277	30.8859
Atxn1	ENSMUSG00000046876	Atxn1	0.00070963	0.0149069	1.23579	1.23579	53.2413	43.0827
Tnfrsf19	ENSMUSG00000060548	Tnfrsf19	0.000711481	0.0149295	1.11795	1.11795	31.1608	27.8731
Ddx5	ENSMUSG00000020719	Ddx5	0.000717379	0.0150369	1.06906	1.06906	556.222	520.292
Ski	ENSMUSG00000029050	Ski	0.00072249	0.0151277	1.15279	1.15279	78.2319	67.863
2010320M18Rik	ENSMUSG00000100691	2010320M18Rik	0.000724709	0.0151577	1	1	1	1
Fam98b	ENSMUSG00000027349	Fam98b	0.000729584	0.0152277	1.11323	1.11323	33.3294	29.9395
Dubr	ENSMUSG00000022639	Dubr	0.000729633	0.0152277	1	1	1	1
Plp1	ENSMUSG00000031425	Plp1	0.000738052	0.0153797	0.868888	-1.1509	237.342	273.156
Gm39822	ENSMUSG00000110618	Gm39822	0.000738507	0.0153797	1	1	1	1
Gbf1	ENSMUSG00000025224	Gbf1	0.000745843	0.0155083	1.13544	1.13544	37.1804	32.7453
Srrm3	ENSMUSG00000039860	Srrm3	0.000746285	0.0155083	1.14378	1.14378	33.3875	29.1904
Naca	ENSMUSG00000061315	Naca	0.000748234	0.0155321	0.946358	-1.05668	375.245	396.515
Apod	ENSMUSG00000022548	Apod	0.000757845	0.0157147	0.778268	-1.2849	43.5215	55.921
Ankrd34c	ENSMUSG00000047606	Ankrd34c	0.000759283	0.0157277	1	1	1	1
Tbc1d5	ENSMUSG00000023923	Tbc1d5	0.00076099	0.0157461	1	1	1	1
Bmpr1a	ENSMUSG00000021796	Bmpr1a	0.000785542	0.0162368	0.829413	-1.20567	32.3542	39.0085
Mag	ENSMUSG00000036634	Mag	0.000787965	0.0162695	0.827996	-1.20774	36.6221	44.2297
Mrpl54	ENSMUSG00000034932	Mrpl54	0.000795929	0.0164164	0.887607	-1.12663	77.139	86.9068
Dbp	ENSMUSG00000059824	Dbp	0.000806736	0.0166215	0.885772	-1.12896	98.1803	110.841
Serbp1	ENSMUSG00000036371	Serbp1	0.000815454	0.0167832	1.09096	1.09096	242.951	222.695
Mpdz	ENSMUSG00000028402	Mpdz	0.000826755	0.0169977	1.11848	1.11848	31.6702	28.3155
Trim8	ENSMUSG00000025034	Trim8	0.000829749	0.0170252	1.11999	1.11999	37.217	33.2299
Tiam2	ENSMUSG00000023800	Tiam2	0.000829851	0.0170252	1.14932	1.14932	37.6696	32.7756
Fabp3	ENSMUSG00000028773	Fabp3	0.000837725	0.0171685	0.917736	-1.08964	251.863	274.439
Gm20300	ENSMUSG00000111080	Gm20300	0.000840126	0.0171994	1.12494	1.12494	32.0415	28.4829
Sort1	ENSMUSG00000068747	Sort1	0.000844863	0.0172781	1.0661	1.0661	285.093	267.417
Cwh43	ENSMUSG00000029154	Cwh43	0.000846659	0.0172934	1	1	1	1
Eef2k	ENSMUSG00000035064	Eef2k	0.000847399	0.0172934	0.0363652	-27.4988	1	27.4988
Stk40	ENSMUSG00000042608	Stk40	0.000851911	0.0173671	21.9471	21.9471	21.9471	1
2900089D17Rik	ENSMUSG00000087484	2900089D17Rik	0.000856291	0.017438	1	1	1	1
Prnp	ENSMUSG00000079037	Prnp	0.000863269	0.0175616	1.0695	1.0695	805.811	753.45
Relb	ENSMUSG00000002983	Relb	0.00086676	0.0176141	1	1	1	1
Mapt	ENSMUSG00000018411	Mapt	0.00087328	0.0177279	1.09675	1.09675	177.597	161.931
Rnf44	ENSMUSG00000034928	Rnf44	0.000875638	0.0177572	1.11962	1.11962	88.6141	79.1466
Aven	ENSMUSG00000003604	Aven	0.000877036	0.0177669	1	1	1	1
Shank1	ENSMUSG00000038738	Shank1	0.000881629	0.0178412	1.12384	1.12384	122.071	108.62
Src	ENSMUSG00000027646	Src	0.000883679	0.017864	1.15525	1.15525	35.6	30.8158
Zfp706	ENSMUSG00000062397	Zfp706	0.000890822	0.0179896	1.08163	1.08163	242.187	223.91
Tmtc1	ENSMUSG00000030306	Tmtc1	0.000892719	0.0180091	0.837496	-1.19404	26.834	32.0408
Sept11	ENSMUSG00000058013	.	0.000897535	0.0180874	1.14898	1.14898	85.037	74.011
Rpl9	ENSMUSG00000047215	Rpl9	0.000906433	0.0182476	0.959812	-1.04187	1123.89	1170.95
Klhl28	ENSMUSG00000020948	Klhl28	0.000917117	0.0184435	1	1	1	1
D630045J12Rik	ENSMUSG00000063455	D630045J12Rik	0.000923801	0.0185576	27.7711	27.7711	27.7711	1
Wnt10a	ENSMUSG00000026167	Wnt10a	0.00092471	0.0185576	1.13569	1.13569	31.6658	27.8824
Marf1	ENSMUSG00000060657	Marf1	0.000929716	0.0186387	1.21714	1.21714	51.1773	42.047
Pxdn	ENSMUSG00000020674	Pxdn	0.000935246	0.0187301	1	1	1	1
Pdcd6ip	ENSMUSG00000032504	Pdcd6ip	0.000947677	0.018945	1.11035	1.11035	31.6071	28.4657
Cend1	ENSMUSG00000060240	Cend1	0.000947936	0.018945	0.93437	-1.07024	224.441	240.206
R74862	ENSMUSG00000059277	R74862	0.000949815	0.0189629	1	1	1	1
Sem1	ENSMUSG00000042541	Sem1	0.000952273	0.0189924	0.921368	-1.08534	213.151	231.342
A830035O19Rik	ENSMUSG00000111329	A830035O19Rik	0.00097294	0.0193846	1	1	1	1
Kctd3	ENSMUSG00000026608	Kctd3	0.000974924	0.0194041	1.17528	1.17528	39.3686	33.4972
Tmem121b	ENSMUSG00000094626	Tmem121b	0.000980476	0.0194945	1.19957	1.19957	52.0902	43.424
Gja6	ENSMUSG00000055691	Gja6	0.000988959	0.019643	1	1	1	1
Vps13a	ENSMUSG00000046230	Vps13a	0.000993235	0.0197077	1.15531	1.15531	29.697	25.7049
Myo16	ENSMUSG00000039057	Myo16	0.000994327	0.0197091	1	1	1	1
Rimbp2	ENSMUSG00000029420	Rimbp2	0.000995504	0.0197122	1.12099	1.12099	55.396	49.4171
Mcfd2	ENSMUSG00000024150	Mcfd2	0.00100057	0.0197921	1.17492	1.17492	55.2672	47.0391
Lamtor2	ENSMUSG00000028062	Lamtor2	0.00100203	0.0198009	0.885713	-1.12903	122.931	138.793
Vps37a	ENSMUSG00000031600	Vps37a	0.00100604	0.0198598	1.18453	1.18453	28.284	23.8778
Trappc2l	ENSMUSG00000015013	Trappc2l	0.0010086	0.0198899	0.901004	-1.10987	144.505	160.382
Mkx	ENSMUSG00000061013	Mkx	0.00101126	0.0199222	1	1	1	1
Smad9	ENSMUSG00000027796	Smad9	0.00102104	0.0200943	1	1	1	1
Insm1	ENSMUSG00000068154	Insm1	0.00102342	0.0201003	1	1	1	1
Ackr3	ENSMUSG00000044337	Ackr3	0.00102443	0.0201003	1	1	1	1
Pcsk1n	ENSMUSG00000039278	Pcsk1n	0.00102447	0.0201003	1.04118	1.04118	1880.99	1806.6
Ids	ENSMUSG00000035847	Ids	0.00102986	0.0201665	1.06545	1.06545	221.654	208.038
Hmgb3	ENSMUSG00000015217	Hmgb3	0.00102993	0.0201665	0.825858	-1.21086	25.3659	30.7147
Ccdc28b	ENSMUSG00000028795	Ccdc28b	0.0010362	0.0202687	1.34756	1.34756	27.8692	20.6812
Gpt2	ENSMUSG00000031700	Gpt2	0.00103733	0.0202705	1.12655	1.12655	31.5089	27.9695
Ttc33	ENSMUSG00000022151	Ttc33	0.00104292	0.0203337	1.14568	1.14568	38.1553	33.3035
Rbm39	ENSMUSG00000027620	Rbm39	0.00104327	0.0203337	1.11167	1.11167	126.997	114.24
Atp5g1	ENSMUSG00000006057	Atp5g1	0.00104372	0.0203337	0.939027	-1.06493	500.792	533.31
Rrp9	ENSMUSG00000041506	Rrp9	0.00105071	0.0204021	1	1	1	1
Fus	ENSMUSG00000030795	Fus	0.00105103	0.0204021	1.14889	1.14889	74.0491	64.4527
Cpsf6	ENSMUSG00000055531	Cpsf6	0.00105166	0.0204021	1.20805	1.20805	54.5606	45.1643
Cltc	ENSMUSG00000047126	Cltc	0.00105247	0.0204021	1.05026	1.05026	314.295	299.255
Nova2	ENSMUSG00000030411	Nova2	0.00105252	0.0204021	1.10079	1.10079	35.352	32.1152
Gas7	ENSMUSG00000033066	Gas7	0.00105625	0.0204541	1.08899	1.08899	122.94	112.894
Mgp	ENSMUSG00000030218	Mgp	0.00105765	0.0204605	0.0385914	-25.9125	1	25.9125
Gdap2	ENSMUSG00000027865	Gdap2	0.00106063	0.0204977	27.2811	27.2811	27.2811	1
Ptrhd1	ENSMUSG00000096199	Ptrhd1	0.00107029	0.0206637	0.865457	-1.15546	29.3442	33.906
Agap2	ENSMUSG00000025422	Agap2	0.00107627	0.0207586	1.14749	1.14749	78.3923	68.3161
Acox1	ENSMUSG00000020777	Acox1	0.0010777	0.0207653	1.16954	1.16954	86.259	73.7544
Zfyve28	ENSMUSG00000037224	Zfyve28	0.00108377	0.0208616	0.861338	-1.16098	25.3729	29.4575
Rgs2	ENSMUSG00000026360	Rgs2	0.00110213	0.0211938	1.27901	1.27901	60.3046	47.1494
Rps11	ENSMUSG00000003429	Rps11	0.00111565	0.0214325	0.946585	-1.05643	723.797	764.641
Mtch1	ENSMUSG00000024012	Mtch1	0.00112256	0.0215437	1.05879	1.05879	445.885	421.128
Ang	ENSMUSG00000072115	Ang	0.00112623	0.0215928	1	1	1	1
Mafg	ENSMUSG00000051510	Mafg	0.00113409	0.021722	1.15755	1.15755	32.6197	28.18
9530068E07Rik	ENSMUSG00000036275	9530068E07Rik	0.0011472	0.0219513	1.1825	1.1825	56.2991	47.6101
Ddt	ENSMUSG00000001666	Ddt	0.00115021	0.021987	0.890942	-1.12241	100.57	112.88
Ndufb7	ENSMUSG00000033938	Ndufb7	0.00115413	0.0220402	0.921064	-1.0857	232.18	252.078
Gucy1a1	ENSMUSG00000033910	Gucy1a1	0.00116147	0.0221584	0.851449	-1.17447	79.0153	92.801
Prss23	ENSMUSG00000039405	Prss23	0.00117841	0.0224595	1	1	1	1
Pla2g5	ENSMUSG00000041193	Pla2g5	0.0011813	0.0224851	1	1	1	1
Mok	ENSMUSG00000056458	Mok	0.00118208	0.0224851	1	1	1	1
Mdga1	ENSMUSG00000043557	Mdga1	0.00119127	0.0226377	1	1	1	1
C130074G19Rik	ENSMUSG00000039349	C130074G19Rik	0.0011946	0.0226787	0.770718	-1.29749	23.642	30.6753
Cdh4	ENSMUSG00000000305	Cdh4	0.00119664	0.0226951	1	1	1	1
1700120C14Rik	ENSMUSG00000100599	1700120C14Rik	0.00120649	0.0228594	1	1	1	1
Atp5h	ENSMUSG00000034566	Atp5h	0.001208	0.0228657	0.96423	-1.0371	739.366	766.794
Slc29a1	ENSMUSG00000023942	Slc29a1	0.00120984	0.022878	1	1	1	1
Cdh2	ENSMUSG00000024304	Cdh2	0.00121224	0.022901	1.20967	1.20967	52.7935	43.6429
Lsm14a	ENSMUSG00000066568	Lsm14a	0.00121851	0.0229969	1.17661	1.17661	38.2914	32.5439
Rgs7bp	ENSMUSG00000021719	Rgs7bp	0.00122518	0.0231004	1.12962	1.12962	181.769	160.911
Ppp6c	ENSMUSG00000026753	Ppp6c	0.00122737	0.023119	1.1273	1.1273	42.8981	38.0537
Ndufs4	ENSMUSG00000021764	Ndufs4	0.00123014	0.0231486	0.929941	-1.07534	200.224	215.308
Syt5	ENSMUSG00000004961	Syt5	0.00123261	0.0231725	1.0969	1.0969	134.146	122.296
Dhodh	ENSMUSG00000031730	Dhodh	0.00124316	0.0233481	1	1	1	1
Arl2bp	ENSMUSG00000031776	Arl2bp	0.00125789	0.0235914	1.10033	1.10033	142.245	129.274
Sik1	ENSMUSG00000024042	Sik1	0.00125855	0.0235914	1	1	1	1
Atp5j	ENSMUSG00000022890	Atp5j	0.00126866	0.0237579	0.957796	-1.04406	773.954	808.057
Hnrnpc	ENSMUSG00000060373	Hnrnpc	0.00127115	0.0237722	1.09798	1.09798	142.72	129.984
Dpm1	ENSMUSG00000078919	Dpm1	0.00127188	0.0237722	0.877489	-1.13962	78.9169	89.9349
Gm38593	ENSMUSG00000117004	Gm38593	0.00127735	0.0238514	1	1	1	1
Klf9	ENSMUSG00000033863	Klf9	0.00127957	0.0238697	1.08874	1.08874	150.014	137.787
Dok3	ENSMUSG00000035711	Dok3	0.00128112	0.0238756	1	1	1	1
Selenop	ENSMUSG00000064373	Selenop	0.00129031	0.0240236	0.915062	-1.09282	120.652	131.851
Cby1	ENSMUSG00000022428	Cby1	0.00129591	0.0241047	0.806548	-1.23985	36.8088	45.6375
Plec	ENSMUSG00000022565	Plec	0.00130523	0.0242547	1.10098	1.10098	86.9437	78.9697
Slc9a3r1	ENSMUSG00000020733	Slc9a3r1	0.00130918	0.0243048	25.951	25.951	25.951	1
Hcfc2	ENSMUSG00000020246	Hcfc2	0.00131063	0.0243083	24.2751	24.2751	24.2751	1
Dpf2	ENSMUSG00000024826	Dpf2	0.00131769	0.0244157	1.12629	1.12629	32.8253	29.1447
Ccnt2	ENSMUSG00000026349	Ccnt2	0.00132053	0.024445	1.08464	1.08464	33.1429	30.5567
Prkcg	ENSMUSG00000078816	Prkcg	0.00132714	0.0245438	1.17774	1.17774	97.1705	82.5057
Rcn1	ENSMUSG00000005973	Rcn1	0.00133225	0.0246148	1	1	1	1
Reep3	ENSMUSG00000019873	Reep3	0.00133394	0.0246224	1	1	1	1
Fkbp4	ENSMUSG00000030357	Fkbp4	0.00133553	0.0246283	1.08857	1.08857	93.0386	85.4686
Rraga	ENSMUSG00000070934	Rraga	0.00133796	0.0246495	1.17576	1.17576	70.6913	60.1239
Slc13a3	ENSMUSG00000018459	Slc13a3	0.00134668	0.0247866	1	1	1	1
Camkv	ENSMUSG00000032936	Camkv	0.00135349	0.0248883	1.11344	1.11344	239.254	214.878
Slc9a5	ENSMUSG00000014786	Slc9a5	0.00137076	0.0251819	1.29408	1.29408	27.8476	21.5193
Abhd8	ENSMUSG00000007950	Abhd8	0.00137326	0.0252038	1.06284	1.06284	327.128	307.788
Cds1	ENSMUSG00000029330	Cds1	0.00138029	0.0253087	1.19285	1.19285	104.754	87.8184
Spns2	ENSMUSG00000040447	Spns2	0.00138718	0.025411	1.62016	1.62016	27.0456	16.6931
Fads2	ENSMUSG00000024665	Fads2	0.00138918	0.0254236	1.19714	1.19714	63.8414	53.3282
Mrpl23	ENSMUSG00000037772	Mrpl23	0.00139143	0.0254407	0.911444	-1.09716	120.127	131.798
Atp2b4	ENSMUSG00000026463	Atp2b4	0.00139377	0.0254594	1.16898	1.16898	112.892	96.5732
Kcnd3	ENSMUSG00000040896	Kcnd3	0.00139817	0.0255111	1.18111	1.18111	30.3826	25.7237
Mid1	ENSMUSG00000035299	Mid1	0.00139924	0.0255111	1	1	1	1
Wfdc3	ENSMUSG00000076434	Wfdc3	0.00141231	0.025725	1	1	1	1
Snd1	ENSMUSG00000001424	Snd1	0.00142153	0.0258687	26.1587	26.1587	26.1587	1
Cdc73	ENSMUSG00000026361	Cdc73	0.00143363	0.0260644	25.5061	25.5061	25.5061	1
Rpsa	ENSMUSG00000032518	Rpsa	0.00143884	0.0261343	0.96236	-1.03911	804.973	836.457
Cbx7	ENSMUSG00000053411	Cbx7	0.00144079	0.0261453	0.864431	-1.15683	28.577	33.0587
Rnf149	ENSMUSG00000048234	Rnf149	0.001443	0.0261609	1	1	1	1
Chd2	ENSMUSG00000078671	Chd2	0.00144527	0.0261774	1	1	1	1
Gpx4	ENSMUSG00000075706	Gpx4	0.00145432	0.0263167	0.958346	-1.04346	872.08	909.985
Hook3	ENSMUSG00000037234	Hook3	0.00145976	0.0263903	26.9001	26.9001	26.9001	1
Aig1	ENSMUSG00000019806	Aig1	0.00146493	0.0264591	1.1526	1.1526	58.9082	51.1091
Arhgap31	ENSMUSG00000022799	Arhgap31	0.00148681	0.0268291	1	1	1	1
Plekhg4	ENSMUSG00000014782	Plekhg4	0.00149018	0.026865	1	1	1	1
Orai3	ENSMUSG00000043964	Orai3	0.0014972	0.0269663	0.668516	-1.49585	18.7499	28.047
Syndig1	ENSMUSG00000074736	Syndig1	0.00149928	0.0269787	0.878969	-1.1377	54.7093	62.2426
Triobp	ENSMUSG00000033088	Triobp	0.00150303	0.027021	1	1	1	1
Tsga10	ENSMUSG00000060771	Tsga10	0.00150452	0.0270227	1	1	1	1
Bin3	ENSMUSG00000022089	Bin3	0.00151424	0.0271719	1	1	1	1
L1cam	ENSMUSG00000031391	L1cam	0.0015162	0.0271818	1.18071	1.18071	54.4971	46.1564
Rara	ENSMUSG00000037992	Rara	0.0015189	0.0271841	1	1	1	1
Tspyl5	ENSMUSG00000038984	Tspyl5	0.00151914	0.0271841	1.12583	1.12583	31.8932	28.3287
Etnk2	ENSMUSG00000070644	Etnk2	0.00152598	0.0272813	1	1	1	1
Ndufv2	ENSMUSG00000024099	Ndufv2	0.00153586	0.0274325	0.938257	-1.06581	332.355	354.226
Auts2	ENSMUSG00000029673	Auts2	0.00154257	0.027527	1.17223	1.17223	60.0307	51.2108
Cebpz	ENSMUSG00000024081	Cebpz	0.00155344	0.0276953	27.0559	27.0559	27.0559	1
Panx1	ENSMUSG00000031934	Panx1	0.00156135	0.0278107	1	1	1	1
Trp53inp2	ENSMUSG00000038375	Trp53inp2	0.00156813	0.0279051	1.1933	1.1933	66.6093	55.8193
Daglb	ENSMUSG00000039206	Daglb	0.00156954	0.0279051	0.870419	-1.14887	33.1571	38.0933
Slc2a1	ENSMUSG00000028645	Slc2a1	0.00157164	0.0279169	1.15486	1.15486	40.3846	34.9692
1810058I24Rik	ENSMUSG00000073155	1810058I24Rik	0.00157404	0.0279338	0.835696	-1.19661	43.3454	51.8674
Plpp6	ENSMUSG00000040105	Plpp6	0.00157617	0.0279459	1.12663	1.12663	36.7154	32.5888
Tmem202	ENSMUSG00000049526	Tmem202	0.00157872	0.0279485	1	1	1	1
1700123O20Rik	ENSMUSG00000040822	1700123O20Rik	0.00157921	0.0279485	25.3702	25.3702	25.3702	1
Rtn4rl1	ENSMUSG00000045287	Rtn4rl1	0.00158747	0.028069	1.09077	1.09077	95.0064	87.1001
Ptges3l	ENSMUSG00000097487	Ptges3l	0.00159525	0.0281743	1	1	1	1
Dlgap3	ENSMUSG00000042388	Dlgap3	0.00159634	0.0281743	1.08858	1.08858	309.391	284.214
Syn1	ENSMUSG00000037217	Syn1	0.00162833	0.028705	1.06911	1.06911	411.817	385.196
Ppm1k	ENSMUSG00000037826	Ppm1k	0.00162938	0.028705	0.886246	-1.12836	53.112	59.9292
Ddx39b	ENSMUSG00000019432	Ddx39b	0.00163122	0.0287113	1.08903	1.08903	122.737	112.703
Sf1	ENSMUSG00000024949	Sf1	0.00163435	0.0287402	1.11533	1.11533	78.2215	70.1332
Ipmk	ENSMUSG00000060733	Ipmk	0.00163944	0.0288035	1	1	1	1
Polr2i	ENSMUSG00000019738	Polr2i	0.00165513	0.0290528	0.913037	-1.09525	105.105	115.116
Npm3	ENSMUSG00000056209	Npm3	0.00167043	0.0292947	1	1	1	1
Ly6e	ENSMUSG00000022587	Ly6e	0.00167241	0.0293029	1.08109	1.08109	227.428	210.37
Ubtf	ENSMUSG00000020923	Ubtf	0.00167965	0.029403	1.14192	1.14192	100.693	88.1783
Naa50	ENSMUSG00000022698	Naa50	0.00168492	0.0294686	1.09907	1.09907	73.3741	66.7599
Cdh20	ENSMUSG00000050840	Cdh20	0.00168699	0.0294781	1	1	1	1
Tbc1d14	ENSMUSG00000029192	Tbc1d14	0.00168993	0.0294829	1.19707	1.19707	52.455	43.8194
Mdp1	ENSMUSG00000002329	Mdp1	0.00169045	0.0294829	0.835451	-1.19696	45.1412	54.0321
Pabpn1	ENSMUSG00000022194	Pabpn1	0.00169258	0.0294829	1.2236	1.2236	47.1377	38.5237
5830454E08Rik	ENSMUSG00000052658	5830454E08Rik	0.00169337	0.0294829	1	1	1	1
Rpl14	ENSMUSG00000025794	Rpl14	0.00170974	0.0297411	0.965668	-1.03555	744.262	770.722
0610010K14Rik	ENSMUSG00000020831	0610010K14Rik	0.00171204	0.0297518	0.828571	-1.2069	40.9973	49.4795
Pim1	ENSMUSG00000024014	Pim1	0.00171343	0.0297518	1	1	1	1
Car10	ENSMUSG00000056158	Car10	0.00171548	0.0297607	1.14961	1.14961	134.686	117.159
mt-Atp8	ENSMUSG00000064356	mt-Atp8	0.00173344	0.0300453	1.09858	1.09858	306.577	279.066
Zfp831	ENSMUSG00000050600	Zfp831	0.00173638	0.0300693	1	1	1	1
Mettl16	ENSMUSG00000010554	Mettl16	0.00173882	0.0300846	1	1	1	1
Pdia5	ENSMUSG00000022844	Pdia5	0.00174616	0.0301845	1	1	1	1
Slc7a11	ENSMUSG00000027737	Slc7a11	0.00176207	0.0304323	1	1	1	1
Ncan	ENSMUSG00000002341	Ncan	0.00176495	0.0304549	1.16859	1.16859	74.189	63.4859
Gabbr2	ENSMUSG00000039809	Gabbr2	0.00177038	0.0305004	1.06155	1.06155	201.899	190.192
Atxn7l3b	ENSMUSG00000074748	Atxn7l3b	0.00177075	0.0305004	1.09786	1.09786	157.458	143.422
Pik3r4	ENSMUSG00000032571	Pik3r4	0.00177705	0.0305817	0.849817	-1.17672	27.7958	32.708
Ndufa12	ENSMUSG00000020022	Ndufa12	0.00178382	0.0306708	0.934407	-1.0702	381.324	408.092
Pou3f3	ENSMUSG00000045515	Pou3f3	0.0017873	0.0307034	1.17005	1.17005	67.1856	57.4209
Shank2	ENSMUSG00000037541	Shank2	0.00180418	0.0309659	1.1816	1.1816	43.704	36.9872
Ddit3	ENSMUSG00000025408,ENSMUSG00000116429	Ddit3	0.00180685	0.0309842	1.20439	1.20439	24.41	20.2674
Lgi2	ENSMUSG00000039252	Lgi2	0.00182109	0.0312006	0.836225	-1.19585	25.1394	30.063
Ddrgk1	ENSMUSG00000068290	Ddrgk1	0.00183164	0.0313536	0.906855	-1.10271	74.8207	82.5057
Emsy	ENSMUSG00000035401	Emsy	0.00183581	0.0313973	1.16221	1.16221	29.6506	25.5123
Fgf14	ENSMUSG00000025551	Fgf14	0.00183927	0.0314286	0.713314	-1.40191	19.765	27.7087
Tlk1	ENSMUSG00000041997	Tlk1	0.00184341	0.0314716	0.851974	-1.17374	52.3318	61.4242
Trim46	ENSMUSG00000042766	Trim46	0.00186075	0.0317395	1.12075	1.12075	61.5464	54.9153
Eif5	ENSMUSG00000021282	Eif5	0.0018624	0.0317396	0.900206	-1.11086	134.799	149.743
Disp3	ENSMUSG00000041544	Disp3	0.00186548	0.031764	24.4417	24.4417	24.4417	1
Spint2	ENSMUSG00000074227	Spint2	0.00186907	0.0317972	0.857442	-1.16626	26.8527	31.3173
Tbca	ENSMUSG00000042043	Tbca	0.0018736	0.0318441	0.926629	-1.07918	191.164	206.3
Tarsl2	ENSMUSG00000030515	Tarsl2	0.0018755	0.0318441	1.16294	1.16294	32.9731	28.3532
Ndufs8	ENSMUSG00000059734	Ndufs8	0.00187788	0.0318441	0.939312	-1.06461	209.431	222.962
Rhoa	ENSMUSG00000007815	Rhoa	0.00187841	0.0318441	1.10658	1.10658	103.684	93.6972
Rpn2	ENSMUSG00000027642	Rpn2	0.00188539	0.0319343	1.11373	1.11373	102.318	91.8696
Fam81a	ENSMUSG00000032224	Fam81a	0.00189891	0.0321352	1.10298	1.10298	84.6092	76.7098
Gmfb	ENSMUSG00000062014	Gmfb	0.001901	0.0321424	1.07388	1.07388	93.8207	87.3659
Nsg2	ENSMUSG00000020297	Nsg2	0.00191285	0.0323144	1.06047	1.06047	451.936	426.164
Usp27x	ENSMUSG00000046269	Usp27x	0.00191497	0.0323221	1	1	1	1
Top1	ENSMUSG00000070544	Top1	0.00191982	0.0323756	1.18306	1.18306	49.3823	41.741
Sucla2	ENSMUSG00000022110	Sucla2	0.00192527	0.0324298	1.10315	1.10315	145.945	132.298
Camk2a	ENSMUSG00000024617	Camk2a	0.00192639	0.0324298	1.03555	1.03555	634.257	612.485
Paxbp1	ENSMUSG00000022974	Paxbp1	0.00193439	0.0325361	1.13255	1.13255	27.5838	24.3554
Cmtm4	ENSMUSG00000096188	Cmtm4	0.00193914	0.0325877	1.17371	1.17371	66.7994	56.9128
Il17ra	ENSMUSG00000002897	Il17ra	0.00194291	0.0326026	1	1	1	1
Rpl7a	ENSMUSG00000062647	Rpl7a	0.00194487	0.0326026	0.953269	-1.04902	381.158	399.843
Amn	ENSMUSG00000021278	Amn	0.00194509	0.0326026	1	1	1	1
Syn2	ENSMUSG00000009394	Syn2	0.00194797	0.0326225	1.08364	1.08364	303.597	280.163
Nr4a2	ENSMUSG00000026826	Nr4a2	0.00196708	0.0328462	1	1	1	1
Slc47a1	ENSMUSG00000010122	Slc47a1	0.00196709	0.0328462	1	1	1	1
Gan	ENSMUSG00000052557	Gan	0.00196801	0.0328462	1	1	1	1
Rasgef1c	ENSMUSG00000020374	Rasgef1c	0.00196812	0.0328462	0.835541	-1.19683	43.0261	51.4949
Dok5	ENSMUSG00000027560	Dok5	0.00198395	0.0330382	1	1	1	1
Ccpg1	ENSMUSG00000034563	Ccpg1	0.00198458	0.0330382	1.21261	1.21261	50.5201	41.6624
Zfand4	ENSMUSG00000042213	Zfand4	0.00198475	0.0330382	1	1	1	1
Stt3b	ENSMUSG00000032437	Stt3b	0.00198855	0.0330459	1.14794	1.14794	61.9882	53.9997
Rpl27a	ENSMUSG00000046364	Rpl27a	0.00198863	0.0330459	0.951678	-1.05078	908.285	954.404
Snrpg	ENSMUSG00000057278	Snrpg	0.00199495	0.0331223	0.914093	-1.09398	174.658	191.072
Gm42865	ENSMUSG00000104807	Gm42865	0.00199962	0.0331595	1	1	1	1
Cct3	ENSMUSG00000001416	Cct3	0.00200062	0.0331595	1.05995	1.05995	110.43	104.184
1700094D03Rik	ENSMUSG00000118506	1700094D03Rik	0.00200358	0.0331801	1	1	1	1
Kansl2	ENSMUSG00000022992	Kansl2	0.00201396	0.0333235	1.0756	1.0756	30.4452	28.3052
Slit2	ENSMUSG00000031558	Slit2	0.0020161	0.0333303	1	1	1	1
Atp6v1g1	ENSMUSG00000039105	Atp6v1g1	0.00202411	0.0334341	0.91671	-1.09086	218.918	238.809
Emcn	ENSMUSG00000054690	Emcn	0.00203319	0.0335554	1	1	1	1
2900045O20Rik	ENSMUSG00000111938	2900045O20Rik	0.00203878	0.033619	1	1	1	1
Sf3a1	ENSMUSG00000002129	Sf3a1	0.00205251	0.0338038	1.13471	1.13471	38.83	34.2202
Dok4	ENSMUSG00000040631	Dok4	0.00205349	0.0338038	1	1	1	1
Pkp2	ENSMUSG00000041957	Pkp2	0.00205991	0.0338808	1	1	1	1
Tle3	ENSMUSG00000032280	Tle3	0.00206752	0.033977	1	1	1	1
Emc9	ENSMUSG00000022217	Emc9	0.00207574	0.0340831	0.859251	-1.1638	32.1702	37.4399
Unc5a	ENSMUSG00000025876	Unc5a	0.00207812	0.0340931	1.17993	1.17993	58.8645	49.8883
Tmem168	ENSMUSG00000029569	Tmem168	0.00208688	0.0342079	1	1	1	1
Napb	ENSMUSG00000027438	Napb	0.00209727	0.0343489	1.07145	1.07145	179.077	167.135
Arhgef28	ENSMUSG00000021662	Arhgef28	0.00210457	0.0344394	1	1	1	1
Ptpn9	ENSMUSG00000032290	Ptpn9	0.00210907	0.0344682	23.675	23.675	23.675	1
Irf2	ENSMUSG00000031627	Irf2	0.00211027	0.0344682	1	1	1	1
Prdx3	ENSMUSG00000024997	Prdx3	0.00211353	0.0344682	0.87843	-1.1384	49.2678	56.0862
D730003I15Rik	ENSMUSG00000073478	D730003I15Rik	0.0021149	0.0344682	1	1	1	1
Gem	ENSMUSG00000028214	Gem	0.00211525	0.0344682	1	1	1	1
Nol11	ENSMUSG00000018433	Nol11	0.00212162	0.0345429	1	1	1	1
Slc39a10	ENSMUSG00000025986	Slc39a10	0.00212908	0.0346303	1.10869	1.10869	186.781	168.469
Tmem219	ENSMUSG00000060538	Tmem219	0.00213057	0.0346303	0.769743	-1.29913	22.1126	28.7272
Npb	ENSMUSG00000044034	Npb	0.00213453	0.0346655	1	1	1	1
Atp5c1	ENSMUSG00000025781	Atp5c1	0.00213887	0.0347012	0.946998	-1.05597	385.036	406.585
Timm13	ENSMUSG00000020219	Timm13	0.00214032	0.0347012	0.928779	-1.07668	314.316	338.418
Pam16	ENSMUSG00000014301	Pam16	0.00214584	0.0347197	0.892481	-1.12047	119.855	134.294
Atp6v0a4	ENSMUSG00000038600	Atp6v0a4	0.00214763	0.0347197	1	1	1	1
Psma2	ENSMUSG00000015671	Psma2	0.0021485	0.0347197	0.952481	-1.04989	187.411	196.761
Vangl2	ENSMUSG00000026556	Vangl2	0.00214865	0.0347197	1	1	1	1
Flywch2	ENSMUSG00000023911	Flywch2	0.00215437	0.0347782	0.0528782	-18.9114	1	18.9114
Qk	ENSMUSG00000062078	Qk	0.00215587	0.0347782	1.11817	1.11817	129.83	116.11
Pafah1b3	ENSMUSG00000005447	Pafah1b3	0.00215845	0.0347908	24.455	24.455	24.455	1
Smdt1	ENSMUSG00000022452	Smdt1	0.00216457	0.0348605	0.954121	-1.04809	374.735	392.754
Desi2	ENSMUSG00000026502	Desi2	0.00216721	0.0348738	1	1	1	1
Cldn10	ENSMUSG00000022132	Cldn10	0.00217072	0.0349013	0.849899	-1.17661	56.7585	66.7826
Rlbp1	ENSMUSG00000039194	Rlbp1	0.00217592	0.0349558	1	1	1	1
Hcfc1r1	ENSMUSG00000023904	Hcfc1r1	0.0021871	0.0351063	0.930282	-1.07494	197.622	212.432
Spata2l	ENSMUSG00000033594	Spata2l	0.00219731	0.0352409	1.15007	1.15007	44.5491	38.7358
Prkar1b	ENSMUSG00000025855	Prkar1b	0.00220143	0.0352435	1.05256	1.05256	706.309	671.04
A830036E02Rik	ENSMUSG00000084890	A830036E02Rik	0.00220365	0.0352435	0.790331	-1.26529	22.9085	28.986
Mars2	ENSMUSG00000046994	Mars2	0.00220422	0.0352435	1	1	1	1
Insyn1	ENSMUSG00000066607	Insyn1	0.00220477	0.0352435	1.15522	1.15522	45.7883	39.636
Adcyap1r1	ENSMUSG00000029778	Adcyap1r1	0.00220853	0.0352745	1.21247	1.21247	49.4169	40.7573
Cept1	ENSMUSG00000040774	Cept1	0.00221154	0.0352933	1.07318	1.07318	37.4071	34.8562
Tmem263	ENSMUSG00000060935	Tmem263	0.00222142	0.0353956	1.1701	1.1701	31.2732	26.7269
Ap3b2	ENSMUSG00000062444	Ap3b2	0.00222161	0.0353956	1.09593	1.09593	84.4534	77.0608
Fam160a1	ENSMUSG00000051000	Fam160a1	0.0022272	0.0354554	1	1	1	1
Epb41l4b	ENSMUSG00000028434	Epb41l4b	0.00225628	0.0358888	25.3799	25.3799	25.3799	1
Cwf19l1	ENSMUSG00000025200	Cwf19l1	0.0022593	0.0359073	1	1	1	1
Nxph3	ENSMUSG00000046719	Nxph3	0.00227061	0.0360282	1	1	1	1
Bcl11a	ENSMUSG00000000861	Bcl11a	0.00227064	0.0360282	1.12669	1.12669	86.838	77.0737
Gm20632	ENSMUSG00000093577	Gm20632	0.00227253	0.0360286	1	1	1	1
Ppm1l	ENSMUSG00000027784	Ppm1l	0.00227621	0.0360574	0.791146	-1.26399	42.8076	54.1083
Mmd	ENSMUSG00000003948	Mmd	0.00227892	0.0360707	1.07111	1.07111	244.888	228.631
Sept9	ENSMUSG00000059248	.	0.00228122	0.0360776	1.15746	1.15746	43.0844	37.2233
C78859	ENSMUSG00000110710	C78859	0.0023172	0.0366167	1	1	1	1
Usp19	ENSMUSG00000006676	Usp19	0.00232707	0.0367426	1.16771	1.16771	74.1033	63.4604
Bcl11b	ENSMUSG00000048251	Bcl11b	0.00233135	0.0367801	1	1	1	1
Jak2	ENSMUSG00000024789	Jak2	0.00233345	0.0367832	26.2865	26.2865	26.2865	1
Gm13306	ENSMUSG00000073877	Gm13306	0.00234608	0.0369522	1	1	1	1
Las1l	ENSMUSG00000057421	Las1l	0.00235071	0.0369949	1.42167	1.42167	26.737	18.8068
Unk	ENSMUSG00000020770	Unk	0.00235916	0.0370977	1	1	1	1
Rap1b	ENSMUSG00000052681	Rap1b	0.00237441	0.0373072	1.15958	1.15958	63.5355	54.792
Rps6kc1	ENSMUSG00000089872	Rps6kc1	0.00238073	0.0373761	1.12222	1.12222	35.9569	32.0408
Rpp21	ENSMUSG00000024446	Rpp21	0.00238353	0.0373898	0.902308	-1.10827	64.3567	71.3246
Eif5b	ENSMUSG00000026083	Eif5b	0.0023857	0.0373934	1.1339	1.1339	40.2849	35.5277
Gcnt2	ENSMUSG00000021360	Gcnt2	0.00239178	0.0374285	9.50642	9.50642	9.50642	1
Rps3	ENSMUSG00000030744	Rps3	0.00239235	0.0374285	0.959936	-1.04174	669.003	696.925
Noct	ENSMUSG00000023087	Noct	0.00239375	0.0374285	1.18522	1.18522	57.9677	48.909
Mrpl34	ENSMUSG00000034880	Mrpl34	0.00240173	0.0375229	0.90789	-1.10146	86.4052	95.1715
Mrpl4	ENSMUSG00000003299	Mrpl4	0.00241898	0.0377619	1.12894	1.12894	67.7026	59.9698
Sipa1l3	ENSMUSG00000030583	Sipa1l3	0.00242821	0.0378754	1	1	1	1
Mrpl14	ENSMUSG00000023939	Mrpl14	0.00245149	0.0382045	0.893609	-1.11906	76.8429	85.9916
Tmem56	ENSMUSG00000028132	.	0.00245326	0.0382045	1.22166	1.22166	57.8849	47.3822
Slc35c2	ENSMUSG00000017664	Slc35c2	0.00245543	0.0382075	1.12408	1.12408	40.4064	35.9462
Sdk2	ENSMUSG00000041592	Sdk2	0.00246626	0.038345	1	1	1	1
Tpm2	ENSMUSG00000028464	Tpm2	0.00247074	0.0383838	1	1	1	1
Dek	ENSMUSG00000021377	Dek	0.00247626	0.0384387	0.897022	-1.1148	76.5044	85.2871
Adcy3	ENSMUSG00000020654	Adcy3	0.00249052	0.0386039	1.11737	1.11737	31.6275	28.3052
Grcc10	ENSMUSG00000072772	Grcc10	0.00249089	0.0386039	0.933015	-1.07179	426.24	456.841
Lonrf2	ENSMUSG00000048814	Lonrf2	0.00249661	0.0386602	1.17723	1.17723	72.1905	61.3222
Nuak1	ENSMUSG00000020032	Nuak1	0.00249853	0.0386602	1.17339	1.17339	28.084	23.9342
Gm13830	ENSMUSG00000086368	Gm13830	0.00250519	0.0387323	1	1	1	1
Dlg2	ENSMUSG00000052572	Dlg2	0.00250883	0.0387546	1.09789	1.09789	104.425	95.1142
Tada1	ENSMUSG00000026563	Tada1	0.00251065	0.0387546	1.12407	1.12407	35.3873	31.4815
R3hdm2	ENSMUSG00000025404	R3hdm2	0.00256074	0.0394963	1.0582	1.0582	112.437	106.254
Gabbr1	ENSMUSG00000024462	Gabbr1	0.00256851	0.0395612	1.05418	1.05418	458.382	434.826
Elovl4	ENSMUSG00000032262	Elovl4	0.00256904	0.0395612	1.12748	1.12748	36.2094	32.1152
Rnf181	ENSMUSG00000055850	Rnf181	0.00257466	0.0396089	0.867276	-1.15303	55.0712	63.499
Comt	ENSMUSG00000000326	Comt	0.00257624	0.0396089	1.0902	1.0902	80.9946	74.2932
Kcns2	ENSMUSG00000050963	Kcns2	0.00257902	0.0396176	0.0418012	-23.9227	1	23.9227
Kpna6	ENSMUSG00000003731	Kpna6	0.00258148	0.0396176	1.11463	1.11463	32.6008	29.2481
Sfxn3	ENSMUSG00000025212	Sfxn3	0.00258295	0.0396176	1.2559	1.2559	53.8075	42.8437
Matn2	ENSMUSG00000022324	Matn2	0.00260057	0.0398314	25.481	25.481	25.481	1
Cab39	ENSMUSG00000036707	Cab39	0.00260307	0.0398314	0.889201	-1.1246	137.902	155.085
Gm3510	ENSMUSG00000096936	Gm3510	0.00260308	0.0398314	1	1	1	1
Rngtt	ENSMUSG00000028274	Rngtt	0.00261511	0.0399557	1	1	1	1
Stxbp4	ENSMUSG00000020546	Stxbp4	0.00261709	0.0399557	1	1	1	1
Atp6v0d1	ENSMUSG00000013160	Atp6v0d1	0.0026174	0.0399557	1.0357	1.0357	337.128	325.506
Mrpl13	ENSMUSG00000022370	Mrpl13	0.00263383	0.0401494	0.908045	-1.10127	75.3617	82.9934
Glt8d2	ENSMUSG00000020251	Glt8d2	0.00263425	0.0401494	24.0461	24.0461	24.0461	1
Ndufa2	ENSMUSG00000014294	Ndufa2	0.00264071	0.0402162	0.943748	-1.0596	477.013	505.445
Fam3a	ENSMUSG00000031399	Fam3a	0.0026556	0.0404111	1	1	1	1
Saysd1	ENSMUSG00000045107	Saysd1	0.00267157	0.0406222	0.81254	-1.23071	21.7782	26.8026
Cops4	ENSMUSG00000035297	Cops4	0.0026787	0.0406985	1.11599	1.11599	77.108	69.0936
Tgs1	ENSMUSG00000028233	Tgs1	0.00271094	0.041156	1	1	1	1
Cep170	ENSMUSG00000057335	Cep170	0.00273665	0.0414908	24.3688	24.3688	24.3688	1
Vamp1	ENSMUSG00000030337	Vamp1	0.00273859	0.0414908	0.842209	-1.18735	93.13	110.578
Brd3os	ENSMUSG00000109946	Brd3os	0.00273943	0.0414908	1.1002	1.1002	35.6388	32.3931
Mal	ENSMUSG00000027375	Mal	0.00274654	0.0415659	0.797182	-1.25442	38.7266	48.5794
Pa2g4	ENSMUSG00000025364	Pa2g4	0.0027502	0.0415887	1.13056	1.13056	37.603	33.2604
Pum1	ENSMUSG00000028580	Pum1	0.00276526	0.0417837	1.0963	1.0963	61.386	55.9939
Scn1a	ENSMUSG00000064329	Scn1a	0.002773	0.0418679	0.873493	-1.14483	33.5113	38.3647
Nol10	ENSMUSG00000061458	Nol10	0.00277979	0.0419214	1	1	1	1
Gm38403	ENSMUSG00000112854	Gm38403	0.00278305	0.0419214	1	1	1	1
Ch25h	ENSMUSG00000050370	Ch25h	0.00278305	0.0419214	1	1	1	1
Ybx1	ENSMUSG00000028639	Ybx1	0.00279467	0.0420637	1.11767	1.11767	129.948	116.267
Bbc3	ENSMUSG00000002083	Bbc3	0.00280669	0.0422117	1	1	1	1
Cdk19	ENSMUSG00000038481	Cdk19	0.00281645	0.0423256	0.850086	-1.17635	52.7717	62.078
Ints12	ENSMUSG00000028016	Ints12	0.00282971	0.0424918	1	1	1	1
Trpm4	ENSMUSG00000038260	Trpm4	0.0028603	0.0428901	1	1	1	1
Dapk1	ENSMUSG00000021559	Dapk1	0.00286253	0.0428901	1.1608	1.1608	53.3183	45.9325
Ppp1r9a	ENSMUSG00000032827	Ppp1r9a	0.00286289	0.0428901	1.08954	1.08954	186.21	170.906
Trappc6a	ENSMUSG00000002043	Trappc6a	0.002869	0.0429483	1	1	1	1
Fcgr3	ENSMUSG00000059498	Fcgr3	0.00287301	0.042975	1	1	1	1
Nck1	ENSMUSG00000032475	Nck1	0.00291443	0.0435609	1	1	1	1
Hip1r	ENSMUSG00000000915	Hip1r	0.00292403	0.0436707	0.869803	-1.14969	32.5509	37.4232
Gipc1	ENSMUSG00000019433	Gipc1	0.00292883	0.0436868	1.15484	1.15484	69.6575	60.3177
St8sia3	ENSMUSG00000056812	St8sia3	0.00292963	0.0436868	1.1772	1.1772	74.399	63.1997
E330009J07Rik	ENSMUSG00000037172	.	0.0029424	0.0438149	1.19189	1.19189	30.0791	25.2365
Plcd3	ENSMUSG00000020937	Plcd3	0.00294276	0.0438149	1	1	1	1
Lman2l	ENSMUSG00000001143	Lman2l	0.00294738	0.0438499	18.1529	18.1529	18.1529	1
Kdm7a	ENSMUSG00000042599	Kdm7a	0.00295785	0.0439718	1.08014	1.08014	30.1069	27.8731
Cnot3	ENSMUSG00000035632	Cnot3	0.00296118	0.0439876	25.3221	25.3221	25.3221	1
Asb13	ENSMUSG00000033781	Asb13	0.00296456	0.0440039	0.812414	-1.2309	48.7917	60.0577
Hrk	ENSMUSG00000046607	Hrk	0.00299315	0.0443942	1	1	1	1
Tent5a	ENSMUSG00000032265	Tent5a	0.00299807	0.0444331	1	1	1	1
Sptbn5	ENSMUSG00000074899	Sptbn5	0.00303328	0.0449205	1	1	1	1
Npas2	ENSMUSG00000026077	Npas2	0.0030364	0.0449323	25.164	25.164	25.164	1
Gp9	ENSMUSG00000030054	Gp9	0.00305101	0.0451139	1	1	1	1
Maml2	ENSMUSG00000031925	Maml2	0.00306675	0.0452942	1	1	1	1
Serpinb6a	ENSMUSG00000060147	Serpinb6a	0.0030679	0.0452942	1.10469	1.10469	33.107	29.9695
Chrm1	ENSMUSG00000032773	Chrm1	0.0030705	0.0452981	1.10002	1.10002	123.949	112.679
Capn11	ENSMUSG00000058626	Capn11	0.00308953	0.045544	1	1	1	1
Tcaf1	ENSMUSG00000036667	Tcaf1	0.00312074	0.0459691	1.07945	1.07945	142.726	132.221
Igfbp4	ENSMUSG00000017493	Igfbp4	0.00313699	0.0461733	1.13514	1.13514	100.045	88.1345
Xrcc5	ENSMUSG00000026187	Xrcc5	0.00314326	0.0462303	1	1	1	1
Gng2	ENSMUSG00000043004	Gng2	0.00316359	0.0464055	1.08044	1.08044	123.676	114.468
Scara5	ENSMUSG00000022032	Scara5	0.00316718	0.0464055	1	1	1	1
1700092K14Rik	ENSMUSG00000078600	1700092K14Rik	0.00316718	0.0464055	1	1	1	1
Ccl2	ENSMUSG00000035385	Ccl2	0.00316718	0.0464055	1	1	1	1
Efcab9	ENSMUSG00000044056	Efcab9	0.00316718	0.0464055	1	1	1	1
Ptch2	ENSMUSG00000028681	Ptch2	0.00317386	0.0464682	1	1	1	1
Epb41l5	ENSMUSG00000026383	Epb41l5	0.0031869	0.0466238	1	1	1	1
Rasgef1a	ENSMUSG00000030134	Rasgef1a	0.00319111	0.0466501	1.08349	1.08349	166.747	153.898
Dhx36	ENSMUSG00000027770	Dhx36	0.00320503	0.0468181	1.21814	1.21814	53.3594	43.8041
Acyp1	ENSMUSG00000008822	Acyp1	0.0032155	0.0469356	0.927439	-1.07824	65.7412	70.8847
Coa3	ENSMUSG00000017188	Coa3	0.00324314	0.0473034	0.92136	-1.08535	219.336	238.057
Dync1li2	ENSMUSG00000035770	Dync1li2	0.00324968	0.047363	1.08677	1.08677	84.5944	77.8401
0610012G03Rik	ENSMUSG00000107002	0610012G03Rik	0.00325218	0.0473637	0.92527	-1.08077	165.464	178.828
H13	ENSMUSG00000019188	H13	0.00327181	0.0475904	1.13523	1.13523	39.5139	34.8069
Rims4	ENSMUSG00000035226	Rims4	0.00327267	0.0475904	1.13225	1.13225	35.8075	31.6251
Ing5	ENSMUSG00000026283	Ing5	0.00327839	0.0476377	1	1	1	1
Ak6	ENSMUSG00000078941	Ak6	0.0033062	0.0480058	1.21068	1.21068	27.6244	22.8172
C9orf72	ENSMUSG00000028300	C9orf72	0.00331099	0.0480392	1	1	1	1
Pik3r3	ENSMUSG00000028698	Pik3r3	0.0033427	0.0484629	23.5829	23.5829	23.5829	1
Clip3	ENSMUSG00000013921	Clip3	0.00335131	0.0485441	0.946409	-1.05663	276.114	291.749
Fuom	ENSMUSG00000025466	Fuom	0.00335333	0.0485441	0.898532	-1.11293	66.3196	73.8089
Cplx1	ENSMUSG00000033615	Cplx1	0.00337173	0.0487739	0.916365	-1.09127	407.393	444.575
Atg101	ENSMUSG00000037204	Atg101	0.00337997	0.0488566	1.08268	1.08268	38.6034	35.6556
Fut9	ENSMUSG00000055373	Fut9	0.00338673	0.0489178	1.14228	1.14228	87.1656	76.3084
Dhx37	ENSMUSG00000029480	Dhx37	0.0033915	0.0489501	1	1	1	1
Slc36a1	ENSMUSG00000020261	Slc36a1	0.00339484	0.0489618	1	1	1	1
Mdga2	ENSMUSG00000034912	Mdga2	0.00339964	0.0489944	1	1	1	1
Yy1	ENSMUSG00000021264	Yy1	0.00340639	0.0490551	1.16631	1.16631	42.8685	36.7558
Pnmal1	ENSMUSG00000041141	Pnmal1	0.00341264	0.0491085	1.09911	1.09911	117.366	106.783
Apc	ENSMUSG00000005871	Apc	0.00341597	0.0491186	1.07493	1.07493	77.9259	72.4942
Lrp6	ENSMUSG00000030201	Lrp6	0.00341843	0.0491186	1	1	1	1
Plk4	ENSMUSG00000025758	Plk4	0.00343697	0.0493483	1	1	1	1
Khdrbs3	ENSMUSG00000022332	Khdrbs3	0.00343957	0.0493491	1.08303	1.08303	186.04	171.778
Plk3	ENSMUSG00000028680	Plk3	0.0034432	0.0493645	1	1	1	1
Orai1	ENSMUSG00000049686	Orai1	0.00344966	0.0494203	1	1	1	1
Tet3	ENSMUSG00000034832	Tet3	0.00347214	0.0497056	1	1	1	1
Crlf3	ENSMUSG00000017561	Crlf3	0.00349268	0.0499602	1	1	1	1
Gpm6a	ENSMUSG00000031517	Gpm6a	0.00349509	0.0499602	1.04305	1.04305	1220.76	1170.37
Lbp	ENSMUSG00000016024	Lbp	0.00350236	0.0500013	1	1	1	1
Smpd4	ENSMUSG00000005899	Smpd4	0.00350315	0.0500013	1.10149	1.10149	37.9829	34.4834
Prrt3	ENSMUSG00000045009	Prrt3	0.00351477	0.0501303	1.12576	1.12576	36.9074	32.7843
Dnah7a	ENSMUSG00000096141	Dnah7a	0.00352	0.0501678	1	1	1	1
Ccnb1	ENSMUSG00000041431	Ccnb1	0.00352769	0.0502404	1	1	1	1
Gar1	ENSMUSG00000028010	Gar1	0.00354016	0.0503808	24.0804	24.0804	24.0804	1
Tipin	ENSMUSG00000032397	Tipin	0.00354861	0.050464	0.720506	-1.38791	19.7873	27.4631
Gpr137c	ENSMUSG00000049092	Gpr137c	0.00355147	0.0504674	0.842279	-1.18726	26.0729	30.9552
2700081O15Rik	ENSMUSG00000053080	2700081O15Rik	0.00356061	0.0505601	1.13103	1.13103	30.3826	26.8628
Zbtb14	ENSMUSG00000049672	Zbtb14	0.00357074	0.0506668	1	1	1	1
Thap1	ENSMUSG00000037214	Thap1	0.00359296	0.0509447	1	1	1	1
Stab1	ENSMUSG00000042286	Stab1	0.00359659	0.0509588	1	1	1	1
Cttn	ENSMUSG00000031078	Cttn	0.0035994	0.0509612	1.14716	1.14716	69.8289	60.8713
Scg3	ENSMUSG00000032181	Scg3	0.00361941	0.051207	1.095	1.095	192.962	176.221
Ptprs	ENSMUSG00000013236	Ptprs	0.00364289	0.0515015	1.07812	1.07812	248.457	230.454
Atp5d	ENSMUSG00000003072	Atp5d	0.00365232	0.0515772	0.958781	-1.04299	514.316	536.427
Itm2b	ENSMUSG00000022108	Itm2b	0.00365468	0.0515772	0.968583	-1.03244	777.103	802.309
Ociad1	ENSMUSG00000029152	Ociad1	0.00365625	0.0515772	1.08759	1.08759	259.799	238.876
Papolg	ENSMUSG00000020273	Papolg	0.0036624	0.0516262	1	1	1	1
Ipp	ENSMUSG00000028696	Ipp	0.00367561	0.0517193	1	1	1	1
Kmt5a	ENSMUSG00000049327	Kmt5a	0.00367572	0.0517193	1.13156	1.13156	29.3442	25.9324
Speg	ENSMUSG00000026207	Speg	0.00367703	0.0517193	1.12557	1.12557	69.7787	61.9941
Tgfb3	ENSMUSG00000021253	Tgfb3	0.00371126	0.0521628	1	1	1	1
Atp6v1h	ENSMUSG00000033793	Atp6v1h	0.00373118	0.0524023	1.11118	1.11118	110.068	99.055
Smap2	ENSMUSG00000032870	Smap2	0.00373391	0.0524023	1.0813	1.0813	123.373	114.097
Smarca4	ENSMUSG00000032187	Smarca4	0.00373643	0.0524023	1.11731	1.11731	110.042	98.488
Gm33228	ENSMUSG00000117604	Gm33228	0.00376057	0.0527026	1	1	1	1
Gpr162	ENSMUSG00000038390	Gpr162	0.00376774	0.0527132	1.07574	1.07574	146.004	135.724
Ubqln2	ENSMUSG00000050148	Ubqln2	0.00376871	0.0527132	1.08439	1.08439	163.936	151.178
Ubtd2	ENSMUSG00000044949	Ubtd2	0.00376952	0.0527132	1	1	1	1
Tomm7	ENSMUSG00000028998	Tomm7	0.00377848	0.0528004	0.954121	-1.04809	329.081	344.905
Trio	ENSMUSG00000022263	Trio	0.00378342	0.0528312	1.09559	1.09559	78.502	71.6527
Apbb1	ENSMUSG00000037032	Apbb1	0.00379148	0.0528706	1.04714	1.04714	490.075	468.015
A230065N10Rik	ENSMUSG00000092071	A230065N10Rik	0.00379171	0.0528706	1	1	1	1
Sh3gl3	ENSMUSG00000030638	Sh3gl3	0.00379795	0.0529112	1.11818	1.11818	32.4761	29.0437
Slc25a11	ENSMUSG00000014606	Slc25a11	0.0038001	0.0529112	0.925163	-1.08089	104.192	112.62
Aph1b	ENSMUSG00000032375	Aph1b	0.00381541	0.0530861	1	1	1	1
Mtmr1	ENSMUSG00000015214	Mtmr1	0.00383322	0.0532956	25.1351	25.1351	25.1351	1
Wdr3	ENSMUSG00000033285	Wdr3	0.00384565	0.0534299	1	1	1	1
Zfp420	ENSMUSG00000058402	Zfp420	0.00391316	0.0543093	1	1	1	1
Map7d1	ENSMUSG00000028849	Map7d1	0.00391844	0.0543093	1.09986	1.09986	145.841	132.6
Pfn1	ENSMUSG00000018293	Pfn1	0.00391995	0.0543093	1.10415	1.10415	151.655	137.35
Sdf2l1	ENSMUSG00000022769	Sdf2l1	0.00392019	0.0543093	1	1	1	1
Upf2	ENSMUSG00000043241	Upf2	0.00393017	0.0544087	1.0643	1.0643	34.1802	32.1152
Thoc5	ENSMUSG00000034274	Thoc5	0.00393422	0.0544257	23.8386	23.8386	23.8386	1
Akr1a1	ENSMUSG00000028692	Akr1a1	0.00395568	0.0546835	0.938716	-1.06528	355.577	378.79
Dcaf6	ENSMUSG00000026571	Dcaf6	0.00396422	0.0547624	1.08656	1.08656	38.2993	35.2482
Rpl22l1	ENSMUSG00000039221	Rpl22l1	0.00398452	0.0550034	0.954438	-1.04774	526.531	551.666
Zbtb33	ENSMUSG00000048047	Zbtb33	0.00399092	0.055022	1	1	1	1
Amot	ENSMUSG00000041688	Amot	0.00399156	0.055022	1	1	1	1
Ptar1	ENSMUSG00000074925	Ptar1	0.00405162	0.0558102	22.2608	22.2608	22.2608	1
Ncbp1	ENSMUSG00000028330	Ncbp1	0.00407049	0.0560302	1.17473	1.17473	30.7271	26.1567
Ablim2	ENSMUSG00000029095	Ablim2	0.00407647	0.0560725	1.12324	1.12324	102.443	91.203
Fbxo10	ENSMUSG00000048232	Fbxo10	0.00408409	0.0561374	1	1	1	1
Ghdc	ENSMUSG00000017747	Ghdc	0.00408991	0.0561773	1	1	1	1
Gramd4	ENSMUSG00000035900	Gramd4	0.00411049	0.0564199	1.15673	1.15673	28.7672	24.8695
Tm9sf3	ENSMUSG00000025016	Tm9sf3	0.00413095	0.0566606	1.09603	1.09603	133.549	121.848
Katna1	ENSMUSG00000019794	Katna1	0.00413566	0.0566833	1	1	1	1
Rbbp7	ENSMUSG00000031353	Rbbp7	0.00413848	0.0566833	1.10863	1.10863	157.99	142.51
Zfp597	ENSMUSG00000039789	Zfp597	0.00414516	0.0566965	1	1	1	1
Hid1	ENSMUSG00000034586	Hid1	0.00414531	0.0566965	1.07317	1.07317	76.4852	71.27
Gm10115	ENSMUSG00000062319	Gm10115	0.00415033	0.0566994	1	1	1	1
Myo9a	ENSMUSG00000039585	Myo9a	0.00415138	0.0566994	1.13692	1.13692	45.6715	40.1713
Diaph1	ENSMUSG00000024456	Diaph1	0.00415995	0.0567763	1.09676	1.09676	41.7081	38.0285
Vmn2r57	ENSMUSG00000066537	Vmn2r57	0.00416317	0.0567802	1	1	1	1
Gsk3a	ENSMUSG00000057177	Gsk3a	0.00418171	0.0569928	1.07435	1.07435	162.241	151.014
Iglon5	ENSMUSG00000013367	Iglon5	0.00418502	0.0569935	1	1	1	1
Nos1	ENSMUSG00000029361	Nos1	0.00418766	0.0569935	1	1	1	1
Sall2	ENSMUSG00000049532	Sall2	0.00419823	0.0570971	19.09	19.09	19.09	1
Sympk	ENSMUSG00000023118	Sympk	0.00421752	0.0573191	1.15839	1.15839	54.398	46.96
Eif2s1	ENSMUSG00000021116	Eif2s1	0.00422517	0.0573438	1.09045	1.09045	41.3115	37.8849
Dbndd1	ENSMUSG00000031970	Dbndd1	0.00422527	0.0573438	1	1	1	1
Gtf2a2	ENSMUSG00000033543	Gtf2a2	0.00422892	0.0573531	0.912213	-1.09623	63.9801	70.1372
Lancl1	ENSMUSG00000026000	Lancl1	0.00423833	0.0574403	0.931268	-1.07381	204.811	219.927
Atg16l1	ENSMUSG00000026289	Atg16l1	0.00424841	0.0575367	1.11467	1.11467	38.1557	34.2305
Itm2a	ENSMUSG00000031239	Itm2a	0.00426195	0.0576796	0.862794	-1.15902	35.3253	40.9429
Tnfrsf12a	ENSMUSG00000023905	Tnfrsf12a	0.00426679	0.0577047	1	1	1	1
Mest	ENSMUSG00000051855	Mest	0.00428668	0.0579331	21.7728	21.7728	21.7728	1
Prpf18	ENSMUSG00000039449	Prpf18	0.00429538	0.0579915	1.13046	1.13046	28.8102	25.4853
Por	ENSMUSG00000005514	Por	0.00429899	0.0579915	1.14226	1.14226	56.7405	49.674
Trp53bp2	ENSMUSG00000026510	Trp53bp2	0.0043	0.0579915	1	1	1	1
Neurod1	ENSMUSG00000034701	Neurod1	0.00431209	0.0580816	24.1895	24.1895	24.1895	1
Traf7	ENSMUSG00000052752	Traf7	0.00431269	0.0580816	1.103	1.103	28.9678	26.2628
Gm47525	ENSMUSG00000112274	Gm47525	0.00431752	0.0581062	1	1	1	1
Zfhx2	ENSMUSG00000040721	Zfhx2	0.00432147	0.0581189	1	1	1	1
Lpin2	ENSMUSG00000024052	Lpin2	0.00433594	0.0582729	1.1111	1.1111	32.0899	28.8812
Stx3	ENSMUSG00000041488	Stx3	0.00434426	0.0583442	1	1	1	1
Wnt9b	ENSMUSG00000018486	Wnt9b	0.00436469	0.0585778	1	1	1	1
Rnf2	ENSMUSG00000026484	Rnf2	0.0043757	0.0586848	0.717625	-1.39349	19.7683	27.5468
Pacs2	ENSMUSG00000021143	Pacs2	0.00437914	0.0586901	0.808923	-1.23621	36.1988	44.7493
Tmem132a	ENSMUSG00000024736	Tmem132a	0.00441343	0.0591087	1.08296	1.08296	222.652	205.597
Rtn4	ENSMUSG00000020458	Rtn4	0.00444248	0.0594566	1.03383	1.03383	813.183	786.573
Zfp36l1	ENSMUSG00000021127	Zfp36l1	0.00445696	0.0596091	1	1	1	1
Gm15627	ENSMUSG00000087344	Gm15627	0.00446577	0.0596856	1	1	1	1
Dusp14	ENSMUSG00000018648	Dusp14	0.00448919	0.0599342	1.05363	1.05363	154.18	146.332
Sytl2	ENSMUSG00000030616	Sytl2	0.00449243	0.0599342	0.905547	-1.10431	90.258	99.6723
Syne4	ENSMUSG00000019737	Syne4	0.00449367	0.0599342	1	1	1	1
Atmin	ENSMUSG00000047388	Atmin	0.00449843	0.0599563	1.13392	1.13392	41.6082	36.6942
Srsf2	ENSMUSG00000034120	Srsf2	0.00450434	0.0599937	1.09884	1.09884	98.9238	90.0258
Nhsl1	ENSMUSG00000039835	Nhsl1	0.00450775	0.0599978	1	1	1	1
Ptpn2	ENSMUSG00000024539	Ptpn2	0.00454767	0.0604874	1	1	1	1
Dcaf12	ENSMUSG00000028436	Dcaf12	0.0045584	0.0605884	1.1432	1.1432	28.0333	24.5218
B930025P03Rik	ENSMUSG00000109473	B930025P03Rik	0.00456276	0.0606048	1	1	1	1
Fndc9	ENSMUSG00000048721	Fndc9	0.00457452	0.0607192	1	1	1	1
Hlcs	ENSMUSG00000040820	Hlcs	0.00458944	0.0608755	1	1	1	1
Il7r	ENSMUSG00000003882	Il7r	0.00460744	0.0609726	1	1	1	1
Mettl5	ENSMUSG00000051730	Mettl5	0.00460754	0.0609726	1	1	1	1
Phb	ENSMUSG00000038845	Phb	0.00461159	0.0609726	1.12758	1.12758	55.9671	49.6346
Izumo4	ENSMUSG00000055862	Izumo4	0.00461182	0.0609726	0.882578	-1.13304	26.4107	29.9244
Rpl17	ENSMUSG00000062328	Rpl17	0.00461254	0.0609726	0.945006	-1.05819	1027.27	1087.05
Iqsec1	ENSMUSG00000034312	Iqsec1	0.00462136	0.0610475	1.15899	1.15899	101.694	87.7429
Golph3	ENSMUSG00000022200	Golph3	0.00462893	0.0611057	1.11373	1.11373	68.2375	61.2694
Tapbpl	ENSMUSG00000038213	Tapbpl	0.0046477	0.0613116	1	1	1	1
Ggcx	ENSMUSG00000053460	Ggcx	0.00470812	0.0620662	1	1	1	1
Dach2	ENSMUSG00000025592	Dach2	0.00472266	0.0622156	1	1	1	1
Adcy4	ENSMUSG00000022220	Adcy4	0.00474262	0.0624359	1	1	1	1
Id4	ENSMUSG00000021379	Id4	0.00476143	0.0626409	1.17133	1.17133	34.3507	29.3261
Clstn3	ENSMUSG00000008153	Clstn3	0.00481458	0.063297	1.05061	1.05061	167.798	159.715
Rab10	ENSMUSG00000020671	Rab10	0.004831	0.0634697	1.08546	1.08546	111.518	102.738
Gpr3	ENSMUSG00000049649	Gpr3	0.00485166	0.0636979	1	1	1	1
Sec61a2	ENSMUSG00000025816	Sec61a2	0.00485636	0.0637163	1.15066	1.15066	35.8937	31.194
Pllp	ENSMUSG00000031775	Pllp	0.00487822	0.063935	0.850621	-1.17561	28.0383	32.9622
Kif3b	ENSMUSG00000027475	Kif3b	0.00487965	0.063935	1.10988	1.10988	35.3479	31.8483
Fry	ENSMUSG00000056602	Fry	0.00488404	0.0639491	1.14185	1.14185	72.5695	63.5543
Zfp598	ENSMUSG00000041130	Zfp598	0.0049394	0.0646302	25.1801	25.1801	25.1801	1
Zfp646	ENSMUSG00000049739	Zfp646	0.00494526	0.0646631	1	1	1	1
Nanos1	ENSMUSG00000072437	Nanos1	0.00497936	0.0650407	1	1	1	1
Ptk2b	ENSMUSG00000059456	Ptk2b	0.00498087	0.0650407	1.05409	1.05409	332.37	315.314
Xylt2	ENSMUSG00000020868	Xylt2	0.00500346	0.0652916	24.5277	24.5277	24.5277	1
Avp	ENSMUSG00000037727	Avp	0.00500943	0.0653255	1	1	1	1
Efnb1	ENSMUSG00000031217	Efnb1	0.00502301	0.0654583	1	1	1	1
Clvs2	ENSMUSG00000019785	Clvs2	0.0050416	0.0656563	1.11797	1.11797	29.9586	26.7973
Mllt6	ENSMUSG00000038437	Mllt6	0.00506669	0.0659386	1.11702	1.11702	48.8627	43.7436
Ric1	ENSMUSG00000038658	Ric1	0.00507746	0.0660343	1	1	1	1
Rragd	ENSMUSG00000028278	Rragd	0.00509423	0.0661704	1.13392	1.13392	74.8775	66.034
Efhd2	ENSMUSG00000040659	Efhd2	0.00509558	0.0661704	1.08864	1.08864	242.409	222.671
Dpm3	ENSMUSG00000042737	Dpm3	0.00510308	0.0661704	0.928972	-1.07646	72.8397	78.409
Lsm14b	ENSMUSG00000039108	Lsm14b	0.00510501	0.0661704	1.12599	1.12599	46.1535	40.9893
Hdac4	ENSMUSG00000026313	Hdac4	0.00510504	0.0661704	1.13573	1.13573	40.7967	35.9211
Syp	ENSMUSG00000031144	Syp	0.00513829	0.0665566	1.04635	1.04635	494.17	472.278
Ripor2	ENSMUSG00000036006	Ripor2	0.00514741	0.066597	25.5234	25.5234	25.5234	1
Mbp	ENSMUSG00000041607	Mbp	0.00515223	0.066597	0.924772	-1.08135	592.651	640.861
Fbh1	ENSMUSG00000058594	Fbh1	0.00515419	0.066597	0.859397	-1.16361	56.0602	65.232
Cdk2ap2	ENSMUSG00000024856	Cdk2ap2	0.00515518	0.066597	1.0595	1.0595	38.0848	35.9462
Canx	ENSMUSG00000020368	Canx	0.00517267	0.0667783	1.06699	1.06699	235.334	220.56
Gng13	ENSMUSG00000025739	Gng13	0.00517915	0.0668172	0.93505	-1.06946	243.223	260.118
4833413G10Rik	ENSMUSG00000104950	4833413G10Rik	0.00519276	0.0669481	1	1	1	1
Tmem158	ENSMUSG00000054871	Tmem158	0.00521514	0.0671543	1.10064	1.10064	88.5395	80.4434
Amacr	ENSMUSG00000022244	Amacr	0.0052157	0.0671543	1	1	1	1
Unc13b	ENSMUSG00000028456	Unc13b	0.00523307	0.0673332	1.12682	1.12682	28.4674	25.2635
Abhd14a	ENSMUSG00000042210	Abhd14a	0.00524224	0.0674062	1.10114	1.10114	34.7582	31.5656
Ipo8	ENSMUSG00000040029	Ipo8	0.00525041	0.0674663	1	1	1	1
Slc25a46	ENSMUSG00000024259	Slc25a46	0.00529933	0.0680498	1.10167	1.10167	87.5174	79.4408
Nagk	ENSMUSG00000034744	Nagk	0.00531045	0.0681473	0.851216	-1.17479	34.1636	40.1351
Yif1b	ENSMUSG00000030588	Yif1b	0.00531778	0.0681961	0.863889	-1.15756	57.5197	66.5823
Xkrx	ENSMUSG00000031258	Xkrx	0.0053356	0.0683756	1	1	1	1
Paqr5	ENSMUSG00000032278	Paqr5	0.00533886	0.0683756	1	1	1	1
Ptprj	ENSMUSG00000025314	Ptprj	0.00534439	0.0684011	1.14247	1.14247	81.0449	70.9385
Dusp26	ENSMUSG00000039661	Dusp26	0.00535902	0.068543	1.11557	1.11557	67.5287	60.5329
Crh	ENSMUSG00000049796	Crh	0.00536846	0.0686183	1	1	1	1
Snph	ENSMUSG00000027457	Snph	0.00537654	0.0686762	1.05618	1.05618	158.937	150.482
Fgf3	ENSMUSG00000031074	Fgf3	0.00539028	0.0688061	1	1	1	1
Crip1	ENSMUSG00000006360	Crip1	0.0053954	0.0688143	1	1	1	1
Atp8a2	ENSMUSG00000021983	Atp8a2	0.00540151	0.0688143	1.24506	1.24506	27.563	22.1379
Cpne4	ENSMUSG00000032564	Cpne4	0.0054016	0.0688143	1.15567	1.15567	43.1021	37.2962
Ap5z1	ENSMUSG00000039623	Ap5z1	0.00540835	0.068835	1	1	1	1
Grid2ip	ENSMUSG00000010825	Grid2ip	0.00541034	0.068835	1	1	1	1
Sdhaf1	ENSMUSG00000074211	Sdhaf1	0.00544122	0.0691463	0.846816	-1.18089	34.1573	40.3362
Nefm	ENSMUSG00000022054	Nefm	0.00544197	0.0691463	1.1317	1.1317	185.483	163.897
Nkrf	ENSMUSG00000044149	Nkrf	0.00545021	0.0692055	1	1	1	1
Arih1	ENSMUSG00000025234	Arih1	0.00545456	0.0692152	1.13442	1.13442	49.7395	43.8459
Tnks2	ENSMUSG00000024811	Tnks2	0.00546491	0.069265	1.08715	1.08715	80.4873	74.0351
Ppp1cc	ENSMUSG00000004455	Ppp1cc	0.00546855	0.069265	1.08329	1.08329	131.804	121.67
Fxyd1	ENSMUSG00000036570	Fxyd1	0.00547112	0.069265	0.869217	-1.15046	48.2825	55.5471
Zbtb7a	ENSMUSG00000035011	Zbtb7a	0.00547281	0.069265	1.19929	1.19929	54.6389	45.5593
Aff4	ENSMUSG00000049470	Aff4	0.00547658	0.0692673	1.12205	1.12205	78.8917	70.3105
Zfp619	ENSMUSG00000068959	Zfp619	0.00548675	0.0693506	1	1	1	1
Plin5	ENSMUSG00000011305	Plin5	0.00550641	0.0695178	1	1	1	1
Fam172a	ENSMUSG00000064138	Fam172a	0.00550718	0.0695178	0.86544	-1.15548	26.9085	31.0923
Alkal2	ENSMUSG00000054204	Alkal2	0.00552709	0.0697235	1	1	1	1
Mfsd14b	ENSMUSG00000038212	Mfsd14b	0.00553252	0.0697466	1.06761	1.06761	28.0383	26.2628
Ttc9b	ENSMUSG00000007944	Ttc9b	0.00554652	0.0698061	0.956416	-1.04557	315.423	329.797
Map3k13	ENSMUSG00000033618	Map3k13	0.00554882	0.0698061	1	1	1	1
Pkm	ENSMUSG00000032294	Pkm	0.00555111	0.0698061	1.03865	1.03865	927.347	892.842
Ehd1	ENSMUSG00000024772	Ehd1	0.00555379	0.0698061	1.14983	1.14983	27.796	24.1739
Mcee	ENSMUSG00000033429	Mcee	0.00555531	0.0698061	0.890438	-1.12304	49.5626	55.6609
Kpna1	ENSMUSG00000022905	Kpna1	0.00559118	0.0701933	1.12305	1.12305	88.0848	78.4333
Ipcef1	ENSMUSG00000064065	Ipcef1	0.00559338	0.0701933	1.12303	1.12303	73.347	65.3118
Agbl3	ENSMUSG00000038836	Agbl3	0.00559834	0.07021	1	1	1	1
2610021A01Rik	ENSMUSG00000091474	2610021A01Rik	0.00565742	0.0709049	1	1	1	1
Asprv1	ENSMUSG00000033508	Asprv1	0.00567005	0.0710171	1	1	1	1
Dcakd	ENSMUSG00000020935	Dcakd	0.00567423	0.0710234	1.21937	1.21937	27.9957	22.959
Sobp	ENSMUSG00000038248	Sobp	0.00568091	0.071061	1.16957	1.16957	63.3057	54.1274
Ufsp1	ENSMUSG00000051502	Ufsp1	0.00569043	0.071134	1	1	1	1
Pabpc1	ENSMUSG00000022283	Pabpc1	0.00572416	0.0715094	1.06814	1.06814	121.714	113.949
Hint2	ENSMUSG00000028470	Hint2	0.00573029	0.0715155	0.869888	-1.14957	62.7059	72.085
Lrtm2	ENSMUSG00000055003	Lrtm2	0.00573205	0.0715155	1.0887	1.0887	38.2075	35.0946
Prkacb	ENSMUSG00000005034	Prkacb	0.00573888	0.0715546	1.03648	1.03648	363.412	350.621
Nap1l2	ENSMUSG00000082229	Nap1l2	0.0057459	0.071596	1.09879	1.09879	105.649	96.1502
Calml4	ENSMUSG00000032246	Calml4	0.00575113	0.0716149	1	1	1	1
Necap2	ENSMUSG00000028923	Necap2	0.00575777	0.0716514	21.1589	21.1589	21.1589	1
Pvr	ENSMUSG00000040511	Pvr	0.00576225	0.071661	1	1	1	1
Gm26917	ENSMUSG00000097971	.	0.00581061	0.072216	1	1	1	1
Acot9	ENSMUSG00000025287	Acot9	0.00582696	0.0723726	0.0405134	-24.6832	1	24.6832
Mboat7	ENSMUSG00000035596	Mboat7	0.00585532	0.0726782	1.08489	1.08489	104.791	96.5908
Mgat5	ENSMUSG00000036155	Mgat5	0.00586105	0.0727026	1.13716	1.13716	47.9519	42.1681
Ippk	ENSMUSG00000021385	Ippk	0.00586964	0.0727258	1	1	1	1
Rpl36al	ENSMUSG00000049751	Rpl36al	0.00587045	0.0727258	0.962243	-1.03924	342.776	356.226
Dlg1	ENSMUSG00000022770	Dlg1	0.00589746	0.0730136	1.12969	1.12969	106.894	94.623
Cdc42bpb	ENSMUSG00000021279	Cdc42bpb	0.00591471	0.0731804	1.08527	1.08527	31.363	28.8989
Mylip	ENSMUSG00000038175	Mylip	0.00593408	0.073373	1	1	1	1
Pnpo	ENSMUSG00000018659	Pnpo	0.0060031	0.074179	1.11265	1.11265	28.8793	25.9554
Fam76a	ENSMUSG00000028878	Fam76a	0.00602028	0.0743438	1.09402	1.09402	39.851	36.4263
Atcay	ENSMUSG00000034958	Atcay	0.00604072	0.0745043	1.06049	1.06049	90.3439	85.1906
Alkbh8	ENSMUSG00000025899	Alkbh8	0.00604099	0.0745043	1	1	1	1
Fnbp1l	ENSMUSG00000039735	Fnbp1l	0.00605757	0.0746027	1.13967	1.13967	45.3595	39.8004
Fam184a	ENSMUSG00000019856	Fam184a	0.00605943	0.0746027	1	1	1	1
Rbmxl1	ENSMUSG00000037070	Rbmxl1	0.00606055	0.0746027	1.13922	1.13922	40.6872	35.7148
Arhgap29	ENSMUSG00000039831	Arhgap29	0.00606498	0.0746097	1	1	1	1
Rps12	ENSMUSG00000061983	Rps12	0.00607165	0.0746443	0.957345	-1.04456	753.888	787.477
Nktr	ENSMUSG00000032525	Nktr	0.0060814	0.0747165	1.11099	1.11099	36.3928	32.7572
Dscam	ENSMUSG00000050272	Dscam	0.00610282	0.0748877	25.9495	25.9495	25.9495	1
Sox8	ENSMUSG00000024176	Sox8	0.00610596	0.0748877	1	1	1	1
Snx16	ENSMUSG00000027534	Snx16	0.00610696	0.0748877	1.12073	1.12073	27.3158	24.3733
Galnt15	ENSMUSG00000021903	Galnt15	0.0061354	0.0751889	1	1	1	1
Dusp4	ENSMUSG00000031530	Dusp4	0.00614626	0.0752368	1	1	1	1
2810001G20Rik	ENSMUSG00000087497	2810001G20Rik	0.0061471	0.0752368	1	1	1	1
Slc35f1	ENSMUSG00000038602	Slc35f1	0.00617138	0.0754861	1	1	1	1
Syt7	ENSMUSG00000024743	Syt7	0.00618616	0.0756191	1.09193	1.09193	121.958	111.69
Klhl7	ENSMUSG00000028986	Klhl7	0.00619179	0.07564	1.11212	1.11212	33.9885	30.562
Vav3	ENSMUSG00000033721	Vav3	0.00621808	0.0759132	1	1	1	1
Gm3854	ENSMUSG00000109398	Gm3854	0.00623723	0.0760989	1	1	1	1
Gpbp1l1	ENSMUSG00000034042	Gpbp1l1	0.00628412	0.0766226	1	1	1	1
Cyp1a1	ENSMUSG00000032315	Cyp1a1	0.00631165	0.0766461	1	1	1	1
4930404A12Rik	ENSMUSG00000106082	4930404A12Rik	0.00631165	0.0766461	1	1	1	1
Gm47511	ENSMUSG00000114845	Gm47511	0.00631165	0.0766461	1	1	1	1
Rbp7	ENSMUSG00000028996	Rbp7	0.00631165	0.0766461	1	1	1	1
Dennd2d	ENSMUSG00000027901	Dennd2d	0.00631165	0.0766461	1	1	1	1
C230072F16Rik	ENSMUSG00000112121	C230072F16Rik	0.00631165	0.0766461	1	1	1	1
Agfg1	ENSMUSG00000026159	Agfg1	0.0063138	0.0766461	1.19163	1.19163	55.6847	46.73
Abcf1	ENSMUSG00000038762	Abcf1	0.00633876	0.076895	1.15434	1.15434	76.4394	66.2189
Mocos	ENSMUSG00000039616	Mocos	0.00634227	0.076895	1	1	1	1
Fndc3a	ENSMUSG00000033487	Fndc3a	0.00635185	0.0769629	25.367	25.367	25.367	1
Slc7a8	ENSMUSG00000022180	Slc7a8	0.00636195	0.077037	25.5555	25.5555	25.5555	1
Tedc2	ENSMUSG00000024118	Tedc2	0.00639375	0.0773735	1	1	1	1
Dgcr6	ENSMUSG00000003531	Dgcr6	0.00640397	0.0774488	0.909118	-1.09997	104.305	114.732
Gm20646	ENSMUSG00000093436	Gm20646	0.00642071	0.0775748	1	1	1	1
Usp42	ENSMUSG00000051306	Usp42	0.00642242	0.0775748	1	1	1	1
Mdk	ENSMUSG00000027239	Mdk	0.00644462	0.0777944	1	1	1	1
Msl1	ENSMUSG00000052915	Msl1	0.00646016	0.0778847	1.08324	1.08324	100.206	92.5066
Adam23	ENSMUSG00000025964	Adam23	0.00646017	0.0778847	0.894977	-1.11735	54.7041	61.1234
Fopnl	ENSMUSG00000022677	Fopnl	0.00648214	0.0781009	0.878445	-1.13837	81.2123	92.4501
Ddx20	ENSMUSG00000027905	Ddx20	0.00653549	0.0786946	1	1	1	1
Dab1	ENSMUSG00000028519	Dab1	0.00654605	0.0787726	1.16144	1.16144	54.6331	47.0391
Kirrel	ENSMUSG00000041734	Kirrel	0.00655618	0.0788455	1	1	1	1
Ofd1	ENSMUSG00000040586	Ofd1	0.00656214	0.0788681	1	1	1	1
Slco1a4	ENSMUSG00000030237	Slco1a4	0.00657123	0.0789282	1	1	1	1
Rpl10a	ENSMUSG00000037805	Rpl10a	0.00659808	0.0791846	0.958536	-1.04326	434.038	452.814
Vamp2	ENSMUSG00000020894	Vamp2	0.00660077	0.0791846	1.03219	1.03219	830.26	804.364
Ifngr2	ENSMUSG00000022965	Ifngr2	0.00661546	0.0793116	26.2111	26.2111	26.2111	1
Prdm2	ENSMUSG00000057637	Prdm2	0.00662073	0.0793256	1	1	1	1
Otud6b	ENSMUSG00000040550	Otud6b	0.0066362	0.0794617	1.15293	1.15293	44.7226	38.7903
Tmem33	ENSMUSG00000037720	Tmem33	0.00667538	0.0798814	1.15518	1.15518	77.1905	66.8213
Mfsd8	ENSMUSG00000025759	Mfsd8	0.00671867	0.0803015	1	1	1	1
Rnf130	ENSMUSG00000020376	Rnf130	0.0067188	0.0803015	0.90426	-1.10588	58.6449	64.8541
Gm9936	ENSMUSG00000107108	Gm9936	0.00676482	0.0807517	1	1	1	1
Prr32	ENSMUSG00000037086	Prr32	0.00676482	0.0807517	1	1	1	1
Ccl27a	ENSMUSG00000073888,ENSMUSG00000095247,ENSMUSG00000093828	Ccl27a	0.00679807	0.0810985	0.927299	-1.0784	73.7739	79.5579
Chpf	ENSMUSG00000032997	Chpf	0.00680377	0.0811164	1.10194	1.10194	80.2412	72.8179
Gm17066	ENSMUSG00000091509	Gm17066	0.00681634	0.0812162	1	1	1	1
Zfat	ENSMUSG00000022335	Zfat	0.00683685	0.0814103	1	1	1	1
2300009A05Rik	ENSMUSG00000032403	2300009A05Rik	0.00685339	0.0815571	0.816778	-1.22432	43.9493	53.8082
Fbxl4	ENSMUSG00000040410	Fbxl4	0.00685941	0.0815628	1	1	1	1
Pde6b	ENSMUSG00000029491	Pde6b	0.00686608	0.0815628	1	1	1	1
Gm47283	ENSMUSG00000096768	Gm47283	0.00687246	0.0815628	1.05451	1.05451	139.084	131.895
Slc24a2	ENSMUSG00000037996	Slc24a2	0.00687279	0.0815628	0.893985	-1.11859	202.114	226.082
Ccdc3	ENSMUSG00000026676	Ccdc3	0.00687497	0.0815628	1	1	1	1
Large1	ENSMUSG00000004383	Large1	0.00693804	0.0822113	1.0852	1.0852	109.709	101.096
Nbea	ENSMUSG00000027799	Nbea	0.00693814	0.0822113	1.07529	1.07529	142.159	132.206
Anapc13	ENSMUSG00000035048	Anapc13	0.00696849	0.0825202	0.920484	-1.08638	104.008	112.993
Ephb6	ENSMUSG00000029869	Ephb6	0.00699867	0.0827417	0.912323	-1.0961	58.8058	64.4572
Adam33	ENSMUSG00000027318	Adam33	0.00700073	0.0827417	1	1	1	1
Slc38a10	ENSMUSG00000061306	Slc38a10	0.00700155	0.0827417	1.14954	1.14954	34.716	30.1999
Clip2	ENSMUSG00000063146	Clip2	0.00700432	0.0827417	1.18739	1.18739	52.7717	44.4435
Ptcd2	ENSMUSG00000021650	Ptcd2	0.00701896	0.082864	1.13843	1.13843	37.1751	32.6548
Wdr45	ENSMUSG00000039382	Wdr45	0.00702852	0.0829262	0.82884	-1.20651	35.2355	42.5118
Coa4	ENSMUSG00000044881	Coa4	0.0070454	0.0830747	1	1	1	1
Ajap1	ENSMUSG00000039546	Ajap1	0.00705527	0.0831404	1.15966	1.15966	69.7787	60.1715
BC030343	ENSMUSG00000105345	BC030343	0.00707666	0.0832966	1	1	1	1
Slitrk1	ENSMUSG00000075478	Slitrk1	0.00707715	0.0832966	0.900125	-1.11096	75.2078	83.5526
Cmip	ENSMUSG00000034390	Cmip	0.00710328	0.083535	1	1	1	1
Peg13	ENSMUSG00000106847	Peg13	0.00710605	0.083535	1.06529	1.06529	171.458	160.949
Babam2	ENSMUSG00000052139	Babam2	0.00711271	0.0835625	0.863944	-1.15748	36.3457	42.0695
Prkaca	ENSMUSG00000005469	Prkaca	0.00713884	0.0837683	1.12708	1.12708	102.903	91.3006
Riok2	ENSMUSG00000116564	Riok2	0.0071389	0.0837683	1	1	1	1
Stag3	ENSMUSG00000036928	Stag3	0.00717784	0.0841741	1	1	1	1
Ndrg4	ENSMUSG00000036564	Ndrg4	0.00718401	0.0841947	1.04147	1.04147	1080.61	1037.58
Zswim4	ENSMUSG00000035671	Zswim4	0.00718831	0.0841947	1	1	1	1
4930503L19Rik	ENSMUSG00000044906	4930503L19Rik	0.00719394	0.0842096	1	1	1	1
Zfp26	ENSMUSG00000063108	Zfp26	0.00720542	0.0842647	1	1	1	1
Meis1	ENSMUSG00000020160	Meis1	0.00720737	0.0842647	1	1	1	1
Mgll	ENSMUSG00000033174	Mgll	0.00725929	0.0848204	1.10561	1.10561	143.775	130.041
Pgrmc2	ENSMUSG00000049940	Pgrmc2	0.00727104	0.0849025	1.19223	1.19223	55.5653	46.6062
Atf6	ENSMUSG00000026663	Atf6	0.0072751	0.0849025	1.09787	1.09787	33.7774	30.7664
Serac1	ENSMUSG00000015659	Serac1	0.00728597	0.084978	1	1	1	1
Yme1l1	ENSMUSG00000026775	Yme1l1	0.00730976	0.0852042	1.16041	1.16041	43.278	37.2954
Zfp384	ENSMUSG00000038346	Zfp384	0.00735052	0.0856276	1	1	1	1
Irx3	ENSMUSG00000031734	Irx3	0.00736184	0.0857078	1	1	1	1
Vwa1	ENSMUSG00000042116	Vwa1	0.00738694	0.0859482	25.7988	25.7988	25.7988	1
Dnajc10	ENSMUSG00000027006	Dnajc10	0.00740026	0.0859791	1.12859	1.12859	47.2462	41.8631
Gm20655	ENSMUSG00000093672	Gm20655	0.00740457	0.0859791	1	1	1	1
Smim8	ENSMUSG00000028295	Smim8	0.00740478	0.0859791	0.847007	-1.18063	35.2147	41.5755
Caskin1	ENSMUSG00000033597	Caskin1	0.0074089	0.0859791	1.14288	1.14288	64.724	56.6322
Lnpep	ENSMUSG00000023845	Lnpep	0.00741184	0.0859791	1.15246	1.15246	37.7724	32.7756
Hyal3	ENSMUSG00000036091	Hyal3	0.00742602	0.086092	1	1	1	1
Ints10	ENSMUSG00000031864	Ints10	0.00743351	0.0861212	1.08648	1.08648	33.8272	31.1347
Gga3	ENSMUSG00000020740	Gga3	0.00743798	0.0861212	1.18892	1.18892	51.1695	43.0385
Gm20219	ENSMUSG00000110218	Gm20219	0.00744191	0.0861212	1	1	1	1
Hspb3	ENSMUSG00000051456	Hspb3	0.007463	0.0862806	1	1	1	1
Srrm1	ENSMUSG00000028809	Srrm1	0.00746851	0.0862806	0.871316	-1.14769	36.7154	42.1379
5430427O19Rik	ENSMUSG00000025058	5430427O19Rik	0.00746908	0.0862806	1	1	1	1
Ccdc137	ENSMUSG00000049957	Ccdc137	0.00748741	0.0864406	1	1	1	1
Ncoa7	ENSMUSG00000039697	Ncoa7	0.00749437	0.0864694	1.0713	1.0713	39.0274	36.43
Arl2	ENSMUSG00000024944	Arl2	0.00752794	0.0868048	0.89972	-1.11146	90.1702	100.22
Rps9	ENSMUSG00000006333	Rps9	0.00755456	0.0870599	0.951885	-1.05055	489.588	514.336
Neto1	ENSMUSG00000050321	Neto1	0.00761046	0.0876059	1.10731	1.10731	36.4597	32.9265
Gfpt2	ENSMUSG00000020363	Gfpt2	0.00761472	0.0876059	1	1	1	1
Kdr	ENSMUSG00000062960	Kdr	0.00761554	0.0876059	1	1	1	1
Mib1	ENSMUSG00000024294	Mib1	0.00762213	0.0876296	1.08622	1.08622	108.947	100.299
Igfbp2	ENSMUSG00000039323	Igfbp2	0.00763157	0.08765	1.19504	1.19504	64.7148	54.1528
Elmod2	ENSMUSG00000035151	Elmod2	0.00763741	0.08765	1	1	1	1
Exosc10	ENSMUSG00000017264	Exosc10	0.00763751	0.08765	21.3669	21.3669	21.3669	1
Dmtf1	ENSMUSG00000042508	Dmtf1	0.00766136	0.0878715	1.09062	1.09062	28.8197	26.4251
Pde7a	ENSMUSG00000069094	Pde7a	0.00766916	0.0879088	1	1	1	1
Lrch1	ENSMUSG00000068015	Lrch1	0.00767949	0.087975	1	1	1	1
Plaat3	ENSMUSG00000060675	Plaat3	0.00769029	0.0880465	0.864607	-1.1566	25.2756	29.2336
Tgm2	ENSMUSG00000037820	Tgm2	0.00770688	0.0881843	1	1	1	1
Bax	ENSMUSG00000003873	Bax	0.00772337	0.0883206	1.13703	1.13703	79.1566	69.6168
Ubxn1	ENSMUSG00000071655	Ubxn1	0.00774132	0.0883847	0.873931	-1.14426	85.8702	98.2575
Atp6v1a	ENSMUSG00000052459	Atp6v1a	0.00774464	0.0883847	1.06346	1.06346	289.078	271.829
Mdh1b	ENSMUSG00000025963	Mdh1b	0.00774496	0.0883847	1	1	1	1
Mlip	ENSMUSG00000032355	Mlip	0.00774727	0.0883847	0.87329	-1.1451	54.487	62.3929
Taf1	ENSMUSG00000031314	Taf1	0.00775247	0.0883918	1.15245	1.15245	27.4664	23.833
Maml3	ENSMUSG00000061143	Maml3	0.00776503	0.0884829	1	1	1	1
Adrb1	ENSMUSG00000035283	Adrb1	0.00779819	0.0888084	1.19432	1.19432	46.3293	38.7912
Evl	ENSMUSG00000021262	Evl	0.00781071	0.0888986	1.08157	1.08157	94.6147	87.4795
Mog	ENSMUSG00000076439	Mog	0.00782073	0.0889602	0.645978	-1.54804	17.4062	26.9455
Bmt2	ENSMUSG00000042742	Bmt2	0.00784775	0.0892151	2.66062	2.66062	25.7304	9.67082
Fem1a	ENSMUSG00000043683	Fem1a	0.00786135	0.0893172	0.877191	-1.14	30.1803	34.4056
Hinfp	ENSMUSG00000032119	Hinfp	0.00790107	0.0897156	1	1	1	1
Mecp2	ENSMUSG00000031393	Mecp2	0.00791032	0.0897679	1.07843	1.07843	36.165	33.5349
Srp19	ENSMUSG00000014504	Srp19	0.00795011	0.0901666	1.06695	1.06695	112.241	105.198
Ppp1r1a	ENSMUSG00000022490	Ppp1r1a	0.00796915	0.090313	0.946901	-1.05608	320.846	338.838
Slc37a1	ENSMUSG00000024036	Slc37a1	0.00797236	0.090313	1	1	1	1
Adamts6	ENSMUSG00000046169	Adamts6	0.00798702	0.0903987	1	1	1	1
Vps29	ENSMUSG00000029462	Vps29	0.00799102	0.0903987	0.921141	-1.08561	148.771	161.508
Mtmr4	ENSMUSG00000018401	Mtmr4	0.00799397	0.0903987	1	1	1	1
Olfml2b	ENSMUSG00000038463	Olfml2b	0.00801988	0.0906387	1	1	1	1
Ftx	ENSMUSG00000086370	Ftx	0.00803927	0.0908048	1	1	1	1
Gdf9	ENSMUSG00000018238	Gdf9	0.00808736	0.0912946	1	1	1	1
Ogfrl1	ENSMUSG00000026158	Ogfrl1	0.00809337	0.0913091	1.09062	1.09062	84.3221	77.3155
Rab3d	ENSMUSG00000019066	Rab3d	0.00811439	0.0914928	1	1	1	1
Ndufs7	ENSMUSG00000020153	Ndufs7	0.00813607	0.0916838	0.934276	-1.07035	274.064	293.344
P4hb	ENSMUSG00000025130	P4hb	0.00815642	0.0918596	1.20504	1.20504	48.6668	40.3859
Sec11c	ENSMUSG00000024516	Sec11c	0.0081761	0.0920276	0.940432	-1.06334	147.055	156.37
Pnma2	ENSMUSG00000046204	Pnma2	0.00818695	0.092096	1.09316	1.09316	37.2007	34.0306
Mrps36	ENSMUSG00000061474	Mrps36	0.00819178	0.0920968	0.928168	-1.07739	124.588	134.23
Chd1	ENSMUSG00000023852	Chd1	0.00820058	0.0921421	1	1	1	1
Bloc1s5	ENSMUSG00000038982	Bloc1s5	0.00821039	0.0921814	1	1	1	1
Zfp948	ENSMUSG00000067931	Zfp948	0.00821362	0.0921814	1	1	1	1
Bex3	ENSMUSG00000046432	Bex3	0.00825018	0.0924905	1.06969	1.06969	267.983	250.523
Enho	ENSMUSG00000028445	Enho	0.00825073	0.0924905	0.889726	-1.12394	108.237	121.652
Psmd7	ENSMUSG00000039067	Psmd7	0.00826003	0.0925411	1.08828	1.08828	92.6096	85.0974
Esco1	ENSMUSG00000024293	Esco1	0.00827775	0.0926547	1	1	1	1
Pglyrp1	ENSMUSG00000030413	Pglyrp1	0.00828224	0.0926547	1	1	1	1
Adora2b	ENSMUSG00000018500	Adora2b	0.00828461	0.0926547	1	1	1	1
Zc3h13	ENSMUSG00000022000	Zc3h13	0.00828935	0.0926547	1.09823	1.09823	31.8411	28.9932
Nos1ap	ENSMUSG00000038473	Nos1ap	0.00830778	0.092807	1	1	1	1
Gramd1a	ENSMUSG00000001248	Gramd1a	0.00831678	0.0928103	1.13772	1.13772	80.2213	70.5105
Mpc2	ENSMUSG00000026568	Mpc2	0.00831768	0.0928103	0.945097	-1.05809	377.202	399.114
Fam222a	ENSMUSG00000041930	Fam222a	0.00833022	0.0928966	1	1	1	1
Ahsa2	ENSMUSG00000020288	Ahsa2	0.00835324	0.0930862	2.87288	2.87288	26.5598	9.24502
Sowahb	ENSMUSG00000045314	Sowahb	0.00835902	0.0930862	1	1	1	1
Kif21b	ENSMUSG00000041642	Kif21b	0.00836167	0.0930862	1.1207	1.1207	31.8151	28.3886
Fam49b	ENSMUSG00000022378	Fam49b	0.00841384	0.093613	1.08494	1.08494	162.035	149.349
Rilp	ENSMUSG00000038195	Rilp	0.00844208	0.0938466	1	1	1	1
Tgfb1i1	ENSMUSG00000030782	Tgfb1i1	0.00844454	0.0938466	1	1	1	1
Igsf21	ENSMUSG00000040972	Igsf21	0.00846697	0.094002	1	1	1	1
Inpp5d	ENSMUSG00000026288	Inpp5d	0.00846825	0.094002	1	1	1	1
Dusp18	ENSMUSG00000047205	Dusp18	0.00849107	0.0942012	1	1	1	1
Ndufb3	ENSMUSG00000026032	Ndufb3	0.00849953	0.0942409	0.951875	-1.05056	266.203	279.662
Pygo1	ENSMUSG00000034910	Pygo1	0.00851138	0.0943182	1	1	1	1
Ripply2	ENSMUSG00000047897	Ripply2	0.00852011	0.0943386	1	1	1	1
Hipk3	ENSMUSG00000027177	Hipk3	0.00852299	0.0943386	0.918629	-1.08858	52.5006	57.1511
Mrps28	ENSMUSG00000040269	Mrps28	0.00853636	0.0944325	0.862368	-1.1596	34.2614	39.7295
Hspd1	ENSMUSG00000025980	Hspd1	0.00856817	0.0946836	1.08022	1.08022	130.503	120.812
Nme2	ENSMUSG00000020857	Nme2	0.00856885	0.0946836	0.948816	-1.05394	266.393	280.763
Mosmo	ENSMUSG00000046096	Mosmo	0.00857767	0.0947268	0.916403	-1.09122	46.9978	51.2851
Lias	ENSMUSG00000029199	Lias	0.00861423	0.0950763	0.878997	-1.13766	33.6254	38.2543
Ccdc134	ENSMUSG00000068114	Ccdc134	0.00868692	0.0958239	1	1	1	1
Zfp108	ENSMUSG00000030486	Zfp108	0.0087284	0.0962265	1	1	1	1
Gimap1	ENSMUSG00000090019	Gimap1	0.00874154	0.0963164	1	1	1	1
Rbbp6	ENSMUSG00000030779	Rbbp6	0.0087567	0.0964285	0.91426	-1.09378	78.7071	86.0883
Mettl3	ENSMUSG00000022160	Mettl3	0.00877018	0.0965219	1	1	1	1
Suds3	ENSMUSG00000066900	Suds3	0.00879084	0.0966466	1.13198	1.13198	98.1678	86.7223
Wnt2	ENSMUSG00000010797	Wnt2	0.00879151	0.0966466	1	1	1	1
Idh3g	ENSMUSG00000002010	Idh3g	0.00881092	0.0968049	0.920224	-1.08669	137.105	148.991
Nudc	ENSMUSG00000028851	Nudc	0.00882266	0.0968788	1.10155	1.10155	136.894	124.274
Heatr1	ENSMUSG00000050244	Heatr1	0.00885566	0.097186	1	1	1	1
Cfl1	ENSMUSG00000056201	Cfl1	0.00887744	0.0973664	1.04199	1.04199	915.681	878.785
Pbx1	ENSMUSG00000052534	Pbx1	0.00888628	0.0973664	1.1109	1.1109	55.2681	49.7506
Dclre1c	ENSMUSG00000026648	Dclre1c	0.00888721	0.0973664	1	1	1	1
Gm48653	ENSMUSG00000113425	Gm48653	0.00889952	0.097446	1	1	1	1
Dbt	ENSMUSG00000000340	Dbt	0.00895327	0.097979	1	1	1	1
Bsg	ENSMUSG00000023175	Bsg	0.0089654	0.0980562	1.02888	1.02888	507.332	493.092
Rtraf	ENSMUSG00000021807	Rtraf	0.00897201	0.0980729	0.938003	-1.06609	154.152	164.341
Zfp780b	ENSMUSG00000063047	Zfp780b	0.00898053	0.0981107	1	1	1	1
Ccn4	ENSMUSG00000005124	Ccn4	0.00899976	0.0982651	1	1	1	1
Lamtor4	ENSMUSG00000050552	Lamtor4	0.00906639	0.0989287	0.907047	-1.10248	135.841	149.762
Prcp	ENSMUSG00000061119	Prcp	0.00907238	0.0989287	1	1	1	1
Zfp949	ENSMUSG00000032425	Zfp949	0.00907588	0.0989287	1	1	1	1
Hsd11b1	ENSMUSG00000016194	Hsd11b1	0.00908268	0.0989433	0.0516541	-19.3596	1	19.3596
Dync2li1	ENSMUSG00000024253	Dync2li1	0.00908747	0.0989433	1	1	1	1
Gm49864	ENSMUSG00000117255	Gm49864	0.00912106	0.0992532	1	1	1	1
Ero1l	ENSMUSG00000021831	Ero1l	0.00912958	0.0992899	1.54709	1.54709	25.4757	16.4668
Git1	ENSMUSG00000011877	Git1	0.00913824	0.0993282	1.06068	1.06068	216.153	203.786
Tti2	ENSMUSG00000031577	Tti2	0.00917591	0.0996451	1	1	1	1
Rad17	ENSMUSG00000021635	Rad17	0.00917956	0.0996451	1	1	1	1
Tjp1	ENSMUSG00000030516	Tjp1	0.00918286	0.0996451	1.07087	1.07087	29.9434	27.9619
Thap7	ENSMUSG00000022760	Thap7	0.00920925	0.0998754	1.11501	1.11501	38.2676	34.3203
Brap	ENSMUSG00000029458	Brap	0.00924539	0.100151	1.11684	1.11684	33.9885	30.4328
Ttc1	ENSMUSG00000041278	Ttc1	0.0092481	0.100151	1.10614	1.10614	40.441	36.5605
Ankrd54	ENSMUSG00000033055	Ankrd54	0.00925022	0.100151	1	1	1	1
Gm30340	ENSMUSG00000104411	Gm30340	0.00927992	0.100416	1	1	1	1
Ndufb5	ENSMUSG00000027673	Ndufb5	0.00929216	0.100485	0.951372	-1.05111	365.73	384.424
Klhdc9	ENSMUSG00000045259	Klhdc9	0.00929668	0.100485	1	1	1	1
Gm20063	ENSMUSG00000113429	Gm20063	0.00931942	0.100675	1	1	1	1
Thumpd1	ENSMUSG00000030942	Thumpd1	0.00933216	0.100697	1.2195	1.2195	27.3128	22.3967
Zfp462	ENSMUSG00000060206	Zfp462	0.00933386	0.100697	1	1	1	1
8430429K09Rik	ENSMUSG00000034587	8430429K09Rik	0.00933824	0.100697	1	1	1	1
Ccdc184	ENSMUSG00000029875	Ccdc184	0.00934237	0.100697	1.17808	1.17808	26.9586	22.8835
Ptpn23	ENSMUSG00000036057	Ptpn23	0.00935813	0.100811	1.18977	1.18977	28.2907	23.7782
Ecd	ENSMUSG00000021810	Ecd	0.00937461	0.100932	1.10583	1.10583	34.3789	31.0889
Apmap	ENSMUSG00000033096	Apmap	0.00939928	0.101142	0.826851	-1.20941	37.4497	45.2919
Pigf	ENSMUSG00000024145	Pigf	0.00942146	0.101324	1	1	1	1
1810044D09Rik	ENSMUSG00000100680	1810044D09Rik	0.00945578	0.101636	1	1	1	1
Mansc1	ENSMUSG00000032718	Mansc1	0.00946518	0.101681	1	1	1	1
Ubr2	ENSMUSG00000023977	Ubr2	0.00951287	0.102136	1.27929	1.27929	26.737	20.9
Wdr38	ENSMUSG00000035295	Wdr38	0.00953823	0.102352	1	1	1	1
Myh9	ENSMUSG00000022443	Myh9	0.00956834	0.102593	1	1	1	1
Cables2	ENSMUSG00000038990	Cables2	0.00957129	0.102593	1	1	1	1
Lat2	ENSMUSG00000040751	Lat2	0.0095958	0.102798	1	1	1	1
Ctnnd2	ENSMUSG00000022240	Ctnnd2	0.00962104	0.103012	1.07087	1.07087	138.508	129.342
Iqcc	ENSMUSG00000040795	Iqcc	0.00969444	0.10374	1	1	1	1
Parvb	ENSMUSG00000022438	Parvb	0.0097079	0.103812	1	1	1	1
Fam3c	ENSMUSG00000029672	Fam3c	0.00971405	0.103812	1.19167	1.19167	63.3695	53.1769
Fbxo3	ENSMUSG00000027180	Fbxo3	0.00971731	0.103812	1.12737	1.12737	62.7128	55.6277
Serf1	ENSMUSG00000021643	Serf1	0.00975936	0.104204	0.877361	-1.13978	64.7092	73.7544
Abcd1	ENSMUSG00000031378	Abcd1	0.00978158	0.104298	1	1	1	1
Mcl1	ENSMUSG00000038612	Mcl1	0.00978405	0.104298	1.09508	1.09508	35.5754	32.4866
Ppif	ENSMUSG00000021868	Ppif	0.00978435	0.104298	24.3238	24.3238	24.3238	1
Calu	ENSMUSG00000029767	Calu	0.00981043	0.104518	1.19223	1.19223	27.2066	22.8198
Ngrn	ENSMUSG00000047084	Ngrn	0.00982331	0.104598	0.866809	-1.15366	36.2374	41.8055
Rapgef1	ENSMUSG00000039844	Rapgef1	0.00985618	0.10489	1.13009	1.13009	66.5042	58.8487
Zbtb40	ENSMUSG00000060862	Zbtb40	0.00986949	0.104974	1	1	1	1
Zdhhc5	ENSMUSG00000034075	Zdhhc5	0.0098755	0.10498	1.08966	1.08966	31.6197	29.018
Igf1r	ENSMUSG00000005533	Igf1r	0.00992272	0.105424	1.10472	1.10472	35.4726	32.1099
Lin7b	ENSMUSG00000003872	Lin7b	0.00994311	0.105583	0.942605	-1.06089	132.043	140.083
A330041J22Rik	ENSMUSG00000087466	A330041J22Rik	0.00996546	0.105726	1	1	1	1
Abcc8	ENSMUSG00000040136	Abcc8	0.00996757	0.105726	0.0450246	-22.2101	1	22.2101
Tysnd1	ENSMUSG00000020087	Tysnd1	0.00998868	0.105887	1	1	1	1
Pcdhb20	ENSMUSG00000046191	Pcdhb20	0.00999613	0.105887	1	1	1	1
Nova1	ENSMUSG00000021047	Nova1	0.0100041	0.105887	0.90649	-1.10316	31.6624	34.9285
Chrna1os	ENSMUSG00000086382	Chrna1os	0.0100048	0.105887	1	1	1	1
Galnt7	ENSMUSG00000031608	Galnt7	0.0100101	0.105887	1	1	1	1
Sh3gl1	ENSMUSG00000003200	Sh3gl1	0.0100163	0.105895	1.17752	1.17752	26.9721	22.9059
Fmnl2	ENSMUSG00000036053	Fmnl2	0.0100699	0.106403	25.3622	25.3622	25.3622	1
Anks1	ENSMUSG00000024219	Anks1	0.0100855	0.10651	1	1	1	1
Eif3a	ENSMUSG00000024991	Eif3a	0.010097	0.106573	1.084	1.084	69.0708	63.7182
Pdap1	ENSMUSG00000029623	Pdap1	0.0101056	0.106606	1.09536	1.09536	120.234	109.767
Mul1	ENSMUSG00000041241	Mul1	0.0101371	0.106879	1.0818	1.0818	35.1889	32.5282
Gal	ENSMUSG00000024907	Gal	0.0101506	0.106964	1	1	1	1
Rassf2	ENSMUSG00000027339	Rassf2	0.0101791	0.10713	1	1	1	1
Qdpr	ENSMUSG00000015806	Qdpr	0.0101797	0.10713	0.891729	-1.12142	126.991	142.41
Numb	ENSMUSG00000021224	Numb	0.0101831	0.10713	1.09657	1.09657	30.3	27.6315
Fhl1	ENSMUSG00000023092	Fhl1	0.0102067	0.10732	1.12611	1.12611	40.8479	36.2736
Stk36	ENSMUSG00000033276	Stk36	0.0102329	0.107482	1	1	1	1
Prtg	ENSMUSG00000036030	Prtg	0.0102332	0.107482	1	1	1	1
Exoc6b	ENSMUSG00000033769	Exoc6b	0.0102451	0.107548	1.11869	1.11869	33.6532	30.0825
Tfdp1	ENSMUSG00000038482	Tfdp1	0.0102536	0.10758	1.09153	1.09153	29.5156	27.0405
Cenpi	ENSMUSG00000031262	Cenpi	0.0103013	0.108021	1	1	1	1
Elac2	ENSMUSG00000020549	Elac2	0.0103156	0.108112	25.0261	25.0261	25.0261	1
Ints6l	ENSMUSG00000035967	Ints6l	0.0103349	0.108256	1	1	1	1
Mrfap1	ENSMUSG00000055302	Mrfap1	0.0103431	0.108284	1.0441	1.0441	370.784	355.123
Gm29340	ENSMUSG00000099470	Gm29340	0.010353	0.10829	1	1	1	1
Phactr1	ENSMUSG00000054728	Phactr1	0.010355	0.10829	1.06998	1.06998	158.618	148.243
Smoc2	ENSMUSG00000023886	Smoc2	0.010369	0.108379	1	1	1	1
Phax	ENSMUSG00000008301	Phax	0.0103794	0.108428	1.1352	1.1352	42.8987	37.7895
Hs2st1	ENSMUSG00000040151	Hs2st1	0.0103918	0.1085	0.90517	-1.10477	56.8876	62.8475
Thtpa	ENSMUSG00000045691	Thtpa	0.0104185	0.10872	0.836975	-1.19478	21.4971	25.6842
Tor1b	ENSMUSG00000026848	Tor1b	0.0104286	0.108763	1	1	1	1
Metap1	ENSMUSG00000005813	Metap1	0.0104391	0.108763	1.24143	1.24143	28.4583	22.9239
Ctsz	ENSMUSG00000016256	Ctsz	0.0104443	0.108763	0.81472	-1.22742	29.463	36.1633
Dapk3	ENSMUSG00000034974	Dapk3	0.0104452	0.108763	1.10871	1.10871	40.9973	36.9776
Srsf6	ENSMUSG00000016921	Srsf6	0.0104537	0.108793	1.11981	1.11981	66.7204	59.5818
Rnf43	ENSMUSG00000034177	Rnf43	0.0104677	0.10888	1	1	1	1
Hopx	ENSMUSG00000059325	Hopx	0.0104841	0.108992	1.14989	1.14989	33.7329	29.3358
Clock	ENSMUSG00000029238	Clock	0.0104918	0.109013	1.09944	1.09944	31.2907	28.4606
Tmem179	ENSMUSG00000054013	Tmem179	0.010506	0.109102	1.10732	1.10732	104.296	94.1882
Csrnp1	ENSMUSG00000032515	Csrnp1	0.010531	0.109301	1	1	1	1
D10Wsu102e	ENSMUSG00000020255	D10Wsu102e	0.0105365	0.109301	1	1	1	1
Selenos	ENSMUSG00000075701	Selenos	0.0105601	0.109452	0.898638	-1.1128	67.6413	75.2709
Akap8l	ENSMUSG00000002625	Akap8l	0.0105647	0.109452	0.907968	-1.10136	103.133	113.586
Iscu	ENSMUSG00000025825	Iscu	0.010568	0.109452	0.91634	-1.0913	153.278	167.271
Hnrnpdl	ENSMUSG00000029328	Hnrnpdl	0.0105946	0.10963	0.929545	-1.07579	164.107	176.545
Slc22a17	ENSMUSG00000022199	Slc22a17	0.0105967	0.10963	1.03309	1.03309	528.724	511.787
Chst11	ENSMUSG00000034612	Chst11	0.0106022	0.10963	1	1	1	1
Gnptg	ENSMUSG00000035521	Gnptg	0.0106092	0.109644	1.14674	1.14674	72.0575	62.8369
Rpl18a	ENSMUSG00000045128	Rpl18a	0.0106687	0.110161	0.958735	-1.04304	774.89	808.242
Ddx51	ENSMUSG00000029504	Ddx51	0.0106706	0.110161	1	1	1	1
Bysl	ENSMUSG00000023988	Bysl	0.0106923	0.110227	1.35172	1.35172	26.9639	19.9479
Stard3	ENSMUSG00000018167	Stard3	0.0107009	0.110227	1.07303	1.07303	31.2732	29.1447
Prkcz	ENSMUSG00000029053	Prkcz	0.0107017	0.110227	1.03762	1.03762	170.032	163.868
Abracl	ENSMUSG00000078453	Abracl	0.0107028	0.110227	23.8649	23.8649	23.8649	1
Lsm12	ENSMUSG00000020922	Lsm12	0.0107056	0.110227	1	1	1	1
Ar	ENSMUSG00000046532	Ar	0.010747	0.110594	1	1	1	1
Rtel1	ENSMUSG00000038685	Rtel1	0.0107879	0.110956	1	1	1	1
Tmem87a	ENSMUSG00000033808	Tmem87a	0.0108199	0.1112	1	1	1	1
Slc4a3	ENSMUSG00000006576	Slc4a3	0.0108272	0.1112	1.08945	1.08945	100.53	92.2755
Rasa2	ENSMUSG00000032413	Rasa2	0.010839	0.1112	1	1	1	1
Gm31718	ENSMUSG00000110697	Gm31718	0.0108421	0.1112	1	1	1	1
Gm27194	ENSMUSG00000098292	Gm27194	0.0108421	0.1112	1	1	1	1
Srgn	ENSMUSG00000020077	Srgn	0.0108512	0.1112	1	1	1	1
Gm39185	ENSMUSG00000110468	Gm39185	0.0108576	0.1112	1	1	1	1
Tnfrsf17	ENSMUSG00000022496	Tnfrsf17	0.0108582	0.1112	1	1	1	1
Rida	ENSMUSG00000022323	Rida	0.0108633	0.1112	0.836037	-1.19612	49.7759	59.538
Tmem67	ENSMUSG00000049488	Tmem67	0.010903	0.111546	1	1	1	1
Jph4	ENSMUSG00000022208	Jph4	0.0109186	0.111647	1.09185	1.09185	166.489	152.484
AI506816	ENSMUSG00000105987	AI506816	0.0109292	0.111696	1	1	1	1
Mn1	ENSMUSG00000070576	Mn1	0.0109476	0.111771	1.30252	1.30252	27.3529	21
Slc39a14	ENSMUSG00000022094	Slc39a14	0.0109559	0.111771	1	1	1	1
Csnk1a1	ENSMUSG00000024576	Csnk1a1	0.0109584	0.111771	1.09097	1.09097	134.471	123.259
Ccdc172	ENSMUSG00000025090	Ccdc172	0.0109597	0.111771	1	1	1	1
Cd4	ENSMUSG00000023274	Cd4	0.0109838	0.111958	1	1	1	1
Lurap1l	ENSMUSG00000048706	Lurap1l	0.010994	0.112003	24.6288	24.6288	24.6288	1
Scg5	ENSMUSG00000023236	Scg5	0.0110034	0.11204	0.953988	-1.04823	556.438	583.275
Nexmif	ENSMUSG00000046449	Nexmif	0.0110106	0.112054	1	1	1	1
Srsf9	ENSMUSG00000029538	Srsf9	0.0110301	0.112094	1.2065	1.2065	26.9349	22.3249
Sh3bgrl2	ENSMUSG00000032261	Sh3bgrl2	0.0110353	0.112094	1	1	1	1
Heyl	ENSMUSG00000032744	Heyl	0.0110363	0.112094	1	1	1	1
Hnrnpul2	ENSMUSG00000071659	Hnrnpul2	0.0110377	0.112094	1.12569	1.12569	112.038	99.5287
Rgs9	ENSMUSG00000020599	Rgs9	0.011047	0.112129	1	1	1	1
Tcta	ENSMUSG00000039461	Tcta	0.0110582	0.112184	0.864769	-1.15638	24.4878	28.3172
Sirt7	ENSMUSG00000025138	Sirt7	0.011072	0.112265	1.14152	1.14152	28.9014	25.3183
Zfp90	ENSMUSG00000031907	Zfp90	0.01109	0.112343	1	1	1	1
Cacna1c	ENSMUSG00000051331	Cacna1c	0.0110913	0.112343	1.10895	1.10895	30.5302	27.5307
Sft2d1	ENSMUSG00000073468	Sft2d1	0.0111463	0.11281	1.05306	1.05306	28.9388	27.4808
Mark2	ENSMUSG00000024969	Mark2	0.0111539	0.11281	1.12825	1.12825	50.4607	44.7247
Atp5b	ENSMUSG00000025393	Atp5b	0.0111549	0.11281	0.968668	-1.03235	1079.58	1114.5
Dync1li1	ENSMUSG00000032435	Dync1li1	0.0111651	0.112854	1.16665	1.16665	71.4039	61.2043
Mir100hg	ENSMUSG00000074415	Mir100hg	0.0111848	0.112994	25.4995	25.4995	25.4995	1
Arl6ip4	ENSMUSG00000029404	Arl6ip4	0.0112084	0.113173	0.919439	-1.08762	55.3486	60.1982
Efr3b	ENSMUSG00000020658	Efr3b	0.0112151	0.113181	1.1616	1.1616	62.5037	53.8082
Nol7	ENSMUSG00000063200	Nol7	0.011225	0.113222	0.924563	-1.08159	84.5672	91.4672
Ube2v1	ENSMUSG00000078923	Ube2v1	0.0112757	0.113674	1.0459	1.0459	252.034	240.974
Fjx1	ENSMUSG00000075012	Fjx1	0.0112888	0.113747	1.12615	1.12615	59.7443	53.052
Ets2	ENSMUSG00000022895	Ets2	0.0113171	0.113973	1.1459	1.1459	52.6558	45.9514
Chrac1	ENSMUSG00000068391	Chrac1	0.0113282	0.114013	0.867585	-1.15263	33.8664	39.0352
Alox12b	ENSMUSG00000032807	Alox12b	0.0113351	0.114013	1	1	1	1
Aqp4	ENSMUSG00000024411	Aqp4	0.0113413	0.114013	1.10742	1.10742	33.0978	29.8874
Spry3	ENSMUSG00000061654	.	0.0113447	0.114013	1	1	1	1
Vbp1	ENSMUSG00000031197	Vbp1	0.0113686	0.114195	1.15978	1.15978	53.2325	45.8986
Hr	ENSMUSG00000022096	Hr	0.0114045	0.114495	1	1	1	1
Rab36	ENSMUSG00000020175	Rab36	0.0114376	0.114764	1	1	1	1
Bckdk	ENSMUSG00000030802	Bckdk	0.0114431	0.114764	0.888315	-1.12573	37.0691	41.7297
Eif3b	ENSMUSG00000056076	Eif3b	0.0115232	0.115507	1.11278	1.11278	66.9225	60.14
Shroom3	ENSMUSG00000029381	Shroom3	0.0115544	0.115748	1	1	1	1
Cnot2	ENSMUSG00000020166	Cnot2	0.0115593	0.115748	1.03504	1.03504	37.6262	36.3524
Txnrd1	ENSMUSG00000020250	Txnrd1	0.0115699	0.115795	1.09143	1.09143	31.9024	29.2299
Adamts16	ENSMUSG00000049538	Adamts16	0.0116106	0.116142	1	1	1	1
Cacnb2	ENSMUSG00000057914	Cacnb2	0.0116526	0.116485	1	1	1	1
Gm49492	ENSMUSG00000116180	Gm49492	0.0116624	0.116485	1	1	1	1
Ccar1	ENSMUSG00000020074	Ccar1	0.011663	0.116485	24.9905	24.9905	24.9905	1
Zbtb44	ENSMUSG00000047412	Zbtb44	0.011671	0.116505	18.8274	18.8274	18.8274	1
Zfp746	ENSMUSG00000057691	Zfp746	0.0117016	0.116751	1	1	1	1
Lrwd1	ENSMUSG00000029703	Lrwd1	0.0117205	0.116845	1	1	1	1
Guca1b	ENSMUSG00000023979	Guca1b	0.0117232	0.116845	1	1	1	1
Tlnrd1	ENSMUSG00000070462	Tlnrd1	0.0117368	0.116888	26.5507	26.5507	26.5507	1
Mgat1	ENSMUSG00000020346	Mgat1	0.0117396	0.116888	1.15182	1.15182	37.0373	32.1554
Plpbp	ENSMUSG00000031485	Plpbp	0.0117457	0.116889	1.08222	1.08222	38.83	35.8799
Lrrc57	ENSMUSG00000027286	Lrrc57	0.0117909	0.117278	1.67937	1.67937	26.2091	15.6065
Ireb2	ENSMUSG00000032293	Ireb2	0.0118029	0.117337	1.09737	1.09737	27.69	25.233
Ptbp2	ENSMUSG00000028134	Ptbp2	0.0118195	0.117442	1.20485	1.20485	59.9546	49.7609
Ndufs6	ENSMUSG00000021606	Ndufs6	0.011845	0.117634	0.934968	-1.06956	321.787	344.169
Plat	ENSMUSG00000031538	Plat	0.0118993	0.118076	1	1	1	1
Sumo2	ENSMUSG00000020738	Sumo2	0.0119017	0.118076	0.950078	-1.05255	376.439	396.218
Acly	ENSMUSG00000020917	Acly	0.0119149	0.118147	1.11409	1.11409	79.2481	71.1329
Rnf20	ENSMUSG00000028309	Rnf20	0.0119264	0.118174	24.2308	24.2308	24.2308	1
Dnajb14	ENSMUSG00000074212	Dnajb14	0.0119299	0.118174	1.08374	1.08374	38.2973	35.338
Ints7	ENSMUSG00000037461	Ints7	0.0119844	0.118653	24.8997	24.8997	24.8997	1
Gm44037	ENSMUSG00000107726	Gm44037	0.0120495	0.119236	1	1	1	1
Zfp827	ENSMUSG00000071064	Zfp827	0.0120603	0.119282	1	1	1	1
Rasa3	ENSMUSG00000031453	Rasa3	0.0121234	0.119845	1.09922	1.09922	32.817	29.8549
Morc3	ENSMUSG00000039456	Morc3	0.012137	0.119917	1	1	1	1
Agt	ENSMUSG00000031980	Agt	0.0121431	0.119917	1	1	1	1
Drd2	ENSMUSG00000032259	Drd2	0.0121583	0.120005	1	1	1	1
Sez6l	ENSMUSG00000058153	Sez6l	0.0121678	0.120038	1.07901	1.07901	112.562	104.32
Nr6a1	ENSMUSG00000063972	Nr6a1	0.0121847	0.120143	1	1	1	1
Eif4g1	ENSMUSG00000045983	Eif4g1	0.0121925	0.12016	1.11106	1.11106	110.934	99.8453
Mras	ENSMUSG00000032470	Mras	0.0122003	0.12017	1.09591	1.09591	125.344	114.374
Polr2h	ENSMUSG00000021018	Polr2h	0.0122069	0.12017	1.08376	1.08376	37.4522	34.5575
Ralbp1	ENSMUSG00000024096	Ralbp1	0.0122123	0.12017	1.0753	1.0753	40.5503	37.7108
Epc1	ENSMUSG00000024240	Epc1	0.0122237	0.120221	1	1	1	1
Wdr5	ENSMUSG00000026917	Wdr5	0.0122752	0.120666	1	1	1	1
Syt4	ENSMUSG00000024261	Syt4	0.0123402	0.121244	1.08856	1.08856	154.713	142.126
Zer1	ENSMUSG00000039686	Zer1	0.0123779	0.121552	1.05474	1.05474	107.502	101.924
Fh1	ENSMUSG00000026526	Fh1	0.0123871	0.121581	0.910724	-1.09803	92.0079	101.027
Ogfod1	ENSMUSG00000033009	Ogfod1	0.0124286	0.121927	1.13025	1.13025	61.9038	54.7702
Rps6ka3	ENSMUSG00000031309	Rps6ka3	0.0124625	0.122197	1.0941	1.0941	33.3294	30.4627
Rps26	ENSMUSG00000025362	Rps26	0.0124822	0.122328	0.964444	-1.03687	706.553	732.601
Camk4	ENSMUSG00000038128	Camk4	0.012517	0.122607	1	1	1	1
Phf8	ENSMUSG00000041229	Phf8	0.012545	0.122763	1	1	1	1
Wwc1	ENSMUSG00000018849	Wwc1	0.0125518	0.122763	1.17554	1.17554	52.9649	45.0558
Cope	ENSMUSG00000055681	Cope	0.0125519	0.122763	1.10792	1.10792	104.674	94.4779
Baiap2l2	ENSMUSG00000018126	Baiap2l2	0.0125584	0.122764	1	1	1	1
Hdac5	ENSMUSG00000008855	Hdac5	0.0125767	0.122822	1.13063	1.13063	64.5894	57.1271
Pdgfc	ENSMUSG00000028019	Pdgfc	0.01258	0.122822	1	1	1	1
Gria1	ENSMUSG00000020524	Gria1	0.0125834	0.122822	1.08303	1.08303	118.823	109.713
B230217C12Rik	ENSMUSG00000050538	B230217C12Rik	0.0125997	0.122877	0.894374	-1.1181	70.8247	79.1891
Bcl9	ENSMUSG00000038256	Bcl9	0.0126073	0.122877	1	1	1	1
Gnai2	ENSMUSG00000032562	Gnai2	0.0126081	0.122877	1.10653	1.10653	102.381	92.5237
Ckb	ENSMUSG00000001270	Ckb	0.0126276	0.123005	0.967061	-1.03406	1902.2	1966.99
Atp5f1	ENSMUSG00000000563	.	0.0126372	0.123036	0.964984	-1.03629	568.227	588.846
Tyrobp	ENSMUSG00000030579	Tyrobp	0.0126582	0.123176	0.875349	-1.1424	44.5912	50.9411
Gpr158	ENSMUSG00000045967	Gpr158	0.0126643	0.123176	0.906151	-1.10357	103.086	113.763
Rhbdl2	ENSMUSG00000043333	Rhbdl2	0.0126928	0.123267	1	1	1	1
Frmpd1os	ENSMUSG00000086284	Frmpd1os	0.0126928	0.123267	1	1	1	1
Fasl	ENSMUSG00000000817	Fasl	0.0126928	0.123267	1	1	1	1
Iqgap2	ENSMUSG00000021676	Iqgap2	0.0127435	0.123697	1	1	1	1
Cdca7l	ENSMUSG00000021175	Cdca7l	0.0127645	0.123804	1	1	1	1
Crocc	ENSMUSG00000040860	Crocc	0.0127673	0.123804	26.0691	26.0691	26.0691	1
Lamp5	ENSMUSG00000027270	Lamp5	0.0127818	0.123882	1.04253	1.04253	605.367	580.672
Gm28370	ENSMUSG00000099478	Gm28370	0.0128079	0.124073	1	1	1	1
Uvrag	ENSMUSG00000035354	Uvrag	0.0128416	0.124337	0.0392505	-25.4774	1	25.4774
Smpdl3a	ENSMUSG00000019872	Smpdl3a	0.0129019	0.124859	0.882978	-1.13253	27.3559	30.9814
Wipf2	ENSMUSG00000038013	Wipf2	0.0129311	0.125078	1.11662	1.11662	40.5779	36.3398
Ctnnb1	ENSMUSG00000006932	Ctnnb1	0.0129842	0.125475	1.07626	1.07626	193.369	179.668
[truncated: 17,327 more rows]

## Sheet: L4
Gene ID	Ensembl ID	Gene name	P-value (SD vs. NSD)	FDR step up (SD vs. NSD)	Ratio (SD vs. NSD)	Fold change (SD vs. NSD)	Median(SD) (SD vs. NSD)	Median(NSD) (SD vs. NSD)
Egr1	ENSMUSG00000038418	Egr1	4.65791e-59	9.00188e-55	2.63964	2.63964	344.797	130.623
Arc	ENSMUSG00000022602	Arc	1.89967e-34	1.83566e-30	3.02672	3.02672	86.44	28.559
Homer1	ENSMUSG00000007617	Homer1	3.67249e-28	2.36582e-24	1.58856	1.58856	189.925	119.558
Bhlhe40	ENSMUSG00000030103	Bhlhe40	6.28999e-21	3.03901e-17	1.68572	1.68572	114.539	67.9467
Stmn4	ENSMUSG00000022044	Stmn4	2.45009e-20	9.4701e-17	0.767964	-1.30214	304.909	397.035
Ndufa4	ENSMUSG00000029632	Ndufa4	1.17683e-19	3.79056e-16	0.880093	-1.13624	1785.96	2029.29
Egr3	ENSMUSG00000033730	Egr3	4.32717e-19	1.19467e-15	1.60681	1.60681	142.161	88.4738
Ubb	ENSMUSG00000019505	Ubb	1.4857e-16	3.58907e-13	0.904033	-1.10615	1989.2	2200.36
Neurod6	ENSMUSG00000037984	Neurod6	2.87962e-16	6.1835e-13	1.96782	1.96782	74.3878	37.8021
Ier5	ENSMUSG00000056708	Ier5	1.29668e-14	2.50596e-11	1.43442	1.43442	163.024	113.651
Hspa5	ENSMUSG00000026864	Hspa5	6.50522e-14	1.12965e-10	1.30976	1.30976	173.34	132.344
Pdp1	ENSMUSG00000049225	Pdp1	7.01429e-14	1.12965e-10	1.43924	1.43924	149.834	104.106
Ttr	ENSMUSG00000061808	Ttr	1.19885e-13	1.78222e-10	0.297877	-3.35709	112.547	377.831
Vgf	ENSMUSG00000037428	Vgf	2.18216e-13	3.01231e-10	1.45599	1.45599	162.402	111.541
Ptgds	ENSMUSG00000015090	Ptgds	1.31996e-12	1.70063e-09	0.673471	-1.48484	446.429	662.878
Fmnl1	ENSMUSG00000055805	Fmnl1	2.53571e-12	3.06283e-09	1.52386	1.52386	110.709	72.6503
Nr4a1	ENSMUSG00000023034	Nr4a1	2.99829e-12	3.40852e-09	2.01739	2.01739	65.7851	32.6091
mt-Nd2	ENSMUSG00000064345	mt-Nd2	4.46202e-12	4.6814e-09	1.11548	1.11548	11365.2	10188.6
Bsn	ENSMUSG00000032589	Bsn	4.60244e-12	4.6814e-09	1.30377	1.30377	240.905	184.775
Dnajb5	ENSMUSG00000036052	Dnajb5	6.6399e-12	6.41613e-09	1.75234	1.75234	77.0688	43.9806
Sun1	ENSMUSG00000036817	Sun1	1.30033e-11	1.19667e-08	0.618043	-1.61801	49.7612	80.5141
Uqcrq	ENSMUSG00000044894	Uqcrq	1.82595e-11	1.60401e-08	0.894203	-1.11831	839.967	939.347
Egr4	ENSMUSG00000071341	Egr4	2.44737e-11	2.05643e-08	30.9946	30.9946	30.9946	1
Dclk1	ENSMUSG00000027797	Dclk1	2.76874e-11	2.22953e-08	1.20219	1.20219	473.805	394.119
Krt12	ENSMUSG00000020912	Krt12	3.49516e-11	2.7019e-08	0.693953	-1.44102	89.448	128.896
Nop10	ENSMUSG00000027133	Nop10	2.29119e-10	1.70306e-07	0.802184	-1.2466	172.216	214.684
Cox5a	ENSMUSG00000000088	Cox5a	2.46576e-10	1.76494e-07	0.872473	-1.14617	670.262	768.232
Hspa8	ENSMUSG00000015656	Hspa8	3.17457e-10	2.19114e-07	1.0829	1.0829	1898.97	1753.59
Hivep2	ENSMUSG00000015501	Hivep2	4.20648e-10	2.80325e-07	1.26308	1.26308	132.738	105.091
Klf10	ENSMUSG00000037465	Klf10	5.42695e-10	3.39298e-07	1	1	1	1
Cox4i1	ENSMUSG00000031818	Cox4i1	5.44253e-10	3.39298e-07	0.926957	-1.0788	2033.08	2193.28
Lingo1	ENSMUSG00000049556	Lingo1	5.71246e-10	3.44997e-07	1.1876	1.1876	397.075	334.349
Omg	ENSMUSG00000049612	Omg	6.29623e-10	3.6873e-07	0.785442	-1.27317	132.562	168.774
Snhg20	ENSMUSG00000086859	Snhg20	8.30257e-10	4.71928e-07	0.655646	-1.52521	51.4055	78.4044
Mpc1	ENSMUSG00000023861	Mpc1	1.14108e-09	6.30072e-07	0.842294	-1.18723	362.008	429.787
Npas4	ENSMUSG00000045903	Npas4	1.21073e-09	6.49962e-07	1	1	1	1
Spred1	ENSMUSG00000027351	Spred1	1.44291e-09	7.53668e-07	1.33167	1.33167	103.163	77.4687
Fos	ENSMUSG00000021250	Fos	1.79232e-09	9.11538e-07	1	1	1	1
Syt13	ENSMUSG00000027220	Syt13	1.84575e-09	9.1464e-07	1.24032	1.24032	256.734	206.989
Syne1	ENSMUSG00000096054	Syne1	2.23431e-09	1.07951e-06	1.35765	1.35765	100.47	74.0028
mt-Nd3	ENSMUSG00000064360	mt-Nd3	4.63401e-09	2.18432e-06	1.1465	1.1465	3230.86	2818.01
1500004A13Rik	ENSMUSG00000098912	1500004A13Rik	4.96886e-09	2.28639e-06	0.728192	-1.37326	47.3033	64.96
Cox7c	ENSMUSG00000017778	Cox7c	5.29759e-09	2.38096e-06	0.923308	-1.08306	1388.77	1504.13
mt-Nd4	ENSMUSG00000064363	mt-Nd4	6.33511e-09	2.78255e-06	1.07676	1.07676	12255.3	11381.6
Ppia	ENSMUSG00000071866	Ppia	6.80566e-09	2.9228e-06	0.92402	-1.08223	2710.62	2933.51
Tuba1b	ENSMUSG00000023004	Tuba1b	8.50394e-09	3.57276e-06	1.11517	1.11517	608.648	545.789
Cbln4	ENSMUSG00000067578	Cbln4	8.99377e-09	3.69816e-06	1.58682	1.58682	48.6193	30.6394
Meg3	ENSMUSG00000021268	Meg3	1.0111e-08	4.07092e-06	0.813339	-1.2295	574.389	706.211
Galnt9	ENSMUSG00000033316	Galnt9	1.13704e-08	4.48458e-06	1.45745	1.45745	100.088	68.6732
mt-Nd5	ENSMUSG00000064367	mt-Nd5	1.23675e-08	4.73935e-06	1.11731	1.11731	1635.26	1463.57
Dusp6	ENSMUSG00000019960	Dusp6	1.25068e-08	4.73935e-06	1.44984	1.44984	41.444	28.5852
Camk1g	ENSMUSG00000016179	Camk1g	1.38321e-08	5.06603e-06	1	1	1	1
Sgsm1	ENSMUSG00000042216	Sgsm1	1.38932e-08	5.06603e-06	1.39548	1.39548	38.9652	27.9225
Fth1	ENSMUSG00000024661	Fth1	1.8347e-08	6.56617e-06	0.926401	-1.07945	4590.76	4955.47
Schip1	ENSMUSG00000027777	Schip1	2.1306e-08	7.48655e-06	1.29782	1.29782	115.709	89.1562
Stmn3	ENSMUSG00000027581	Stmn3	2.59386e-08	8.93819e-06	0.894391	-1.11808	1045.95	1169.46
Ypel3	ENSMUSG00000042675	Ypel3	2.66005e-08	8.93819e-06	0.890606	-1.12283	489.826	549.992
Cox7b	ENSMUSG00000031231	Cox7b	2.68247e-08	8.93819e-06	0.906848	-1.10272	847.236	934.265
Mgst3	ENSMUSG00000026688	Mgst3	2.75081e-08	9.01052e-06	0.849668	-1.17693	311.465	366.573
Hint1	ENSMUSG00000020267	Hint1	3.4705e-08	1.11785e-05	0.900436	-1.11057	675.616	750.321
Hunk	ENSMUSG00000053414	Hunk	3.5776e-08	1.13345e-05	0.044108	-22.6716	1	22.6716
Bdnf	ENSMUSG00000048482	Bdnf	4.22565e-08	1.31718e-05	1	1	1	1
Fau	ENSMUSG00000038274	Fau	4.35331e-08	1.33543e-05	0.918387	-1.08887	1260.87	1372.92
Atpif1	ENSMUSG00000054428	Atpif1	4.85077e-08	1.46478e-05	0.892075	-1.12098	763.017	855.328
Slc44a1	ENSMUSG00000028412	Slc44a1	5.03941e-08	1.49833e-05	0.615582	-1.62448	34.3778	55.8461
Etv5	ENSMUSG00000013089	Etv5	5.25381e-08	1.53841e-05	1.41415	1.41415	45.7301	32.3375
Phyh	ENSMUSG00000026664	Phyh	7.29574e-08	2.10444e-05	0.805047	-1.24216	93.1464	115.703
Rpl15	ENSMUSG00000012405	Rpl15	7.47541e-08	2.12456e-05	0.900161	-1.11091	548.797	609.665
Bace2	ENSMUSG00000040605	Bace2	8.27007e-08	2.26756e-05	1	1	1	1
Chchd10	ENSMUSG00000049422	Chchd10	8.32141e-08	2.26756e-05	0.914344	-1.09368	754.646	825.341
Bphl	ENSMUSG00000038286	Bphl	8.33059e-08	2.26756e-05	0.710094	-1.40826	26.2482	36.9644
Spred2	ENSMUSG00000045671	Spred2	9.55549e-08	2.56485e-05	1.48056	1.48056	54.2959	36.6725
Snhg11	ENSMUSG00000044349	Snhg11	1.14534e-07	3.03216e-05	0.876743	-1.14059	554.905	632.916
Gng4	ENSMUSG00000021303	Gng4	1.41555e-07	3.69687e-05	29.6905	29.6905	29.6905	1
Rbm3	ENSMUSG00000031167	Rbm3	1.86243e-07	4.79912e-05	0.78974	-1.26624	150.695	190.816
Snn	ENSMUSG00000037972	Snn	1.91402e-07	4.86716e-05	0.807015	-1.23913	119.666	148.282
Dusp14	ENSMUSG00000018648	Dusp14	2.15449e-07	5.35258e-05	1.28035	1.28035	115.437	90.1607
Mat2b	ENSMUSG00000042032	Mat2b	2.16031e-07	5.35258e-05	0.82639	-1.21008	166.683	201.7
Ccni	ENSMUSG00000063015	Ccni	2.28679e-07	5.59424e-05	1.21875	1.21875	126.767	104.014
Trib2	ENSMUSG00000020601	Trib2	2.41828e-07	5.77338e-05	1.6986	1.6986	29.9789	17.6492
Jun	ENSMUSG00000052684	Jun	2.41976e-07	5.77338e-05	0.687437	-1.45468	24.5531	35.7168
Eef1a2	ENSMUSG00000016349	Eef1a2	2.60545e-07	6.1406e-05	1.17778	1.17778	680.154	577.489
Bc1	ENSMUSG00000115783	Bc1	2.65154e-07	6.17393e-05	1.47456	1.47456	115.918	78.6116
Hsph1	ENSMUSG00000029657	Hsph1	2.73383e-07	6.28976e-05	1.25441	1.25441	216.915	172.922
Fbxo34	ENSMUSG00000037536	Fbxo34	2.91977e-07	6.63852e-05	0.734626	-1.36124	56.8186	77.3436
Trib1	ENSMUSG00000032501	Trib1	3.02322e-07	6.79381e-05	1	1	1	1
Rasgef1b	ENSMUSG00000089809	Rasgef1b	3.08357e-07	6.84977e-05	0.748689	-1.33567	29.8022	39.8058
Ndufa6	ENSMUSG00000022450	Ndufa6	3.75237e-07	8.24072e-05	0.89004	-1.12355	523.717	588.42
Nuak1	ENSMUSG00000020032	Nuak1	4.07945e-07	8.85836e-05	1.28766	1.28766	41.2018	31.9975
Pfkm	ENSMUSG00000033065	Pfkm	4.5578e-07	9.78711e-05	0.850012	-1.17645	267.913	315.188
Eno2	ENSMUSG00000004267	Eno2	4.63883e-07	9.80335e-05	0.909254	-1.0998	481.038	529.047
Diras2	ENSMUSG00000047842	Diras2	4.66681e-07	9.80335e-05	0.809247	-1.23572	183.456	226.7
Ndufc1	ENSMUSG00000037152	Ndufc1	5.35083e-07	0.000111194	0.889738	-1.12393	482.589	542.395
Atp6ap1l	ENSMUSG00000078958	Atp6ap1l	5.69531e-07	0.000117093	0.0505984	-19.7635	1	19.7635
Lmo4	ENSMUSG00000028266	Lmo4	6.01937e-07	0.000122453	1.21407	1.21407	262.303	216.052
Glul	ENSMUSG00000026473	Glul	6.69281e-07	0.000134735	1.16228	1.16228	410.935	353.56
Clstn1	ENSMUSG00000039953	Clstn1	8.72064e-07	0.000173747	0.896827	-1.11504	886.272	988.23
Egr2	ENSMUSG00000037868	Egr2	1.02697e-06	0.000202523	1	1	1	1
Miat	ENSMUSG00000097767	Miat	1.03904e-06	0.000202833	0.747357	-1.33805	75.8699	101.518
Elob	ENSMUSG00000055839	Elob	1.10189e-06	0.000212951	0.932835	-1.072	787.723	844.44
Ttll7	ENSMUSG00000036745	Ttll7	1.16748e-06	0.000223393	0.821419	-1.21741	137.153	166.971
Cox6c	ENSMUSG00000014313	Cox6c	1.18485e-06	0.000224494	0.949032	-1.05371	2087.81	2199.93
S100a10	ENSMUSG00000041959	S100a10	1.20131e-06	0.000225402	1.2794	1.2794	131.314	102.638
mt-Co2	ENSMUSG00000064354	mt-Co2	1.26257e-06	0.00023462	1.079	1.079	20928.7	19396.3
Lars2	ENSMUSG00000035202	Lars2	1.37846e-06	0.000253715	1.39122	1.39122	59.9768	43.1109
Slc24a2	ENSMUSG00000037996	Slc24a2	1.42455e-06	0.000259724	0.845804	-1.18231	239.019	282.594
Akap8l	ENSMUSG00000002625	Akap8l	1.46211e-06	0.000264081	0.79373	-1.25988	76.3319	96.1686
Pcdh20	ENSMUSG00000050505	Pcdh20	1.63981e-06	0.000293435	0.0326236	-30.6526	1	30.6526
Baiap2l2	ENSMUSG00000018126	Baiap2l2	1.71428e-06	0.000303947	1	1	1	1
Tmem256	ENSMUSG00000070394	Tmem256	1.78057e-06	0.000312831	0.828633	-1.20681	214.421	258.765
Churc1	ENSMUSG00000090258	Churc1	1.88275e-06	0.000327802	0.730439	-1.36904	57.5903	78.8435
Ndufa13	ENSMUSG00000036199	Ndufa13	2.01319e-06	0.000347383	0.910622	-1.09815	672.938	738.987
Nectin1	ENSMUSG00000032012	Nectin1	2.04882e-06	0.000350403	27.5504	27.5504	27.5504	1
Hsp90b1	ENSMUSG00000020048	Hsp90b1	2.21164e-06	0.000374931	1.14791	1.14791	241.507	210.388
Arpp19	ENSMUSG00000007656	Arpp19	2.24709e-06	0.000377628	0.891083	-1.12223	526.747	591.132
Rnf112	ENSMUSG00000010086	Rnf112	2.39918e-06	0.000399712	0.82362	-1.21415	177.628	215.668
Smim19	ENSMUSG00000031534	Smim19	2.46172e-06	0.000406626	0.662043	-1.51048	38.4339	58.0535
Mef2c	ENSMUSG00000005583	Mef2c	2.74403e-06	0.000449415	0.883857	-1.1314	465.316	526.461
2900097C17Rik	ENSMUSG00000102869	2900097C17Rik	3.14709e-06	0.000511099	1.09817	1.09817	878.405	799.882
Unc5d	ENSMUSG00000063626	Unc5d	3.3635e-06	0.000541692	0.721544	-1.38592	25.4725	35.3028
Cplx1	ENSMUSG00000033615	Cplx1	3.45652e-06	0.000552071	0.867193	-1.15315	638.054	735.77
Rnasek	ENSMUSG00000093989	Rnasek	3.80036e-06	0.000602014	0.871202	-1.14784	360.09	413.326
Uqcr11	ENSMUSG00000020163	Uqcr11	4.02103e-06	0.000631791	0.928364	-1.07716	720.455	776.048
Glt8d2	ENSMUSG00000020251	Glt8d2	4.25421e-06	0.000658308	1	1	1	1
Smim8	ENSMUSG00000028295	Smim8	4.25792e-06	0.000658308	0.789386	-1.26681	27.3658	34.6672
Dnajc21	ENSMUSG00000044224	Dnajc21	4.39166e-06	0.000673597	1.36047	1.36047	67.9905	49.9756
Calr	ENSMUSG00000003814	Calr	5.04663e-06	0.000767962	1.14209	1.14209	220.664	193.21
Clmp	ENSMUSG00000032024	Clmp	5.15647e-06	0.000778547	1	1	1	1
Ndufc2	ENSMUSG00000030647	Ndufc2	5.21144e-06	0.000780746	0.873984	-1.14419	360.009	411.918
Znrf1	ENSMUSG00000033545	Znrf1	5.25972e-06	0.000781918	1.25819	1.25819	102.486	81.4554
Atp5g2	ENSMUSG00000062683	Atp5g2	5.303e-06	0.000782335	0.869004	-1.15074	266.27	306.408
Cbx6	ENSMUSG00000089715	Cbx6	5.34371e-06	0.000782367	1.13227	1.13227	279.024	246.429
Dkkl1	ENSMUSG00000030792	Dkkl1	5.66585e-06	0.000823295	1.54218	1.54218	65.8629	42.7077
Zfp560	ENSMUSG00000045519	Zfp560	5.81834e-06	0.000839144	0.704772	-1.4189	23.001	32.6361
Eef2	ENSMUSG00000034994	Eef2	5.95547e-06	0.000852559	1.09549	1.09549	680.198	620.909
Pcif1	ENSMUSG00000039849	Pcif1	6.00054e-06	0.000852694	0.808724	-1.23652	51.9784	64.2721
Cldn22	ENSMUSG00000038064	Cldn22	6.25573e-06	0.000882469	1	1	1	1
Mrps36	ENSMUSG00000061474	Mrps36	6.74408e-06	0.000944464	0.834262	-1.19866	122.384	146.697
Scn4b	ENSMUSG00000046480	Scn4b	6.92167e-06	0.000962362	0.672416	-1.48718	23.9632	35.6374
Grin1	ENSMUSG00000026959	Grin1	7.01453e-06	0.000968306	0.881729	-1.13413	331.231	375.66
Camk2a	ENSMUSG00000024617	Camk2a	7.28496e-06	0.000998505	1.14885	1.14885	572.626	498.435
Irs2	ENSMUSG00000038894	Irs2	7.78496e-06	0.00105952	1.57837	1.57837	30.5236	19.3388
Ndufb4	ENSMUSG00000022820	Ndufb4	7.92071e-06	0.00107046	0.881898	-1.13392	489.511	555.065
Midn	ENSMUSG00000035621	Midn	9.57383e-06	0.0012777	1	1	1	1
Myl12b	ENSMUSG00000034868	Myl12b	9.5864e-06	0.0012777	0.884722	-1.1303	450.372	509.055
Zmat4	ENSMUSG00000037492	Zmat4	1.01643e-05	0.00134545	0.771796	-1.29568	52.8486	68.4749
Selenom	ENSMUSG00000075702	Selenom	1.03281e-05	0.00135782	0.903445	-1.10687	246.331	272.657
Pvalb	ENSMUSG00000005716	Pvalb	1.04406e-05	0.00136334	0.789087	-1.26729	364.429	461.836
1500011B03Rik	ENSMUSG00000072694	1500011B03Rik	1.05792e-05	0.00137217	0.875003	-1.14285	163.217	186.533
Kcnt1	ENSMUSG00000058740	Kcnt1	1.15363e-05	0.00148634	0.668318	-1.49629	33.1943	49.6685
Rplp1	ENSMUSG00000007892	Rplp1	1.19637e-05	0.0015312	1.06187	1.06187	2636.72	2483.09
Plvap	ENSMUSG00000034845	Plvap	1.21766e-05	0.00154194	1	1	1	1
Scn1b	ENSMUSG00000019194	Scn1b	1.22073e-05	0.00154194	0.904211	-1.10594	1137.27	1257.75
Samd4b	ENSMUSG00000109336	Samd4b	1.24607e-05	0.00156374	1.23807	1.23807	32.239	26.0396
Phlda1	ENSMUSG00000020205	Phlda1	1.3401e-05	0.00167089	1.32938	1.32938	41.4554	31.1841
Rab3a	ENSMUSG00000031840	Rab3a	1.39559e-05	0.00172892	0.918428	-1.08882	960.079	1045.35
Gin1	ENSMUSG00000026333	Gin1	1.40701e-05	0.00173197	1	1	1	1
Pigp	ENSMUSG00000022940	Pigp	1.44683e-05	0.00176971	0.78508	-1.27376	57.1555	72.8021
Nat14	ENSMUSG00000035285	Nat14	1.53942e-05	0.00187112	1.33021	1.33021	70.9627	53.3471
Rps29	ENSMUSG00000034892	Rps29	1.61761e-05	0.00195387	1.11192	1.11192	1981.15	1781.73
Fosb	ENSMUSG00000003545	Fosb	1.71026e-05	0.00205295	1	1	1	1
Ptpn5	ENSMUSG00000030854	Ptpn5	1.73244e-05	0.00206674	1.16382	1.16382	169.199	145.382
Ndrg2	ENSMUSG00000004558	Ndrg2	1.83158e-05	0.0021716	1.1405	1.1405	481.371	422.071
Adam33	ENSMUSG00000027318	Adam33	1.86948e-05	0.00220302	1	1	1	1
Ctsb	ENSMUSG00000021939	Ctsb	1.88293e-05	0.00220543	0.901294	-1.10952	587.494	651.834
Shfl	ENSMUSG00000038884	Shfl	1.92483e-05	0.00224092	0.746504	-1.33958	31.5403	42.2507
mt-Atp8	ENSMUSG00000064356	mt-Atp8	1.94075e-05	0.0022441	1.12445	1.12445	334.152	297.17
Gpcpd1	ENSMUSG00000027346	Gpcpd1	1.95078e-05	0.0022441	0.732652	-1.3649	47.5201	64.8604
Pin1	ENSMUSG00000032171	Pin1	1.98447e-05	0.00226934	0.862151	-1.15989	194.15	225.193
Abracl	ENSMUSG00000078453	Abracl	2.00788e-05	0.00228261	1.31775	1.31775	43.0436	32.6644
Necab3	ENSMUSG00000027489	Necab3	2.02921e-05	0.00229336	0.728036	-1.37356	60.8439	83.5726
Eef1a1	ENSMUSG00000037742	Eef1a1	2.07234e-05	0.00232387	1.07027	1.07027	1433.9	1339.76
Gm27032	ENSMUSG00000098051	Gm27032	2.08026e-05	0.00232387	0.623784	-1.60312	19.9316	31.9527
Gng3	ENSMUSG00000071658	Gng3	2.11622e-05	0.00235046	0.89728	-1.11448	464.306	517.459
Bmp1	ENSMUSG00000022098	Bmp1	2.19573e-05	0.00241835	0.765307	-1.30667	28.9302	37.8021
Serinc2	ENSMUSG00000023232	Serinc2	2.20237e-05	0.00241835	1	1	1	1
Fis1	ENSMUSG00000019054	Fis1	2.2298e-05	0.00243464	0.895224	-1.11704	374.61	418.454
Haghl	ENSMUSG00000061046	Haghl	2.24648e-05	0.00243907	0.838939	-1.19198	106.759	127.255
Efhd2	ENSMUSG00000040659	Efhd2	2.32477e-05	0.00250997	1.17839	1.17839	212.394	180.241
Ndufv3	ENSMUSG00000024038	Ndufv3	2.34305e-05	0.00251565	0.904339	-1.10578	333.145	368.385
Nudc	ENSMUSG00000028851	Nudc	2.37008e-05	0.00253061	1.16231	1.16231	146.38	125.939
Tmem106c	ENSMUSG00000052369	Tmem106c	2.42588e-05	0.00257597	0.771776	-1.29571	26.6115	34.4808
Hivep3	ENSMUSG00000028634	Hivep3	2.44132e-05	0.00257719	1.28551	1.28551	31.765	24.7101
Syt4	ENSMUSG00000024261	Syt4	2.4537e-05	0.00257719	1.18041	1.18041	145.315	123.105
Gap43	ENSMUSG00000047261	Gap43	2.51983e-05	0.00263234	1.29343	1.29343	134.654	104.106
Hecw2	ENSMUSG00000042807	Hecw2	2.57548e-05	0.002676	0.766568	-1.30452	28.567	37.266
Cacng2	ENSMUSG00000019146	Cacng2	2.6109e-05	0.00269831	1.45382	1.45382	48.8357	33.5912
Pigz	ENSMUSG00000045625	Pigz	2.70135e-05	0.00276609	0.0379563	-26.3461	1	26.3461
Tceal5	ENSMUSG00000054034	Tceal5	2.70512e-05	0.00276609	0.842222	-1.18733	105.861	125.693
Tnnc1	ENSMUSG00000091898	Tnnc1	2.75499e-05	0.00280226	1	1	1	1
Atg16l2	ENSMUSG00000047767	Atg16l2	2.85699e-05	0.00288998	1	1	1	1
Emc4	ENSMUSG00000027131	Emc4	2.87114e-05	0.00288998	0.882279	-1.13343	206.468	234.016
Rnf207	ENSMUSG00000058498	Rnf207	3.02702e-05	0.0030311	1	1	1	1
Pcsk1n	ENSMUSG00000039278	Pcsk1n	3.17881e-05	0.00316669	1.05903	1.05903	2016.08	1903.71
Kcns2	ENSMUSG00000050963	Kcns2	3.21998e-05	0.00319125	1	1	1	1
Strip2	ENSMUSG00000039629	Strip2	3.3106e-05	0.00326432	1	1	1	1
Abr	ENSMUSG00000017631	Abr	3.36515e-05	0.00330126	0.907903	-1.10144	221.544	244.018
Atp1a2	ENSMUSG00000007097	Atp1a2	3.47235e-05	0.00338923	1.11004	1.11004	569.366	512.922
Pbx1	ENSMUSG00000052534	Pbx1	3.6568e-05	0.00355132	1.3496	1.3496	64.0902	47.4882
Vmp1	ENSMUSG00000018171	Vmp1	3.7077e-05	0.00358275	0.878522	-1.13827	188.821	214.93
Scg5	ENSMUSG00000023236	Scg5	3.84979e-05	0.00370154	0.885373	-1.12947	573.475	647.722
Nkiras1	ENSMUSG00000021772	Nkiras1	3.88313e-05	0.00371191	0.88858	-1.12539	167.416	188.408
Ndufs7	ENSMUSG00000020153	Ndufs7	3.89898e-05	0.00371191	0.930727	-1.07443	274.692	295.137
Nr2f1	ENSMUSG00000069171	Nr2f1	4.00399e-05	0.00377496	0.827227	-1.20886	120.265	145.383
Sult4a1	ENSMUSG00000018865	Sult4a1	4.00428e-05	0.00377496	0.902614	-1.10789	300.15	332.534
D1Ertd622e	ENSMUSG00000044768	D1Ertd622e	4.09122e-05	0.0038382	0.79834	-1.2526	69.6333	87.2226
Vasn	ENSMUSG00000039646	Vasn	4.12951e-05	0.00385541	1	1	1	1
Grm2	ENSMUSG00000023192	Grm2	4.19865e-05	0.00388529	0.662724	-1.50892	42.9197	64.7626
Gm42418	ENSMUSG00000098178	.	4.20173e-05	0.00388529	1.1536	1.1536	735.628	637.683
Dgkh	ENSMUSG00000034731	Dgkh	4.30492e-05	0.00393815	1.33237	1.33237	48.8656	36.6758
Cisd1	ENSMUSG00000037710	Cisd1	4.31745e-05	0.00393815	0.878252	-1.13863	249.677	284.289
Rasl11b	ENSMUSG00000049907	Rasl11b	4.32002e-05	0.00393815	0.793015	-1.26101	93.4734	117.871
Mical2	ENSMUSG00000038244	Mical2	4.35741e-05	0.00395359	1.1492	1.1492	171.533	149.263
Rpl4	ENSMUSG00000032399	Rpl4	4.46996e-05	0.00402481	0.91825	-1.08903	908.213	989.07
Fxyd7	ENSMUSG00000036578	Fxyd7	4.48115e-05	0.00402481	0.885607	-1.12917	280.33	316.54
Rps7	ENSMUSG00000061477	Rps7	4.51242e-05	0.00402481	0.914584	-1.09339	893.553	977.005
Slc16a11	ENSMUSG00000040938	Slc16a11	4.52066e-05	0.00402481	1	1	1	1
Ripply2	ENSMUSG00000047897	Ripply2	4.5488e-05	0.00402481	1	1	1	1
Hes5	ENSMUSG00000048001	Hes5	4.56086e-05	0.00402481	1	1	1	1
Syt2	ENSMUSG00000026452	Syt2	4.70762e-05	0.00413543	0.678773	-1.47325	34.0228	50.124
9030407P20Rik	ENSMUSG00000097343	9030407P20Rik	4.80543e-05	0.00420225	1	1	1	1
Arpc5	ENSMUSG00000008475	Arpc5	4.87735e-05	0.00424593	1.31358	1.31358	71.9884	54.8032
St8sia5	ENSMUSG00000025425	St8sia5	4.92594e-05	0.004269	1.35533	1.35533	46.4717	34.288
Ivd	ENSMUSG00000027332	Ivd	5.09051e-05	0.00439193	0.757567	-1.32002	25.2222	33.2937
Chst1	ENSMUSG00000027221	Chst1	5.26814e-05	0.00452498	1.2214	1.2214	197.329	161.56
2410022M11Rik	ENSMUSG00000100017	2410022M11Rik	5.32933e-05	0.00455729	1	1	1	1
Arhgdia	ENSMUSG00000025132	Arhgdia	5.46304e-05	0.00463987	1.15088	1.15088	198.774	172.715
Tpm2	ENSMUSG00000028464	Tpm2	5.47393e-05	0.00463987	1	1	1	1
Gfra2	ENSMUSG00000022103	Gfra2	5.51495e-05	0.00465423	1.30847	1.30847	85.3533	65.2312
Shank1	ENSMUSG00000038738	Shank1	5.72023e-05	0.00480649	1.19592	1.19592	117.794	98.4965
BC005537	ENSMUSG00000019132	BC005537	5.80693e-05	0.00485821	0.873652	-1.14462	184.337	210.996
Ndufa7	ENSMUSG00000041881	Ndufa7	5.8363e-05	0.00486173	0.927168	-1.07855	352.262	379.933
Ndufb3	ENSMUSG00000026032	Ndufb3	5.88726e-05	0.00488314	0.889534	-1.12418	255.792	287.557
Celf4	ENSMUSG00000024268	Celf4	5.99794e-05	0.00495368	1.11555	1.11555	234.79	210.471
Slc39a10	ENSMUSG00000025986	Slc39a10	6.03278e-05	0.00496126	1.15719	1.15719	153.059	132.268
Ppm1l	ENSMUSG00000027784	Ppm1l	6.05926e-05	0.00496191	0.785189	-1.27358	59.2422	75.4497
Tmem151b	ENSMUSG00000096847	Tmem151b	6.2623e-05	0.00510655	1.32734	1.32734	64.0158	48.2285
Ilvbl	ENSMUSG00000032763	Ilvbl	6.52835e-05	0.00530113	0.0378653	-26.4094	1	26.4094
Reep2	ENSMUSG00000038555	Reep2	6.57505e-05	0.00531671	0.883791	-1.13149	170.962	193.441
Prdx5	ENSMUSG00000024953	Prdx5	6.77988e-05	0.0054595	0.898306	-1.11321	404.323	450.095
Gm17494	ENSMUSG00000057359	Gm17494	6.92072e-05	0.00554979	1	1	1	1
Eva1c	ENSMUSG00000039903	Eva1c	6.99565e-05	0.00556641	1	1	1	1
Tagln	ENSMUSG00000032085	Tagln	6.99906e-05	0.00556641	1	1	1	1
Tceal6	ENSMUSG00000031409	Tceal6	7.21757e-05	0.00570526	0.806884	-1.23934	89.5437	110.975
Tuba4a	ENSMUSG00000026202	Tuba4a	7.23268e-05	0.00570526	1.08095	1.08095	524.916	485.605
Dact3	ENSMUSG00000078794	Dact3	7.27899e-05	0.00571731	1.23616	1.23616	97.7106	79.0437
Hemk1	ENSMUSG00000032579	Hemk1	7.30712e-05	0.00571731	1	1	1	1
Nrsn1	ENSMUSG00000048978	Nrsn1	7.3627e-05	0.00573756	1.11312	1.11312	607.343	545.624
Eno1	ENSMUSG00000063524	Eno1	7.50412e-05	0.00580455	1.12031	1.12031	307.636	274.598
Ncdn	ENSMUSG00000028833	Ncdn	7.50873e-05	0.00580455	0.912859	-1.09546	718.405	786.983
Hnrnpdl	ENSMUSG00000029328	Hnrnpdl	7.54377e-05	0.00580841	0.832104	-1.20177	148.686	178.687
Lrrn2	ENSMUSG00000026443	Lrrn2	7.67958e-05	0.0058688	1.26391	1.26391	71.2074	56.3391
Sept4	ENSMUSG00000020486	.	7.68864e-05	0.0058688	0.80454	-1.24295	147.71	183.596
Hist3h2ba	ENSMUSG00000056895	.	7.71332e-05	0.0058688	0.768164	-1.30181	48.3617	62.9575
Acsl1	ENSMUSG00000018796	Acsl1	7.76104e-05	0.00588196	0.738523	-1.35405	24.3197	32.9302
Jsrp1	ENSMUSG00000020216	Jsrp1	7.83127e-05	0.005912	1	1	1	1
Ndufv2	ENSMUSG00000024099	Ndufv2	8.10078e-05	0.00609166	0.884202	-1.13096	320.397	362.357
Paxx	ENSMUSG00000047617	Paxx	8.21083e-05	0.00615048	0.766777	-1.30416	62.4581	81.4554
Rrnad1	ENSMUSG00000004896	Rrnad1	8.27573e-05	0.00617516	1	1	1	1
Guf1	ENSMUSG00000029208	Guf1	8.31009e-05	0.00617695	1	1	1	1
Mgp	ENSMUSG00000030218	Mgp	8.36895e-05	0.00619687	0.046242	-21.6254	1	21.6254
Ndufa1	ENSMUSG00000016427	Ndufa1	8.67334e-05	0.00639775	0.852041	-1.17365	239.451	281.032
2900040C04Rik	ENSMUSG00000115625	2900040C04Rik	8.73436e-05	0.00640599	1	1	1	1
Igfbp7	ENSMUSG00000036256	Igfbp7	8.7508e-05	0.00640599	0.729662	-1.3705	33.4984	45.9095
Setd2	ENSMUSG00000044791	Setd2	8.91799e-05	0.00648631	0.739276	-1.35267	23.069	31.2048
Klhl23	ENSMUSG00000042155	Klhl23	8.92765e-05	0.00648631	0.713739	-1.40107	41.5361	58.1951
Map1b	ENSMUSG00000052727	Map1b	9.0504e-05	0.00651452	1.13425	1.13425	408.343	360.011
Cdk5r1	ENSMUSG00000048895	Cdk5r1	9.06078e-05	0.00651452	1.15637	1.15637	191.166	165.316
Snapc2	ENSMUSG00000011837	Snapc2	9.06761e-05	0.00651452	0.0346805	-28.8346	1	28.8346
Rprml	ENSMUSG00000046215	Rprml	9.21851e-05	0.00657573	1.27652	1.27652	105.134	82.36
Pradc1	ENSMUSG00000030008	Pradc1	9.22085e-05	0.00657573	0.800776	-1.24879	34.2452	42.765
Pak7	ENSMUSG00000039913	Pak7	9.34738e-05	0.00664145	0.819615	-1.22008	54.919	67.0059
Sorbs2	ENSMUSG00000031626	Sorbs2	9.64595e-05	0.00682849	0.839316	-1.19145	85.9328	102.384
Hist1h1c	ENSMUSG00000036181	.	9.68689e-05	0.00683244	0.046242	-21.6254	1	21.6254
Mapre3	ENSMUSG00000029166	Mapre3	9.79154e-05	0.00685652	0.888577	-1.12539	211.484	238.003
Serf2	ENSMUSG00000074884	Serf2	9.79199e-05	0.00685652	0.917501	-1.08992	589.031	641.995
Kcnab3	ENSMUSG00000018470	Kcnab3	9.87781e-05	0.00689165	0.771504	-1.29617	166.938	216.38
Tsc22d1	ENSMUSG00000022010	Tsc22d1	9.98908e-05	0.00692681	0.882546	-1.13309	304.09	344.56
Gm3510	ENSMUSG00000096936	Gm3510	9.99989e-05	0.00692681	1	1	1	1
Dipk2a	ENSMUSG00000045414	Dipk2a	0.000101882	0.00703201	0.786989	-1.27067	34.4753	43.8065
Hpcal4	ENSMUSG00000046093	Hpcal4	0.00010493	0.00720244	1.21235	1.21235	164.701	135.852
Dcdc2a	ENSMUSG00000035910	Dcdc2a	0.000105096	0.00720244	0.711545	-1.40539	22.7677	31.9975
Gm27030	ENSMUSG00000098221	Gm27030	0.000106558	0.00727682	1	1	1	1
Ctsz	ENSMUSG00000016256	Ctsz	0.000107874	0.00734077	0.70843	-1.41157	30.9159	43.64
St8sia3	ENSMUSG00000056812	St8sia3	0.000108798	0.00737762	1.32242	1.32242	74.9404	56.6692
Lpcat4	ENSMUSG00000027134	Lpcat4	0.000109201	0.00737907	0.756208	-1.32239	36.0698	47.6982
Steap2	ENSMUSG00000015653	Steap2	0.000109878	0.0073981	1	1	1	1
Zdhhc8	ENSMUSG00000060166	Zdhhc8	0.000110248	0.0073981	0.838263	-1.19294	90.5555	108.028
Ap2m1	ENSMUSG00000022841	Ap2m1	0.000112871	0.00754788	0.924946	-1.08114	726.169	785.094
Pmm2	ENSMUSG00000022711	Pmm2	0.000113457	0.00756096	1	1	1	1
Zbtb8os	ENSMUSG00000057572	Zbtb8os	0.000115136	0.00762868	0.787813	-1.26934	27.248	34.5869
Atp5g1	ENSMUSG00000006057	Atp5g1	0.000115263	0.00762868	0.910703	-1.09805	500.639	549.728
Snhg1	ENSMUSG00000108414	Snhg1	0.000116797	0.00770379	0.033588	-29.7726	1	29.7726
Celf2	ENSMUSG00000002107	Celf2	0.000117651	0.00772317	1.23013	1.23013	158.559	128.896
Lgi3	ENSMUSG00000033595	Lgi3	0.00011789	0.00772317	0.823041	-1.21501	118.45	143.918
Slc11a2	ENSMUSG00000023030	Slc11a2	0.000118735	0.00775228	0.0350153	-28.559	1	28.559
Ptma	ENSMUSG00000026238	Ptma	0.00012171	0.00791974	1.10713	1.10713	395.993	357.674
Lmo7	ENSMUSG00000033060	Lmo7	0.000123387	0.00800196	0.0445484	-22.4475	1	22.4475
Lmo3	ENSMUSG00000030226	Lmo3	0.00012566	0.00812206	0.758756	-1.31795	65.7182	86.6131
Rpl29	ENSMUSG00000048758	Rpl29	0.000130111	0.00838174	0.935668	-1.06876	707.313	755.944
Gpr153	ENSMUSG00000042804	Gpr153	0.000131335	0.00843247	0.0318141	-31.4326	1	31.4326
Coro6	ENSMUSG00000020836	Coro6	0.000132948	0.0085078	0.694767	-1.43933	22.9093	32.9741
Clcn2	ENSMUSG00000022843	Clcn2	0.000133928	0.00852534	0.757596	-1.31996	25.8864	34.1691
Gabrg2	ENSMUSG00000020436	Gabrg2	0.000134104	0.00852534	0.892741	-1.12015	232.997	260.991
Dennd6b	ENSMUSG00000015377	Dennd6b	0.000135	0.00855416	0.727604	-1.37437	28.0495	38.5505
Gfod1	ENSMUSG00000051335	Gfod1	0.000136456	0.00861813	1.30281	1.30281	74.6519	57.3008
Lgi2	ENSMUSG00000039252	Lgi2	0.00014188	0.00893148	0.747406	-1.33796	28.8005	38.5339
Camk2n1	ENSMUSG00000046447	Camk2n1	0.000143743	0.0089908	1.06977	1.06977	2985.3	2790.59
Smchd1	ENSMUSG00000024054	Smchd1	0.000143752	0.0089908	0.0395597	-25.2782	1	25.2782
Rundc3a	ENSMUSG00000006575	Rundc3a	0.000148052	0.00920188	1.14463	1.14463	266.715	233.015
Hscb	ENSMUSG00000043510	Hscb	0.000148079	0.00920188	1	1	1	1
Pttg1ip	ENSMUSG00000009291	Pttg1ip	0.000150536	0.00932455	0.742543	-1.34672	27.3443	36.8252
Synj2	ENSMUSG00000023805	Synj2	0.000154201	0.00952104	1.23685	1.23685	30.6003	24.7406
Dusp5	ENSMUSG00000034765	Dusp5	0.000157801	0.00971229	1	1	1	1
Mtx1	ENSMUSG00000064068	Mtx1	0.000158737	0.00973892	0.808025	-1.23759	28.8328	35.6831
Ntn4	ENSMUSG00000020019	Ntn4	0.000166461	0.0101805	1	1	1	1
Kcnv1	ENSMUSG00000022342	Kcnv1	0.000167383	0.0101927	1.44504	1.44504	49.341	34.145
Ftl1	ENSMUSG00000050708	Ftl1	0.000167717	0.0101927	0.913505	-1.09468	531.133	581.423
Amn	ENSMUSG00000021278	Amn	0.000169476	0.0102674	1	1	1	1
Gm11549	ENSMUSG00000085007	Gm11549	0.000173825	0.0104979	1.23061	1.23061	75.722	61.5321
AI480526	ENSMUSG00000090086	AI480526	0.000175528	0.0105677	1	1	1	1
Elp3	ENSMUSG00000022031	Elp3	0.000176152	0.0105724	0.703794	-1.42087	42.4425	60.3052
Map6d1	ENSMUSG00000041205	Map6d1	0.000178538	0.0106298	0.751616	-1.33047	30.6558	40.7865
Mfsd4a	ENSMUSG00000059149	Mfsd4a	0.000178607	0.0106298	0.797969	-1.25318	27.2466	34.145
Rps19	ENSMUSG00000040952	Rps19	0.000178759	0.0106298	1.05543	1.05543	903.57	856.112
1110065P20Rik	ENSMUSG00000078570	1110065P20Rik	0.000180414	0.0106954	0.884001	-1.13122	118.591	134.152
Zfp365	ENSMUSG00000037855	Zfp365	0.000181809	0.0107451	1.09436	1.09436	315.14	287.968
Tiam2	ENSMUSG00000023800	Tiam2	0.00018629	0.0109764	0.0349831	-28.5852	1	28.5852
Fhl4	ENSMUSG00000050035	Fhl4	0.000191002	0.0112197	1	1	1	1
Tubb2a	ENSMUSG00000058672	Tubb2a	0.000192256	0.0112592	1.16782	1.16782	347.011	297.146
Gpr62	ENSMUSG00000091735	Gpr62	0.000193841	0.0113177	1	1	1	1
Actr1a	ENSMUSG00000025228	Actr1a	0.000195512	0.0113809	0.827539	-1.2084	89.9452	108.69
2410006H16Rik	ENSMUSG00000086841	2410006H16Rik	0.000197719	0.0114748	0.855074	-1.16949	87.3762	102.186
Dlg4	ENSMUSG00000020886	Dlg4	0.00020087	0.0116228	1.20931	1.20931	104.021	86.0168
Atp6v1f	ENSMUSG00000004285	Atp6v1f	0.000202571	0.0116862	0.912486	-1.09591	370.234	405.742
Gm32939	ENSMUSG00000112983	Gm32939	0.000206641	0.0118782	1	1	1	1
Sec11c	ENSMUSG00000024516	Sec11c	0.000207128	0.0118782	0.894154	-1.11838	150.066	167.831
Zfand5	ENSMUSG00000024750	Zfand5	0.000208149	0.0118892	0.87632	-1.14114	167.673	191.337
Eef2k	ENSMUSG00000035064	Eef2k	0.000208551	0.0118892	0.0494855	-20.2079	1	20.2079
Kcnj3	ENSMUSG00000026824	Kcnj3	0.000209693	0.0119192	0.847017	-1.18061	89.5709	105.749
Kif20b	ENSMUSG00000024795	Kif20b	0.000214632	0.0121642	1	1	1	1
Inpp5e	ENSMUSG00000026925	Inpp5e	0.000219222	0.0123879	1	1	1	1
Acap2	ENSMUSG00000049076	Acap2	0.000222748	0.0125505	0.758183	-1.31894	27.8844	36.778
Slc48a1	ENSMUSG00000081534	Slc48a1	0.000223701	0.0125676	0.912514	-1.09587	186.935	204.857
Mrpl41	ENSMUSG00000036850	Mrpl41	0.00022546	0.0126297	0.852748	-1.17268	93.3588	109.48
Tfrc	ENSMUSG00000022797	Tfrc	0.000229657	0.0128082	0.782634	-1.27774	48.8189	62.3776
Tekt5	ENSMUSG00000039179	Tekt5	0.000230048	0.0128082	1	1	1	1
Mgat3	ENSMUSG00000042428	Mgat3	0.000230636	0.0128082	0.75611	-1.32256	55.8272	73.8347
Rab3c	ENSMUSG00000021700	Rab3c	0.000234883	0.0130067	1.35831	1.35831	83.1639	61.2261
Cox14	ENSMUSG00000023020	Cox14	0.000241641	0.0133414	0.920617	-1.08623	268.018	291.128
Elavl3	ENSMUSG00000003410	Elavl3	0.000242308	0.0133414	1.19436	1.19436	111.037	92.9681
Vamp1	ENSMUSG00000030337	Vamp1	0.000243229	0.0133541	0.85408	-1.17085	171.346	200.621
Coq10a	ENSMUSG00000039914	Coq10a	0.000244227	0.0133709	0.747697	-1.33744	40.8419	54.6236
Atp1b1	ENSMUSG00000026576	Atp1b1	0.000248662	0.0135525	0.938195	-1.06588	1485.62	1583.49
Slc25a4	ENSMUSG00000031633	Slc25a4	0.000248947	0.0135525	0.939716	-1.06415	992.8	1056.49
Pabpn1	ENSMUSG00000022194	Pabpn1	0.000255573	0.0138742	1.13785	1.13785	36.3165	31.9168
Bloc1s2	ENSMUSG00000057506	Bloc1s2	0.000259013	0.0140216	0.75045	-1.33253	44.5368	59.3467
Mlip	ENSMUSG00000032355	Mlip	0.000266996	0.0143953	0.697294	-1.43411	43.4499	62.3121
Pcp4l1	ENSMUSG00000038370	Pcp4l1	0.000268047	0.0143953	0.842059	-1.18757	80.9796	96.1686
Cd320	ENSMUSG00000002308	Cd320	0.000268153	0.0143953	1	1	1	1
0610012G03Rik	ENSMUSG00000107002	0610012G03Rik	0.000268963	0.0143988	0.868766	-1.15106	151.874	174.816
Gpr26	ENSMUSG00000040125	Gpr26	0.000270393	0.0144354	0.742476	-1.34684	41.5907	56.0163
Gls2	ENSMUSG00000044005	Gls2	0.00027162	0.014461	0.777352	-1.28642	25.9113	33.3328
Nedd8	ENSMUSG00000010376	Nedd8	0.000278067	0.0147635	0.939388	-1.06452	345.722	368.029
Usp2	ENSMUSG00000032010	Usp2	0.000279301	0.0147884	0.793588	-1.2601	50.4416	63.5615
Gns	ENSMUSG00000034707	Gns	0.000282329	0.0149079	0.80166	-1.24741	35.5482	44.3432
Rpl37a	ENSMUSG00000046330	Rpl37a	0.000291641	0.0153499	1.09123	1.09123	1133.71	1038.92
St3gal6	ENSMUSG00000022747	St3gal6	0.000292289	0.0153499	1	1	1	1
Actl6b	ENSMUSG00000029712	Actl6b	0.000294382	0.0154179	0.861308	-1.16103	69.2215	80.3679
Slc37a2	ENSMUSG00000032122	Slc37a2	0.000300834	0.0157133	1	1	1	1
Srebf2	ENSMUSG00000022463	Srebf2	0.000303294	0.0157991	1.13442	1.13442	143.59	126.576
Xbp1	ENSMUSG00000020484	Xbp1	0.000304845	0.0158048	1.20042	1.20042	74.8796	62.3776
Slc35b4	ENSMUSG00000018999	Slc35b4	0.000305039	0.0158048	0.797562	-1.25382	26.0293	32.6361
Opalin	ENSMUSG00000050121	Opalin	0.000320716	0.0165726	0.723429	-1.38231	31.0309	42.8942
Psd	ENSMUSG00000037126	Psd	0.000328894	0.0169095	1.15037	1.15037	263.851	229.362
Slco1a4	ENSMUSG00000030237	Slco1a4	0.000328986	0.0169095	0.046242	-21.6254	1	21.6254
Kctd2	ENSMUSG00000016940	Kctd2	0.000330614	0.0169481	0.847855	-1.17945	69.1596	81.5701
Cox5b	ENSMUSG00000061518	Cox5b	0.000333174	0.0170342	0.951047	-1.05147	1022.49	1075.12
Napa	ENSMUSG00000006024	Napa	0.000334674	0.0170657	0.905526	-1.10433	357.35	394.632
Per2	ENSMUSG00000055866	Per2	0.000336381	0.0171076	1	1	1	1
Tceal9	ENSMUSG00000042712	Tceal9	0.000339886	0.0172405	1.12185	1.12185	143.213	127.658
Tbce	ENSMUSG00000039233	Tbce	0.000343873	0.017361	0.788581	-1.2681	26.4894	33.5912
Basp1	ENSMUSG00000045763	Basp1	0.000344196	0.017361	1.09459	1.09459	561.438	512.922
Pcbd2	ENSMUSG00000021496	Pcbd2	0.000344955	0.017361	0.762748	-1.31105	25.9508	34.0227
Cep170b	ENSMUSG00000072825	Cep170b	0.00034724	0.0174305	1.1214	1.1214	88.7817	79.1703
Kcnf1	ENSMUSG00000051726	Kcnf1	0.000359339	0.0179912	1.31578	1.31578	48.2575	36.6758
Fkbp3	ENSMUSG00000020949	Fkbp3	0.000362973	0.0181261	0.883252	-1.13218	288.759	326.928
Slc36a1	ENSMUSG00000020261	Slc36a1	0.000364203	0.0181407	1	1	1	1
Rnf165	ENSMUSG00000025427	Rnf165	0.00036554	0.0181605	1	1	1	1
Sf3b5	ENSMUSG00000078348	Sf3b5	0.000372295	0.0184078	0.886342	-1.12823	116.434	131.365
Brinp1	ENSMUSG00000028351	Brinp1	0.000372424	0.0184078	0.865414	-1.15552	233.166	269.427
Tgfbr3l	ENSMUSG00000089736	Tgfbr3l	0.000373968	0.018437	1	1	1	1
Tha1	ENSMUSG00000017713	Tha1	0.000379306	0.0186526	1	1	1	1
Ndufa11	ENSMUSG00000002379	Ndufa11	0.00039266	0.0192455	0.912754	-1.09559	352.313	385.989
Jade2	ENSMUSG00000020387	Jade2	0.000395325	0.0192455	26.7111	26.7111	26.7111	1
mt-Nd1	ENSMUSG00000064341	mt-Nd1	0.000395727	0.0192455	1.04669	1.04669	11730.4	11207.2
Higd2a	ENSMUSG00000025868	Higd2a	0.000396111	0.0192455	0.881487	-1.13445	187.548	212.763
Mrtfb	ENSMUSG00000009569	Mrtfb	0.000396917	0.0192455	1.17165	1.17165	116.995	99.8549
B630019K06Rik	ENSMUSG00000052364	B630019K06Rik	0.000397338	0.0192455	0.771156	-1.29675	30.7663	39.8964
AI593442	ENSMUSG00000078307	AI593442	0.00040102	0.0193753	0.840688	-1.1895	210.91	250.878
Kcnh7	ENSMUSG00000059742	Kcnh7	0.000405653	0.0194682	0.85125	-1.17474	84.9416	99.7846
Sptbn2	ENSMUSG00000067889	Sptbn2	0.000406186	0.0194682	1.08929	1.08929	319.66	293.458
Ssbp3	ENSMUSG00000061887	Ssbp3	0.00040641	0.0194682	1.17226	1.17226	75.6536	64.5364
Riiad1	ENSMUSG00000028139	Riiad1	0.000407093	0.0194682	1	1	1	1
Kpna4	ENSMUSG00000027782	Kpna4	0.000408299	0.0194682	0.746816	-1.33902	38.6045	51.6922
Msl1	ENSMUSG00000052915	Msl1	0.000409365	0.0194682	1.17972	1.17972	99.4181	84.2729
Srpk3	ENSMUSG00000002007	Srpk3	0.000409995	0.0194682	1	1	1	1
Slc35d3	ENSMUSG00000050473	Slc35d3	0.000411682	0.0195004	1	1	1	1
Gm21860	ENSMUSG00000095366	Gm21860	0.000413229	0.0195258	1	1	1	1
Evc2	ENSMUSG00000050248	Evc2	0.000415525	0.0195864	1	1	1	1
Mfge8	ENSMUSG00000030605	Mfge8	0.000420221	0.0197596	1.19844	1.19844	149.584	124.816
Dad1	ENSMUSG00000022174	Dad1	0.000424546	0.0199145	0.897767	-1.11387	174.191	194.027
Cirbp	ENSMUSG00000045193	Cirbp	0.000433702	0.0202947	0.846017	-1.18201	55.2808	65.3425
Lancl1	ENSMUSG00000026000	Lancl1	0.000435693	0.0203086	0.879722	-1.13672	187.26	212.862
Fndc10	ENSMUSG00000074738	Fndc10	0.000437108	0.0203086	0.816597	-1.22459	32.5361	39.8435
Cetn3	ENSMUSG00000021537	Cetn3	0.000437151	0.0203086	0.85652	-1.16751	101.307	118.278
Sept3	ENSMUSG00000022456	.	0.000439612	0.0203739	1.12846	1.12846	196.564	174.187
Ttc3	ENSMUSG00000040785	Ttc3	0.000441562	0.0204006	1.06689	1.06689	491.743	460.914
Pfkfb3	ENSMUSG00000026773	Pfkfb3	0.000442331	0.0204006	1	1	1	1
Lage3	ENSMUSG00000015289	Lage3	0.000443842	0.0204006	0.766176	-1.30518	30.805	40.2062
Cebpb	ENSMUSG00000056501	Cebpb	0.000444409	0.0204006	1	1	1	1
Ergic1	ENSMUSG00000001576	Ergic1	0.000448268	0.0204252	1.21121	1.21121	78.1674	64.5364
Stxbp1	ENSMUSG00000026797	Stxbp1	0.00044843	0.0204252	1.08912	1.08912	588.994	540.799
Edf1	ENSMUSG00000015092	Edf1	0.000448923	0.0204252	0.90157	-1.10918	309.528	343.321
Pfn2	ENSMUSG00000027805	Pfn2	0.000449172	0.0204252	1.10687	1.10687	500.913	452.551
Pik3ip1	ENSMUSG00000034614	Pik3ip1	0.000459967	0.0208669	0.0474609	-21.07	1	21.07
Zfand4	ENSMUSG00000042213	Zfand4	0.000463653	0.0209849	1	1	1	1
Rtl8b	ENSMUSG00000067924	Rtl8b	0.000472858	0.0213515	1.20091	1.20091	162.67	135.456
Gapdh	ENSMUSG00000057666	Gapdh	0.00047901	0.0215789	0.950756	-1.05179	2591.66	2725.9
Ndufs3	ENSMUSG00000005510	Ndufs3	0.000482141	0.0216694	0.90204	-1.1086	223.912	248.229
Bloc1s5	ENSMUSG00000038982	Bloc1s5	0.000484812	0.0217389	1	1	1	1
Fbxw10	ENSMUSG00000090173	Fbxw10	0.000492813	0.0220465	1	1	1	1
C730002L08Rik	ENSMUSG00000114469	C730002L08Rik	0.000510049	0.0227649	1	1	1	1
Psmf1	ENSMUSG00000032869	Psmf1	0.000514161	0.0228956	0.823335	-1.21457	30.1702	36.6438
Bola1	ENSMUSG00000015943	Bola1	0.000516242	0.0229354	0.791318	-1.26371	33.4506	42.272
Slk	ENSMUSG00000025060	Slk	0.000520122	0.0230548	0.770353	-1.29811	24.4119	31.6893
4930506C21Rik	ENSMUSG00000087478	4930506C21Rik	0.000523248	0.0231403	1	1	1	1
Sowahb	ENSMUSG00000045314	Sowahb	0.000529941	0.0233827	23.3853	23.3853	23.3853	1
Atp5md	ENSMUSG00000071528	Atp5md	0.000533751	0.0234972	0.939323	-1.0646	1337.27	1423.65
Dbi	ENSMUSG00000026385	Dbi	0.000549065	0.0240944	0.925556	-1.08043	340.384	367.762
Cdpf1	ENSMUSG00000064284	Cdpf1	0.00054981	0.0240944	0.0482161	-20.74	1	20.74
Trim9	ENSMUSG00000021071	Trim9	0.00055255	0.0241597	1.11579	1.11579	184.21	165.094
1110008P14Rik	ENSMUSG00000039195	1110008P14Rik	0.000562952	0.0245472	0.944826	-1.0584	798.155	844.763
Evi2a	ENSMUSG00000078771	Evi2a	0.000563953	0.0245472	0.0404693	-24.7101	1	24.7101
Marcks	ENSMUSG00000069662	Marcks	0.000566578	0.0246061	1.08926	1.08926	207.7	190.681
Dele1	ENSMUSG00000024442	Dele1	0.000577043	0.0250043	1	1	1	1
Fhl2	ENSMUSG00000008136	Fhl2	0.00058033	0.0250509	0.804631	-1.24281	53.8228	66.8913
Glrx	ENSMUSG00000021591	Glrx	0.000580711	0.0250509	0.839839	-1.1907	72.728	86.5975
Cend1	ENSMUSG00000060240	Cend1	0.000588507	0.0253307	0.877044	-1.14019	234.312	267.161
Gsta4	ENSMUSG00000032348	Gsta4	0.000594081	0.0255138	0.786352	-1.27169	26.567	33.7851
Rbbp6	ENSMUSG00000030779	Rbbp6	0.000606668	0.0259966	0.898403	-1.11309	69.556	77.4218
Ndufa5	ENSMUSG00000023089	Ndufa5	0.000616497	0.0263593	0.939037	-1.06492	505.965	538.813
Melk	ENSMUSG00000035683	Melk	0.000619033	0.0264093	1	1	1	1
Arhgap20	ENSMUSG00000053199	Arhgap20	0.000623145	0.0265129	0.731865	-1.36637	35.4817	48.4811
Zfyve27	ENSMUSG00000018820	Zfyve27	0.000624203	0.0265129	0.754139	-1.32602	24.0968	31.9527
2310009A05Rik	ENSMUSG00000098332	.	0.000627121	0.0265784	0.843181	-1.18599	33.691	39.957
Ccl9	ENSMUSG00000019122	Ccl9	0.00064842	0.0274209	1	1	1	1
Mpc2	ENSMUSG00000026568	Mpc2	0.000651275	0.0274511	0.887557	-1.12669	317.887	358.16
Emc10	ENSMUSG00000008140	Emc10	0.000651975	0.0274511	0.902309	-1.10827	234.013	259.349
Ndufs4	ENSMUSG00000021764	Ndufs4	0.000659691	0.0277117	0.907608	-1.1018	200.814	221.256
Eif5	ENSMUSG00000021282	Eif5	0.000661032	0.0277117	0.868905	-1.15087	143.367	164.997
Hps1	ENSMUSG00000025188	Hps1	0.000670708	0.0280565	1	1	1	1
Rtel1	ENSMUSG00000038685	Rtel1	0.000672252	0.0280603	1	1	1	1
Dbp	ENSMUSG00000059824	Dbp	0.00067484	0.0281077	0.852552	-1.17295	88.5872	103.908
Sub1	ENSMUSG00000022205	Sub1	0.000679465	0.028211	1.12101	1.12101	417.851	372.745
Zfand2b	ENSMUSG00000026197	Zfand2b	0.00068024	0.028211	0.31762	-3.14842	9.54146	30.0405
Mob4	ENSMUSG00000025979	Mob4	0.000685163	0.0283543	1.21783	1.21783	83.1767	68.2993
Prickle1	ENSMUSG00000036158	Prickle1	0.000688525	0.0284326	1.24489	1.24489	68.2813	54.8491
Fmc1	ENSMUSG00000019689	Fmc1	0.00069147	0.0284933	0.897057	-1.11476	115.295	128.525
Polr2i	ENSMUSG00000019738	Polr2i	0.00070287	0.0289014	0.868738	-1.1511	103.99	119.703
Gabra4	ENSMUSG00000029211	Gabra4	0.000713442	0.0292738	0.832639	-1.201	69.4963	83.4652
Uqcrb	ENSMUSG00000021520	Uqcrb	0.000720984	0.0295206	0.945887	-1.05721	441.061	466.294
Sppl2b	ENSMUSG00000035206	Sppl2b	0.000724105	0.0295372	0.791604	-1.26326	23.9709	30.2814
Mrps33	ENSMUSG00000029918	Mrps33	0.000724446	0.0295372	0.921157	-1.08559	235.177	255.307
Fndc1	ENSMUSG00000071984	Fndc1	0.000733664	0.0298501	1	1	1	1
Zfas1	ENSMUSG00000074578	Zfas1	0.000743135	0.0301719	0.866741	-1.15375	80.2418	92.5788
Samd3	ENSMUSG00000051354	Samd3	0.000744768	0.0301748	1	1	1	1
Cbfa2t3	ENSMUSG00000006362	Cbfa2t3	0.000748578	0.0302657	1	1	1	1
Mast3	ENSMUSG00000031833	Mast3	0.000750316	0.0302726	1.1599	1.1599	193.723	167.017
Cryab	ENSMUSG00000032060	Cryab	0.000755793	0.0304301	0.881137	-1.1349	166.937	189.456
Srp14	ENSMUSG00000009549	Srp14	0.000768087	0.0308608	0.913035	-1.09525	176.849	193.694
Mt1	ENSMUSG00000031765	Mt1	0.000776716	0.0311428	0.903312	-1.10704	988.344	1094.13
Idh3g	ENSMUSG00000002010	Idh3g	0.000779798	0.0312016	0.872188	-1.14654	143.426	164.444
Lbhd2	ENSMUSG00000087075	Lbhd2	0.000793722	0.0316931	1	1	1	1
Coq8a	ENSMUSG00000026489	Coq8a	0.000805567	0.0320998	0.0391435	-25.547	1	25.547
Tspan33	ENSMUSG00000001763	Tspan33	0.000807601	0.0321146	0.738431	-1.35422	27.99	37.9047
Mal	ENSMUSG00000027375	Mal	0.000815037	0.0322818	0.821942	-1.21663	81.6643	99.3553
Slc32a1	ENSMUSG00000037771	Slc32a1	0.000815254	0.0322818	0.858197	-1.16523	78.7137	91.7199
Cox6a2	ENSMUSG00000030785	Cox6a2	0.000816818	0.0322818	0.810601	-1.23365	56.1134	69.2245
Uqcr10	ENSMUSG00000059534	Uqcr10	0.000821543	0.0324023	0.940805	-1.06292	700.803	744.897
Ndrg3	ENSMUSG00000027634	Ndrg3	0.000823281	0.0324047	0.919607	-1.08742	446.566	485.605
Gm10570	ENSMUSG00000073752	Gm10570	0.000834188	0.0326215	1	1	1	1
Isca2	ENSMUSG00000021241	Isca2	0.000834208	0.0326215	0.790622	-1.26483	47.0917	59.5629
Hgsnat	ENSMUSG00000037260	Hgsnat	0.000834235	0.0326215	0.833959	-1.1991	33.3719	40.0163
Rpl26	ENSMUSG00000060938	Rpl26	0.000835541	0.0326215	1.05193	1.05193	1257.27	1195.2
Bcl2	ENSMUSG00000057329	Bcl2	0.000841385	0.0327686	1	1	1	1
Megf9	ENSMUSG00000039270	Megf9	0.000845132	0.0327686	0.827934	-1.20783	57.4582	69.3995
Selenow	ENSMUSG00000041571	Selenow	0.000845292	0.0327686	0.928453	-1.07706	1986.52	2139.6
Wdr91	ENSMUSG00000058486	Wdr91	0.00084609	0.0327686	1	1	1	1
Cotl1	ENSMUSG00000031827	Cotl1	0.000853722	0.0329981	1.34326	1.34326	29.0485	21.6254
Gm16062	ENSMUSG00000087249	Gm16062	0.000860771	0.0332041	1	1	1	1
Psmc5	ENSMUSG00000020708	Psmc5	0.000866874	0.033344	1.19644	1.19644	189.087	158.041
Tmsb4x	ENSMUSG00000049775	Tmsb4x	0.000867848	0.033344	0.958103	-1.04373	2454.43	2561.76
Rasgef1a	ENSMUSG00000030134	Rasgef1a	0.000870222	0.0333689	1.18742	1.18742	103.569	87.2226
Hdac5	ENSMUSG00000008855	Hdac5	0.000880533	0.0336717	1.1879	1.1879	75.368	63.4467
Phactr1	ENSMUSG00000054728	Phactr1	0.000881604	0.0336717	1.14847	1.14847	156.09	135.912
BC031181	ENSMUSG00000036299	BC031181	0.000889542	0.0337363	0.886711	-1.12776	198.071	223.378
Zfp810	ENSMUSG00000066829	Zfp810	0.000890328	0.0337363	1	1	1	1
B230217C12Rik	ENSMUSG00000050538	B230217C12Rik	0.000891502	0.0337363	0.835848	-1.19639	69.8088	83.5185
Camk2g	ENSMUSG00000021820	Camk2g	0.000891877	0.0337363	0.916117	-1.09156	221.59	241.88
Khdrbs3	ENSMUSG00000022332	Khdrbs3	0.000892328	0.0337363	1.16264	1.16264	204.671	176.04
H2-Q6	ENSMUSG00000073409	H2-Q6	0.00089377	0.0337363	1	1	1	1
Mrps31	ENSMUSG00000031533	Mrps31	0.000895922	0.0337516	1	1	1	1
Ntpcr	ENSMUSG00000031851	Ntpcr	0.000905261	0.0340321	0.823343	-1.21456	35.3166	42.8942
Saxo2	ENSMUSG00000038570	Saxo2	0.000906889	0.0340321	1	1	1	1
Auh	ENSMUSG00000021460	Auh	0.000910239	0.0340916	0.83229	-1.2015	80.6918	96.9516
Atp6ap2	ENSMUSG00000031007	Atp6ap2	0.000912233	0.0341002	1.0871	1.0871	264.289	243.114
Chrac1	ENSMUSG00000068391	Chrac1	0.000924632	0.0344133	0.755406	-1.32379	27.8138	36.8196
Ik	ENSMUSG00000024474	Ik	0.000925909	0.0344133	0.86351	-1.15806	81.8412	94.7774
Hexb	ENSMUSG00000021665	Hexb	0.000926851	0.0344133	0.875492	-1.14222	73.1197	83.5185
H2-Ob	ENSMUSG00000041538	H2-Ob	0.00092773	0.0344133	1	1	1	1
Glmn	ENSMUSG00000029276	Glmn	0.000935257	0.034626	1	1	1	1
mt-Atp6	ENSMUSG00000064357	mt-Atp6	0.000945808	0.0349497	1.02493	1.02493	26840.3	26187.6
Rnps1	ENSMUSG00000034681	Rnps1	0.000950875	0.0350699	1.19108	1.19108	118.914	99.837
Rrn3	ENSMUSG00000022682	Rrn3	0.000955857	0.0351865	0.79223	-1.26226	31.0342	39.1733
Fscn1	ENSMUSG00000029581	Fscn1	0.000980064	0.036009	1.23007	1.23007	102.765	83.544
Tspoap1	ENSMUSG00000034156	Tspoap1	0.00098421	0.0360927	0.786706	-1.27112	52.7139	67.0059
Rida	ENSMUSG00000022323	Rida	0.000990467	0.0362533	0.843285	-1.18584	54.7698	64.9482
Trf	ENSMUSG00000032554	Trf	0.00100562	0.0367383	0.832323	-1.20146	109.03	130.995
Dusp1	ENSMUSG00000024190	Dusp1	0.00100809	0.0367592	29.4345	29.4345	29.4345	1
Grhpr	ENSMUSG00000035637	Grhpr	0.00101401	0.0369054	0.843485	-1.18556	37.8006	44.8148
Rraga	ENSMUSG00000070934	Rraga	0.00103358	0.037547	1.29164	1.29164	70.6698	54.7134
Dnaja1	ENSMUSG00000028410	Dnaja1	0.00103881	0.0376296	1.0981	1.0981	355.586	323.819
Krtcap2	ENSMUSG00000042747	Krtcap2	0.00103975	0.0376296	0.89988	-1.11126	115.227	128.047
Sec23ip	ENSMUSG00000055319	Sec23ip	0.00104761	0.0378433	0.0424308	-23.5678	1	23.5678
Gigyf1	ENSMUSG00000029714	Gigyf1	0.00105151	0.0379134	1	1	1	1
Zfyve19	ENSMUSG00000068580	Zfyve19	0.00105937	0.0381256	1	1	1	1
Pcp2	ENSMUSG00000004630	Pcp2	0.00106953	0.0384195	1	1	1	1
Mnd1	ENSMUSG00000033752	Mnd1	0.00107264	0.0384576	1	1	1	1
Nme7	ENSMUSG00000026575	Nme7	0.00107558	0.0384576	0.591906	-1.68946	52.1596	88.1215
Fmn1	ENSMUSG00000044042	Fmn1	0.00107656	0.0384576	1	1	1	1
Snhg3	ENSMUSG00000085241	Snhg3	0.00108076	0.0385365	0.786951	-1.27073	29.8843	37.9747
Polr3a	ENSMUSG00000025280	Polr3a	0.00108728	0.0386974	1	1	1	1
Trim11	ENSMUSG00000020455	Trim11	0.00111007	0.03941	1	1	1	1
Ss18l2	ENSMUSG00000032526	Ss18l2	0.00111142	0.03941	0.847892	-1.17939	94.7136	111.705
Gm14291	ENSMUSG00000086098	Gm14291	0.00111341	0.03941	1	1	1	1
Snca	ENSMUSG00000025889	Snca	0.00113727	0.0401807	1.13197	1.13197	460.959	407.22
Gm35569	ENSMUSG00000115912	Gm35569	0.00114741	0.0404652	1	1	1	1
Ddx54	ENSMUSG00000029599	Ddx54	0.00115806	0.0407662	1.17822	1.17822	35.0413	29.7409
Gm47210	ENSMUSG00000113647	Gm47210	0.0011712	0.0411486	1	1	1	1
Atl3	ENSMUSG00000024759	Atl3	0.00117321	0.0411486	1	1	1	1
Mri1	ENSMUSG00000004996	Mri1	0.00117531	0.0411486	1	1	1	1
Mpg	ENSMUSG00000020287	Mpg	0.00118628	0.0414577	1	1	1	1
Nudt14	ENSMUSG00000002804	Nudt14	0.00119082	0.0414922	1	1	1	1
Synpo	ENSMUSG00000043079	Synpo	0.00119156	0.0414922	1.2229	1.2229	67.0186	54.8032
Mapt	ENSMUSG00000018411	Mapt	0.00119732	0.0416176	1.11389	1.11389	172.638	154.986
Alg5	ENSMUSG00000036632	Alg5	0.00120944	0.0419634	1	1	1	1
Gmpr	ENSMUSG00000000253	Gmpr	0.00121428	0.0420557	0.792872	-1.26124	38.9521	49.1278
Klhl22	ENSMUSG00000022750	Klhl22	0.00122057	0.042157	0.838756	-1.19224	64.9379	77.4218
Tpt1	ENSMUSG00000060126	Tpt1	0.00122156	0.042157	1.04215	1.04215	1420.42	1362.97
Arhgap42	ENSMUSG00000050730	Arhgap42	0.0012297	0.0423156	1	1	1	1
Ppm1b	ENSMUSG00000061130	Ppm1b	0.00123261	0.0423156	1.10909	1.10909	93.9591	84.717
Tubgcp2	ENSMUSG00000025474	Tubgcp2	0.00123439	0.0423156	0.793002	-1.26103	26.1485	32.9741
Cfap52	ENSMUSG00000020904	Cfap52	0.00123492	0.0423156	1	1	1	1
Arl6ip4	ENSMUSG00000029404	Arl6ip4	0.00125989	0.0430948	0.867759	-1.15239	58.5309	67.4507
Chchd7	ENSMUSG00000042198	Chchd7	0.00126772	0.0432282	0.852624	-1.17285	51.749	60.6938
Eps8	ENSMUSG00000015766	Eps8	0.00126826	0.0432282	1	1	1	1
Grk2	ENSMUSG00000024858	Grk2	0.0012868	0.0437828	1.16419	1.16419	158.817	136.419
Rock2	ENSMUSG00000020580	Rock2	0.00129874	0.0441116	1.16436	1.16436	107.468	92.2978
Cfap61	ENSMUSG00000037143	Cfap61	0.00131589	0.0446155	1	1	1	1
Hddc3	ENSMUSG00000030532	Hddc3	0.00132104	0.0446458	1	1	1	1
Ilf2	ENSMUSG00000001016	Ilf2	0.00132228	0.0446458	0.855595	-1.16878	69.791	81.5701
Caly	ENSMUSG00000025468	Caly	0.00132371	0.0446458	0.906603	-1.10302	162.61	179.362
Gm10419	ENSMUSG00000072769	Gm10419	0.0013266	0.0446653	0.882011	-1.13377	64.0784	72.6503
Nab2	ENSMUSG00000025402	Nab2	0.00134594	0.0452272	22.518	22.518	22.518	1
Usp31	ENSMUSG00000063317	Usp31	0.00134797	0.0452272	1.23566	1.23566	41.7468	33.7851
Prdx1	ENSMUSG00000028691	Prdx1	0.00135437	0.0452434	0.913233	-1.09501	240.216	263.039
Scd2	ENSMUSG00000025203	Scd2	0.00135575	0.0452434	0.931183	-1.0739	676.531	726.529
Atp5f1	ENSMUSG00000000563	.	0.00135713	0.0452434	0.926331	-1.07953	579.335	625.408
Hsbp1	ENSMUSG00000031839	Hsbp1	0.00135782	0.0452434	0.936538	-1.06776	351.275	375.078
Thy1	ENSMUSG00000032011	Thy1	0.00136266	0.0453267	0.946359	-1.05668	577.591	610.33
Osbpl7	ENSMUSG00000038534	Osbpl7	0.00137794	0.0457562	1	1	1	1
Rab24	ENSMUSG00000034789	Rab24	0.00138423	0.045886	0.859425	-1.16357	79.8991	92.9681
Exoc7	ENSMUSG00000020792	Exoc7	0.00140503	0.046496	0.875996	-1.14156	54.3578	62.0525
Tmem80	ENSMUSG00000025505	Tmem80	0.00142279	0.0470031	0.0369167	-27.088	1	27.088
Mamstr	ENSMUSG00000042918	Mamstr	0.00143544	0.0473186	1	1	1	1
Atox1	ENSMUSG00000018585	Atox1	0.00143723	0.0473186	0.911917	-1.09659	226.461	248.335
Pus3	ENSMUSG00000032103	Pus3	0.00147587	0.0485052	1	1	1	1
Svop	ENSMUSG00000042078	Svop	0.0014802	0.0485052	1.10999	1.10999	119.952	108.066
mt-Co1	ENSMUSG00000064351	mt-Co1	0.00148081	0.0485052	1.04435	1.04435	37345.1	35759.3
Chgb	ENSMUSG00000027350	Chgb	0.0014838	0.048521	0.931736	-1.07327	433.613	465.382
Rpl27a	ENSMUSG00000046364	Rpl27a	0.00149433	0.0487829	1.03167	1.03167	1016.21	985.014
Rbfox3	ENSMUSG00000025576	Rbfox3	0.00150697	0.0491123	0.889684	-1.12399	208.716	234.596
H2afz	ENSMUSG00000037894	.	0.00151255	0.0492022	0.924101	-1.08213	449.071	485.955
Prcp	ENSMUSG00000061119	Prcp	0.00151481	0.0492022	1	1	1	1
Prr5	ENSMUSG00000036106	Prr5	0.00153252	0.0496939	1	1	1	1
Rasl10b	ENSMUSG00000020684	Rasl10b	0.00154233	0.0499281	1.16286	1.16286	116.234	99.9556
Rpl24	ENSMUSG00000098274	Rpl24	0.00154803	0.0500287	0.95223	-1.05017	913.815	959.658
Zswim6	ENSMUSG00000032846	Zswim6	0.00155129	0.0500504	1	1	1	1
Yipf1	ENSMUSG00000057375	Yipf1	0.00155622	0.050082	0.796292	-1.25582	29.4345	36.9644
Casp8	ENSMUSG00000026029	Casp8	0.00155745	0.050082	1	1	1	1
Stim1	ENSMUSG00000030987	Stim1	0.00157224	0.0504737	0.778387	-1.28471	30.611	39.3262
Mapk8ip1	ENSMUSG00000027223	Mapk8ip1	0.0015818	0.0506963	1.09308	1.09308	170.263	155.764
1810044D09Rik	ENSMUSG00000100680	1810044D09Rik	0.00159356	0.0509247	1	1	1	1
Map7	ENSMUSG00000019996	Map7	0.0015942	0.0509247	0.812652	-1.23054	33.7874	41.5767
Enpp2	ENSMUSG00000022425	Enpp2	0.00160102	0.0510581	0.876313	-1.14114	119.834	136.748
Rps27	ENSMUSG00000090733	Rps27	0.0016051	0.0510706	1.07638	1.07638	821.596	763.292
Ppp6r1	ENSMUSG00000052296	Ppp6r1	0.00160669	0.0510706	1.31652	1.31652	69.1265	52.507
Jph1	ENSMUSG00000042686	Jph1	0.00161105	0.0511251	1	1	1	1
Cdk2ap1	ENSMUSG00000029394	Cdk2ap1	0.00161758	0.0512483	1.2222	1.2222	102.142	83.5726
Uqcrh	ENSMUSG00000063882	Uqcrh	0.00163436	0.0516497	0.963329	-1.03807	826.588	858.054
Pllp	ENSMUSG00000031775	Pllp	0.00163809	0.0516497	0.733107	-1.36406	39.2265	53.5072
Rad51d	ENSMUSG00000018841	Rad51d	0.00163827	0.0516497	1	1	1	1
Spa17	ENSMUSG00000001948	Spa17	0.00169184	0.0532517	1	1	1	1
Tmem121b	ENSMUSG00000094626	Tmem121b	0.00170798	0.0536723	1.29717	1.29717	44.4909	34.2985
Mbtps1	ENSMUSG00000031835	Mbtps1	0.00171546	0.0538196	0.795744	-1.25669	27.0121	33.9457
Smim27	ENSMUSG00000028407	Smim27	0.00172073	0.0538976	1	1	1	1
Acat2	ENSMUSG00000023832	Acat2	0.00172511	0.0539474	0.0358108	-27.9245	1	27.9245
Mmd2	ENSMUSG00000039533	Mmd2	0.00173976	0.0543176	1.11353	1.11353	89.7202	80.573
Mtln	ENSMUSG00000051319	Mtln	0.00175297	0.0546039	0.884809	-1.13019	104.451	118.049
Esyt1	ENSMUSG00000025366	Esyt1	0.00175458	0.0546039	1	1	1	1
Icam5	ENSMUSG00000032174	Icam5	0.00178008	0.0553085	1.15974	1.15974	86.4186	74.5154
Dctd	ENSMUSG00000031562	Dctd	0.00179324	0.0555935	1	1	1	1
Gtf2a2	ENSMUSG00000033543	Gtf2a2	0.00179501	0.0555935	0.821908	-1.21668	53.6141	65.2312
Mrpl57	ENSMUSG00000021967	Mrpl57	0.00180227	0.055729	0.860194	-1.16253	84.9643	98.7735
Stx7	ENSMUSG00000019998	Stx7	0.00182861	0.0564532	1.16325	1.16325	103.648	89.1025
Syt7	ENSMUSG00000024743	Syt7	0.00187884	0.0579115	1.15014	1.15014	101.511	88.2594
Gnao1	ENSMUSG00000031748	Gnao1	0.00188483	0.0580036	1.08086	1.08086	344.411	318.645
Otub2	ENSMUSG00000021203	Otub2	0.00189098	0.0581003	1	1	1	1
2310057M21Rik	ENSMUSG00000040177	2310057M21Rik	0.00189539	0.0581434	1	1	1	1
Uba6	ENSMUSG00000035898	Uba6	0.00190114	0.0582155	1	1	1	1
Fam207a	ENSMUSG00000032977	Fam207a	0.00190443	0.0582155	26.3168	26.3168	26.3168	1
Dtx3	ENSMUSG00000040415	Dtx3	0.00190678	0.0582155	0.925465	-1.08054	94.5691	102.186
Gm15417	ENSMUSG00000074466	Gm15417	0.00191306	0.058315	1	1	1	1
Kcnj9	ENSMUSG00000038026	Kcnj9	0.00191843	0.0583867	0.863963	-1.15746	103.208	119.458
Commd4	ENSMUSG00000032299	Commd4	0.00194034	0.0589606	0.900481	-1.11052	91.2637	101.35
Cyp4f15	ENSMUSG00000073424	Cyp4f15	0.00194418	0.0589845	1	1	1	1
Neurog2	ENSMUSG00000027967	Neurog2	0.00195257	0.0591465	1	1	1	1
Cox7a2	ENSMUSG00000032330	Cox7a2	0.00196289	0.059366	0.972569	-1.0282	1071.04	1101.25
Mag	ENSMUSG00000036634	Mag	0.00197175	0.0595406	0.798292	-1.25268	76.5627	95.9082
Timm9	ENSMUSG00000021079	Timm9	0.00198358	0.0598046	0.846144	-1.18183	49.3045	58.2697
Cntnap2	ENSMUSG00000039419	Cntnap2	0.00203132	0.0610647	0.766923	-1.30391	42.0298	54.8032
Brk1	ENSMUSG00000033940	Brk1	0.0020317	0.0610647	0.910736	-1.09801	223.93	245.878
Carf	ENSMUSG00000026017	Carf	0.00205766	0.0617489	1	1	1	1
Dpp7	ENSMUSG00000026958	Dpp7	0.00209204	0.0626298	1	1	1	1
Sbk1	ENSMUSG00000042978	Sbk1	0.00209349	0.0626298	26.9243	26.9243	26.9243	1
Hs3st2	ENSMUSG00000046321	Hs3st2	0.00209989	0.062724	1.23397	1.23397	33.94	27.5047
Ptpn9	ENSMUSG00000032290	Ptpn9	0.0021058	0.0628037	1	1	1	1
Nosip	ENSMUSG00000003421	Nosip	0.00211729	0.0629542	0.743295	-1.34536	30.5791	41.14
Pde10a	ENSMUSG00000023868	Pde10a	0.00211901	0.0629542	25.0589	25.0589	25.0589	1
Mrpl37	ENSMUSG00000028622	Mrpl37	0.00212062	0.0629542	0.817782	-1.22282	27.9231	34.145
Spop	ENSMUSG00000057522	Spop	0.00213252	0.0631778	1.16122	1.16122	97.8592	84.2729
Tk2	ENSMUSG00000035824	Tk2	0.00213469	0.0631778	0.814624	-1.22756	26.3429	32.3375
Hivep1	ENSMUSG00000021366	Hivep1	0.002142	0.0632971	1.19119	1.19119	35.5044	29.8059
Naa38	ENSMUSG00000059278	Naa38	0.00215205	0.0634241	0.926001	-1.07991	211.161	228.036
Nptn	ENSMUSG00000032336	Nptn	0.0021553	0.0634241	0.948621	-1.05416	712.032	750.597
Dnajc4	ENSMUSG00000024963	Dnajc4	0.00215614	0.0634241	0.834823	-1.19786	28.403	34.0227
Rassf3	ENSMUSG00000025795	Rassf3	0.00216398	0.0635579	0.810146	-1.23435	35.2482	43.5084
Nat8l	ENSMUSG00000048142	Nat8l	0.00217333	0.0636738	0.914483	-1.09351	281.558	307.888
Lrrc17	ENSMUSG00000039883	Lrrc17	0.00217452	0.0636738	1.38684	1.38684	29.9543	21.5989
Mchr1	ENSMUSG00000050164	Mchr1	0.00219643	0.064218	1	1	1	1
Dusp8	ENSMUSG00000037887	Dusp8	0.00220612	0.064404	0.860884	-1.1616	81.9603	95.2048
Prxl2b	ENSMUSG00000029059	Prxl2b	0.00221596	0.0645937	1.10037	1.10037	158.559	144.096
Ube2o	ENSMUSG00000020802	Ube2o	0.00222104	0.0646444	0.829031	-1.20623	72.914	87.9509
9530062K07Rik	ENSMUSG00000108030	9530062K07Rik	0.00223944	0.0650817	1	1	1	1
Ikbkg	ENSMUSG00000004221	Ikbkg	0.00224889	0.0652583	1	1	1	1
Spata2l	ENSMUSG00000033594	Spata2l	0.00225495	0.0653303	1.13689	1.13689	36.286	31.9168
Srsf3	ENSMUSG00000071172	Srsf3	0.00225813	0.0653303	1.05765	1.05765	126.433	119.542
C1qbp	ENSMUSG00000018446	C1qbp	0.00228453	0.0659954	0.860378	-1.16228	80.8552	93.9764
Fbxo2	ENSMUSG00000041556	Fbxo2	0.00229215	0.0661166	0.882774	-1.13279	103.993	117.802
Sgk1	ENSMUSG00000019970	Sgk1	0.00230343	0.0663428	0.842648	-1.18674	30.9909	36.778
0610040B10Rik	ENSMUSG00000089889	0610040B10Rik	0.00231246	0.0665039	1	1	1	1
Atxn7l3	ENSMUSG00000059995	Atxn7l3	0.00231775	0.066557	1.10281	1.10281	145.151	131.62
Chmp1b	ENSMUSG00000109901	Chmp1b	0.00232653	0.066636	24.2006	24.2006	24.2006	1
Gm10649	ENSMUSG00000074235	Gm10649	0.0023274	0.066636	1	1	1	1
Mrpl20	ENSMUSG00000029066	Mrpl20	0.00234848	0.0671401	0.907896	-1.10145	193.216	212.818
Lrrcc1	ENSMUSG00000027550	Lrrcc1	0.00235213	0.0671451	1	1	1	1
Chchd5	ENSMUSG00000037938	Chchd5	0.00237751	0.0677695	1	1	1	1
Rgs3	ENSMUSG00000059810	Rgs3	0.00238625	0.0679184	0.769641	-1.29931	30.3361	39.4159
Map1lc3b	ENSMUSG00000031812	Map1lc3b	0.00239493	0.0680654	0.927305	-1.07839	361.001	389.302
Klf13	ENSMUSG00000052040	Klf13	0.00240044	0.0681219	1.19087	1.19087	81.4517	68.3968
Atp1a1	ENSMUSG00000033161	Atp1a1	0.00241832	0.0685284	0.909226	-1.09984	1144.34	1258.58
Bicdl1	ENSMUSG00000041609	Bicdl1	0.00242268	0.0685514	0.784219	-1.27515	26.1095	33.2937
Degs1	ENSMUSG00000038633	Degs1	0.00243037	0.0686686	0.829855	-1.20503	72.1651	86.9611
Bcas3	ENSMUSG00000059439	Bcas3	0.00244031	0.0688488	0.78271	-1.27761	29.4261	37.5952
Ap5b1	ENSMUSG00000049562	Ap5b1	0.00248695	0.0699424	1	1	1	1
Eid2b	ENSMUSG00000070705	Eid2b	0.00248724	0.0699424	1	1	1	1
Lmtk2	ENSMUSG00000038970	Lmtk2	0.00248993	0.0699424	0.878216	-1.13867	79.8311	90.9014
Tctex1d4	ENSMUSG00000047671	Tctex1d4	0.00249734	0.0699473	1	1	1	1
Gm13778	ENSMUSG00000086495	Gm13778	0.00249734	0.0699473	1	1	1	1
Sec62	ENSMUSG00000027706	Sec62	0.00250345	0.0700169	1.1439	1.1439	143.779	125.693
Slit2	ENSMUSG00000031558	Slit2	0.00253742	0.0708645	0.0394722	-25.3343	1	25.3343
Scn1a	ENSMUSG00000064329	Scn1a	0.0025467	0.071021	0.78491	-1.27403	53.6144	68.3065
C030004G16Rik	ENSMUSG00000117926	C030004G16Rik	0.00256159	0.0713332	1	1	1	1
Ppp1r1a	ENSMUSG00000022490	Ppp1r1a	0.00257763	0.0716767	0.871167	-1.14789	188.087	215.903
Man2b1	ENSMUSG00000005142	Man2b1	0.00265927	0.0738407	0.0459093	-21.7821	1	21.7821
Pdgfb	ENSMUSG00000000489	Pdgfb	0.00266995	0.0739713	1	1	1	1
Daglb	ENSMUSG00000039206	Daglb	0.00267163	0.0739713	0.82451	-1.21284	28.1791	34.1768
Ccsap	ENSMUSG00000031971	Ccsap	0.00267609	0.0739888	0.810363	-1.23401	34.551	42.6365
Sh2d3c	ENSMUSG00000059013	Sh2d3c	0.00272317	0.0751068	1	1	1	1
Slc30a6	ENSMUSG00000024069	Slc30a6	0.0027243	0.0751068	1	1	1	1
Zfp688	ENSMUSG00000045251	Zfp688	0.00276504	0.076102	0.0394722	-25.3343	1	25.3343
Prmt8	ENSMUSG00000030350	Prmt8	0.00276828	0.076102	1.08338	1.08338	91.4541	84.4153
Akr1b3	ENSMUSG00000001642	Akr1b3	0.00277498	0.0761779	0.786254	-1.27185	44.8173	57.001
Vti1b	ENSMUSG00000021124	Vti1b	0.00278695	0.0763981	1.10674	1.10674	259.563	234.53
Tlr2	ENSMUSG00000027995	Tlr2	0.00279316	0.0764598	1	1	1	1
Unc13d	ENSMUSG00000057948	Unc13d	0.00280523	0.0766676	1	1	1	1
Cnp	ENSMUSG00000006782	Cnp	0.00280869	0.0766676	0.854489	-1.17029	129.2	151.202
Relt	ENSMUSG00000008318	Relt	0.00281843	0.0768251	0.0358134	-27.9225	1	27.9225
Usp3	ENSMUSG00000032376	Usp3	0.00283058	0.0770056	1	1	1	1
Dipk1a	ENSMUSG00000029270	Dipk1a	0.00283302	0.0770056	0.784057	-1.27542	25.293	32.2591
Armcx1	ENSMUSG00000033460	Armcx1	0.00283888	0.0770564	0.859292	-1.16375	74.5845	86.7976
Purb	ENSMUSG00000094483	Purb	0.00285182	0.0772992	1.08762	1.08762	333.762	306.875
Dpf1	ENSMUSG00000030584	Dpf1	0.00289994	0.0784933	1	1	1	1
Asphd1	ENSMUSG00000046378	Asphd1	0.00291073	0.0785966	0.0338026	-29.5835	1	29.5835
Slc20a2	ENSMUSG00000037656	Slc20a2	0.00291189	0.0785966	0.817951	-1.22257	28.7201	35.1122
Gm49980	ENSMUSG00000117465	Gm49980	0.00292489	0.0787032	1	1	1	1
Mrpl34	ENSMUSG00000034880	Mrpl34	0.00292558	0.0787032	0.859929	-1.16289	89.1808	103.707
Dmac1	ENSMUSG00000028398	Dmac1	0.00292806	0.0787032	0.854033	-1.17091	42.8794	50.2082
Marc2	ENSMUSG00000073481	.	0.00293972	0.0789069	0.853648	-1.17144	69.5152	81.433
Gm28424	ENSMUSG00000101037	Gm28424	0.00295252	0.0791405	1	1	1	1
Traf7	ENSMUSG00000052752	Traf7	0.00296469	0.0793567	0.793688	-1.25994	25.5729	32.2204
Rsrp1	ENSMUSG00000037266	Rsrp1	0.00298603	0.0797839	0.894504	-1.11794	165.951	185.523
Pcnt	ENSMUSG00000001151	Pcnt	0.0029889	0.0797839	1	1	1	1
Vps28	ENSMUSG00000115987	Vps28	0.00300082	0.0799914	0.929849	-1.07544	151.133	162.535
Plppr4	ENSMUSG00000044667	Plppr4	0.00301936	0.0803747	1.21461	1.21461	79.2304	65.2312
Abca8a	ENSMUSG00000041828	Abca8a	0.00303032	0.0805556	1	1	1	1
Krt10	ENSMUSG00000019761	Krt10	0.0030396	0.0806727	0.841276	-1.18867	30.8545	36.6758
Asb13	ENSMUSG00000033781	Asb13	0.00304389	0.0806727	0.84275	-1.18659	64.1062	76.0678
Ogn	ENSMUSG00000021390	Ogn	0.0030492	0.0806727	1	1	1	1
Tubgcp3	ENSMUSG00000000759	Tubgcp3	0.00305142	0.0806727	0.044108	-22.6716	1	22.6716
Dlgap1	ENSMUSG00000003279	Dlgap1	0.00308684	0.0814976	1.07235	1.07235	273.554	255.097
Gm3279	ENSMUSG00000108063	Gm3279	0.00309826	0.0816875	1	1	1	1
Cck	ENSMUSG00000032532	Cck	0.0031045	0.0817406	1.09	1.09	1262.37	1158.14
Plekhn1	ENSMUSG00000078485	Plekhn1	0.00311345	0.0818646	0.0344822	-29.0005	1	29.0005
Fbll1	ENSMUSG00000051062	Fbll1	0.00312236	0.0819874	0.801299	-1.24797	32.1261	40.0925
Rnf145	ENSMUSG00000019189	Rnf145	0.0031554	0.0827113	0.838262	-1.19294	36.9319	44.0577
Tfip11	ENSMUSG00000029345	Tfip11	0.00315948	0.0827113	0.815967	-1.22554	27.8612	34.145
Vav3	ENSMUSG00000033721	Vav3	0.00316684	0.0827113	1	1	1	1
Cdkn1a	ENSMUSG00000023067	Cdkn1a	0.00316705	0.0827113	1	1	1	1
Ccdc85b	ENSMUSG00000095098	Ccdc85b	0.0031805	0.0828699	1.07665	1.07665	194.682	180.822
Zdhhc15	ENSMUSG00000033906	Zdhhc15	0.0031817	0.0828699	1	1	1	1
Dcx	ENSMUSG00000031285	Dcx	0.00320052	0.0832479	1	1	1	1
Lin7b	ENSMUSG00000003872	Lin7b	0.00322109	0.0836184	0.909415	-1.09961	118.383	130.175
Cttnbp2	ENSMUSG00000000416	Cttnbp2	0.00322341	0.0836184	0.729307	-1.37116	36.2236	49.6685
Nrep	ENSMUSG00000042834	Nrep	0.00323082	0.0836981	0.837668	-1.19379	97.3566	116.223
Frmpd4	ENSMUSG00000049176	Frmpd4	0.00326424	0.0844507	0.813943	-1.22859	32.3752	39.7757
Crip1	ENSMUSG00000006360	Crip1	0.00327233	0.084547	1	1	1	1
Arhgef25	ENSMUSG00000019467	Arhgef25	0.00330348	0.0852376	0.898947	-1.11241	120.352	133.881
Alkbh3	ENSMUSG00000040174	Alkbh3	0.00332543	0.0856897	1	1	1	1
Cited2	ENSMUSG00000039910	Cited2	0.00333055	0.0857073	0.839042	-1.19183	39.9662	47.6331
Tsnax	ENSMUSG00000056820	Tsnax	0.00334706	0.0860177	0.849515	-1.17714	103.165	121.44
Otud1	ENSMUSG00000043415	Otud1	0.00335152	0.0860179	1	1	1	1
Pts	ENSMUSG00000032067	Pts	0.00335845	0.0860813	0.763808	-1.30923	22.9452	30.0405
Igfbp4	ENSMUSG00000017493	Igfbp4	0.00336659	0.0861758	0.774293	-1.2915	30.9206	39.934
Ypel5	ENSMUSG00000039770	Ypel5	0.00337317	0.0862299	0.844442	-1.18421	82.9588	98.241
Arl2	ENSMUSG00000024944	Arl2	0.00340835	0.0870141	0.899349	-1.11191	98.6211	109.658
Acyp1	ENSMUSG00000008822	Acyp1	0.00343933	0.0876439	0.89851	-1.11295	74.7823	83.2293
Dido1	ENSMUSG00000038914	Dido1	0.00344208	0.0876439	0.665487	-1.50266	18.582	27.9225
Enc1	ENSMUSG00000041773	Enc1	0.00344808	0.087681	1.17539	1.17539	221.453	188.408
Tap1	ENSMUSG00000037321	Tap1	0.00346056	0.0878827	1	1	1	1
Ccdc167	ENSMUSG00000024018	Ccdc167	0.00346948	0.0879937	0.66294	-1.50843	18.9835	28.6353
Cbln1	ENSMUSG00000031654	Cbln1	0.00347542	0.0880288	1	1	1	1
Mdh1	ENSMUSG00000020321	Mdh1	0.00348735	0.0881769	0.954208	-1.04799	1282.61	1344.16
Cdk5r2	ENSMUSG00000090071	Cdk5r2	0.00349162	0.0881769	1.1893	1.1893	80.0855	67.3383
Irf2bpl	ENSMUSG00000034168	Irf2bpl	0.00349496	0.0881769	1.29724	1.29724	46.3332	35.7168
Dnm2	ENSMUSG00000033335	Dnm2	0.00354261	0.0891693	0.789852	-1.26606	23.8461	30.1905
Cox6a1	ENSMUSG00000041697	Cox6a1	0.00354352	0.0891693	0.950752	-1.0518	1329.92	1398.81
Lss	ENSMUSG00000033105	Lss	0.00355221	0.0892717	1	1	1	1
Mpped1	ENSMUSG00000041708	Mpped1	0.00357191	0.0895165	1.10683	1.10683	119.439	107.911
Zfand1	ENSMUSG00000039795	Zfand1	0.00357476	0.0895165	0.0403053	-24.8107	1	24.8107
Sfpq	ENSMUSG00000028820	Sfpq	0.00357584	0.0895165	1.19999	1.19999	78.7038	65.5873
Celf5	ENSMUSG00000034818	Celf5	0.00360794	0.0902031	1.11659	1.11659	97.4978	87.3177
2810001G20Rik	ENSMUSG00000087497	2810001G20Rik	0.0036247	0.0905052	0.0446363	-22.4033	1	22.4033
Nrm	ENSMUSG00000059791	Nrm	0.0036352	0.0906502	1	1	1	1
Timm8b	ENSMUSG00000039016	Timm8b	0.00367034	0.0914084	0.959988	-1.04168	440.539	458.901
Gm37696	ENSMUSG00000103473	Gm37696	0.00368362	0.0915511	1	1	1	1
Klhdc9	ENSMUSG00000045259	Klhdc9	0.00368554	0.0915511	1	1	1	1
Zfp128	ENSMUSG00000060397	Zfp128	0.00369193	0.0915921	1	1	1	1
Lbp	ENSMUSG00000016024	Lbp	0.00370393	0.0917329	1	1	1	1
Klc2	ENSMUSG00000024862	Klc2	0.0037071	0.0917329	0.904902	-1.10509	74.607	82.4476
Gt(ROSA)26Sor	ENSMUSG00000086429	Gt(ROSA)26Sor	0.00371727	0.091867	0.0402534	-24.8426	1	24.8426
Dusp15	ENSMUSG00000042662	Dusp15	0.00373121	0.0920936	1	1	1	1
Apod	ENSMUSG00000022548	Apod	0.00376224	0.0927411	0.907056	-1.10247	82.4173	90.8624
Grasp	ENSMUSG00000000531	Grasp	0.00379135	0.0933397	26.6665	26.6665	26.6665	1
Ptrhd1	ENSMUSG00000096199	Ptrhd1	0.00380758	0.0936012	0.832951	-1.20055	25.694	30.8469
Capn2	ENSMUSG00000026509	Capn2	0.00381166	0.0936012	0.754608	-1.32519	41.4632	54.9466
Rpl23	ENSMUSG00000071415	Rpl23	0.00382261	0.0937064	1.07882	1.07882	578.024	535.795
Rps28	ENSMUSG00000067288	Rps28	0.00382975	0.0937064	1.09189	1.09189	702.312	643.209
Klf7	ENSMUSG00000025959	Klf7	0.00383364	0.0937064	1	1	1	1
Tmem223	ENSMUSG00000117924	Tmem223	0.00383534	0.0937064	0.905729	-1.10408	97.7568	107.932
Zzef1	ENSMUSG00000055670	Zzef1	0.003843	0.0937749	0.0424308	-23.5678	1	23.5678
Dcdc2b	ENSMUSG00000078552	Dcdc2b	0.00389105	0.0948279	1	1	1	1
C2cd5	ENSMUSG00000030279	C2cd5	0.0039329	0.0957269	0.727943	-1.37373	21.9398	30.1394
Sepsecs	ENSMUSG00000029173	Sepsecs	0.00394389	0.0958736	1	1	1	1
Glrx3	ENSMUSG00000031068	Glrx3	0.00396009	0.0961466	1.13012	1.13012	158.412	140.173
Mgat5b	ENSMUSG00000043857	Mgat5b	0.00397035	0.096179	1.28926	1.28926	53.5351	41.5238
Mrpl55	ENSMUSG00000036860	Mrpl55	0.00397138	0.096179	0.817259	-1.2236	51.9109	63.5182
Gjb1	ENSMUSG00000047797	Gjb1	0.00398699	0.096285	1	1	1	1
Mycl	ENSMUSG00000028654	Mycl	0.00398817	0.096285	1	1	1	1
Hapln2	ENSMUSG00000004894	Hapln2	0.0039907	0.096285	1	1	1	1
Set	ENSMUSG00000054766	Set	0.00403432	0.0972063	1.11592	1.11592	171.696	153.86
Pam	ENSMUSG00000026335	Pam	0.00404098	0.0972063	1.22431	1.22431	41.216	33.6648
Scrt1	ENSMUSG00000048385	Scrt1	0.00404943	0.0972063	0.895783	-1.11634	118.641	132.444
Lsm8	ENSMUSG00000044155	Lsm8	0.00405766	0.0972063	0.764743	-1.30763	37.6355	49.2133
Ndufaf4	ENSMUSG00000028261	Ndufaf4	0.00405795	0.0972063	0.812831	-1.23027	27.7613	34.1538
Gda	ENSMUSG00000058624	Gda	0.00405907	0.0972063	0.845156	-1.18321	79.7797	94.3965
6330403K07Rik	ENSMUSG00000018451	6330403K07Rik	0.00407406	0.0974447	1.09328	1.09328	429.083	392.473
Pou3f2	ENSMUSG00000095139	Pou3f2	0.00408775	0.0976512	1	1	1	1
2610044O15Rik8	ENSMUSG00000071302	2610044O15Rik8	0.00409824	0.097781	1	1	1	1
Ezh1	ENSMUSG00000006920	Ezh1	0.0041033	0.097781	0.796653	-1.25525	24.3978	30.6254
Igfn1	ENSMUSG00000051985	Igfn1	0.00411377	0.0979097	1	1	1	1
Pacsin3	ENSMUSG00000027257	Pacsin3	0.00412709	0.0981061	0.31762	-3.14842	9.54146	30.0405
Psenen	ENSMUSG00000036835	Psenen	0.00414838	0.098491	0.914641	-1.09332	107.647	117.693
Slc25a47	ENSMUSG00000048856	Slc25a47	0.00417379	0.0989612	1	1	1	1
Fbxl22	ENSMUSG00000050503	Fbxl22	0.00417843	0.0989612	1	1	1	1
Pcsk1	ENSMUSG00000021587	Pcsk1	0.00420515	0.0994722	1	1	1	1
Aars	ENSMUSG00000031960	Aars	0.0042263	0.0998502	0.891222	-1.12205	116.777	131.03
A2ml1	ENSMUSG00000047228	A2ml1	0.00425177	0.100329	0.819691	-1.21997	39.5324	48.2285
Atp9b	ENSMUSG00000024566	Atp9b	0.00426494	0.100517	0.811642	-1.23207	28.9893	35.7168
Znhit3	ENSMUSG00000020526	Znhit3	0.00427899	0.100681	0.865202	-1.1558	58.8006	67.9617
Ugp2	ENSMUSG00000001891	Ugp2	0.00428229	0.100681	1.14552	1.14552	69.5262	60.6938
Atp5e	ENSMUSG00000016252	Atp5e	0.0042887	0.100694	0.961577	-1.03996	951.531	989.553
Ccdc25	ENSMUSG00000022035	Ccdc25	0.00429326	0.100694	26.4155	26.4155	26.4155	1
Kcnk2	ENSMUSG00000037624	Kcnk2	0.00432725	0.101093	1.33442	1.33442	49.2955	36.9415
Fabp3	ENSMUSG00000028773	Fabp3	0.00432831	0.101093	0.943031	-1.06041	237.468	251.813
Slc45a4	ENSMUSG00000079020	Slc45a4	0.00433234	0.101093	0.769801	-1.29904	24.2693	31.5267
F12	ENSMUSG00000021492	F12	0.00433465	0.101093	1	1	1	1
Rps23	ENSMUSG00000049517	Rps23	0.00433644	0.101093	1.05542	1.05542	1025.25	971.42
Pttg1	ENSMUSG00000020415	Pttg1	0.00435995	0.10147	0.879337	-1.13722	74.9683	85.2555
Zfr2	ENSMUSG00000034949	Zfr2	0.00436311	0.10147	0.799752	-1.25039	24.145	30.1905
Sparcl1	ENSMUSG00000029309	Sparcl1	0.00437255	0.101567	1.04868	1.04868	1363.61	1300.31
Msl3l2	ENSMUSG00000047669	Msl3l2	0.00441309	0.102386	0.0379563	-26.3461	1	26.3461
Sox2	ENSMUSG00000074637	Sox2	0.00442886	0.102628	1.33097	1.33097	29.0394	21.8182
Zdhhc2	ENSMUSG00000039470	Zdhhc2	0.00444598	0.102808	1.24188	1.24188	79.8886	64.3289
Oxr1	ENSMUSG00000022307	Oxr1	0.00445379	0.102808	1.09068	1.09068	281.143	257.768
Dhrs1	ENSMUSG00000002332	Dhrs1	0.00445501	0.102808	0.841933	-1.18774	51.762	61.4799
Got1	ENSMUSG00000025190	Got1	0.00445788	0.102808	0.928822	-1.07663	347.988	374.655
Pih1d2	ENSMUSG00000000167	Pih1d2	0.00449682	0.103482	1	1	1	1
Reep4	ENSMUSG00000033589	Reep4	0.00449897	0.103482	1	1	1	1
Sh3pxd2b	ENSMUSG00000040711	Sh3pxd2b	0.00451359	0.103482	1	1	1	1
Cdc25b	ENSMUSG00000027330	Cdc25b	0.00451386	0.103482	1	1	1	1
Gm765	ENSMUSG00000090667	Gm765	0.00451387	0.103482	1	1	1	1
Ldhb	ENSMUSG00000030246	Ldhb	0.00451977	0.103494	0.924244	-1.08197	817.303	884.294
Bet1l	ENSMUSG00000025484	Bet1l	0.00453537	0.103728	0.865184	-1.15582	29.4427	34.0306
Cdh22	ENSMUSG00000053166	Cdh22	0.00456359	0.10425	24.1643	24.1643	24.1643	1
2010320M18Rik	ENSMUSG00000100691	2010320M18Rik	0.00458736	0.104561	1	1	1	1
Uxs1	ENSMUSG00000057363	Uxs1	0.00459171	0.104561	0.829554	-1.20547	27.0268	32.5799
Tspan13	ENSMUSG00000020577	Tspan13	0.00459341	0.104561	1.09271	1.09271	169.268	154.907
Cdr1os	ENSMUSG00000071753	Cdr1os	0.00461124	0.104816	1.28542	1.28542	53.9866	41.9993
Iscu	ENSMUSG00000025825	Iscu	0.00461546	0.104816	0.918666	-1.08854	165.434	180.08
Ttc9c	ENSMUSG00000071660	Ttc9c	0.00464258	0.105308	1	1	1	1
Kcnj4	ENSMUSG00000044216	Kcnj4	0.00465329	0.105427	0.78289	-1.27732	47.1528	60.2291
Rtkn	ENSMUSG00000034930	Rtkn	0.00467468	0.105638	0.797531	-1.25387	43.4491	54.4795
Phf20	ENSMUSG00000038116	Phf20	0.00467649	0.105638	0.850481	-1.17581	33.691	39.614
H2-Q7	ENSMUSG00000060550	H2-Q7	0.00468143	0.105638	1	1	1	1
Cmss1	ENSMUSG00000022748	Cmss1	0.00468445	0.105638	1	1	1	1
Enpp5	ENSMUSG00000023960	Enpp5	0.00472197	0.106321	0.882462	-1.13319	147.345	166.971
Zdhhc5	ENSMUSG00000034075	Zdhhc5	0.00473111	0.106321	1.11098	1.11098	32.9236	29.6348
Armc7	ENSMUSG00000057219	Armc7	0.00473846	0.106321	1	1	1	1
Unc80	ENSMUSG00000055567	Unc80	0.0047414	0.106321	0.886249	-1.12835	99.5599	112.338
Mia2	ENSMUSG00000021000	Mia2	0.00474224	0.106321	1	1	1	1
Kalrn	ENSMUSG00000061751	Kalrn	0.00475552	0.106428	0.910046	-1.09885	271.444	298.275
Ift20	ENSMUSG00000001105	Ift20	0.00475805	0.106428	0.950969	-1.05156	141.721	149.028
Klc3	ENSMUSG00000040714	Klc3	0.00480779	0.107417	1	1	1	1
Ndufb6	ENSMUSG00000071014	Ndufb6	0.00482994	0.107787	0.938105	-1.06598	321.768	342.997
Srcin1	ENSMUSG00000038453	Srcin1	0.00486367	0.108414	1.16211	1.16211	98.6431	84.8826
Ptges3	ENSMUSG00000071072	Ptges3	0.00488126	0.108681	1.17675	1.17675	116.79	99.2479
Gm15912	ENSMUSG00000085881	Gm15912	0.00491518	0.10931	1	1	1	1
Syngap1	ENSMUSG00000067629	Syngap1	0.00492434	0.109339	1.35497	1.35497	29.2659	21.5989
Atp5j2	ENSMUSG00000038690	Atp5j2	0.0049278	0.109339	0.949758	-1.0529	790.414	832.227
2810029C07Rik	ENSMUSG00000096995	2810029C07Rik	0.00494624	0.109511	1	1	1	1
Qsox1	ENSMUSG00000033684	Qsox1	0.00495207	0.109511	1	1	1	1
Emc3	ENSMUSG00000030286	Emc3	0.00495253	0.109511	0.87964	-1.13683	71.0945	80.8223
Arf3	ENSMUSG00000051853	Arf3	0.00496609	0.109658	1.06767	1.06767	475.917	445.755
Prelid1	ENSMUSG00000021486	Prelid1	0.00497051	0.109658	0.916641	-1.09094	207.802	226.7
Tada3	ENSMUSG00000048930	Tada3	0.00497734	0.109683	0.755723	-1.32324	21.0519	27.8567
Coro7	ENSMUSG00000039637	Coro7	0.00499194	0.10988	0.83407	-1.19894	28.1791	33.7851
Gm2464	ENSMUSG00000102215	Gm2464	0.00501478	0.110257	1	1	1	1
Sap18b	ENSMUSG00000061104	Sap18b	0.00502059	0.110259	1	1	1	1
Tmem192	ENSMUSG00000025521	Tmem192	0.00503092	0.110336	0.839727	-1.19086	25.3374	30.1734
Igtp	ENSMUSG00000078853	Igtp	0.00503615	0.110336	1	1	1	1
Gucy1a1	ENSMUSG00000033910	Gucy1a1	0.00504474	0.110336	0.0394143	-25.3715	1	25.3715
Gnaz	ENSMUSG00000040009	Gnaz	0.00504813	0.110336	1.13479	1.13479	81.4413	71.7675
Gpm6a	ENSMUSG00000031517	Gpm6a	0.00505264	0.110336	1.04845	1.04845	1004.53	958.114
Mmd	ENSMUSG00000003948	Mmd	0.00506171	0.110409	1.12459	1.12459	211.191	187.793
Asah2	ENSMUSG00000024887	Asah2	0.0050861	0.110711	1	1	1	1
Kmt2e	ENSMUSG00000029004	Kmt2e	0.005087	0.110711	0.802909	-1.24547	34.5932	43.0849
Arl1	ENSMUSG00000060904	Arl1	0.00510709	0.110913	0.910847	-1.09788	177.372	194.733
Snrnp35	ENSMUSG00000029402	Snrnp35	0.00510777	0.110913	1	1	1	1
Camsap2	ENSMUSG00000041570	Camsap2	0.00511703	0.11099	0.883746	-1.13155	69.5393	78.687
Vps4b	ENSMUSG00000009907	Vps4b	0.00514125	0.111301	0.840338	-1.19	40.0279	47.6331
Ndufb2	ENSMUSG00000002416	Ndufb2	0.0051429	0.111301	0.953897	-1.04833	443.84	465.291
Xylb	ENSMUSG00000035769	Xylb	0.00515101	0.111301	1	1	1	1
4930570G19Rik	ENSMUSG00000085084	4930570G19Rik	0.00515527	0.111301	1	1	1	1
Srp68	ENSMUSG00000020780	Srp68	0.00516017	0.111301	1.331	1.331	53.2617	40.0163
Abhd16a	ENSMUSG00000007036	Abhd16a	0.00517078	0.111405	0.875872	-1.14172	58.9797	67.3383
Tmem203	ENSMUSG00000078201	Tmem203	0.00518735	0.111638	1	1	1	1
Chrna1os	ENSMUSG00000086382	Chrna1os	0.0052068	0.111932	1	1	1	1
Irf1	ENSMUSG00000018899	Irf1	0.00521721	0.112031	1	1	1	1
Leng9	ENSMUSG00000043432	Leng9	0.00523159	0.112158	1	1	1	1
Lsm4	ENSMUSG00000031848	Lsm4	0.00524243	0.112158	0.870341	-1.14898	81.8633	94.0588
Wwp1	ENSMUSG00000041058	Wwp1	0.00524495	0.112158	0.0410692	-24.3491	1	24.3491
Ap2a2	ENSMUSG00000002957	Ap2a2	0.00524636	0.112158	1.13467	1.13467	115.104	101.443
Fahd2a	ENSMUSG00000027371	Fahd2a	0.00525463	0.112211	1	1	1	1
1700034H15Rik	ENSMUSG00000055833	1700034H15Rik	0.00527895	0.112599	1	1	1	1
Ephb3	ENSMUSG00000005958	Ephb3	0.00528958	0.112599	1	1	1	1
Wbp2	ENSMUSG00000034341	Wbp2	0.00529177	0.112599	0.956457	-1.04553	375.893	393.005
Ilkap	ENSMUSG00000026309	Ilkap	0.00529611	0.112599	0.866364	-1.15425	35.2095	40.6406
Zfp58	ENSMUSG00000071291	Zfp58	0.00530707	0.112708	1	1	1	1
Ciao1	ENSMUSG00000003662	Ciao1	0.0053616	0.113741	0.7436	-1.34481	35.275	47.4382
Gm40578	ENSMUSG00000113029	Gm40578	0.00538663	0.114147	1	1	1	1
Pex7	ENSMUSG00000020003	Pex7	0.00539391	0.114176	0.831392	-1.2028	29.3877	35.3475
Ube2q2	ENSMUSG00000032307	Ube2q2	0.00540845	0.114359	0.832916	-1.2006	48.4717	58.1951
Stard4	ENSMUSG00000024378	Stard4	0.0054196	0.114469	1	1	1	1
Arpc4	ENSMUSG00000079426	Arpc4	0.0054346	0.114661	0.896242	-1.11577	108.443	120.998
Hapln4	ENSMUSG00000007594	Hapln4	0.00546601	0.115077	0.878147	-1.13876	103.209	117.53
Rcn2	ENSMUSG00000032320	Rcn2	0.00546774	0.115077	1.10009	1.10009	106.952	97.2207
Odr4	ENSMUSG00000006010	Odr4	0.00547456	0.115077	0.0363938	-27.4772	1	27.4772
Fundc2	ENSMUSG00000031198	Fundc2	0.00547815	0.115077	0.870464	-1.14881	57.1595	65.6656
Frat1	ENSMUSG00000067199	Frat1	0.00552496	0.115934	1	1	1	1
Rabac1	ENSMUSG00000003380	Rabac1	0.00553607	0.116041	0.935994	-1.06838	301.303	321.907
Swap70	ENSMUSG00000031015	Swap70	0.00554964	0.1162	1	1	1	1
Clstn3	ENSMUSG00000008153	Clstn3	0.00556258	0.116345	1.09751	1.09751	175.762	160.146
Ilf3	ENSMUSG00000032178	Ilf3	0.00560807	0.117169	0.844025	-1.1848	37.5203	44.454
Dnah2	ENSMUSG00000005237	Dnah2	0.00566397	0.118209	1	1	1	1
Cap2	ENSMUSG00000021373	Cap2	0.00569683	0.118698	1.09261	1.09261	181.837	166.425
Polr3e	ENSMUSG00000030880	Polr3e	0.00569969	0.118698	1	1	1	1
Cyren	ENSMUSG00000046806	Cyren	0.00571341	0.118846	1	1	1	1
Rims1	ENSMUSG00000041670	Rims1	0.00571907	0.118846	1.1474	1.1474	100.612	87.6864
Tmem106b	ENSMUSG00000029571	Tmem106b	0.00574369	0.119229	0.890031	-1.12356	90.9483	102.186
Acadl	ENSMUSG00000026003	Acadl	0.005778	0.119644	1	1	1	1
Gm3716	ENSMUSG00000105402	Gm3716	0.00578582	0.119644	1	1	1	1
Rpl3	ENSMUSG00000060036	Rpl3	0.00579053	0.119644	1.05131	1.05131	689.077	655.446
Slc4a7	ENSMUSG00000021733	Slc4a7	0.00579059	0.119644	1	1	1	1
6330409D20Rik	ENSMUSG00000009551	6330409D20Rik	0.00579461	0.119644	1	1	1	1
2310015D24Rik	ENSMUSG00000099411	2310015D24Rik	0.00581017	0.119837	1	1	1	1
Hps3	ENSMUSG00000027615	Hps3	0.00583329	0.120186	1	1	1	1
Zfp407	ENSMUSG00000048410	Zfp407	0.00586278	0.120665	1	1	1	1
Sez6l2	ENSMUSG00000030683	Sez6l2	0.00587415	0.12077	0.917008	-1.0905	269.609	294.01
Gm48843	ENSMUSG00000112266	Gm48843	0.00591126	0.121151	1	1	1	1
B930025P03Rik	ENSMUSG00000109473	B930025P03Rik	0.00592236	0.121151	1	1	1	1
Hsf5	ENSMUSG00000070345	Hsf5	0.00592236	0.121151	1	1	1	1
Otp	ENSMUSG00000021685	Otp	0.00592236	0.121151	1	1	1	1
Clcn7	ENSMUSG00000036636	Clcn7	0.00592567	0.121151	0.0362632	-27.5762	1	27.5762
Oxa1l	ENSMUSG00000000959	Oxa1l	0.00593028	0.121151	0.792631	-1.26162	30.5377	38.527
Id2	ENSMUSG00000020644	Id2	0.00593964	0.121214	0.88042	-1.13582	153.696	174.571
C77080	ENSMUSG00000050390	C77080	0.00596342	0.121571	1	1	1	1
Ndufs5	ENSMUSG00000028648	Ndufs5	0.00597486	0.121676	0.943031	-1.06041	549.907	583.127
Mzt2	ENSMUSG00000022671	Mzt2	0.00600034	0.122066	0.860462	-1.16217	29.3877	34.1534
Sdf2l1	ENSMUSG00000022769	Sdf2l1	0.0060101	0.122136	1	1	1	1
Bckdk	ENSMUSG00000030802	Bckdk	0.00603602	0.122534	0.816811	-1.22427	44.1155	54.0094
Ids	ENSMUSG00000035847	Ids	0.00605538	0.122734	1.12452	1.12452	225.602	200.621
Cerk	ENSMUSG00000035891	Cerk	0.00605861	0.122734	0.804927	-1.24235	38.3936	47.6982
Setd6	ENSMUSG00000031671	Setd6	0.00610393	0.123523	1	1	1	1
Napb	ENSMUSG00000027438	Napb	0.00611697	0.123658	1.09614	1.09614	199.748	182.229
Aifm3	ENSMUSG00000022763	Aifm3	0.00614292	0.124052	0.875588	-1.14209	82.197	93.8764
Prpf38b	ENSMUSG00000027881	Prpf38b	0.00615178	0.124101	1	1	1	1
Abtb1	ENSMUSG00000030083	Abtb1	0.00616047	0.124147	0.826046	-1.21059	30.5343	36.9644
Cpeb1	ENSMUSG00000025586	Cpeb1	0.0061842	0.124496	0.781682	-1.27929	25.4671	32.5799
Atrn	ENSMUSG00000027312	Atrn	0.00621747	0.125035	0.867269	-1.15305	72.4551	83.544
Atl1	ENSMUSG00000021066	Atl1	0.00622567	0.12507	1.1515	1.1515	111.606	96.9222
Smim12	ENSMUSG00000042380	Smim12	0.00624737	0.125266	0.908054	-1.10126	100.466	110.639
Abcc8	ENSMUSG00000040136	Abcc8	0.00625484	0.125266	0.0363938	-27.4772	1	27.4772
Akap12	ENSMUSG00000038587	Akap12	0.00625693	0.125266	1	1	1	1
Gpr107	ENSMUSG00000000194	Gpr107	0.00626134	0.125266	0.0457586	-21.8538	1	21.8538
H3f3b	ENSMUSG00000016559	H3f3b	0.00627519	0.125413	0.922012	-1.08458	239.123	259.349
Git1	ENSMUSG00000011877	Git1	0.00629197	0.125618	1.10639	1.10639	236.804	214.032
Syngr1	ENSMUSG00000022415	Syngr1	0.00631996	0.126047	1.09342	1.09342	253.652	231.979
Gls	ENSMUSG00000026103	Gls	0.00633123	0.126142	1.06569	1.06569	240.329	225.515
Mfap2	ENSMUSG00000060572	Mfap2	0.00634164	0.126219	1	1	1	1
Micall1	ENSMUSG00000033039	Micall1	0.006361	0.126378	1	1	1	1
Pkd1	ENSMUSG00000032855	Pkd1	0.00636272	0.126378	0.733813	-1.36274	38.7813	52.8491
Fcf1	ENSMUSG00000021243	Fcf1	0.00637901	0.126572	0.0406269	-24.6142	1	24.6142
Clec2l	ENSMUSG00000079598	Clec2l	0.0064084	0.127024	0.910668	-1.09809	91.0264	99.9556
Tax1bp1	ENSMUSG00000004535	Tax1bp1	0.00645253	0.127768	1.17512	1.17512	105.95	90.1607
Dpysl2	ENSMUSG00000022048	Dpysl2	0.00647626	0.128107	1.08179	1.08179	365.88	338.216
Zfp212	ENSMUSG00000052763	Zfp212	0.00649193	0.128285	1	1	1	1
Pdk1	ENSMUSG00000006494	Pdk1	0.00651509	0.128612	0.0448029	-22.32	1	22.32
Apopt1	ENSMUSG00000037787	Apopt1	0.00655032	0.129116	0.845607	-1.18258	36.3216	42.9533
Synm	ENSMUSG00000030554	Synm	0.00655401	0.129116	1	1	1	1
Prkra	ENSMUSG00000002731	Prkra	0.00656936	0.129287	1	1	1	1
Gm34121	ENSMUSG00000108659	Gm34121	0.00657724	0.12931	1	1	1	1
Napepld	ENSMUSG00000044968	Napepld	0.00660301	0.129685	1	1	1	1
Gm2061	ENSMUSG00000097615	Gm2061	0.00663738	0.130227	1	1	1	1
Exosc8	ENSMUSG00000027752	Exosc8	0.00666309	0.130503	0.0481767	-20.7569	1	20.7569
Lamtor4	ENSMUSG00000050552	Lamtor4	0.00666492	0.130503	0.923516	-1.08282	143.566	155.456
Gba2	ENSMUSG00000028467	Gba2	0.00669753	0.131008	0.842873	-1.18642	36.1243	42.8585
Armcx5	ENSMUSG00000072969	Armcx5	0.00673464	0.131601	0.0474533	-21.0733	1	21.0733
Lrrk2	ENSMUSG00000036273	Lrrk2	0.00674221	0.131616	1.11928	1.11928	32.6969	29.2125
Pigh	ENSMUSG00000021120	Pigh	0.00677045	0.132034	1	1	1	1
Gm43672	ENSMUSG00000106019	Gm43672	0.00678368	0.132043	1	1	1	1
Mrpl23	ENSMUSG00000037772	Mrpl23	0.00678457	0.132043	0.895176	-1.1171	120.026	134.08
Zfp711	ENSMUSG00000025529	Zfp711	0.0068149	0.132363	1	1	1	1
Prag1	ENSMUSG00000050271	Prag1	0.00681744	0.132363	1	1	1	1
Tspan4	ENSMUSG00000025511	Tspan4	0.00682156	0.132363	1	1	1	1
Col6a1	ENSMUSG00000001119	Col6a1	0.0068564	0.132906	1	1	1	1
Esrrg	ENSMUSG00000026610	Esrrg	0.00691042	0.133818	1	1	1	1
Rtf2	ENSMUSG00000027502	Rtf2	0.00695616	0.134569	0.868922	-1.15085	55.8005	64.2181
Htr1b	ENSMUSG00000049511	Htr1b	0.00698046	0.134904	1	1	1	1
Myl6	ENSMUSG00000090841	Myl6	0.0069967	0.135083	0.961056	-1.04052	652.833	679.287
Dmtf1	ENSMUSG00000042508	Dmtf1	0.00702725	0.135538	26.4841	26.4841	26.4841	1
Csnk1a1	ENSMUSG00000024576	Csnk1a1	0.00704761	0.135795	1.09769	1.09769	142.01	129.371
Smpd4	ENSMUSG00000005899	Smpd4	0.0070565	0.135831	0.0351827	-28.4231	1	28.4231
Gss	ENSMUSG00000027610	Gss	0.00708212	0.136188	1	1	1	1
Fbxl4	ENSMUSG00000040410	Fbxl4	0.00715602	0.137146	1	1	1	1
Rhot2	ENSMUSG00000025733	Rhot2	0.00716097	0.137146	1.14633	1.14633	36.8707	32.1641
mt-Nd4l	ENSMUSG00000065947	mt-Nd4l	0.00716157	0.137146	1.11732	1.11732	343.895	307.786
Atp5j	ENSMUSG00000022890	Atp5j	0.00716471	0.137146	0.97058	-1.03031	805.506	829.923
Lrp3	ENSMUSG00000001802	Lrp3	0.00717276	0.137146	0.847722	-1.17963	48.3256	57.0064
Arl13b	ENSMUSG00000022911	Arl13b	0.00717845	0.137146	1	1	1	1
Lgals3bp	ENSMUSG00000033880	Lgals3bp	0.00718161	0.137146	1	1	1	1
Gas6	ENSMUSG00000031451	Gas6	0.00720781	0.137511	0.862956	-1.15881	28.9877	33.5912
Mib1	ENSMUSG00000024294	Mib1	0.00723048	0.137766	1.10607	1.10607	103.834	93.8764
Map2k5	ENSMUSG00000058444	Map2k5	0.00723548	0.137766	0.869853	-1.14962	31.0684	35.7168
Cc2d2a	ENSMUSG00000039765	Cc2d2a	0.00724966	0.137901	1	1	1	1
Xylt2	ENSMUSG00000020868	Xylt2	0.00728719	0.138305	1	1	1	1
Myadml2	ENSMUSG00000025141	Myadml2	0.00728995	0.138305	1	1	1	1
Neurl1b	ENSMUSG00000034413	Neurl1b	0.00729923	0.138305	1	1	1	1
Mbip	ENSMUSG00000021028	Mbip	0.00729957	0.138305	0.0566597	-17.6492	1	17.6492
Arl4d	ENSMUSG00000034936	Arl4d	0.00731553	0.138472	1	1	1	1
Gm9885	ENSMUSG00000052629	Gm9885	0.00734614	0.138915	1	1	1	1
Ddx25	ENSMUSG00000032101	Ddx25	0.0073552	0.138951	0.814927	-1.2271	43.6045	53.5072
Fastkd3	ENSMUSG00000021532	Fastkd3	0.00739113	0.139299	1	1	1	1
Sbsn	ENSMUSG00000046056	Sbsn	0.00739135	0.139299	1	1	1	1
Cbarp	ENSMUSG00000035640	Cbarp	0.00739719	0.139299	1.09492	1.09492	211.176	192.868
Irf2bp2	ENSMUSG00000051495	Irf2bp2	0.00740247	0.139299	1.20834	1.20834	39.4531	32.6507
Rad23b	ENSMUSG00000028426	Rad23b	0.00746231	0.140289	1.12792	1.12792	142.341	126.198
Pla2g4e	ENSMUSG00000050211	Pla2g4e	0.007521	0.141254	1	1	1	1
Rnf13	ENSMUSG00000036503	Rnf13	0.00754464	0.141539	0.902732	-1.10775	81.3909	90.1607
Nrp2	ENSMUSG00000025969	Nrp2	0.0075508	0.141539	1	1	1	1
Trmt112	ENSMUSG00000038812	Trmt112	0.0075623	0.141617	0.879742	-1.1367	87.407	99.3553
Ppil4	ENSMUSG00000015757	Ppil4	0.00758359	0.141879	0.825371	-1.21158	27.3295	33.1118
Ndufb8	ENSMUSG00000025204	Ndufb8	0.00761397	0.142136	0.929706	-1.07561	386.221	415.423
Kcnip3	ENSMUSG00000079056	Kcnip3	0.00761474	0.142136	1.23409	1.23409	67.2325	54.4795
Ide	ENSMUSG00000056999	Ide	0.00761944	0.142136	0.813798	-1.22881	28.0808	34.5059
9330104G04Rik	ENSMUSG00000097842	9330104G04Rik	0.00767498	0.143034	1	1	1	1
Trmt61b	ENSMUSG00000085492	Trmt61b	0.00770254	0.143392	1	1	1	1
Tlk2	ENSMUSG00000020694	Tlk2	0.00770899	0.143392	0.829872	-1.20501	27.9274	33.6527
Adam11	ENSMUSG00000020926	Adam11	0.00772676	0.143584	0.827542	-1.2084	67.4077	81.4554
Ercc6l2	ENSMUSG00000021470	Ercc6l2	0.00774082	0.143707	1	1	1	1
Rras2	ENSMUSG00000055723	Rras2	0.00774949	0.14373	1	1	1	1
Dut	ENSMUSG00000027203	Dut	0.00776838	0.143942	0.895054	-1.11725	35.8784	40.0851
Dusp3	ENSMUSG00000003518	Dusp3	0.00779052	0.144004	1.08517	1.08517	148.038	136.419
Tctex1d2	ENSMUSG00000014075	Tctex1d2	0.00779338	0.144004	0.736235	-1.35826	22.5578	30.6394
Nus1	ENSMUSG00000023068	Nus1	0.00779407	0.144004	1.32702	1.32702	52.7424	39.7449
Cryl1	ENSMUSG00000021947	Cryl1	0.00783261	0.14455	1	1	1	1
Ccer2	ENSMUSG00000096257	Ccer2	0.0078512	0.14455	1	1	1	1
Uba52	ENSMUSG00000090137	Uba52	0.00785147	0.14455	0.82717	-1.20894	136.745	165.316
Hnrnpa0	ENSMUSG00000007836	Hnrnpa0	0.00785648	0.14455	0.874552	-1.14344	118.312	135.283
Got2	ENSMUSG00000031672	Got2	0.00786615	0.14455	0.877703	-1.13934	206.346	235.098
Nupr1l	ENSMUSG00000095789	Nupr1l	0.00786849	0.14455	1	1	1	1
Ip6k2	ENSMUSG00000032599	Ip6k2	0.00796874	0.146143	1	1	1	1
Coq4	ENSMUSG00000026798	Coq4	0.00797189	0.146143	0.036422	-27.456	1	27.456
Zfp105	ENSMUSG00000057895	Zfp105	0.00797787	0.146143	1	1	1	1
Zbtb34	ENSMUSG00000068966	Zbtb34	0.00799863	0.146311	1	1	1	1
Clec14a	ENSMUSG00000045930	Clec14a	0.00800224	0.146311	1	1	1	1
Clasrp	ENSMUSG00000061028	Clasrp	0.00801201	0.146352	0.687914	-1.45367	20.3754	29.6191
Cyp11a1	ENSMUSG00000032323	Cyp11a1	0.00804859	0.146881	1	1	1	1
Gm45188	ENSMUSG00000109282	Gm45188	0.0080666	0.147071	1	1	1	1
Homez	ENSMUSG00000057156	Homez	0.0081349	0.148176	1	1	1	1
Ccdc88b	ENSMUSG00000047810	Ccdc88b	0.00816128	0.148517	1	1	1	1
Ttc39a	ENSMUSG00000028555	Ttc39a	0.00818605	0.148827	1	1	1	1
Atp6v0c	ENSMUSG00000024121	Atp6v0c	0.0082083	0.149092	0.977539	-1.02298	1582.5	1618.87
Rad9b	ENSMUSG00000038569	Rad9b	0.00822862	0.149321	1	1	1	1
Zbtb1	ENSMUSG00000033454	Zbtb1	0.00825582	0.149473	1	1	1	1
Pigq	ENSMUSG00000025728	Pigq	0.00826272	0.149473	0.82381	-1.21387	51.865	62.9575
Tubb4b	ENSMUSG00000036752	Tubb4b	0.00826529	0.149473	1.06067	1.06067	341.591	322.052
Ncapd2	ENSMUSG00000038252	Ncapd2	0.00826799	0.149473	1	1	1	1
Nudt4	ENSMUSG00000020029	Nudt4	0.00828675	0.149673	1.10432	1.10432	326.73	295.866
Eif4a1	ENSMUSG00000059796	Eif4a1	0.00830807	0.149762	1.11097	1.11097	240.421	216.406
Grid2ip	ENSMUSG00000010825	Grid2ip	0.00831013	0.149762	1	1	1	1
Pigb	ENSMUSG00000079469	Pigb	0.00831492	0.149762	1	1	1	1
Gm19938	ENSMUSG00000102331	Gm19938	0.00832629	0.149827	1	1	1	1
Pdia6	ENSMUSG00000020571	Pdia6	0.00835546	0.150212	1.17591	1.17591	96.9818	82.4739
Ago2	ENSMUSG00000036698	Ago2	0.00836414	0.150228	1.41569	1.41569	26.873	18.9822
Kazald1	ENSMUSG00000025213	Kazald1	0.00840753	0.150867	0.04772	-20.9556	1	20.9556
Eps15l1	ENSMUSG00000006276	Eps15l1	0.00846758	0.151706	0.361608	-2.76542	10.0406	27.7665
Islr2	ENSMUSG00000051243	Islr2	0.00846996	0.151706	1	1	1	1
1600020E01Rik	ENSMUSG00000097048	1600020E01Rik	0.00852149	0.152364	1	1	1	1
Ppp3ca	ENSMUSG00000028161	Ppp3ca	0.00852627	0.152364	1.05599	1.05599	1369.9	1297.26
Nfkb2	ENSMUSG00000025225	Nfkb2	0.00853037	0.152364	1	1	1	1
A830082K12Rik	ENSMUSG00000087143	A830082K12Rik	0.0085388	0.152374	0.0426353	-23.4548	1	23.4548
Akr1a1	ENSMUSG00000028692	Akr1a1	0.00855571	0.152394	0.920069	-1.08688	346.912	377.05
Cst3	ENSMUSG00000027447	Cst3	0.00855571	0.152394	0.955285	-1.04681	2910.52	3046.76
Pomp	ENSMUSG00000029649	Pomp	0.00856677	0.152451	0.917165	-1.09032	321.999	351.08
Spag1	ENSMUSG00000037617	Spag1	0.00861481	0.152898	1	1	1	1
Ap1m1	ENSMUSG00000003033	Ap1m1	0.00862734	0.152898	0.804389	-1.24318	32.9085	40.9111
Fam171a1	ENSMUSG00000050530	Fam171a1	0.00862887	0.152898	1.23548	1.23548	44.0857	35.6831
Arfgap1	ENSMUSG00000027575	Arfgap1	0.00863132	0.152898	0.895384	-1.11684	57.5482	64.2721
Gm31645	ENSMUSG00000117358	Gm31645	0.00863146	0.152898	1	1	1	1
Hnrnpab	ENSMUSG00000020358	Hnrnpab	0.00865556	0.153184	1.09785	1.09785	106.606	97.1051
Chmp4b	ENSMUSG00000038467	Chmp4b	0.00868458	0.153557	1.12582	1.12582	95.0365	84.4153
Ndufs2	ENSMUSG00000013593	Ndufs2	0.00871553	0.153964	0.944629	-1.05862	255.337	270.304
Mocs2	ENSMUSG00000015536	Mocs2	0.00874598	0.154297	0.91047	-1.09833	60.9134	66.9033
Scara3	ENSMUSG00000034463	Scara3	0.00875034	0.154297	1	1	1	1
Tmem245	ENSMUSG00000055296	Tmem245	0.00878207	0.154715	0.831591	-1.20251	27.1521	32.6507
Msra	ENSMUSG00000054733	Msra	0.00879211	0.154751	0.817755	-1.22286	41.4854	50.7308
Pdhx	ENSMUSG00000010914	Pdhx	0.00882727	0.155185	0.802385	-1.24629	34.268	42.7077
Serpinb8	ENSMUSG00000026315	Serpinb8	0.00883466	0.155185	1	1	1	1
Zmat5	ENSMUSG00000009076	Zmat5	0.00884655	0.155185	0.825356	-1.2116	35.8961	43.4917
Uqcc2	ENSMUSG00000024208	Uqcc2	0.0088552	0.155185	0.950422	-1.05216	592.984	623.917
Tmem219	ENSMUSG00000060538	Tmem219	0.00885694	0.155185	0.0462985	-21.5989	1	21.5989
Mkrn2	ENSMUSG00000000439	Mkrn2	0.00888853	0.155486	0.053861	-18.5663	1	18.5663
Gm45790	ENSMUSG00000110441	Gm45790	0.00889824	0.155486	1	1	1	1
Gm31406	ENSMUSG00000103640	Gm31406	0.00889824	0.155486	1	1	1	1
Bivm	ENSMUSG00000041684	Bivm	0.00891606	0.155657	1	1	1	1
Wdr11	ENSMUSG00000042055	Wdr11	0.00893048	0.155768	0.689518	-1.45029	20.5517	29.8059
Micos13	ENSMUSG00000049760	Micos13	0.00894283	0.155842	0.911717	-1.09683	180.367	197.833
Fam8a1	ENSMUSG00000069237	Fam8a1	0.0089755	0.156271	0.845555	-1.18265	63.0069	74.5154
Pfn1	ENSMUSG00000018293	Pfn1	0.00902811	0.156888	1.09423	1.09423	130.292	119.071
Fam135a	ENSMUSG00000026153	Fam135a	0.00903878	0.156888	1	1	1	1
Cd34	ENSMUSG00000016494	Cd34	0.0090458	0.156888	0.890882	-1.12248	43.1366	48.4201
Art3	ENSMUSG00000034842	Art3	0.00905249	0.156888	1	1	1	1
Pisd	ENSMUSG00000023452	Pisd	0.00905871	0.156888	0.868788	-1.15103	33.4718	38.527
Tnfrsf12a	ENSMUSG00000023905	Tnfrsf12a	0.00905966	0.156888	1	1	1	1
Stag3	ENSMUSG00000036928	Stag3	0.00910296	0.157481	1	1	1	1
Orc2	ENSMUSG00000026037	Orc2	0.00911549	0.157481	1	1	1	1
Kcng1	ENSMUSG00000074575	Kcng1	0.00911834	0.157481	1	1	1	1
Plk5	ENSMUSG00000035486	Plk5	0.00913265	0.157587	1	1	1	1
Apol7a	ENSMUSG00000010601	Apol7a	0.0091444	0.157649	1	1	1	1
Trir	ENSMUSG00000041203	Trir	0.00921787	0.158774	0.88465	-1.13039	128.067	144.766
Csnk2b	ENSMUSG00000024387	Csnk2b	0.0092414	0.158804	0.939648	-1.06423	160.013	170.29
Mras	ENSMUSG00000032470	Mras	0.00924263	0.158804	1.15245	1.15245	119.977	104.106
Tmem60	ENSMUSG00000045435	Tmem60	0.00924854	0.158804	0.921824	-1.08481	56.4341	61.22
Maml3	ENSMUSG00000061143	Maml3	0.00925248	0.158804	1	1	1	1
Nme2	ENSMUSG00000020857	Nme2	0.0092783	0.159095	0.920504	-1.08636	271.248	294.673
Siah3	ENSMUSG00000091722	Siah3	0.00929076	0.159095	1	1	1	1
Ramp1	ENSMUSG00000034353	Ramp1	0.00929415	0.159095	0.890237	-1.1233	226.531	254.461
1700017B05Rik	ENSMUSG00000032300	1700017B05Rik	0.00931826	0.159367	1	1	1	1
Nxpe3	ENSMUSG00000075033	Nxpe3	0.00933195	0.159437	1	1	1	1
Zfp809	ENSMUSG00000057982	Zfp809	0.00933883	0.159437	1	1	1	1
Cab39l	ENSMUSG00000021981	Cab39l	0.0093772	0.159659	0.0457586	-21.8538	1	21.8538
Ubl7	ENSMUSG00000055720	Ubl7	0.00938037	0.159659	0.897287	-1.11447	78.1674	87.1153
A730020M07Rik	ENSMUSG00000044522	A730020M07Rik	0.00939663	0.159659	1	1	1	1
Pitpnm3	ENSMUSG00000040543	Pitpnm3	0.00939738	0.159659	1.33719	1.33719	28.1791	21.0733
Nsmaf	ENSMUSG00000028245	Nsmaf	0.00940144	0.159659	1	1	1	1
Kat6b	ENSMUSG00000021767	Kat6b	0.00941134	0.159659	1	1	1	1
Hbegf	ENSMUSG00000024486	Hbegf	0.0094134	0.159659	1	1	1	1
Vamp2	ENSMUSG00000020894	Vamp2	0.00941797	0.159659	1.04878	1.04878	886.215	844.996
Zfp811	ENSMUSG00000055202	Zfp811	0.00943775	0.159855	1	1	1	1
Ssrp1	ENSMUSG00000027067	Ssrp1	0.0094525	0.159964	0.848009	-1.17923	53.3444	62.9054
Syt1	ENSMUSG00000035864	Syt1	0.00946628	0.160057	0.96064	-1.04097	750.213	780.951
Eif2ak3	ENSMUSG00000031668	Eif2ak3	0.009479	0.160132	1	1	1	1
Snapin	ENSMUSG00000001018	Snapin	0.00948987	0.160176	0.833865	-1.19924	28.0618	33.6527
Drp2	ENSMUSG00000000223	Drp2	0.00951075	0.160388	0.777861	-1.28558	20.4936	26.3461
Fjx1	ENSMUSG00000075012	Fjx1	0.00953725	0.160695	1.28575	1.28575	55.941	43.5084
Ykt6	ENSMUSG00000002741	Ykt6	0.00959672	0.161104	0.87327	-1.14512	58.5625	67.0611
Xpr1	ENSMUSG00000026469	Xpr1	0.00960419	0.161104	1.17169	1.17169	46.102	39.3467
Phf12	ENSMUSG00000037791	Phf12	0.00960936	0.161104	0.0367083	-27.2418	1	27.2418
Slc50a1	ENSMUSG00000027953	Slc50a1	0.00961154	0.161104	0.845793	-1.18232	28.7828	34.0306
Dgkeos	ENSMUSG00000063109	Dgkeos	0.00961154	0.161104	1	1	1	1
C430042M11Rik	ENSMUSG00000097254	C430042M11Rik	0.00961154	0.161104	1	1	1	1
Map11	ENSMUSG00000036948	Map11	0.009626	0.161206	0.851389	-1.17455	28.5205	33.4988
Pmf1	ENSMUSG00000028066	Pmf1	0.00965404	0.161536	1	1	1	1
Fbl	ENSMUSG00000046865	Fbl	0.00971854	0.162474	0.798286	-1.25268	27.2095	34.0849
Gm525	ENSMUSG00000072553	Gm525	0.00972736	0.162481	1	1	1	1
Tmem141	ENSMUSG00000026939	Tmem141	0.00975091	0.162734	0.844606	-1.18398	28.9069	34.2254
Gfpt2	ENSMUSG00000020363	Gfpt2	0.00977848	0.162972	1	1	1	1
Matn4	ENSMUSG00000016995	Matn4	0.00978203	0.162972	1	1	1	1
Zfp580	ENSMUSG00000055633	Zfp580	0.00981543	0.163388	0.846689	-1.18107	25.9302	30.6254
Lpgat1	ENSMUSG00000026623	Lpgat1	0.00982824	0.16346	1.116	1.116	104.218	93.3859
Creld2	ENSMUSG00000023272	Creld2	0.00985841	0.16381	1	1	1	1
Inpp5j	ENSMUSG00000034570	Inpp5j	0.00986885	0.16381	0.87295	-1.14554	29.3877	33.6648
Ppp2r2a	ENSMUSG00000022052	Ppp2r2a	0.00987472	0.16381	1.16654	1.16654	92.2164	79.051
Borcs8	ENSMUSG00000002345	Borcs8	0.00991722	0.164258	0.842322	-1.18719	53.5392	63.5615
Jakmip3	ENSMUSG00000056856	Jakmip3	0.00991871	0.164258	1	1	1	1
Lrp8	ENSMUSG00000028613	Lrp8	0.00994682	0.164457	22.4099	22.4099	22.4099	1
Gm50240	ENSMUSG00000117725	Gm50240	0.00994775	0.164457	1	1	1	1
Atrx	ENSMUSG00000031229	Atrx	0.00998194	0.164881	0.865031	-1.15603	64.7124	74.8094
Sf3b6	ENSMUSG00000037361	Sf3b6	0.0100023	0.164941	0.896173	-1.11586	117.946	131.611
Fubp3	ENSMUSG00000026843	Fubp3	0.0100026	0.164941	1	1	1	1
Cthrc1	ENSMUSG00000054196	Cthrc1	0.0100312	0.165272	1	1	1	1
Ssbp1	ENSMUSG00000029911	Ssbp1	0.010057	0.165556	0.816889	-1.22416	27.8926	34.145
Sox13	ENSMUSG00000070643	Sox13	0.0100694	0.165618	1	1	1	1
Opa1	ENSMUSG00000038084	Opa1	0.0100847	0.165729	0.892391	-1.12059	70.0986	78.5514
Cited4	ENSMUSG00000070803	Cited4	0.010174	0.167054	1	1	1	1
Inpp5a	ENSMUSG00000025477	Inpp5a	0.0101916	0.167201	1.25789	1.25789	48.4921	38.5505
Gm11266	ENSMUSG00000087413	Gm11266	0.0102154	0.167449	1	1	1	1
Abat	ENSMUSG00000057880	Abat	0.0102959	0.168626	0.877943	-1.13903	102.813	117.107
Tmod1	ENSMUSG00000028328	Tmod1	0.010312	0.168746	0.826883	-1.20936	34.7705	42.0501
Dek	ENSMUSG00000021377	Dek	0.0103345	0.168972	0.899906	-1.11123	71.1219	79.0325
Grtp1	ENSMUSG00000038515	Grtp1	0.010347	0.169033	1	1	1	1
1700019D03Rik	ENSMUSG00000043629	1700019D03Rik	0.0104003	0.169634	1	1	1	1
1500026H17Rik	ENSMUSG00000097383	1500026H17Rik	0.0104013	0.169634	1	1	1	1
1810026B05Rik	ENSMUSG00000101970	1810026B05Rik	0.0104299	0.169957	0.77827	-1.2849	23.483	30.1734
Plcd3	ENSMUSG00000020937	Plcd3	0.0104535	0.170197	1	1	1	1
Rars2	ENSMUSG00000028292	Rars2	0.0104712	0.170341	1	1	1	1
Rpl17	ENSMUSG00000062328	Rpl17	0.0104888	0.170485	1.03388	1.03388	1092.27	1056.47
Tmem18	ENSMUSG00000043061	Tmem18	0.0105205	0.170857	0.789213	-1.26709	22.0203	27.9016
Rps10	ENSMUSG00000052146	Rps10	0.0105331	0.170917	0.954393	-1.04779	837.517	877.539
Polr2m	ENSMUSG00000032199	Polr2m	0.0105502	0.171052	1.1306	1.1306	165.605	146.475
Zfyve28	ENSMUSG00000037224	Zfyve28	0.01058	0.171314	0.0394722	-25.3343	1	25.3343
Slc12a9	ENSMUSG00000037344	Slc12a9	0.0105842	0.171314	1	1	1	1
Ctnnb1	ENSMUSG00000006932	Ctnnb1	0.0106038	0.171489	1.1008	1.1008	186.524	169.444
Tns2	ENSMUSG00000037003	Tns2	0.0106142	0.171491	1	1	1	1
Ogfrl1	ENSMUSG00000026158	Ogfrl1	0.0106267	0.171491	1.13196	1.13196	84.8396	74.9495
Psmb2	ENSMUSG00000028837	Psmb2	0.0106532	0.171491	0.893203	-1.11957	108.554	121.533
Mir124a-1hg	ENSMUSG00000097545	Mir124a-1hg	0.0106539	0.171491	1.16494	1.16494	80.4028	69.0187
1110020A21Rik	ENSMUSG00000097047	1110020A21Rik	0.0106552	0.171491	1	1	1	1
Arr3	ENSMUSG00000060890	Arr3	0.0106613	0.171491	1	1	1	1
Dcakd	ENSMUSG00000020935	Dcakd	0.010666	0.171491	0.0404195	-24.7406	1	24.7406
Itm2a	ENSMUSG00000031239	Itm2a	0.0106769	0.171523	0.869977	-1.14946	38.2621	43.9806
Col5a1	ENSMUSG00000026837	Col5a1	0.0106908	0.171603	1	1	1	1
Fank1	ENSMUSG00000053111	Fank1	0.0107104	0.171716	1	1	1	1
Pex13	ENSMUSG00000020283	Pex13	0.0107156	0.171716	1.13703	1.13703	29.2659	25.7389
Arfgap3	ENSMUSG00000054277	Arfgap3	0.0107757	0.172379	0.04772	-20.9556	1	20.9556
Lonrf2	ENSMUSG00000048814	Lonrf2	0.0107788	0.172379	1.14296	1.14296	67.271	58.857
Dlgap4	ENSMUSG00000061689	Dlgap4	0.0107837	0.172379	1.08188	1.08188	175.125	161.871
Trim17	ENSMUSG00000036964	Trim17	0.0108025	0.172536	1	1	1	1
Anapc16	ENSMUSG00000020107	Anapc16	0.0108313	0.172697	0.854512	-1.17026	54.9698	64.3289
Arhgap29	ENSMUSG00000039831	Arhgap29	0.0108443	0.172697	1	1	1	1
Ophn1	ENSMUSG00000031214	Ophn1	0.0108473	0.172697	1	1	1	1
Commd10	ENSMUSG00000042705	Commd10	0.0108483	0.172697	1	1	1	1
Pja1	ENSMUSG00000034403	Pja1	0.0108743	0.172925	1.11126	1.11126	153.787	138.39
Pgs1	ENSMUSG00000017715	Pgs1	0.0108805	0.172925	0.91571	-1.09205	64.435	70.3662
Igsf8	ENSMUSG00000038034	Igsf8	0.0108965	0.173037	0.914652	-1.09331	165.099	180.505
Sh3bgr	ENSMUSG00000040666	Sh3bgr	0.0109341	0.173491	1	1	1	1
Aldoa	ENSMUSG00000030695,ENSMUSG00000114515	Aldoa	0.0109852	0.17416	0.964429	-1.03688	746.756	774.298
Ighm	ENSMUSG00000076617	Ighm	0.0110044	0.17432	1	1	1	1
Gm17066	ENSMUSG00000091509	Gm17066	0.011058	0.175027	1	1	1	1
Chordc1	ENSMUSG00000001774	Chordc1	0.0110698	0.17507	1.17011	1.17011	40.8802	34.937
Fem1c	ENSMUSG00000033319	Fem1c	0.0110909	0.17514	0.0517096	-19.3388	1	19.3388
Etfrf1	ENSMUSG00000040370	Etfrf1	0.0110924	0.17514	1	1	1	1
Snx11	ENSMUSG00000020876	Snx11	0.0111212	0.175385	0.0366924	-27.2536	1	27.2536
Cby1	ENSMUSG00000022428	Cby1	0.011126	0.175385	0.823563	-1.21424	31.7351	38.5339
Dusp28	ENSMUSG00000047067	Dusp28	0.0111601	0.175779	0.872817	-1.14572	29.8234	34.1691
Smyd2	ENSMUSG00000026603	Smyd2	0.0112128	0.176465	0.876842	-1.14046	51.0279	58.1951
Lrrc20	ENSMUSG00000037151	Lrrc20	0.0112256	0.176522	1	1	1	1
Lrp4	ENSMUSG00000027253	Lrp4	0.011249	0.176603	1	1	1	1
Cdk19	ENSMUSG00000038481	Cdk19	0.0112518	0.176603	0.898622	-1.11282	71.3254	79.372
Vxn	ENSMUSG00000067879	Vxn	0.0112581	0.176603	1.13531	1.13531	184.541	162.547
Ift52	ENSMUSG00000017858	Ift52	0.011278	0.176771	1	1	1	1
Neurl2	ENSMUSG00000039873	Neurl2	0.0112977	0.176854	1	1	1	1
Ccdc112	ENSMUSG00000071855	Ccdc112	0.0113016	0.176854	1	1	1	1
Inmt	ENSMUSG00000003477	Inmt	0.0113251	0.177078	1	1	1	1
9530018F02Rik	ENSMUSG00000112150	9530018F02Rik	0.0113498	0.177113	1	1	1	1
Kdm2a	ENSMUSG00000054611	Kdm2a	0.011351	0.177113	1	1	1	1
A730098A19Rik	ENSMUSG00000100812	A730098A19Rik	0.0113608	0.177113	1	1	1	1
Lnpep	ENSMUSG00000023845	Lnpep	0.011364	0.177113	1.12515	1.12515	36.002	31.9975
Immp2l	ENSMUSG00000056899	Immp2l	0.01139	0.177325	1	1	1	1
Ube2ql1	ENSMUSG00000052981	Ube2ql1	0.0114016	0.177325	0.92707	-1.07867	190.247	205.214
Tecr	ENSMUSG00000031708	Tecr	0.0114068	0.177325	0.936808	-1.06745	378.298	403.816
C1s1	ENSMUSG00000038521	C1s1	0.0114169	0.177325	1	1	1	1
Zfp78	ENSMUSG00000055150	Zfp78	0.0114291	0.177325	1	1	1	1
Flnb	ENSMUSG00000025278	Flnb	0.0114442	0.177325	1	1	1	1
Uvrag	ENSMUSG00000035354	Uvrag	0.011449	0.177325	0.0424489	-23.5577	1	23.5577
Jph3	ENSMUSG00000025318	Jph3	0.011451	0.177325	0.883044	-1.13245	119.306	135.108
Sertad1	ENSMUSG00000008384	Sertad1	0.0115086	0.178074	1	1	1	1
Neu2	ENSMUSG00000079434	Neu2	0.0115329	0.178308	1	1	1	1
Brpf3	ENSMUSG00000063952	Brpf3	0.0115546	0.178444	1	1	1	1
Apoe	ENSMUSG00000002985	Apoe	0.0115601	0.178444	1.04495	1.04495	1508.72	1443.82
Med21	ENSMUSG00000030291	Med21	0.0115744	0.178446	0.799461	-1.25084	47.2329	59.081
Tmem184b	ENSMUSG00000009035	Tmem184b	0.0115804	0.178446	0.829669	-1.2053	30.4288	36.6758
H2-K1	ENSMUSG00000061232	H2-K1	0.011588	0.178446	0.0371408	-26.9245	1	26.9245
Avp	ENSMUSG00000037727	Avp	0.0116117	0.178546	1	1	1	1
Nt5c	ENSMUSG00000020736	Nt5c	0.011613	0.178546	0.859443	-1.16354	55.9903	65.1471
Psmd10	ENSMUSG00000031429	Psmd10	0.011628	0.178634	0.0406683	-24.5892	1	24.5892
Malat1	ENSMUSG00000092341	Malat1	0.0116538	0.178889	1.14695	1.14695	186.77	162.84
Mrpl11	ENSMUSG00000024902	Mrpl11	0.0116824	0.179186	0.889421	-1.12433	88.9499	100.009
Hif3a	ENSMUSG00000004328	Hif3a	0.0117522	0.179679	1	1	1	1
Ldha	ENSMUSG00000063229	Ldha	0.0117543	0.179679	1.05891	1.05891	345.193	325.988
Wtap	ENSMUSG00000060475	Wtap	0.0117604	0.179679	0.833165	-1.20024	33.4984	40.2062
Myo16	ENSMUSG00000039057	Myo16	0.0117711	0.179679	0.0368677	-27.124	1	27.124
Rpl21	ENSMUSG00000041453	Rpl21	0.011774	0.179679	0.959089	-1.04266	1604.49	1672.94
Ubc	ENSMUSG00000008348	Ubc	0.011774	0.179679	0.934791	-1.06976	575.992	616.172
Zdhhc23	ENSMUSG00000036304	Zdhhc23	0.0117887	0.179679	1	1	1	1
Zbtb11os1	ENSMUSG00000102101	Zbtb11os1	0.0117921	0.179679	1	1	1	1
Pnisr	ENSMUSG00000028248	Pnisr	0.0118068	0.179679	0.840955	-1.18912	57.1949	68.0118
Gm12258	ENSMUSG00000072915	Gm12258	0.0118081	0.179679	1	1	1	1
Timm10	ENSMUSG00000027076	Timm10	0.0118168	0.179679	0.909197	-1.09987	75.234	82.7478
Dock10	ENSMUSG00000038608	Dock10	0.0119258	0.181193	1	1	1	1
Kcnip4	ENSMUSG00000029088	Kcnip4	0.0119371	0.181223	1.15407	1.15407	48.3256	41.8739
Ergic3	ENSMUSG00000005881	Ergic3	0.0119746	0.18165	0.907282	-1.10219	103.294	113.85
Smc3	ENSMUSG00000024974	Smc3	0.0119879	0.181709	0.785374	-1.27328	22.9589	29.233
Flywch1	ENSMUSG00000040097	Flywch1	0.0120559	0.182589	0.927144	-1.07858	206.245	222.452
D130043K22Rik	ENSMUSG00000006711	D130043K22Rik	0.0120678	0.182589	1	1	1	1
Blvra	ENSMUSG00000001999	Blvra	0.0120743	0.182589	0.847146	-1.18043	31.5303	37.2194
H2afj	ENSMUSG00000060032	.	0.0121475	0.183551	0.927758	-1.07787	123.75	133.386
Ndufb9	ENSMUSG00000022354	Ndufb9	0.0122121	0.184384	0.9517	-1.05075	690.874	725.936
Rgs7	ENSMUSG00000026527	Rgs7	0.0122314	0.184522	0.871767	-1.1471	82.1782	94.2662
Atp13a3	ENSMUSG00000022533	Atp13a3	0.0122404	0.184522	0.0391435	-25.547	1	25.547
Btg1	ENSMUSG00000036478	Btg1	0.0122591	0.184545	21.5547	21.5547	21.5547	1
Synj2bp	ENSMUSG00000090935	Synj2bp	0.012261	0.184545	1.36798	1.36798	27.99	20.4609
A730063M14Rik	ENSMUSG00000112639	A730063M14Rik	0.0123415	0.185613	1	1	1	1
6330576A10Rik	ENSMUSG00000115821	6330576A10Rik	0.0123577	0.185711	1	1	1	1
Filip1	ENSMUSG00000034898	Filip1	0.0123776	0.185867	1	1	1	1
Epha8	ENSMUSG00000028661	Epha8	0.0123949	0.185981	1	1	1	1
Them6	ENSMUSG00000056665	Them6	0.0124103	0.186068	0.805626	-1.24127	32.9856	40.9441
Chn1	ENSMUSG00000056486	Chn1	0.0124468	0.186396	0.970898	-1.02997	953.196	981.768
B3galnt2	ENSMUSG00000039242	B3galnt2	0.0124604	0.186396	1	1	1	1
Greb1l	ENSMUSG00000042942	Greb1l	0.0124611	0.186396	1	1	1	1
Ptk2b	ENSMUSG00000059456	Ptk2b	0.0125035	0.186639	0.899512	-1.11171	231.887	257.793
Cryba2	ENSMUSG00000006546	Cryba2	0.012514	0.186639	1	1	1	1
Mtf2	ENSMUSG00000029267	Mtf2	0.0125152	0.186639	0.037773	-26.4739	1	26.4739
Nlk	ENSMUSG00000017376	Nlk	0.012516	0.186639	1.13263	1.13263	103.377	91.271
Sort1	ENSMUSG00000068747	Sort1	0.0125501	0.187003	0.970633	-1.03026	277.996	286.407
Ddx46	ENSMUSG00000021500	Ddx46	0.0125724	0.187178	0.883041	-1.13245	40.5174	45.884
Aak1	ENSMUSG00000057230	Aak1	0.0125812	0.187178	0.928519	-1.07698	264.044	284.371
Rhog	ENSMUSG00000073982	Rhog	0.0126044	0.187379	1	1	1	1
Chd7	ENSMUSG00000041235	Chd7	0.0126443	0.187827	1	1	1	1
Tgfbi	ENSMUSG00000035493	Tgfbi	0.0126649	0.187988	1	1	1	1
Rabgap1	ENSMUSG00000035437	Rabgap1	0.0127002	0.188138	0.782785	-1.27749	37.2865	47.6331
Josd2	ENSMUSG00000038695	Josd2	0.0127048	0.188138	0.836681	-1.1952	46.5774	55.6692
B130046B21Rik	ENSMUSG00000097414	B130046B21Rik	0.0127096	0.188138	1	1	1	1
Haus4	ENSMUSG00000022177	Haus4	0.0127138	0.188138	1	1	1	1
Oaz3	ENSMUSG00000028141	Oaz3	0.0127363	0.188184	1	1	1	1
Aimp1	ENSMUSG00000028029	Aimp1	0.0127365	0.188184	0.920063	-1.08688	80.3378	87.3177
Pdlim2	ENSMUSG00000022090	Pdlim2	0.0128005	0.188878	0.832168	-1.20168	23.2362	27.9225
Cytl1	ENSMUSG00000062329	Cytl1	0.0128029	0.188878	1	1	1	1
Kxd1	ENSMUSG00000055553	Kxd1	0.0128509	0.18944	0.814114	-1.22833	41.5843	51.0793
2900072N19Rik	ENSMUSG00000087018	2900072N19Rik	0.0128699	0.189576	1	1	1	1
Ldoc1	ENSMUSG00000057615	Ldoc1	0.0129031	0.189796	1	1	1	1
Gad1	ENSMUSG00000070880	Gad1	0.0129063	0.189796	0.823979	-1.21362	245.436	297.867
Inpp5k	ENSMUSG00000006127	Inpp5k	0.012922	0.189796	0.0395597	-25.2782	1	25.2782
Adck2	ENSMUSG00000046947	Adck2	0.0129241	0.189796	1	1	1	1
Gm12976	ENSMUSG00000087575	Gm12976	0.0129372	0.189843	1	1	1	1
Trnt1	ENSMUSG00000013736	Trnt1	0.012951	0.189881	0.0566597	-17.6492	1	17.6492
Dpy19l3	ENSMUSG00000043671	Dpy19l3	0.0129594	0.189881	1	1	1	1
Gm26822	ENSMUSG00000096921	Gm26822	0.0130048	0.190265	1	1	1	1
Leng1	ENSMUSG00000078813	Leng1	0.0130141	0.190265	1	1	1	1
Cnksr2	ENSMUSG00000025658	Cnksr2	0.0130152	0.190265	0.898461	-1.11301	86.1698	95.9082
Aldh9a1	ENSMUSG00000026687	Aldh9a1	0.0130418	0.190511	1	1	1	1
Cxcl10	ENSMUSG00000034855	Cxcl10	0.0130727	0.190556	1	1	1	1
Zfp280c	ENSMUSG00000036916	Zfp280c	0.0130826	0.190556	1	1	1	1
R3hdm2	ENSMUSG00000025404	R3hdm2	0.0130943	0.190556	1.1674	1.1674	145.826	124.915
Myl9	ENSMUSG00000067818	Myl9	0.0131024	0.190556	1	1	1	1
Setbp1	ENSMUSG00000024548	Setbp1	0.0131171	0.190556	1	1	1	1
Calml4	ENSMUSG00000032246	Calml4	0.0131185	0.190556	1	1	1	1
Psd3	ENSMUSG00000030465	Psd3	0.0131189	0.190556	1.13337	1.13337	149.952	132.306
Dgcr2	ENSMUSG00000003166	Dgcr2	0.0131238	0.190556	0.893811	-1.1188	65.4188	73.1909
Tekt4	ENSMUSG00000024175	Tekt4	0.0131409	0.190617	1	1	1	1
Nebl	ENSMUSG00000053702	Nebl	0.0131522	0.190617	0.0482161	-20.74	1	20.74
Limch1	ENSMUSG00000037736	Limch1	0.0131576	0.190617	0.847001	-1.18064	30.2236	35.6831
Rpp21	ENSMUSG00000024446	Rpp21	0.0132048	0.191103	0.876556	-1.14083	57.6351	65.7518
Med4	ENSMUSG00000022109	Med4	0.0132109	0.191103	0.341712	-2.92644	9.54146	27.9225
Zfp326	ENSMUSG00000029290	Zfp326	0.0132301	0.191106	1	1	1	1
Sidt2	ENSMUSG00000034908	Sidt2	0.0132309	0.191106	0.846274	-1.18165	29.5995	34.9762
Rffl	ENSMUSG00000020696	Rffl	0.013283	0.191716	1	1	1	1
Cep164	ENSMUSG00000043987	Cep164	0.0132933	0.191722	1	1	1	1
Selenos	ENSMUSG00000075701	Selenos	0.0133256	0.191963	0.901271	-1.10954	72.7583	80.7286
Gm7276	ENSMUSG00000073532	Gm7276	0.01333	0.191963	1	1	1	1
Tpra1	ENSMUSG00000002871	Tpra1	0.0133612	0.192173	1	1	1	1
Srsf11	ENSMUSG00000055436	Srsf11	0.0133644	0.192173	0.834326	-1.19857	50.2688	60.2508
Apba3	ENSMUSG00000004931	Apba3	0.0133984	0.192519	1	1	1	1
Scai	ENSMUSG00000035236	Scai	0.0134102	0.192544	0.832842	-1.20071	30.7664	36.9415
Prdx2	ENSMUSG00000005161	Prdx2	0.0134427	0.192869	0.94768	-1.05521	345.193	364.25
Ivns1abp	ENSMUSG00000023150	Ivns1abp	0.0134585	0.192927	0.898256	-1.11327	161.076	179.321
Vat1	ENSMUSG00000034993	Vat1	0.0134668	0.192927	1	1	1	1
Ankrd39	ENSMUSG00000079610	Ankrd39	0.0134915	0.193138	1	1	1	1
Vsnl1	ENSMUSG00000054459	Vsnl1	0.0135145	0.193209	0.944083	-1.05923	880.178	932.31
Gpr150	ENSMUSG00000045509	Gpr150	0.0135164	0.193209	1	1	1	1
Kcnc1	ENSMUSG00000058975	Kcnc1	0.0135482	0.193521	0.861241	-1.16112	121.348	140.899
Dync1li2	ENSMUSG00000035770	Dync1li2	0.0135859	0.193745	0.877366	-1.13978	81.6533	93.0664
Hsp90aa1	ENSMUSG00000021270	Hsp90aa1	0.0135867	0.193745	1.06753	1.06753	1040.67	974.843
Magoh	ENSMUSG00000028609	Magoh	0.013594	0.193745	0.784052	-1.27543	37.4143	47.7191
Mrps34	ENSMUSG00000038880	Mrps34	0.0136246	0.193852	0.857953	-1.16556	79.5269	92.6938
Ace2	ENSMUSG00000015405	Ace2	0.0136278	0.193852	1	1	1	1
Helq	ENSMUSG00000035266	Helq	0.0136317	0.193852	1	1	1	1
Pmp22	ENSMUSG00000018217	Pmp22	0.0136787	0.194249	1	1	1	1
Clk4	ENSMUSG00000020385	Clk4	0.0136796	0.194249	0.792568	-1.26172	25.6296	32.3375
9230112E08Rik	ENSMUSG00000070461	9230112E08Rik	0.0137056	0.194475	1	1	1	1
Nova2	ENSMUSG00000030411	Nova2	0.0137427	0.194696	1.28861	1.28861	27.8325	21.5989
Mapk9	ENSMUSG00000020366	Mapk9	0.0137461	0.194696	0.90101	-1.10987	149.533	165.962
Fbxo44	ENSMUSG00000029001	Fbxo44	0.0137704	0.194696	0.844938	-1.18352	102.609	121.44
Marveld1	ENSMUSG00000044345	Marveld1	0.0137708	0.194696	1	1	1	1
Sdhaf1	ENSMUSG00000074211	Sdhaf1	0.0137791	0.194696	0.876674	-1.14067	30.9066	35.2544
S1pr1	ENSMUSG00000045092	S1pr1	0.0138336	0.194696	1.19318	1.19318	81.9756	68.7033
Cldn9	ENSMUSG00000066720	Cldn9	0.0138925	0.194696	1	1	1	1
Gm17122	ENSMUSG00000090458	Gm17122	0.0138925	0.194696	1	1	1	1
Steap4	ENSMUSG00000012428	Steap4	0.0138925	0.194696	1	1	1	1
Nhlh1	ENSMUSG00000051251	Nhlh1	0.0138925	0.194696	1	1	1	1
Dach2	ENSMUSG00000025592	Dach2	0.0138925	0.194696	1	1	1	1
Lockd	ENSMUSG00000098318	Lockd	0.0138925	0.194696	1	1	1	1
Gm32468	ENSMUSG00000111013	Gm32468	0.0138925	0.194696	1	1	1	1
9030624G23Rik	ENSMUSG00000073158	9030624G23Rik	0.0138925	0.194696	1	1	1	1
A730061H03Rik	ENSMUSG00000053588	A730061H03Rik	0.0138925	0.194696	1	1	1	1
Gna14	ENSMUSG00000024697	Gna14	0.0138925	0.194696	1	1	1	1
Gm30085	ENSMUSG00000109770	Gm30085	0.0138925	0.194696	1	1	1	1
Sorbs3	ENSMUSG00000022091	Sorbs3	0.0139192	0.19493	1	1	1	1
Ppip5k2	ENSMUSG00000040648	Ppip5k2	0.0139364	0.195029	1	1	1	1
Hsbp1l1	ENSMUSG00000078963	Hsbp1l1	0.0139774	0.195461	1	1	1	1
Eif3f	ENSMUSG00000031029	Eif3f	0.0140321	0.195909	0.925528	-1.08046	200.266	216.38
1110032A03Rik	ENSMUSG00000037971	1110032A03Rik	0.0140338	0.195909	0.877057	-1.14018	62.1321	70.8416
Mettl16	ENSMUSG00000010554	Mettl16	0.0140398	0.195909	1	1	1	1
Gm47140	ENSMUSG00000111325	Gm47140	0.014083	0.196228	1	1	1	1
Dcaf12l2	ENSMUSG00000050926	Dcaf12l2	0.014083	0.196228	1	1	1	1
Robo3	ENSMUSG00000032128	Robo3	0.0141041	0.19638	1	1	1	1
Apoo	ENSMUSG00000079508	Apoo	0.0141503	0.196881	0.896848	-1.11502	81.8203	91.231
Pfn4	ENSMUSG00000020639	Pfn4	0.0141654	0.196951	1	1	1	1
Bmyc	ENSMUSG00000049086	Bmyc	0.0142094	0.197419	0.919487	-1.08756	122.825	133.58
Gpr137c	ENSMUSG00000049092	Gpr137c	0.0142245	0.197487	0.0368597	-27.1299	1	27.1299
1190007I07Rik	ENSMUSG00000063320	1190007I07Rik	0.0142529	0.19774	1	1	1	1
Atg2a	ENSMUSG00000024773	Atg2a	0.0142752	0.197869	0.0448029	-22.32	1	22.32
Pygb	ENSMUSG00000033059	Pygb	0.0142857	0.197869	0.897505	-1.1142	82.1687	91.5524
Srp19	ENSMUSG00000014504	Srp19	0.0142929	0.197869	0.875442	-1.14228	86.9798	99.3553
Wdhd1	ENSMUSG00000037572	Wdhd1	0.014322	0.198129	1	1	1	1
Gm14966	ENSMUSG00000079467	Gm14966	0.0143613	0.198531	1	1	1	1
Rundc3b	ENSMUSG00000040570	Rundc3b	0.0144062	0.198968	0.0481767	-20.7569	1	20.7569
Mus81	ENSMUSG00000024906	Mus81	0.0144228	0.198968	1	1	1	1
Clybl	ENSMUSG00000025545	Clybl	0.0144238	0.198968	1	1	1	1
Dusp11	ENSMUSG00000030002	Dusp11	0.0144396	0.199044	0.0489041	-20.4482	1	20.4482
Wnt2	ENSMUSG00000010797	Wnt2	0.014467	0.199279	1	1	1	1
Camk1	ENSMUSG00000030272	Camk1	0.0145068	0.199685	1.12692	1.12692	91.7685	81.433
Mcts1	ENSMUSG00000000355	Mcts1	0.0145464	0.200088	0.930452	-1.07475	95.4994	102.638
Rpl23a	ENSMUSG00000058546	Rpl23a	0.014603	0.200724	1.03825	1.03825	670.95	646.231
Ewsr1	ENSMUSG00000009079	Ewsr1	0.0146696	0.20132	0.898338	-1.11317	114.578	127.544
AC241534.1	ENSMUSG00000118449	AC241534.1	0.0146703	0.20132	1	1	1	1
Rdh5	ENSMUSG00000025350	Rdh5	0.0146777	0.20132	1	1	1	1
Atp6v0b	ENSMUSG00000033379	Atp6v0b	0.0147041	0.201539	0.939024	-1.06494	471.445	502.059
Slc30a5	ENSMUSG00000021629	Slc30a5	0.0147159	0.201559	0.762168	-1.31205	21.717	28.4937
Naxd	ENSMUSG00000031505	Naxd	0.0147291	0.201597	0.851085	-1.17497	59.8099	70.2749
Prkab1	ENSMUSG00000029513	Prkab1	0.0147433	0.201648	1	1	1	1
Rgs17	ENSMUSG00000019775	Rgs17	0.014755	0.201665	1.21671	1.21671	47.6624	39.1733
Plxna4os1	ENSMUSG00000086763	Plxna4os1	0.0147869	0.201959	1	1	1	1
Wls	ENSMUSG00000028173	Wls	0.0148139	0.202113	0.835466	-1.19694	27.8844	33.3759
Cda	ENSMUSG00000028755	Cda	0.0148191	0.202113	1	1	1	1
Pecr	ENSMUSG00000026189	Pecr	0.0148306	0.202127	1	1	1	1
Wdr54	ENSMUSG00000030032	Wdr54	0.0148707	0.202317	1	1	1	1
Pop5	ENSMUSG00000060152	Pop5	0.014876	0.202317	0.890281	-1.12324	157.303	176.689
Myo19	ENSMUSG00000020527	Myo19	0.0148764	0.202317	1	1	1	1
Bmp3	ENSMUSG00000029335	Bmp3	0.0148864	0.202317	1	1	1	1
Dnajc3	ENSMUSG00000022136	Dnajc3	0.0149225	0.202665	0.038028	-26.2964	1	26.2964
Lgals8	ENSMUSG00000057554	Lgals8	0.0149514	0.202869	1	1	1	1
Cyc1	ENSMUSG00000022551	Cyc1	0.0149745	0.202869	0.92536	-1.08066	280.91	303.568
Tiam1	ENSMUSG00000002489	Tiam1	0.0149779	0.202869	0.869983	-1.14945	46.5504	53.5072
Pnkd	ENSMUSG00000026179	Pnkd	0.0149853	0.202869	0.943583	-1.05979	171.824	182.097
Ulk2	ENSMUSG00000004798	Ulk2	0.01499	0.202869	1.21822	1.21822	58.0278	47.6331
Cox6b1	ENSMUSG00000036751	Cox6b1	0.0150109	0.202978	0.957494	-1.04439	741.025	773.921
Babam2	ENSMUSG00000052139	Babam2	0.0150202	0.202978	0.871421	-1.14755	35.275	40.4799
Plbd2	ENSMUSG00000029598	Plbd2	0.015039	0.202978	0.796547	-1.25542	31.2877	39.2792
Slc24a4	ENSMUSG00000041771	Slc24a4	0.0150401	0.202978	1	1	1	1
9330159F19Rik	ENSMUSG00000004360	9330159F19Rik	0.0150597	0.203101	1.21196	1.21196	41.5685	34.2985
Rasgrf2	ENSMUSG00000021708	Rasgrf2	0.0150714	0.203117	0.908831	-1.10031	77.4522	85.2218
Gpatch8	ENSMUSG00000034621	Gpatch8	0.0150833	0.203136	0.851001	-1.17509	24.3978	28.6695
Naa35	ENSMUSG00000021555	Naa35	0.015103	0.203259	1.19514	1.19514	29.1007	24.3491
Sema6c	ENSMUSG00000038777	Sema6c	0.0151241	0.203402	1	1	1	1
Mier1	ENSMUSG00000028522	Mier1	0.0151581	0.203717	1	1	1	1
Atf6	ENSMUSG00000026663	Atf6	0.0151732	0.203778	0.0459093	-21.7821	1	21.7821
Tmem132a	ENSMUSG00000024736	Tmem132a	0.0151937	0.203912	1.07722	1.07722	208.394	193.456
Atp6v1e1	ENSMUSG00000019210	Atp6v1e1	0.0152064	0.20394	0.95867	-1.04311	653.017	681.17
Mapk1ip1	ENSMUSG00000041775	Mapk1ip1	0.0152243	0.204039	0.69524	-1.43835	20.6991	29.7726
Gnl3	ENSMUSG00000042354	Gnl3	0.01526	0.204304	0.044108	-22.6716	1	22.6716
Plekhg4	ENSMUSG00000014782	Plekhg4	0.0152652	0.204304	1	1	1	1
Ube2j2	ENSMUSG00000023286	Ube2j2	0.0153229	0.204934	0.864456	-1.1568	48.5115	56.1179
Dgkz	ENSMUSG00000040479	Dgkz	0.0153544	0.205214	1.07757	1.07757	271.265	251.737
Zdhhc20	ENSMUSG00000021969	Zdhhc20	0.0154509	0.20636	0.0404693	-24.7101	1	24.7101
Clstn2	ENSMUSG00000032452	Clstn2	0.0154845	0.206619	0.848693	-1.17828	64.6016	76.1189
Mrps28	ENSMUSG00000040269	Mrps28	0.0154943	0.206619	0.880532	-1.13568	32.3842	36.778
Ascl4	ENSMUSG00000085111	Ascl4	0.0155023	0.206619	1	1	1	1
Tlk1	ENSMUSG00000041997	Tlk1	0.0155211	0.20671	0.815649	-1.22602	37.6304	46.1355
Dhdh	ENSMUSG00000011382	Dhdh	0.0155305	0.20671	1	1	1	1
Tmem200c	ENSMUSG00000095407	Tmem200c	0.0155756	0.207167	1	1	1	1
AC149090.1	ENSMUSG00000095041	.	0.0156465	0.207967	0.906431	-1.10323	113.295	124.99
Ascc3	ENSMUSG00000038774	Ascc3	0.0156847	0.208332	1	1	1	1
Wsb2	ENSMUSG00000029364	Wsb2	0.0157111	0.208513	1.08687	1.08687	284.465	261.729
Cdc40	ENSMUSG00000038446	Cdc40	0.0157203	0.208513	0.0398153	-25.1159	1	25.1159
BC034090	ENSMUSG00000033722	BC034090	0.0157307	0.208513	1	1	1	1
Mrap2	ENSMUSG00000042761	Mrap2	0.0157509	0.208638	1	1	1	1
Mrps17	ENSMUSG00000034211	Mrps17	0.0158098	0.209153	0.874516	-1.14349	57.501	65.7518
1700113A16Rik	ENSMUSG00000096935	1700113A16Rik	0.0158115	0.209153	1	1	1	1
Pgls	ENSMUSG00000031807	Pgls	0.0158363	0.209339	0.785065	-1.27378	41.6998	53.1164
Taf3	ENSMUSG00000025782	Taf3	0.0158514	0.209394	1	1	1	1
H6pd	ENSMUSG00000028980	H6pd	0.0158808	0.209562	1	1	1	1
Spr	ENSMUSG00000033735	Spr	0.0158857	0.209562	0.800726	-1.24887	29.8025	37.2194
Vps11	ENSMUSG00000032127	Vps11	0.0159032	0.209649	0.850385	-1.17594	34.0292	40.0163
Nop16	ENSMUSG00000025869	Nop16	0.0159422	0.209882	0.841701	-1.18807	27.4822	32.6507
Spaca6	ENSMUSG00000080316	Spaca6	0.0159514	0.209882	1	1	1	1
Ilrun	ENSMUSG00000056692	Ilrun	0.0159691	0.209882	1.09046	1.09046	139.081	127.544
BC030343	ENSMUSG00000105345	BC030343	0.0159723	0.209882	1	1	1	1
Ndufa8	ENSMUSG00000026895	Ndufa8	0.0159784	0.209882	1.07213	1.07213	284.87	265.704
Cnrip1	ENSMUSG00000044629	Cnrip1	0.015986	0.209882	1.16742	1.16742	78.09	66.8913
Srrd	ENSMUSG00000029346	Srrd	0.0160217	0.210207	0.371291	-2.69331	10.3673	27.9222
Zdhhc22	ENSMUSG00000048483	Zdhhc22	0.0160382	0.21028	24.2693	24.2693	24.2693	1
Dctn6	ENSMUSG00000031516	Dctn6	0.0160563	0.210376	0.890218	-1.12332	103.923	116.739
Rbbp9	ENSMUSG00000027428	Rbbp9	0.0160738	0.210462	1	1	1	1
Cbr1	ENSMUSG00000051483	Cbr1	0.0161001	0.210664	0.936089	-1.06827	77.7891	83.1001
Zfp68	ENSMUSG00000058291	Zfp68	0.0161273	0.210852	0.0481767	-20.7569	1	20.7569
Ntm	ENSMUSG00000059974	Ntm	0.0161363	0.210852	1.14481	1.14481	152.039	132.807
Vps26c	ENSMUSG00000022898	Vps26c	0.0161742	0.211205	0.769585	-1.2994	20.9124	27.1736
Rtn4rl1	ENSMUSG00000045287	Rtn4rl1	0.016186	0.211216	0.864921	-1.15618	59.5258	68.8223
Lin37	ENSMUSG00000036845	Lin37	0.0162157	0.211344	0.0392125	-25.5021	1	25.5021
Ipo5	ENSMUSG00000030662	Ipo5	0.0162177	0.211344	0.846218	-1.18173	79.7698	94.2662
Ints10	ENSMUSG00000031864	Ints10	0.0163046	0.212333	1.18483	1.18483	30.2689	25.547
Gm10638	ENSMUSG00000074178	Gm10638	0.0165048	0.214796	1	1	1	1
Hdlbp	ENSMUSG00000034088	Hdlbp	0.0165434	0.215153	0.891903	-1.1212	70.8079	79.3897
Mrps10	ENSMUSG00000034729	Mrps10	0.0165688	0.215232	0.818798	-1.2213	35.0925	42.8585
Gpx4	ENSMUSG00000075706	Gpx4	0.0165718	0.215232	0.970663	-1.03022	906.944	934.355
BC048403	ENSMUSG00000053684	BC048403	0.0165897	0.215321	1	1	1	1
Slc25a5	ENSMUSG00000016319	Slc25a5	0.0166248	0.215632	0.951525	-1.05094	385.544	405.186
Parp3	ENSMUSG00000023249	Parp3	0.0166623	0.215842	1	1	1	1
Rab33a	ENSMUSG00000031104	Rab33a	0.0166757	0.215842	0.743799	-1.34445	37.1931	50.0042
Gm17102	ENSMUSG00000091864	Gm17102	0.0166857	0.215842	1	1	1	1
Ccnt2	ENSMUSG00000026349	Ccnt2	0.0166857	0.215842	0.792071	-1.26251	24.971	31.5263
Socs7	ENSMUSG00000038485	Socs7	0.0166997	0.215878	1.31269	1.31269	27.5082	20.9556
Kcnh2	ENSMUSG00000038319	Kcnh2	0.016717	0.215957	0.0481767	-20.7569	1	20.7569
Plekhb2	ENSMUSG00000026123	Plekhb2	0.0167299	0.215981	1.10143	1.10143	152.017	138.018
Rpl13a	ENSMUSG00000074129	Rpl13a	0.0167448	0.216028	1.01351	1.01351	1275.2	1258.2
Plxdc2	ENSMUSG00000026748	Plxdc2	0.0167754	0.216211	1	1	1	1
Ly6g6d	ENSMUSG00000073413	Ly6g6d	0.0167813	0.216211	1	1	1	1
Nog	ENSMUSG00000048616	Nog	0.0168293	0.2166	1	1	1	1
Oser1	ENSMUSG00000035399	Oser1	0.0168364	0.2166	1	1	1	1
Hnrnpk	ENSMUSG00000021546	Hnrnpk	0.0168452	0.2166	1.08098	1.08098	289.301	267.628
Il1b	ENSMUSG00000027398	Il1b	0.0168945	0.216996	1	1	1	1
H2-Ke6	ENSMUSG00000073422	H2-Ke6	0.0168984	0.216996	0.0379563	-26.3461	1	26.3461
Sun2	ENSMUSG00000042524	Sun2	0.0169129	0.217037	1	1	1	1
Cops7a	ENSMUSG00000030127	Cops7a	0.0169538	0.217419	0.938547	-1.06548	128.206	136.6
Prkca	ENSMUSG00000050965	Prkca	0.0170412	0.218394	0.917965	-1.08937	80.7358	87.9509
Lrrc45	ENSMUSG00000025145	Lrrc45	0.0171063	0.219083	0.035898	-27.8567	1	27.8567
Top1	ENSMUSG00000070544	Top1	0.0171336	0.219287	1.23455	1.23455	47.3642	38.3655
Dnajc2	ENSMUSG00000029014	Dnajc2	0.0171714	0.219626	0.0368005	-27.1736	1	27.1736
Timm13	ENSMUSG00000020219	Timm13	0.0171842	0.219645	0.925818	-1.08013	310.163	335.015
R3hcc1	ENSMUSG00000034194	R3hcc1	0.0172124	0.219859	1	1	1	1
5031434O11Rik	ENSMUSG00000097885	5031434O11Rik	0.0172391	0.220054	1	1	1	1
Nudt6	ENSMUSG00000050174	Nudt6	0.0173011	0.220568	1	1	1	1
Bst2	ENSMUSG00000046718	Bst2	0.0173022	0.220568	1	1	1	1
Fabp5	ENSMUSG00000027533	Fabp5	0.0173215	0.220588	0.94288	-1.06058	293.657	311.447
Ogt	ENSMUSG00000034160	Ogt	0.0173279	0.220588	0.925475	-1.08053	106.871	115.477
Bglap3	ENSMUSG00000074489	Bglap3	0.017338	0.220588	1	1	1	1
Galnt7	ENSMUSG00000031608	Galnt7	0.017365	0.220787	1	1	1	1
Srsf5	ENSMUSG00000021134	Srsf5	0.0173787	0.220816	0.911004	-1.09769	143.946	158.008
Arhgef2	ENSMUSG00000028059	Arhgef2	0.017414	0.221119	0.883304	-1.13211	53.6108	60.6935
Pex5	ENSMUSG00000005069	Pex5	0.0174848	0.221872	0.838537	-1.19255	27.65	32.9741
Capzb	ENSMUSG00000028745	Capzb	0.0175078	0.222019	0.939486	-1.06441	199.81	212.68
Brsk1	ENSMUSG00000035390	Brsk1	0.0175434	0.222262	1.11059	1.11059	113.235	101.96
Paf1	ENSMUSG00000003437	Paf1	0.0175501	0.222262	0.725702	-1.37798	19.2122	26.4739
Igf2r	ENSMUSG00000023830	Igf2r	0.017576	0.222445	1	1	1	1
Tada2a	ENSMUSG00000018651	Tada2a	0.0176277	0.222953	1	1	1	1
Nfrkb	ENSMUSG00000042185	Nfrkb	0.0176755	0.223412	1	1	1	1
Slc25a33	ENSMUSG00000028982	Slc25a33	0.017719	0.223816	0.848556	-1.17847	49.3819	58.1951
Lsp1	ENSMUSG00000018819	Lsp1	0.0177337	0.223855	1	1	1	1
Uck1	ENSMUSG00000002550	Uck1	0.0177583	0.224019	0.815753	-1.22586	24.3142	29.8059
0610010K14Rik	ENSMUSG00000020831	0610010K14Rik	0.017783	0.224184	0.825067	-1.21202	43.3598	52.553
Polq	ENSMUSG00000034206	Polq	0.0178241	0.224556	1	1	1	1
Ifitm3	ENSMUSG00000025492	Ifitm3	0.0178503	0.224633	1	1	1	1
Ppp2r1b	ENSMUSG00000032058	Ppp2r1b	0.0178534	0.224633	1	1	1	1
Serinc5	ENSMUSG00000021703	Serinc5	0.0178794	0.224737	0.0352747	-28.3489	1	28.3489
Rb1	ENSMUSG00000022105	Rb1	0.0178862	0.224737	1	1	1	1
Agt	ENSMUSG00000031980	Agt	0.0178966	0.224737	1	1	1	1
Capn7	ENSMUSG00000021893	Capn7	0.0179267	0.224968	0.0388517	-25.7389	1	25.7389
Psmg1	ENSMUSG00000022913	Psmg1	0.0179409	0.225001	1	1	1	1
Mtmr9	ENSMUSG00000035078	Mtmr9	0.0179836	0.225389	0.845803	-1.18231	25.5353	30.1905
Bex2	ENSMUSG00000042750	Bex2	0.0180009	0.22546	0.950189	-1.05242	542.171	570.593
H2-DMa	ENSMUSG00000037649	H2-DMa	0.0180355	0.225748	1	1	1	1
Ormdl1	ENSMUSG00000026097	Ormdl1	0.0180526	0.225815	1	1	1	1
Rtf1	ENSMUSG00000027304	Rtf1	0.0180698	0.225884	1.28666	1.28666	52.1276	40.5138
Cd9	ENSMUSG00000030342	Cd9	0.0181611	0.226879	0.796736	-1.25512	27.3268	34.2985
Cox8b	ENSMUSG00000025488	Cox8b	0.01822	0.227453	1	1	1	1
Pcgf3	ENSMUSG00000033623	Pcgf3	0.0182394	0.227453	19.5389	19.5389	19.5389	1
Paox	ENSMUSG00000025464	Paox	0.0182424	0.227453	1	1	1	1
Rpl28	ENSMUSG00000030432	Rpl28	0.0182878	0.227872	0.9766	-1.02396	915.455	937.39
Gpx8	ENSMUSG00000021760	Gpx8	0.018311	0.228014	1	1	1	1
Xpo1	ENSMUSG00000020290	Xpo1	0.0183422	0.228149	1.11206	1.11206	34.6785	31.1841
Rab11b	ENSMUSG00000077450	Rab11b	0.0183455	0.228149	0.949597	-1.05308	220.956	232.684
Cx3cl1	ENSMUSG00000031778	Cx3cl1	0.0183601	0.228185	1.04185	1.04185	454.407	436.154
Wasf2	ENSMUSG00000028868	Wasf2	0.0184477	0.228742	1	1	1	1
Ptgis	ENSMUSG00000017969	Ptgis	0.0184519	0.228742	1	1	1	1
Eqtn	ENSMUSG00000028575	Eqtn	0.0184685	0.228742	1	1	1	1
Trim47	ENSMUSG00000020773	Trim47	0.0184728	0.228742	1	1	1	1
U2af1	ENSMUSG00000061613	U2af1	0.0184732	0.228742	0.859504	-1.16346	62.0748	72.2217
Zfp963	ENSMUSG00000092260	Zfp963	0.0184825	0.228742	1	1	1	1
Slc9a8	ENSMUSG00000039463	Slc9a8	0.0184878	0.228742	0.0448029	-22.32	1	22.32
Slc39a8	ENSMUSG00000053897	Slc39a8	0.0185062	0.228823	1	1	1	1
Gm48420	ENSMUSG00000113070	Gm48420	0.0185267	0.228931	1	1	1	1
Sufu	ENSMUSG00000025231	Sufu	0.0185455	0.229016	1	1	1	1
Fzr1	ENSMUSG00000020235	Fzr1	0.018596	0.229493	0.797972	-1.25318	43.7647	54.845
Gm49492	ENSMUSG00000116180	Gm49492	0.0186194	0.229635	1	1	1	1
Spcs1	ENSMUSG00000021917	Spcs1	0.0186438	0.22979	0.915152	-1.09272	196.789	215.035
Nanos3	ENSMUSG00000056155	Nanos3	0.0187269	0.230474	1	1	1	1
Mrpl53	ENSMUSG00000030037	Mrpl53	0.0187291	0.230474	0.876614	-1.14075	108.832	124.15
Lifr	ENSMUSG00000054263	Lifr	0.0187351	0.230474	0.0379563	-26.3461	1	26.3461
Tcerg1	ENSMUSG00000024498	Tcerg1	0.0187893	0.230977	0.837691	-1.19376	25.5384	30.4866
Brinp3	ENSMUSG00000035131	Brinp3	0.0187999	0.230977	0.889357	-1.12441	31.765	35.7168
Trpt1	ENSMUSG00000047656	Trpt1	0.0188352	0.231208	1	1	1	1
Sh3bgrl2	ENSMUSG00000032261	Sh3bgrl2	0.0188427	0.231208	1	1	1	1
Dcaf8	ENSMUSG00000026554	Dcaf8	0.0188557	0.231222	0.876315	-1.14114	71.3806	81.4554
Mir670hg	ENSMUSG00000075020	Mir670hg	0.0188856	0.231391	1	1	1	1
Crem	ENSMUSG00000063889	Crem	0.0188934	0.231391	1.09725	1.09725	29.3553	26.7535
Czib	ENSMUSG00000028608	Czib	0.0189409	0.231764	0.897451	-1.11427	39.55	44.0693
Dlgap3	ENSMUSG00000042388	Dlgap3	0.0189479	0.231764	1.06465	1.06465	253.819	238.406
Pde6d	ENSMUSG00000026239	Pde6d	0.0190123	0.232405	1.15732	1.15732	42.7797	36.9644
Pdk4	ENSMUSG00000019577	Pdk4	0.0190404	0.232601	1	1	1	1
Slc6a20a	ENSMUSG00000036814	Slc6a20a	0.0190691	0.232742	1	1	1	1
Sugp1	ENSMUSG00000011306	Sugp1	0.0190877	0.232742	0.828721	-1.20668	26.3379	31.7814
Ccs	ENSMUSG00000034108	Ccs	0.0190881	0.232742	0.842711	-1.18665	24.089	28.5852
Rab40c	ENSMUSG00000025730	Rab40c	0.0191275	0.233075	0.791096	-1.26407	24.2191	30.6146
Lrrc73	ENSMUSG00000071073	Lrrc73	0.0191932	0.233663	1.24735	1.24735	54.9698	44.0693
Rgl3	ENSMUSG00000040146	Rgl3	0.0191999	0.233663	1	1	1	1
Ptcra	ENSMUSG00000036858	Ptcra	0.0192182	0.233739	1	1	1	1
Celf6	ENSMUSG00000032297	Celf6	0.0192477	0.23395	1	1	1	1
Atg4c	ENSMUSG00000028550	Atg4c	0.0192826	0.234227	0.0397073	-25.1843	1	25.1843
Rnf19b	ENSMUSG00000028793	Rnf19b	0.0192999	0.234291	1.04089	1.04089	33.4793	32.1641
Gm45605	ENSMUSG00000109829	Gm45605	0.0193263	0.234307	1	1	1	1
Vps9d1	ENSMUSG00000001062	Vps9d1	0.0193639	0.234307	0.905541	-1.10431	38.8851	42.9413
Fus	ENSMUSG00000030795	Fus	0.0193684	0.234307	0.847807	-1.17951	65.8342	77.6523
Wdr93	ENSMUSG00000039099	Wdr93	0.0193876	0.234307	1	1	1	1
Liph	ENSMUSG00000044626	Liph	0.0193876	0.234307	1	1	1	1
Gm36787	ENSMUSG00000117739	Gm36787	0.0193876	0.234307	1	1	1	1
B3gnt7	ENSMUSG00000079445	B3gnt7	0.0193876	0.234307	1	1	1	1
Gm35339	ENSMUSG00000109179	Gm35339	0.0193983	0.234307	1	1	1	1
Pde3b	ENSMUSG00000030671	Pde3b	0.0194796	0.234765	1	1	1	1
Crcp	ENSMUSG00000025532	Crcp	0.0194893	0.234765	0.843485	-1.18556	24.1879	28.6762
Thsd1	ENSMUSG00000031480	Thsd1	0.0194968	0.234765	1	1	1	1
Cstb	ENSMUSG00000005054	Cstb	0.0195042	0.234765	0.885244	-1.12963	73.6783	83.2293
Pde4b	ENSMUSG00000028525	Pde4b	0.0195067	0.234765	0.833051	-1.20041	67.3831	80.8871
Ift140	ENSMUSG00000024169	Ift140	0.0195091	0.234765	1	1	1	1
Itga2b	ENSMUSG00000034664	Itga2b	0.0195406	0.234917	1	1	1	1
Gm47113	ENSMUSG00000111465	Gm47113	0.0195582	0.234917	1	1	1	1
Got1l1	ENSMUSG00000039720	Got1l1	0.0195582	0.234917	1	1	1	1
4930524O07Rik	ENSMUSG00000090207	4930524O07Rik	0.0195894	0.235146	1	1	1	1
Zfp593	ENSMUSG00000028840	Zfp593	0.0196078	0.23522	0.0517096	-19.3388	1	19.3388
Gm29695	ENSMUSG00000118219	Gm29695	0.0196478	0.235527	1	1	1	1
Nfasc	ENSMUSG00000026442	Nfasc	0.0196577	0.235527	0.91858	-1.08864	72.1558	78.5514
Ccrl2	ENSMUSG00000043953	Ccrl2	0.0197027	0.235826	1	1	1	1
Zfp1	ENSMUSG00000055835	Zfp1	0.0197217	0.235826	1	1	1	1
Gm3488	ENSMUSG00000095295	Gm3488	0.0197302	0.235826	1	1	1	1
Ubash3b	ENSMUSG00000032020	Ubash3b	0.0197431	0.235826	0.0505895	-19.7669	1	19.7669
Slc7a11	ENSMUSG00000027737	Slc7a11	0.0197525	0.235826	1	1	1	1
CK137956	ENSMUSG00000028813	CK137956	0.0197559	0.235826	1	1	1	1
Mir124-2hg	ENSMUSG00000100252	Mir124-2hg	0.0198859	0.237114	0.872809	-1.14573	34.2441	39.2343
Gm42596	ENSMUSG00000105482	Gm42596	0.0199034	0.237114	1	1	1	1
1110006O24Rik	ENSMUSG00000107121	1110006O24Rik	0.0199219	0.237114	1	1	1	1
Fam53b	ENSMUSG00000030956	Fam53b	0.0199223	0.237114	25.099	25.099	25.099	1
Hap1	ENSMUSG00000006930	Hap1	0.0199251	0.237114	1	1	1	1
Dhx35	ENSMUSG00000027655	Dhx35	0.0199429	0.23718	1	1	1	1
Ier2	ENSMUSG00000053560	Ier2	0.0199594	0.237189	1	1	1	1
Atp5h	ENSMUSG00000034566	Atp5h	0.0199694	0.237189	0.947471	-1.05544	765.602	808.048
Hmgn3	ENSMUSG00000066456	Hmgn3	0.0199805	0.237189	0.902955	-1.10747	70.9284	78.5514
Baalc	ENSMUSG00000022296	Baalc	0.020024	0.237428	1.05221	1.05221	213.697	203.093
Prrg3	ENSMUSG00000033361	Prrg3	0.0200252	0.237428	23.0553	23.0553	23.0553	1
Lrrtm2	ENSMUSG00000071862	Lrrtm2	0.0200784	0.237726	25.9508	25.9508	25.9508	1
Polr2g	ENSMUSG00000071662	Polr2g	0.020086	0.237726	0.906296	-1.10339	110.804	122.26
Hdac10	ENSMUSG00000062906	Hdac10	0.0200908	0.237726	1	1	1	1
Zfp420	ENSMUSG00000058402	Zfp420	0.0200996	0.237726	1	1	1	1
2310001H17Rik	ENSMUSG00000097354	2310001H17Rik	0.0201658	0.238364	1	1	1	1
Rpl7l1	ENSMUSG00000063888	Rpl7l1	0.0201888	0.238378	0.823575	-1.21422	37.1031	45.0512
Baiap2	ENSMUSG00000025372	Baiap2	0.0201917	0.238378	1.0376	1.0376	153.263	147.71
Srek1	ENSMUSG00000032621	Srek1	0.0202184	0.238412	0.360437	-2.77441	10.0406	27.8567
Syt3	ENSMUSG00000030731	Syt3	0.0202243	0.238412	0.836685	-1.19519	26.9608	32.2233
Gm32856	ENSMUSG00000110605	Gm32856	0.0202365	0.238412	1	1	1	1
Pde8b	ENSMUSG00000021684	Pde8b	0.0202439	0.238412	0.914448	-1.09356	59.9913	65.6039
Psmd3	ENSMUSG00000017221	Psmd3	0.0202853	0.23873	0.912481	-1.09591	86.3801	94.6651
P4ha1	ENSMUSG00000019916	P4ha1	0.0202956	0.23873	1	1	1	1
Slc35f1	ENSMUSG00000038602	Slc35f1	0.020335	0.239044	1	1	1	1
Foxp4	ENSMUSG00000023991	Foxp4	0.0203471	0.239044	1	1	1	1
Ube2d1	ENSMUSG00000019927	Ube2d1	0.0203702	0.239171	0.820896	-1.21818	41.9308	51.0793
Dnajc15	ENSMUSG00000022013	Dnajc15	0.0203924	0.239286	0.897455	-1.11426	108.593	121.001
Mllt1	ENSMUSG00000024212	Mllt1	0.0205019	0.240425	1.10323	1.10323	30.4229	27.5762
Fam43b	ENSMUSG00000078235	Fam43b	0.0205382	0.240705	1.06315	1.06315	30.2179	28.4231
Dysf	ENSMUSG00000033788	Dysf	0.0205557	0.240763	1	1	1	1
Fuom	ENSMUSG00000025466	Fuom	0.0205685	0.240767	0.915929	-1.09179	72.5183	79.1745
Akr1c18	ENSMUSG00000021214	Akr1c18	0.0206052	0.240841	1	1	1	1
Erlec1	ENSMUSG00000020311	Erlec1	0.020606	0.240841	0.82808	-1.20761	25.293	30.5441
Ptpn3	ENSMUSG00000038764	Ptpn3	0.0206122	0.240841	0.830104	-1.20467	35.0901	42.272
Pcdh1	ENSMUSG00000051375	Pcdh1	0.0206629	0.241004	1.12188	1.12188	31.3023	27.9016
Adcyap1	ENSMUSG00000024256	Adcyap1	0.0206677	0.241004	1	1	1	1
Mmp16	ENSMUSG00000028226	Mmp16	0.0206931	0.241004	1	1	1	1
Slc23a2	ENSMUSG00000027340	Slc23a2	0.0206952	0.241004	0.887078	-1.1273	77.2781	87.1153
Chtf8	ENSMUSG00000046691	Chtf8	0.0207041	0.241004	1	1	1	1
Gm33651	ENSMUSG00000104939	Gm33651	0.0207041	0.241004	1	1	1	1
Pcsk7	ENSMUSG00000035382	Pcsk7	0.0207134	0.241004	1	1	1	1
Ctsa	ENSMUSG00000017760	Ctsa	0.0207335	0.241093	0.902051	-1.10859	74.9605	83.1001
Fam81a	ENSMUSG00000032224	Fam81a	0.0207658	0.241323	1.10393	1.10393	82.5844	74.8094
Ddx6	ENSMUSG00000032097	Ddx6	0.0208305	0.241929	1.14471	1.14471	84.8396	74.1146
Marf1	ENSMUSG00000060657	Marf1	0.0208536	0.242052	1.16268	1.16268	57.1201	49.1278
Sparc	ENSMUSG00000018593	Sparc	0.0209276	0.242765	1.16183	1.16183	96.4864	83.0468
Dll1	ENSMUSG00000014773	Dll1	0.0209432	0.2428	1	1	1	1
Fam133b	ENSMUSG00000058503	Fam133b	0.0209756	0.242903	0.0368597	-27.1299	1	27.1299
Hnrnpa1	ENSMUSG00000046434	Hnrnpa1	0.0209898	0.242903	1.09624	1.09624	122.426	111.678
Ndufs1	ENSMUSG00000025968	Ndufs1	0.0209898	0.242903	0.909488	-1.09952	108.18	118.946
Ccdc97	ENSMUSG00000002608	Ccdc97	0.0210305	0.243085	1.27103	1.27103	28.6423	22.5346
Arfgef2	ENSMUSG00000074582	Arfgef2	0.0210306	0.243085	0.809867	-1.23477	25.6641	31.6893
Plscr4	ENSMUSG00000032377	Plscr4	0.0211347	0.244141	1	1	1	1
Ccser2	ENSMUSG00000058690	Ccser2	0.0211549	0.244229	0.775609	-1.28931	26.3944	34.0306
Hpx	ENSMUSG00000030895	Hpx	0.0211767	0.244335	1	1	1	1
Nsd1	ENSMUSG00000021488	Nsd1	0.0211973	0.244344	0.776127	-1.28845	30.5917	39.4159
Grk3	ENSMUSG00000042249	Grk3	0.0212028	0.244344	0.817043	-1.22393	25.7583	31.5263
Fuz	ENSMUSG00000011658	Fuz	0.0212761	0.245043	1	1	1	1
Madd	ENSMUSG00000040687	Madd	0.0213101	0.245218	1.08233	1.08233	136.722	126.322
Gm41760	ENSMUSG00000117992	Gm41760	0.0213262	0.245218	1	1	1	1
Mrc2	ENSMUSG00000020695	Mrc2	0.0213294	0.245218	1	1	1	1
Tagln3	ENSMUSG00000022658	Tagln3	0.0213839	0.245698	0.969652	-1.0313	467.111	481.731
Myt1l	ENSMUSG00000061911	Myt1l	0.0214123	0.245879	1.06523	1.06523	129.34	121.42
Pml	ENSMUSG00000036986	Pml	0.021453	0.246199	1	1	1	1
Nsmf	ENSMUSG00000006476	Nsmf	0.0214669	0.246213	1.01622	1.01622	238.294	234.491
Hnrnpa3	ENSMUSG00000059005	Hnrnpa3	0.0215	0.246447	1.04716	1.04716	225.761	215.592
Shisa2	ENSMUSG00000044461	Shisa2	0.0215154	0.246477	1	1	1	1
Palm3	ENSMUSG00000047986	Palm3	0.0215505	0.246733	1	1	1	1
Eif1b	ENSMUSG00000006941	Eif1b	0.0215979	0.247129	1.07832	1.07832	216.449	200.728
Foxred1	ENSMUSG00000039048	Foxred1	0.0216267	0.247312	1	1	1	1
Trrap	ENSMUSG00000045482	Trrap	0.0216418	0.247339	0.819174	-1.22074	36.9048	45.0512
Kptn	ENSMUSG00000006021	Kptn	0.0216989	0.247845	1	1	1	1
4833439L19Rik	ENSMUSG00000025871	4833439L19Rik	0.0217609	0.24835	1.13999	1.13999	97.1517	85.2218
Fndc5	ENSMUSG00000001334	Fndc5	0.0217689	0.24835	0.934804	-1.06974	110.186	117.871
Tbc1d31	ENSMUSG00000022364	Tbc1d31	0.021821	0.248798	1	1	1	1
Rnaseh2a	ENSMUSG00000052926	Rnaseh2a	0.0218413	0.248882	1	1	1	1
D330023K18Rik	ENSMUSG00000087269	D330023K18Rik	0.0218837	0.249218	1	1	1	1
Dnaaf5	ENSMUSG00000025857	Dnaaf5	0.0219248	0.24954	1	1	1	1
Gm10602	ENSMUSG00000073985	Gm10602	0.0219527	0.249661	1	1	1	1
Actr10	ENSMUSG00000021076	Actr10	0.0219613	0.249661	0.928444	-1.07707	117.618	126.683
Gm49864	ENSMUSG00000117255	Gm49864	0.0220334	0.250334	1	1	1	1
Trdmt1	ENSMUSG00000026723	Trdmt1	0.0220964	0.250654	1	1	1	1
Nrtn	ENSMUSG00000039481	Nrtn	0.0220967	0.250654	1	1	1	1
Matk	ENSMUSG00000004933	Matk	0.0221005	0.250654	0.909021	-1.10008	144.575	159.045
Nptx1	ENSMUSG00000025582	Nptx1	0.0221427	0.250866	1.15417	1.15417	128.15	111.033
Ccdc152	ENSMUSG00000091119	Ccdc152	0.0221525	0.250866	1	1	1	1
Gm13199	ENSMUSG00000056718	Gm13199	0.0221581	0.250866	1	1	1	1
Katnb1	ENSMUSG00000031787	Katnb1	0.0221872	0.251048	0.833576	-1.19965	27.6044	33.1156
Nemf	ENSMUSG00000020982	Nemf	0.0222563	0.251682	0.833957	-1.1991	28.5798	34.2701
Limk2	ENSMUSG00000020451	Limk2	0.0223223	0.252281	1.11611	1.11611	36.8707	33.035
Ppcs	ENSMUSG00000028636	Ppcs	0.0223453	0.252393	1	1	1	1
Pdrg1	ENSMUSG00000027472	Pdrg1	0.0223838	0.25268	0.816435	-1.22484	37.6503	46.1155
Tyrobp	ENSMUSG00000030579	Tyrobp	0.0224103	0.252773	0.857087	-1.16674	38.006	44.3432
Ulk4	ENSMUSG00000040936	Ulk4	0.0224181	0.252773	1	1	1	1
Coa3	ENSMUSG00000017188	Coa3	0.0224493	0.252977	0.925572	-1.08041	206.262	222.848
Tnip2	ENSMUSG00000059866	Tnip2	0.022472	0.253085	1	1	1	1
Mapkapk2	ENSMUSG00000016528	Mapkapk2	0.0225101	0.253366	21.2348	21.2348	21.2348	1
Zcchc7	ENSMUSG00000035649	Zcchc7	0.022541	0.253566	1	1	1	1
Pdcd5	ENSMUSG00000030417	Pdcd5	0.02258	0.253767	0.91823	-1.08905	130.446	142.062
Pdlim7	ENSMUSG00000021493	Pdlim7	0.0225851	0.253767	0.877868	-1.13912	74.8431	85.2555
Tipin	ENSMUSG00000032397	Tipin	0.0226361	0.254193	0.77035	-1.29811	21.2433	27.5762
Atg9a	ENSMUSG00000033124	Atg9a	0.0226511	0.254214	0.912915	-1.09539	84.9631	93.0678
Gsdmd	ENSMUSG00000022575	Gsdmd	0.0227226	0.254868	1	1	1	1
Pard6a	ENSMUSG00000005699	Pard6a	0.0227537	0.254908	0.823231	-1.21473	33.7064	40.9441
Usp30	ENSMUSG00000029592	Usp30	0.0227555	0.254908	0.769539	-1.29948	20.8775	27.1299
Pef1	ENSMUSG00000028779	Pef1	0.0227738	0.254908	0.914557	-1.09343	63.7401	69.6951
Tbca	ENSMUSG00000042043	Tbca	0.022779	0.254908	0.892511	-1.12043	181.732	203.619
Plppr2	ENSMUSG00000040563	Plppr2	0.0228292	0.255323	1.10409	1.10409	80.9519	73.3199
Sptbn4	ENSMUSG00000011751	Sptbn4	0.0228581	0.255497	0.902022	-1.10862	105.354	116.797
Chadl	ENSMUSG00000063765	Chadl	0.0229962	0.256822	1	1	1	1
Praf2	ENSMUSG00000031149	Praf2	0.0230031	0.256822	0.861738	-1.16045	87.3975	101.42
2310011J03Rik	ENSMUSG00000020133	2310011J03Rik	0.0230348	0.257027	0.844821	-1.18368	38.9594	46.1155
Ift46	ENSMUSG00000002031	Ift46	0.0230564	0.257119	0.842513	-1.18692	29.7023	35.2544
Tspan11	ENSMUSG00000030351	Tspan11	0.0230992	0.257426	0.0420603	-23.7754	1	23.7754
Inhbb	ENSMUSG00000037035	Inhbb	0.0231105	0.257426	1	1	1	1
Mkrn1	ENSMUSG00000029922	Mkrn1	0.023129	0.25747	0.916755	-1.0908	113.331	123.622
Mcm9	ENSMUSG00000058298	Mcm9	0.0231411	0.25747	1	1	1	1
Ciart	ENSMUSG00000038550	Ciart	0.0231852	0.257693	1	1	1	1
Mcat	ENSMUSG00000048755	Mcat	0.0231878	0.257693	1	1	1	1
Bbof1	ENSMUSG00000057265	Bbof1	0.0232371	0.258092	1	1	1	1
Stk32c	ENSMUSG00000015981	Stk32c	0.023283	0.258453	1.16664	1.16664	62.2368	53.3471
Ap2b1	ENSMUSG00000035152	Ap2b1	0.0233013	0.258507	1.14105	1.14105	100.356	87.9509
Inip	ENSMUSG00000038544	Inip	0.0233766	0.259195	0.355809	-2.81049	9.81187	27.5762
Hbb-bs	ENSMUSG00000052305	Hbb-bs	0.0234372	0.259493	0.867004	-1.1534	144.949	167.184
Cyp4f13	ENSMUSG00000024055	Cyp4f13	0.0234391	0.259493	1	1	1	1
A330009N23Rik	ENSMUSG00000097915	A330009N23Rik	0.0234438	0.259493	10.3673	10.3673	10.3673	1
Jund	ENSMUSG00000071076	Jund	0.0234829	0.25954	1.12215	1.12215	155.748	138.795
Ntrk3	ENSMUSG00000059146	Ntrk3	0.0234838	0.25954	0.872225	-1.14649	32.5597	37.3295
Pam16	ENSMUSG00000014301	Pam16	0.0234918	0.25954	0.944551	-1.0587	120.472	127.544
Rfc3	ENSMUSG00000033970	Rfc3	0.023524	0.25954	1	1	1	1
Tnks	ENSMUSG00000031529	Tnks	0.0235373	0.25954	0.851661	-1.17418	27.5952	32.4016
Ccdc106	ENSMUSG00000035228	Ccdc106	0.0235389	0.25954	0.046242	-21.6254	1	21.6254
Zfp180	ENSMUSG00000057101	Zfp180	0.0235421	0.25954	1.11148	1.11148	35.0413	31.5267
Rtn4r	ENSMUSG00000043811	Rtn4r	0.0235656	0.259631	1.11571	1.11571	113.181	101.443
Jmy	ENSMUSG00000021690	Jmy	0.0235772	0.259631	0.81116	-1.2328	23.2556	28.6695
Arid1b	ENSMUSG00000069729	Arid1b	0.0236289	0.260053	0.834462	-1.19838	32.8333	39.3467
1700048O20Rik	ENSMUSG00000043773	1700048O20Rik	0.0237052	0.260744	1	1	1	1
Atp11b	ENSMUSG00000037400	Atp11b	0.0237789	0.261406	0.0446363	-22.4033	1	22.4033
Atp2b2	ENSMUSG00000030302	Atp2b2	0.023796	0.261445	0.948245	-1.05458	600.449	633.222
Dhodh	ENSMUSG00000031730	Dhodh	0.0238455	0.261839	1	1	1	1
Hpca	ENSMUSG00000028785	Hpca	0.023887	0.262107	0.933398	-1.07135	449.554	481.631
Copb2	ENSMUSG00000032458	Copb2	0.023897	0.262107	0.838975	-1.19193	51.0656	60.8667
Tmem74b	ENSMUSG00000044364	Tmem74b	0.0239235	0.262137	1	1	1	1
Etfb	ENSMUSG00000004610	Etfb	0.0239429	0.262137	0.846394	-1.18148	58.2508	68.8223
Tmem248	ENSMUSG00000053094	Tmem248	0.023953	0.262137	0.803294	-1.24487	24.7791	30.8469
Gtf2h5	ENSMUSG00000034345	Gtf2h5	0.0239539	0.262137	0.922543	-1.08396	148.029	160.457
Ddt	ENSMUSG00000001666	Ddt	0.0240131	0.262636	0.932113	-1.07283	109.768	117.762
Ap4b1	ENSMUSG00000032952	Ap4b1	0.0240778	0.263194	1	1	1	1
Pgm2l1	ENSMUSG00000030729	Pgm2l1	0.0241247	0.263558	1.09683	1.09683	199.251	181.66
Slc22a21	ENSMUSG00000063652	Slc22a21	0.0241692	0.263889	1	1	1	1
Vcl	ENSMUSG00000021823	Vcl	0.0241846	0.263889	1	1	1	1
Mau2	ENSMUSG00000031858	Mau2	0.0242069	0.263889	0.0391435	-25.547	1	25.547
Tmem147	ENSMUSG00000006315	Tmem147	0.0242135	0.263889	0.93828	-1.06578	152.386	162.41
Atp11a	ENSMUSG00000031441	Atp11a	0.0242376	0.263889	1	1	1	1
Capn11	ENSMUSG00000058626	Capn11	0.0242429	0.263889	1	1	1	1
Tmem198	ENSMUSG00000051703	Tmem198	0.0242506	0.263889	1.17649	1.17649	63.4769	53.9544
Gpr3	ENSMUSG00000049649	Gpr3	0.0242825	0.264088	1	1	1	1
Exosc2	ENSMUSG00000039356	Exosc2	0.0243267	0.264419	1	1	1	1
Dmpk	ENSMUSG00000030409	Dmpk	0.0243668	0.264707	1	1	1	1
Caap1	ENSMUSG00000028578	Caap1	0.0243867	0.264763	1	1	1	1
Grip1	ENSMUSG00000034813	Grip1	0.0244091	0.264763	1	1	1	1
Gm26782	ENSMUSG00000097431	Gm26782	0.0244131	0.264763	0.0394722	-25.3343	1	25.3343
Bmp2	ENSMUSG00000027358	Bmp2	0.024434	0.264787	1	1	1	1
0610009L18Rik	ENSMUSG00000043644	0610009L18Rik	0.0244427	0.264787	1	1	1	1
Taz	ENSMUSG00000009995	Taz	0.0245171	0.265444	0.815986	-1.22551	23.664	29.0005
Bri3bp	ENSMUSG00000037905	Bri3bp	0.0245625	0.265744	0.884003	-1.13122	81.8412	92.5802
Serpinf1	ENSMUSG00000000753	Serpinf1	0.0245723	0.265744	1	1	1	1
Plxna4	ENSMUSG00000029765	Plxna4	0.0245932	0.265821	0.858513	-1.16481	26.8199	31.24
2310074N15Rik	ENSMUSG00000105858	2310074N15Rik	0.0246124	0.26588	1	1	1	1
Emid1	ENSMUSG00000034164	Emid1	0.0247079	0.266762	1	1	1	1
Vps54	ENSMUSG00000020128	Vps54	0.0247646	0.267186	1	1	1	1
Scp2	ENSMUSG00000028603	Scp2	0.0247748	0.267186	0.93539	-1.06907	151.008	161.439
Etaa1	ENSMUSG00000016984	Etaa1	0.0248079	0.267319	1	1	1	1
Gm5617	ENSMUSG00000042293	Gm5617	0.0248147	0.267319	1	1	1	1
Stxbp2	ENSMUSG00000004626	Stxbp2	0.024842	0.267463	1	1	1	1
Gm16754	ENSMUSG00000097439	Gm16754	0.0248931	0.267625	1	1	1	1
Snrnp27	ENSMUSG00000001158	Snrnp27	0.0248978	0.267625	0.896432	-1.11553	70.6152	78.7736
Atp6v0e2	ENSMUSG00000039347	Atp6v0e2	0.0248986	0.267625	0.948526	-1.05427	331.033	348.997
Sh2d4b	ENSMUSG00000037833	Sh2d4b	0.024915	0.267653	1	1	1	1
Abca3	ENSMUSG00000024130	Abca3	0.0249397	0.267769	0.907366	-1.10209	57.1595	62.995
Cdkn2d	ENSMUSG00000096472	Cdkn2d	0.0250667	0.268908	0.91258	-1.09579	82.9192	90.8624
Fam220a	ENSMUSG00000083012,ENSMUSG00000118332	Fam220a	0.0250736	0.268908	1	1	1	1
Vps13c	ENSMUSG00000035284	Vps13c	0.0250986	0.269027	0.0426156	-23.4656	1	23.4656
Lrp8os3	ENSMUSG00000087200	Lrp8os3	0.0251407	0.269279	1	1	1	1
Rps6ka3	ENSMUSG00000031309	Rps6ka3	0.025175	0.269279	25.6296	25.6296	25.6296	1
Mybpc1	ENSMUSG00000020061	Mybpc1	0.0251909	0.269279	1	1	1	1
Tmcc2	ENSMUSG00000042066	Tmcc2	0.0251953	0.269279	1.09982	1.09982	86.0724	78.2605
C130036L24Rik	ENSMUSG00000073627	C130036L24Rik	0.0251979	0.269279	1	1	1	1
A230059L01Rik	ENSMUSG00000087627	A230059L01Rik	0.0252172	0.269279	1	1	1	1
Suz12	ENSMUSG00000017548	Suz12	0.0252197	0.269279	1	1	1	1
Pdia3	ENSMUSG00000027248	Pdia3	0.0252609	0.269502	1.08702	1.08702	105.357	96.9222
Ncl	ENSMUSG00000026234	Ncl	0.0252969	0.269502	1.0739	1.0739	160.477	149.433
4930517E14Rik	ENSMUSG00000111246	4930517E14Rik	0.0253005	0.269502	1	1	1	1
Mpp2	ENSMUSG00000017314	Mpp2	0.0253155	0.269502	1.13901	1.13901	37.2052	32.6644
Tomm20	ENSMUSG00000093904	Tomm20	0.0253269	0.269502	0.913047	-1.09523	245.217	268.57
Zscan21	ENSMUSG00000037017	Zscan21	0.0253301	0.269502	1	1	1	1
Sipa1l1	ENSMUSG00000042700	Sipa1l1	0.0253382	0.269502	1.04318	1.04318	103.471	99.188
P2rx4	ENSMUSG00000029470	P2rx4	0.025392	0.269839	0.0494855	-20.2079	1	20.2079
Col8a2	ENSMUSG00000056174	Col8a2	0.0253977	0.269839	1	1	1	1
Acp1	ENSMUSG00000044573	Acp1	0.025433	0.270065	0.929952	-1.07532	87.5291	94.1222
Hic2	ENSMUSG00000050240	Hic2	0.0254626	0.270231	1	1	1	1
C030014I23Rik	ENSMUSG00000060380	C030014I23Rik	0.0254913	0.270386	1	1	1	1
Ttc26	ENSMUSG00000056832	Ttc26	0.0255342	0.270694	1	1	1	1
Fdx2	ENSMUSG00000079677	Fdx2	0.0256683	0.271966	1.08879	1.08879	135.898	124.816
Sytl1	ENSMUSG00000028860	Sytl1	0.0256854	0.271998	1	1	1	1
Gabarapl1	ENSMUSG00000030161	Gabarapl1	0.0257519	0.272553	0.971441	-1.0294	501.687	516.436
Sprn	ENSMUSG00000045733	Sprn	0.0257685	0.272579	0.911445	-1.09716	86.3281	94.7156
Sc5d	ENSMUSG00000032018	Sc5d	0.025967	0.274447	0.847881	-1.17941	32.0141	37.7577
Epdr1	ENSMUSG00000002808	Epdr1	0.0259787	0.274447	0.906795	-1.10278	130.629	144.056
Gipr	ENSMUSG00000030406	Gipr	0.0259876	0.274447	1	1	1	1
Mphosph6	ENSMUSG00000031843	Mphosph6	0.0260334	0.27478	1	1	1	1
Bcl2l1	ENSMUSG00000007659	Bcl2l1	0.0260819	0.275073	1.15737	1.15737	60.5926	52.3536
Thada	ENSMUSG00000024251	Thada	0.0260967	0.275073	1	1	1	1
Fam129b	ENSMUSG00000026796	Fam129b	0.0261039	0.275073	1	1	1	1
Gm32817	ENSMUSG00000109857	Gm32817	0.0261439	0.275344	1	1	1	1
Rasa2	ENSMUSG00000032413	Rasa2	0.026195	0.275479	1	1	1	1
Mansc1	ENSMUSG00000032718	Mansc1	0.0261983	0.275479	1	1	1	1
Cables2	ENSMUSG00000038990	Cables2	0.0261995	0.275479	0.0398153	-25.1159	1	25.1159
Gabra1	ENSMUSG00000010803	Gabra1	0.0263215	0.276612	0.946303	-1.05674	568.058	600.292
Abcg1	ENSMUSG00000024030	Abcg1	0.0263388	0.276643	0.830446	-1.20417	32.0141	38.5505
Spred3	ENSMUSG00000037239	Spred3	0.0263745	0.276804	1	1	1	1
Pip4k2b	ENSMUSG00000018547	Pip4k2b	0.0263899	0.276804	1.13125	1.13125	57.8779	51.1626
Zfp319	ENSMUSG00000046556	Zfp319	0.0263982	0.276804	1	1	1	1
Tceal3	ENSMUSG00000044550	Tceal3	0.0264113	0.276804	0.891438	-1.12178	112.216	125.882
Cds1	ENSMUSG00000029330	Cds1	0.0265339	0.277937	0.897012	-1.11481	90.975	101.42
Acrbp	ENSMUSG00000072770	Acrbp	0.0266817	0.279334	1	1	1	1
Flad1	ENSMUSG00000042642	Flad1	0.0267017	0.279378	1	1	1	1
Naglu	ENSMUSG00000001751	Naglu	0.0267148	0.279378	1	1	1	1
Sin3b	ENSMUSG00000031622	Sin3b	0.0267691	0.279794	0.804414	-1.24314	43.8241	54.4795
Gpr68	ENSMUSG00000047415	Gpr68	0.0267899	0.27986	1	1	1	1
Sh2d5	ENSMUSG00000045349	Sh2d5	0.0268153	0.279967	0.847997	-1.17925	43.1354	50.8674
Mcmbp	ENSMUSG00000048170	Mcmbp	0.0268291	0.279967	1	1	1	1
Spast	ENSMUSG00000024068	Spast	0.0268905	0.280457	1.07209	1.07209	32.4645	30.2814
Vapa	ENSMUSG00000024091	Vapa	0.0270209	0.281664	1.10806	1.10806	192.399	173.635
Tppp3	ENSMUSG00000014846	Tppp3	0.0270634	0.281685	0.0458332	-21.8182	1	21.8182
Calm2	ENSMUSG00000036438	Calm2	0.027064	0.281685	0.977582	-1.02293	2379.34	2433.9
Ppp1r12a	ENSMUSG00000019907	Ppp1r12a	0.0270697	0.281685	1.2418	1.2418	53.5351	43.1109
Sestd1	ENSMUSG00000042272	Sestd1	0.0270812	0.281685	0.834059	-1.19896	26.056	31.24
Socs1	ENSMUSG00000038037	Socs1	0.0271113	0.281847	1	1	1	1
Ptpn4	ENSMUSG00000026384	Ptpn4	0.0271599	0.282176	1.20962	1.20962	81.2497	67.1698
Sidt1	ENSMUSG00000022696	Sidt1	0.0271721	0.282176	0.793392	-1.26041	36.9048	46.5152
Irak1bp1	ENSMUSG00000032251	Irak1bp1	0.0272101	0.282418	0.859393	-1.16361	34.1565	39.7449
Lsm5	ENSMUSG00000091625	Lsm5	0.027347	0.283686	0.851726	-1.17409	29.8184	35.0094
4930447C04Rik	ENSMUSG00000021098	4930447C04Rik	0.0273854	0.283932	1	1	1	1
Dtd2	ENSMUSG00000020956	Dtd2	0.0275125	0.285088	1	1	1	1
Zfp697	ENSMUSG00000050064	Zfp697	0.0275263	0.285088	1	1	1	1
1810024B03Rik	ENSMUSG00000044145	1810024B03Rik	0.0275479	0.285158	1	1	1	1
Pdgfrb	ENSMUSG00000024620	Pdgfrb	0.0276026	0.285572	1	1	1	1
Arhgef10	ENSMUSG00000071176	Arhgef10	0.027641	0.285815	1	1	1	1
Tpm4	ENSMUSG00000031799	Tpm4	0.0276862	0.28605	1	1	1	1
Ssr4	ENSMUSG00000002014	Ssr4	0.0276932	0.28605	0.915121	-1.09275	104.262	113.932
2210016L21Rik	ENSMUSG00000029559	2210016L21Rik	0.0277574	0.286182	0.935662	-1.06876	143.309	153.163
Eepd1	ENSMUSG00000036611	Eepd1	0.0277618	0.286182	1	1	1	1
Gnas	ENSMUSG00000027523	Gnas	0.0277622	0.286182	1.03316	1.03316	1628.96	1576.67
Creg2	ENSMUSG00000050967	Creg2	0.0277653	0.286182	0.811665	-1.23204	27.3245	33.6648
Dab2	ENSMUSG00000022150	Dab2	0.0278	0.286387	1	1	1	1
Tst	ENSMUSG00000044986	Tst	0.0279239	0.287511	1.13838	1.13838	30.8364	27.088
Srd5a3	ENSMUSG00000029233	Srd5a3	0.0279415	0.287538	1	1	1	1
Stub1	ENSMUSG00000039615	Stub1	0.0279992	0.287782	1.11345	1.11345	120.625	108.334
Nxt1	ENSMUSG00000036992	Nxt1	0.0280065	0.287782	1	1	1	1
Dnajc10	ENSMUSG00000027006	Dnajc10	0.0280098	0.287782	0.827597	-1.20832	32.5073	39.2792
Spg20	ENSMUSG00000036580	Spg20	0.0280586	0.28813	1	1	1	1
Snx5	ENSMUSG00000027423	Snx5	0.028074	0.288135	1.09844	1.09844	89.2148	81.2193
Tmem246	ENSMUSG00000039611	Tmem246	0.028095	0.288197	0.94207	-1.06149	69.1845	73.4388
Spin1	ENSMUSG00000021395	Spin1	0.0281312	0.288416	0.871754	-1.14711	127.884	146.697
Ptms	ENSMUSG00000030122	Ptms	0.0281591	0.288548	0.978515	-1.02196	412.417	421.472
S1pr5	ENSMUSG00000045087	S1pr5	0.028188	0.288692	1	1	1	1
Lrrc40	ENSMUSG00000063052	Lrrc40	0.0282973	0.289658	1	1	1	1
Calm1	ENSMUSG00000001175	Calm1	0.0283488	0.290031	1.0306	1.0306	2989.27	2900.52
Mpped2	ENSMUSG00000016386	Mpped2	0.0283683	0.290077	0.0448029	-22.32	1	22.32
C2cd4b	ENSMUSG00000091956	C2cd4b	0.0284042	0.290219	1	1	1	1
Gde1	ENSMUSG00000033917	Gde1	0.0284122	0.290219	0.961509	-1.04003	324.065	337.038
Acad8	ENSMUSG00000031969	Acad8	0.028473	0.290607	1	1	1	1
Zcchc14	ENSMUSG00000061410	Zcchc14	0.0284803	0.290607	0.0462985	-21.5989	1	21.5989
Vps4a	ENSMUSG00000031913	Vps4a	0.028579	0.291461	0.915722	-1.09203	74.3743	81.2193
Polr3g	ENSMUSG00000035834	Polr3g	0.0286519	0.29205	1	1	1	1
Elp1	ENSMUSG00000028431	Elp1	0.0287304	0.292608	0.860029	-1.16275	34.1355	39.6911
Poglut2	ENSMUSG00000026047	Poglut2	0.028737	0.292608	1	1	1	1
Ap1s3	ENSMUSG00000054702	Ap1s3	0.0287678	0.292634	1	1	1	1
Prpf39	ENSMUSG00000035597	Prpf39	0.0287698	0.292634	1	1	1	1
Pnmal2	ENSMUSG00000070802	Pnmal2	0.0288391	0.293032	1.10047	1.10047	137.192	124.667
Tas1r3	ENSMUSG00000029072	Tas1r3	0.0288683	0.293032	1	1	1	1
Cdhr2	ENSMUSG00000034918	Cdhr2	0.0288683	0.293032	1	1	1	1
Gm14296	ENSMUSG00000074527	Gm14296	0.0288695	0.293032	1	1	1	1
Lipg	ENSMUSG00000053846	Lipg	0.0288849	0.293034	1	1	1	1
Asb4	ENSMUSG00000042607	Asb4	0.0290154	0.293698	1	1	1	1
Tnfaip2	ENSMUSG00000021281	Tnfaip2	0.0290154	0.293698	1	1	1	1
Pde6b	ENSMUSG00000029491	Pde6b	0.0290154	0.293698	1	1	1	1
B830017H08Rik	ENSMUSG00000116652	B830017H08Rik	0.0290222	0.293698	1	1	1	1
Poglut3	ENSMUSG00000034487	Poglut3	0.0290547	0.293698	1	1	1	1
Smu1	ENSMUSG00000028409	Smu1	0.0290701	0.293698	0.896364	-1.11562	38.5018	42.9533
Ganc	ENSMUSG00000062646	Ganc	0.0291293	0.293698	1	1	1	1
Uqcc3	ENSMUSG00000071654	Uqcc3	0.0291596	0.293698	0.912292	-1.09614	60.6763	66.5097
Dnah7c	ENSMUSG00000101337	Dnah7c	0.0291631	0.293698	1	1	1	1
Syce1	ENSMUSG00000025480	Syce1	0.0291631	0.293698	1	1	1	1
Bfsp1	ENSMUSG00000027420	Bfsp1	0.0291631	0.293698	1	1	1	1
4930483P17Rik	ENSMUSG00000116772	4930483P17Rik	0.0291631	0.293698	1	1	1	1
Ribc1	ENSMUSG00000025257	Ribc1	0.0291631	0.293698	1	1	1	1
Gm28370	ENSMUSG00000099478	Gm28370	0.0291631	0.293698	1	1	1	1
Palm	ENSMUSG00000035863	Palm	0.0292069	0.293945	1.10715	1.10715	90.4591	81.7048
Tyw5	ENSMUSG00000048495	Tyw5	0.029218	0.293945	1	1	1	1
Ndufab1	ENSMUSG00000030869	Ndufab1	0.0292703	0.294318	0.962121	-1.03937	306.575	318.645
Sash1	ENSMUSG00000015305	Sash1	0.0293212	0.294661	1	1	1	1
Rrp1	ENSMUSG00000061032	Rrp1	0.0293349	0.294661	0.927672	-1.07797	208.447	224.699
Kansl1	ENSMUSG00000018412	Kansl1	0.0294229	0.29539	0.85927	-1.16378	31.9815	37.2194
Gm13619	ENSMUSG00000052865	Gm13619	0.0294605	0.295599	1	1	1	1
Pag1	ENSMUSG00000027508	Pag1	0.0295065	0.295599	1	1	1	1
Dio2	ENSMUSG00000007682	Dio2	0.0295085	0.295599	1.26525	1.26525	26.6589	21.07
Poldip2	ENSMUSG00000001100	Poldip2	0.0295376	0.295599	0.946423	-1.05661	89.7374	94.8174
Ackr2	ENSMUSG00000044534	Ackr2	0.0295376	0.295599	1	1	1	1
Htr1a	ENSMUSG00000021721	Htr1a	0.0295453	0.295599	1	1	1	1
Med24	ENSMUSG00000017210	Med24	0.0295507	0.295599	0.826426	-1.21003	46.29	56.0123
Rpn1	ENSMUSG00000030062	Rpn1	0.0296085	0.296024	1.10418	1.10418	100.86	91.3438
Rbm11	ENSMUSG00000032940	Rbm11	0.0296996	0.296781	1	1	1	1
Slc39a2	ENSMUSG00000072572	Slc39a2	0.0297405	0.297037	1	1	1	1
Hba-a1	ENSMUSG00000069919	Hba-a1	0.0297944	0.297186	0.759575	-1.31653	46.3332	60.9988
Pqlc3	ENSMUSG00000045679	Pqlc3	0.0297987	0.297186	1	1	1	1
Acta2	ENSMUSG00000035783	Acta2	0.0298242	0.297186	1	1	1	1
Usp27x	ENSMUSG00000046269	Usp27x	0.0298432	0.297186	1	1	1	1
Mrpl54	ENSMUSG00000034932	Mrpl54	0.0298447	0.297186	0.929195	-1.0762	76.6343	82.4739
Ttc30a1	ENSMUSG00000075271	Ttc30a1	0.0298478	0.297186	1	1	1	1
Irak2	ENSMUSG00000060477	Irak2	0.0299537	0.297666	1	1	1	1
Akr1e1	ENSMUSG00000045410	Akr1e1	0.0299614	0.297666	1.2576	1.2576	26.873	21.3685
Vps16	ENSMUSG00000027411	Vps16	0.0299623	0.297666	0.812627	-1.23058	28.1715	34.6672
Myo10	ENSMUSG00000022272	Myo10	0.0299812	0.297666	1	1	1	1
Edn1	ENSMUSG00000021367	Edn1	0.0299855	0.297666	1	1	1	1
Bag3	ENSMUSG00000030847	Bag3	0.0299884	0.297666	1	1	1	1
Cabyr	ENSMUSG00000024430	Cabyr	0.0300051	0.297679	1	1	1	1
Tnfrsf21	ENSMUSG00000023915	Tnfrsf21	0.0300442	0.297914	1.07355	1.07355	34.5932	32.2233
Tmem240	ENSMUSG00000084845	Tmem240	0.0300743	0.29806	0.78915	-1.26719	39.9571	50.6331
Adam10	ENSMUSG00000054693	Adam10	0.0301311	0.298223	0.801981	-1.24691	29.3877	36.6438
Cyth3	ENSMUSG00000018001	Cyth3	0.0301448	0.298223	0.0368677	-27.124	1	27.124
Acbd3	ENSMUSG00000026499	Acbd3	0.0301534	0.298223	1	1	1	1
Myo5c	ENSMUSG00000033590	Myo5c	0.0301644	0.298223	1	1	1	1
Mrc1	ENSMUSG00000026712	Mrc1	0.0301785	0.298223	1	1	1	1
Gpr75	ENSMUSG00000043999	Gpr75	0.0301834	0.298223	1	1	1	1
Sap30bp	ENSMUSG00000020755	Sap30bp	0.0302564	0.298791	0.837	-1.19474	30.9392	36.9644
Rab12	ENSMUSG00000023460	Rab12	0.0302809	0.298881	0.917349	-1.0901	72.3494	78.868
Rpgrip1	ENSMUSG00000057132	Rpgrip1	0.0303233	0.299147	1	1	1	1
Slc45a1	ENSMUSG00000039838	Slc45a1	0.0303572	0.299328	0.873389	-1.14496	35.0449	40.1252
Dennd5a	ENSMUSG00000035901	Dennd5a	0.0304048	0.299439	0.911248	-1.0974	155.866	171.047
AW209491	ENSMUSG00000039182	AW209491	0.0304097	0.299439	0.0506123	-19.758	1	19.758
S1pr3	ENSMUSG00000067586	S1pr3	0.0304681	0.299439	1	1	1	1
Trim54	ENSMUSG00000062077	Trim54	0.0305697	0.299439	1	1	1	1
C5ar1	ENSMUSG00000049130	C5ar1	0.0305697	0.299439	1	1	1	1
Pde6c	ENSMUSG00000024992	Pde6c	0.0305697	0.299439	1	1	1	1
Rd3l	ENSMUSG00000091402	Rd3l	0.0305697	0.299439	1	1	1	1
Cryga	ENSMUSG00000044429	Cryga	0.0305697	0.299439	1	1	1	1
Btla	ENSMUSG00000052013	Btla	0.0305697	0.299439	1	1	1	1
Drc7	ENSMUSG00000031786	Drc7	0.0305697	0.299439	1	1	1	1
Slc5a7	ENSMUSG00000023945	Slc5a7	0.0305697	0.299439	1	1	1	1
Creb3l4	ENSMUSG00000027938	Creb3l4	0.0305697	0.299439	1	1	1	1
A830009L08Rik	ENSMUSG00000097182	A830009L08Rik	0.030581	0.299439	1	1	1	1
Sytl2	ENSMUSG00000030616	Sytl2	0.0305958	0.299439	0.880735	-1.13542	63.8779	72.5279
Sirt1	ENSMUSG00000020063	Sirt1	0.0306008	0.299439	1	1	1	1
Fzd6	ENSMUSG00000022297	Fzd6	0.0306919	0.300178	1	1	1	1
Gga1	ENSMUSG00000033128	Gga1	0.0307426	0.300522	1.11902	1.11902	44.107	39.4159
Sesn2	ENSMUSG00000028893	Sesn2	0.0307704	0.300642	1	1	1	1
Jcad	ENSMUSG00000033960	Jcad	0.0307867	0.300649	1.09991	1.09991	37.1273	33.7548
Frrs1l	ENSMUSG00000045589	Frrs1l	0.0308367	0.300985	1.08977	1.08977	231.503	212.434
B230369F24Rik	ENSMUSG00000086350	B230369F24Rik	0.0310298	0.302644	1	1	1	1
Sdk2	ENSMUSG00000041592	Sdk2	0.0310443	0.302644	1	1	1	1
Atp6v1d	ENSMUSG00000021114	Atp6v1d	0.0310536	0.302644	0.958922	-1.04284	306.676	319.813
Rcan2	ENSMUSG00000039601	Rcan2	0.0310757	0.302706	0.918979	-1.08816	244.657	266.227
Syn1	ENSMUSG00000037217	Syn1	0.0310994	0.302785	1.0537	1.0537	444.366	421.72
Tmem38a	ENSMUSG00000031791	Tmem38a	0.0311736	0.303245	0.874057	-1.14409	83.682	95.7398
Prrt4	ENSMUSG00000079654	Prrt4	0.0311781	0.303245	1	1	1	1
Scd3	ENSMUSG00000025202	Scd3	0.0311972	0.303278	1	1	1	1
Larp1	ENSMUSG00000037331	Larp1	0.0312308	0.303453	1.20044	1.20044	46.2361	38.5161
Col18a1	ENSMUSG00000001435	Col18a1	0.0312572	0.303542	1	1	1	1
Adcy1	ENSMUSG00000020431	Adcy1	0.0312715	0.303542	1.04134	1.04134	298.582	286.728
Rnf150	ENSMUSG00000047747	Rnf150	0.0312954	0.303622	0.0466484	-21.4369	1	21.4369
Gm34304	ENSMUSG00000112763	Gm34304	0.0313504	0.303944	1	1	1	1
Klf2	ENSMUSG00000055148	Klf2	0.0313607	0.303944	1	1	1	1
Rps5	ENSMUSG00000012848	Rps5	0.0313982	0.303944	0.947697	-1.05519	556.666	587.388
Hsdl1	ENSMUSG00000034189	Hsdl1	0.0314046	0.303944	0.847702	-1.17966	25.4654	30.0405
Zfp14	ENSMUSG00000053985	Zfp14	0.0314072	0.303944	1	1	1	1
Nsmce1	ENSMUSG00000030750	Nsmce1	0.0314242	0.303956	1	1	1	1
Cp	ENSMUSG00000003617	Cp	0.0315899	0.304742	1	1	1	1
[truncated: 17,327 more rows]

## Sheet: L5
Gene ID	Ensembl ID	Gene name	P-value (SD vs. NSD)	FDR step up (SD vs. NSD)	Ratio (SD vs. NSD)	Fold change (SD vs. NSD)	Median(SD) (SD vs. NSD)	Median(NSD) (SD vs. NSD)
Arc	ENSMUSG00000022602	Arc	5.85722e-73	1.13197e-68	69.3881	69.3881	69.3881	1
Gm42418	ENSMUSG00000098178	.	7.74004e-66	7.4792e-62	2.58515	2.58515	967.094	374.096
Egr1	ENSMUSG00000038418	Egr1	5.62149e-51	3.29239e-47	2.10356	2.10356	198.301	94.269
Rpl41	ENSMUSG00000093674	Rpl41	6.81442e-51	3.29239e-47	0.806805	-1.23946	1795.02	2224.85
Rpl21	ENSMUSG00000041453	Rpl21	2.12609e-42	8.21776e-39	0.830146	-1.20461	1484.29	1787.98
Fau	ENSMUSG00000038274	Fau	6.68883e-42	2.15447e-38	0.81695	-1.22407	1221.25	1494.9
mt-Atp6	ENSMUSG00000064357	mt-Atp6	1.02564e-40	2.83166e-37	1.18197	1.18197	26715.8	22602.9
mt-Atp8	ENSMUSG00000064356	mt-Atp8	6.55119e-40	1.5826e-36	1.50962	1.50962	360.65	238.901
Fos	ENSMUSG00000021250	Fos	1.13191e-39	2.43058e-36	25.2596	25.2596	25.2596	1
Selenow	ENSMUSG00000041571	Selenow	2.64913e-37	5.11971e-34	0.81419	-1.22821	1572.41	1931.25
Nr4a1	ENSMUSG00000023034	Nr4a1	2.14459e-36	3.76784e-33	2.21317	2.21317	70.3901	31.8052
Rps20	ENSMUSG00000028234	Rps20	2.18112e-35	3.51269e-32	0.823511	-1.21431	907.273	1101.71
Homer1	ENSMUSG00000007617	Homer1	5.34573e-34	7.94704e-31	1.6556	1.6556	172.987	104.486
mt-Nd3	ENSMUSG00000064360	mt-Nd3	1.80163e-33	2.48702e-30	1.23108	1.23108	3332.09	2706.64
Vgf	ENSMUSG00000037428	Vgf	3.2348e-32	4.16772e-29	1.48861	1.48861	217.98	146.432
Malat1	ENSMUSG00000092341	Malat1	1.31314e-30	1.58611e-27	1.59382	1.59382	159.211	99.8927
Eef1a1	ENSMUSG00000037742	Eef1a1	8.27264e-29	9.40453e-26	0.873278	-1.14511	1293.15	1480.8
Bhlhe40	ENSMUSG00000030103	Bhlhe40	1.01127e-28	1.08576e-25	1.92693	1.92693	91.8935	47.6892
Rps24	ENSMUSG00000025290	Rps24	1.75505e-28	1.78516e-25	0.828563	-1.20691	1423.41	1717.93
Rps27a	ENSMUSG00000020460	Rps27a	4.94794e-28	4.78119e-25	0.840872	-1.18924	1145.28	1362.01
Rpl37	ENSMUSG00000041841	Rpl37	1.40971e-26	1.29734e-23	0.801528	-1.24762	1583.35	1975.41
Rpl11	ENSMUSG00000059291	Rpl11	6.77042e-26	5.94751e-23	0.844013	-1.18482	823.541	975.745
Rps15a	ENSMUSG00000008683	Rps15a	2.8172e-25	2.36718e-22	0.845353	-1.18294	657.755	778.083
Pebp1	ENSMUSG00000032959	Pebp1	2.94856e-25	2.37433e-22	0.83387	-1.19923	588.169	705.349
Lars2	ENSMUSG00000035202	Lars2	3.59067e-25	2.77573e-22	1.9951	1.9951	68.0135	34.0902
Rpl13	ENSMUSG00000000740	Rpl13	1.9022e-24	1.41392e-21	0.879398	-1.13714	1451.25	1650.27
Fth1	ENSMUSG00000024661	Fth1	9.93933e-23	7.03854e-20	0.900559	-1.11042	4639.25	5151.52
Tmsb10	ENSMUSG00000079523	Tmsb10	1.01976e-22	7.03854e-20	0.759173	-1.31722	887.349	1168.84
Pfdn5	ENSMUSG00000001289	Pfdn5	2.48829e-22	1.65823e-19	0.83942	-1.1913	560.186	667.349
Rpl32	ENSMUSG00000057841	Rpl32	4.59622e-22	2.96089e-19	0.873707	-1.14455	953.159	1090.94
Ndufa4	ENSMUSG00000029632	Ndufa4	1.54459e-21	9.62929e-19	0.87158	-1.14734	1856.5	2130.04
Rpl36	ENSMUSG00000057863	Rpl36	1.93279e-21	1.16729e-18	0.844765	-1.18376	801.712	949.036
Ier5	ENSMUSG00000056708	Ier5	2.32238e-21	1.36007e-18	1.41927	1.41927	156.818	110.492
Atp1a3	ENSMUSG00000040907	Atp1a3	2.70272e-21	1.53626e-18	1.22854	1.22854	538.19	438.074
Egr4	ENSMUSG00000071341	Egr4	4.55789e-21	2.51673e-18	41.3782	41.3782	41.3782	1
Rps7	ENSMUSG00000061477	Rps7	6.51868e-21	3.49945e-18	0.849572	-1.17706	919.599	1082.43
Nefl	ENSMUSG00000022055	Nefl	8.41001e-21	4.39275e-18	1.26215	1.26215	460.886	365.159
Cacng2	ENSMUSG00000019146	Cacng2	1.27366e-20	6.47754e-18	1.72158	1.72158	43.963	25.5364
Atp1a2	ENSMUSG00000007097	Atp1a2	2.0325e-19	9.9704e-17	1.29563	1.29563	454.385	350.706
Rps3a1	ENSMUSG00000028081	Rps3a1	2.06362e-19	9.9704e-17	0.866521	-1.15404	835.164	963.813
mt-Co1	ENSMUSG00000064351	mt-Co1	3.28797e-19	1.54983e-16	1.11694	1.11694	36419.4	32606.5
Rpl38	ENSMUSG00000057322	Rpl38	1.55655e-18	7.16237e-16	0.859525	-1.16343	1752.33	2038.72
Atp5e	ENSMUSG00000016252	Atp5e	1.67611e-18	7.53312e-16	0.868427	-1.15151	962.222	1108.01
Rps4x	ENSMUSG00000031320	Rps4x	1.94144e-18	8.52734e-16	0.86007	-1.1627	610.322	709.619
Rps2	ENSMUSG00000044533	Rps2	2.20093e-18	9.45227e-16	0.860507	-1.16211	649.681	754.997
Cfl1	ENSMUSG00000056201	Cfl1	2.26679e-18	9.52345e-16	0.853068	-1.17224	874.13	1024.69
mt-Co2	ENSMUSG00000064354	mt-Co2	2.9735e-18	1.22268e-15	1.12372	1.12372	21032.3	18716.7
Rpl9	ENSMUSG00000047215	Rpl9	5.52378e-18	2.22401e-15	0.86823	-1.15177	1098.01	1264.66
Rpl35a	ENSMUSG00000060636	Rpl35a	8.97901e-18	3.54139e-15	0.853986	-1.17098	1172.57	1373.05
Kif5a	ENSMUSG00000074657	Kif5a	1.38582e-17	5.35646e-15	1.17012	1.17012	614.774	525.394
Ndufb8	ENSMUSG00000025204	Ndufb8	1.52895e-17	5.79381e-15	0.820183	-1.21924	398.797	486.229
Rpl23a	ENSMUSG00000058546	Rpl23a	1.57355e-17	5.84816e-15	1.14906	1.14906	666.898	580.388
Mical2	ENSMUSG00000038244	Mical2	2.4645e-17	8.9866e-15	1.32504	1.32504	149.684	112.966
Rpl24	ENSMUSG00000098274	Rpl24	3.03955e-17	1.08782e-14	0.888624	-1.12534	856.442	963.785
Ube2m	ENSMUSG00000005575	Ube2m	3.18197e-17	1.11809e-14	0.754181	-1.32594	170.602	226.208
Cplx1	ENSMUSG00000033615	Cplx1	3.27423e-17	1.12996e-14	1.31301	1.31301	863.494	657.646
Trib1	ENSMUSG00000032501	Trib1	5.80964e-17	1.96977e-14	19.689	19.689	19.689	1
Ensa	ENSMUSG00000038619	Ensa	1.48068e-16	4.93371e-14	0.819066	-1.2209	275.033	335.789
Cox6c	ENSMUSG00000014313	Cox6c	2.99498e-16	9.81033e-14	0.902271	-1.10831	2177.43	2413.28
Rps21	ENSMUSG00000039001	Rps21	3.55548e-16	1.14522e-13	0.8433	-1.18582	1997.94	2369.19
Cops9	ENSMUSG00000073616	Cops9	6.04279e-16	1.91447e-13	0.860802	-1.16171	498.948	579.631
Ttr	ENSMUSG00000061808	Ttr	8.2535e-16	2.5727e-13	0.527788	-1.8947	86.6601	164.195
Rapgef4	ENSMUSG00000049044	Rapgef4	9.84824e-16	3.02107e-13	1.2844	1.2844	230.512	179.47
Fam107a	ENSMUSG00000021750	Fam107a	1.00329e-15	3.02962e-13	1.3187	1.3187	180.118	136.587
Galnt9	ENSMUSG00000033316	Galnt9	1.05954e-15	3.15026e-13	1.33917	1.33917	143.813	107.39
Mt3	ENSMUSG00000031760	Mt3	1.12122e-15	3.28313e-13	0.891147	-1.12215	1603.86	1799.77
Npas4	ENSMUSG00000045903	Npas4	1.5795e-15	4.55604e-13	1	1	1	1
Atp5j2	ENSMUSG00000038690	Atp5j2	1.83044e-15	5.20223e-13	0.885794	-1.12893	891.163	1006.06
Nap1l5	ENSMUSG00000055430	Nap1l5	1.93438e-15	5.41795e-13	1.16175	1.16175	582.641	501.52
Egr3	ENSMUSG00000033730	Egr3	6.13477e-15	1.69372e-12	1.41467	1.41467	119.391	84.3944
Rpl30	ENSMUSG00000058600	Rpl30	7.08794e-15	1.92932e-12	0.865564	-1.15532	854.692	987.44
Uqcr11	ENSMUSG00000020163	Uqcr11	8.77205e-15	2.35457e-12	0.900262	-1.11079	831.871	924.032
Purb	ENSMUSG00000094483	Purb	1.18693e-14	3.14228e-12	1.20538	1.20538	297.054	246.44
R3hdm2	ENSMUSG00000025404	R3hdm2	1.7526e-14	4.57713e-12	1.268	1.268	135.45	106.822
Gng13	ENSMUSG00000025739	Gng13	1.79875e-14	4.62386e-12	0.847173	-1.1804	300.341	354.522
Rpl4	ENSMUSG00000032399	Rpl4	1.81835e-14	4.62386e-12	0.890374	-1.12312	831.926	934.356
Lynx1	ENSMUSG00000022594	Lynx1	2.56623e-14	6.36919e-12	1.29173	1.29173	176.337	136.512
Rpl34	ENSMUSG00000062006	Rpl34	2.57061e-14	6.36919e-12	0.850925	-1.17519	913.805	1073.9
mt-Nd1	ENSMUSG00000064341	mt-Nd1	3.39699e-14	8.31016e-12	1.10388	1.10388	11728.4	10624.8
Fmnl1	ENSMUSG00000055805	Fmnl1	3.48761e-14	8.4252e-12	1.50969	1.50969	71.2122	47.1701
Bex2	ENSMUSG00000042750	Bex2	3.95338e-14	9.43247e-12	0.886462	-1.12808	626.149	706.347
Rps10	ENSMUSG00000052146	Rps10	7.13856e-14	1.68102e-11	0.886525	-1.128	802.04	904.701
Rpl6	ENSMUSG00000029614	Rpl6	7.21953e-14	1.68102e-11	0.902676	-1.10782	667.18	739.113
Dynll1	ENSMUSG00000009013	Dynll1	9.88847e-14	2.27505e-11	0.844806	-1.1837	977.502	1157.07
Atp5b	ENSMUSG00000025393	Atp5b	1.0952e-13	2.49011e-11	1.11075	1.11075	1436.46	1293.23
Brsk1	ENSMUSG00000035390	Brsk1	1.2219e-13	2.74588e-11	1.32893	1.32893	111.61	83.985
Srp9	ENSMUSG00000026511	Srp9	1.59448e-13	3.54195e-11	0.81706	-1.2239	156.526	191.572
Atp2a2	ENSMUSG00000029467	Atp2a2	1.66456e-13	3.6556e-11	1.12133	1.12133	734.566	655.087
Tomm22	ENSMUSG00000022427	Tomm22	2.32715e-13	5.05331e-11	0.778714	-1.28417	110.957	142.487
Cirbp	ENSMUSG00000045193	Cirbp	2.45337e-13	5.2682e-11	0.708049	-1.41233	47.0027	66.3835
Arf3	ENSMUSG00000051853	Arf3	2.66514e-13	5.66005e-11	0.861945	-1.16017	444.451	515.638
S1pr1	ENSMUSG00000045092	S1pr1	2.92294e-13	6.14008e-11	1.38651	1.38651	76.2251	54.9762
Dnajb5	ENSMUSG00000036052	Dnajb5	4.03638e-13	8.38785e-11	1.63004	1.63004	62.6417	38.4295
Gng3	ENSMUSG00000071658	Gng3	4.30014e-13	8.8409e-11	0.889757	-1.1239	520.625	585.132
Pdp1	ENSMUSG00000049225	Pdp1	4.3634e-13	8.87653e-11	1.32935	1.32935	103.13	77.5794
Dusp5	ENSMUSG00000034765	Dusp5	4.57866e-13	9.21741e-11	17.3486	17.3486	17.3486	1
Klf9	ENSMUSG00000033863	Klf9	6.09725e-13	1.2148e-10	1.26106	1.26106	149.604	118.634
Nenf	ENSMUSG00000037499	Nenf	6.74791e-13	1.33072e-10	0.851976	-1.17374	259.627	304.735
Cap1	ENSMUSG00000028656	Cap1	9.37962e-13	1.83102e-10	1.43182	1.43182	76.1142	53.1592
Ina	ENSMUSG00000034336	Ina	9.57725e-13	1.8509e-10	1.28833	1.28833	186.546	144.797
Scrt1	ENSMUSG00000048385	Scrt1	1.09132e-12	2.08819e-10	1.40091	1.40091	85.7117	61.183
Camk1g	ENSMUSG00000016179	Camk1g	1.33199e-12	2.52372e-10	1.81879	1.81879	34.9641	19.2238
Kcna2	ENSMUSG00000040724	Kcna2	1.60001e-12	2.98274e-10	1.30292	1.30292	139.233	106.862
Atf4	ENSMUSG00000042406	Atf4	1.60512e-12	2.98274e-10	1.21562	1.21562	163.254	134.297
Rps8	ENSMUSG00000047675	Rps8	1.63046e-12	3.00098e-10	0.885839	-1.12887	1136.87	1283.38
Irs2	ENSMUSG00000038894	Irs2	1.9998e-12	3.64605e-10	30.3543	30.3543	30.3543	1
Sv2b	ENSMUSG00000053025	Sv2b	2.10954e-12	3.81018e-10	0.809202	-1.23578	250.854	310.001
Pmch	ENSMUSG00000035383	Pmch	2.47082e-12	4.4214e-10	1	1	1	1
Itm2c	ENSMUSG00000026223	Itm2c	3.6628e-12	6.49424e-10	0.898707	-1.11271	561.064	624.301
Ly6h	ENSMUSG00000022577	Ly6h	3.8244e-12	6.71913e-10	0.817092	-1.22385	306.88	375.576
Cend1	ENSMUSG00000060240	Cend1	4.21624e-12	7.34081e-10	1.20061	1.20061	344.469	286.912
Scn8a	ENSMUSG00000023033	Scn8a	4.58808e-12	7.85545e-10	1.3483	1.3483	135.563	100.544
Ppp1r1a	ENSMUSG00000022490	Ppp1r1a	4.59312e-12	7.85545e-10	0.761958	-1.31241	159.233	208.978
Dusp1	ENSMUSG00000024190	Dusp1	5.43988e-12	9.22202e-10	1.59572	1.59572	36.7698	23.0427
Kif5c	ENSMUSG00000026764	Kif5c	6.51644e-12	1.0951e-09	1.20288	1.20288	280.795	233.435
Nsf	ENSMUSG00000034187	Nsf	6.61957e-12	1.10284e-09	1.15089	1.15089	681.809	592.421
Plcxd2	ENSMUSG00000087141	Plcxd2	7.56723e-12	1.24995e-09	1.54702	1.54702	89.3096	57.73
Stmn4	ENSMUSG00000022044	Stmn4	7.94904e-12	1.30189e-09	0.867852	-1.15227	345.127	397.68
Ctxn1	ENSMUSG00000048644	Ctxn1	8.1305e-12	1.32042e-09	0.821247	-1.21766	405.782	494.104
Brk1	ENSMUSG00000033940	Brk1	9.3867e-12	1.51173e-09	0.863042	-1.15869	249.418	288.999
Dclk1	ENSMUSG00000027797	Dclk1	1.10435e-11	1.76386e-09	1.14637	1.14637	533.246	465.161
Tmsb4x	ENSMUSG00000049775	Tmsb4x	1.18199e-11	1.8724e-09	0.892169	-1.12086	3066.22	3436.82
Gas5	ENSMUSG00000053332	Gas5	1.40107e-11	2.20138e-09	0.877448	-1.13967	483.163	550.645
Gapdh	ENSMUSG00000057666	Gapdh	1.82811e-11	2.8492e-09	0.925151	-1.08091	2777.41	3002.11
Rplp1	ENSMUSG00000007892	Rplp1	1.88703e-11	2.91751e-09	0.930228	-1.075	2420.54	2602.09
mt-Nd5	ENSMUSG00000064367	mt-Nd5	1.97514e-11	3.02948e-09	1.12027	1.12027	1521.35	1358.02
Oip5os1	ENSMUSG00000085438	Oip5os1	1.99647e-11	3.03809e-09	1.18008	1.18008	240.27	203.605
Syne1	ENSMUSG00000096054	Syne1	2.47376e-11	3.73499e-09	1.34304	1.34304	110.572	82.3297
Elob	ENSMUSG00000055839	Elob	2.88444e-11	4.32129e-09	0.921336	-1.08538	856.419	929.54
Cox8a	ENSMUSG00000035885	Cox8a	3.92593e-11	5.82012e-09	0.927982	-1.07761	2008.73	2164.62
Rpl36al	ENSMUSG00000049751	Rpl36al	3.95289e-11	5.82012e-09	0.869436	-1.15017	344.148	395.828
Atp5mpl	ENSMUSG00000021290	Atp5mpl	3.97525e-11	5.82012e-09	0.911068	-1.09761	747.354	820.306
Sorl1	ENSMUSG00000049313	Sorl1	4.39424e-11	6.38519e-09	1.2526	1.2526	225.73	180.209
Dusp6	ENSMUSG00000019960	Dusp6	4.59041e-11	6.62047e-09	1.42366	1.42366	43.3118	30.4229
Rgs7bp	ENSMUSG00000021719	Rgs7bp	4.7887e-11	6.85529e-09	1.28592	1.28592	145.193	112.91
Stac2	ENSMUSG00000017400	Stac2	5.51211e-11	7.83287e-09	1.40789	1.40789	84.9468	60.3365
Myl12b	ENSMUSG00000034868	Myl12b	6.05098e-11	8.53586e-09	0.876914	-1.14036	446.85	509.572
Sema7a	ENSMUSG00000038264	Sema7a	6.43715e-11	9.01482e-09	1.43896	1.43896	63.0241	43.7984
Gfod1	ENSMUSG00000051335	Gfod1	6.59125e-11	9.16421e-09	1.37452	1.37452	64.043	46.5929
Trib2	ENSMUSG00000020601	Trib2	8.35114e-11	1.15282e-08	28.952	28.952	28.952	1
Cdr1os	ENSMUSG00000071753	Cdr1os	9.26784e-11	1.27029e-08	1.46237	1.46237	39.8847	27.2739
Jade2	ENSMUSG00000020387	Jade2	9.59497e-11	1.30586e-08	1.37277	1.37277	34.3992	25.0582
Gabarapl2	ENSMUSG00000031950	Gabarapl2	1.01191e-10	1.36757e-08	0.856331	-1.16777	285.741	333.68
Uqcrq	ENSMUSG00000044894	Uqcrq	1.37094e-10	1.83992e-08	0.922052	-1.08454	897.547	973.424
Rpl19	ENSMUSG00000017404	Rpl19	1.40123e-10	1.8676e-08	0.908187	-1.10109	912.899	1005.19
Ndufa13	ENSMUSG00000036199	Ndufa13	1.65438e-10	2.18989e-08	0.901063	-1.1098	700.328	777.224
Pcsk1n	ENSMUSG00000039278	Pcsk1n	1.93561e-10	2.54473e-08	1.09566	1.09566	1677.2	1530.77
Rps18	ENSMUSG00000008668	Rps18	1.9792e-10	2.58447e-08	1.13484	1.13484	563.73	496.749
Eif4g2	ENSMUSG00000005610	Eif4g2	2.00922e-10	2.60605e-08	1.11763	1.11763	422.617	378.136
Pcsk1	ENSMUSG00000021587	Pcsk1	2.04441e-10	2.63402e-08	27.0152	27.0152	27.0152	1
Olfm1	ENSMUSG00000026833	Olfm1	2.08067e-10	2.66298e-08	0.900096	-1.11099	1302.33	1446.88
Hivep3	ENSMUSG00000028634	Hivep3	2.21441e-10	2.8155e-08	1.39428	1.39428	42.2299	30.288
Luzp1	ENSMUSG00000001089	Luzp1	2.54392e-10	3.21332e-08	1.40715	1.40715	42.3191	30.0744
Crip2	ENSMUSG00000006356	Crip2	2.61114e-10	3.27681e-08	0.815335	-1.22649	144.231	176.898
Vmp1	ENSMUSG00000018171	Vmp1	2.74758e-10	3.4258e-08	1.18352	1.18352	195.442	165.135
Rpl15	ENSMUSG00000012405	Rpl15	3.01306e-10	3.73272e-08	0.886834	-1.12761	581.791	656.031
mt-Nd2	ENSMUSG00000064345	mt-Nd2	3.24809e-10	3.99825e-08	1.0758	1.0758	10474.3	9736.3
mt-Nd4	ENSMUSG00000064363	mt-Nd4	3.67791e-10	4.49869e-08	1.0687	1.0687	11825.5	11065.3
Tmem59	ENSMUSG00000028618	Tmem59	4.01613e-10	4.85568e-08	1.18465	1.18465	201.641	170.21
Syn2	ENSMUSG00000009394	Syn2	4.02002e-10	4.85568e-08	0.834001	-1.19904	296.469	355.478
Gabra1	ENSMUSG00000010803	Gabra1	4.63324e-10	5.56161e-08	1.1334	1.1334	442.235	390.184
Sec61g	ENSMUSG00000078974	Sec61g	4.99965e-10	5.96439e-08	0.87238	-1.14629	279.224	320.072
Hyou1	ENSMUSG00000032115	Hyou1	5.24156e-10	6.21462e-08	22.1682	22.1682	22.1682	1
Cab39	ENSMUSG00000036707	Cab39	7.39255e-10	8.71148e-08	1.22214	1.22214	172.08	140.802
Rpl8	ENSMUSG00000003970	Rpl8	7.99044e-10	9.35898e-08	0.911326	-1.0973	714.521	784.046
Iqgap2	ENSMUSG00000021676	Iqgap2	8.19974e-10	9.54628e-08	1	1	1	1
Elavl3	ENSMUSG00000003410	Elavl3	8.37437e-10	9.66121e-08	1.27615	1.27615	114.403	89.6469
Kcnj10	ENSMUSG00000044708	Kcnj10	8.39844e-10	9.66121e-08	1.36983	1.36983	88.1382	64.3422
Mafg	ENSMUSG00000051510	Mafg	8.82777e-10	1.0095e-07	1.30534	1.30534	38.1188	29.2023
Agap2	ENSMUSG00000025422	Agap2	9.84374e-10	1.11906e-07	1.34164	1.34164	62.9045	46.8862
Rps16	ENSMUSG00000037563	Rps16	1.13967e-09	1.28802e-07	0.905075	-1.10488	762.951	842.97
1500011B03Rik	ENSMUSG00000072694	1500011B03Rik	1.148e-09	1.2899e-07	0.837723	-1.19371	175.054	208.965
Tmem256	ENSMUSG00000070394	Tmem256	1.22417e-09	1.36753e-07	0.86293	-1.15884	224.764	260.466
Cox7c	ENSMUSG00000017778	Cox7c	1.34084e-09	1.48926e-07	0.914959	-1.09294	1514.04	1654.77
Gpr3	ENSMUSG00000049649	Gpr3	1.36006e-09	1.50198e-07	1	1	1	1
Zrsr1	ENSMUSG00000044068	Zrsr1	1.36965e-09	1.50397e-07	1.43743	1.43743	48.5559	33.7796
Stt3b	ENSMUSG00000032437	Stt3b	1.48723e-09	1.62386e-07	1.31851	1.31851	81.4368	61.7645
Sbk1	ENSMUSG00000042978	Sbk1	1.59837e-09	1.7354e-07	1.75318	1.75318	30.5977	17.4527
Mbp	ENSMUSG00000041607	Mbp	1.88856e-09	2.03901e-07	1.25626	1.25626	1604.3	1277.05
Ndufb4	ENSMUSG00000022820	Ndufb4	2.02334e-09	2.1724e-07	0.903138	-1.10725	544.375	602.76
Hspa8	ENSMUSG00000015656	Hspa8	2.05003e-09	2.18889e-07	1.06879	1.06879	2026.65	1896.21
Egr2	ENSMUSG00000037868	Egr2	2.07487e-09	2.20324e-07	1	1	1	1
Jund	ENSMUSG00000071076	Jund	2.09182e-09	2.2091e-07	0.789073	-1.26731	129.614	164.261
Rpl18a	ENSMUSG00000045128	Rpl18a	2.22868e-09	2.34084e-07	0.913655	-1.09451	808.044	884.408
Ndrg4	ENSMUSG00000036564	Ndrg4	2.40065e-09	2.50783e-07	1.1008	1.1008	1233.07	1120.16
Osbpl3	ENSMUSG00000029822	Osbpl3	2.96542e-09	3.07192e-07	25.112	25.112	25.112	1
Eif5a	ENSMUSG00000078812	Eif5a	2.97242e-09	3.07192e-07	0.897942	-1.11366	401.635	447.283
Atpif1	ENSMUSG00000054428	Atpif1	3.11995e-09	3.20725e-07	0.903028	-1.10739	864.52	957.357
Hadhb	ENSMUSG00000059447	Hadhb	3.37193e-09	3.44793e-07	1.37144	1.37144	68.3929	49.8695
S100b	ENSMUSG00000033208	S100b	3.53394e-09	3.59458e-07	1.18027	1.18027	199.228	168.799
Acin1	ENSMUSG00000022185	Acin1	3.57578e-09	3.61809e-07	1.47861	1.47861	39.3404	26.6064
Sox8	ENSMUSG00000024176	Sox8	3.88505e-09	3.91055e-07	1	1	1	1
Pnpla8	ENSMUSG00000036257	Pnpla8	4.20731e-09	4.21298e-07	1.2596	1.2596	99.6152	79.0851
Plp1	ENSMUSG00000031425	Plp1	4.70016e-09	4.68223e-07	1.3211	1.3211	703.349	532.397
Per1	ENSMUSG00000020893	Per1	5.21693e-09	5.13929e-07	1.40659	1.40659	50.9036	36.1895
Deptor	ENSMUSG00000022419	Deptor	5.23369e-09	5.13929e-07	1	1	1	1
Ubl3	ENSMUSG00000001687	Ubl3	5.23874e-09	5.13929e-07	1.17529	1.17529	182.003	154.858
Cbx3	ENSMUSG00000029836	Cbx3	5.67118e-09	5.53542e-07	1.29779	1.29779	130.978	100.924
Ndufa5	ENSMUSG00000023089	Ndufa5	5.89167e-09	5.72173e-07	0.901581	-1.10916	546.039	605.646
Slc1a2	ENSMUSG00000005089	Slc1a2	7.90361e-09	7.63726e-07	1.10608	1.10608	1134.78	1025.95
Pou3f1	ENSMUSG00000090125	Pou3f1	8.12848e-09	7.79934e-07	1.53328	1.53328	36.0708	23.5252
Nefh	ENSMUSG00000020396	Nefh	8.15206e-09	7.79934e-07	1.6081	1.6081	66.2616	41.2049
Higd1a	ENSMUSG00000038412	Higd1a	8.73251e-09	8.31352e-07	0.875797	-1.14182	243.642	278.195
Fez1	ENSMUSG00000032118	Fez1	9.35294e-09	8.86053e-07	1.17172	1.17172	205.933	175.753
Rpl36a	ENSMUSG00000079435	Rpl36a	1.02316e-08	9.64563e-07	0.853359	-1.17184	369.071	432.492
Ndufv3	ENSMUSG00000024038	Ndufv3	1.09582e-08	1.02805e-06	0.897211	-1.11456	378.575	421.946
Ankrd34b	ENSMUSG00000045034	Ankrd34b	1.10994e-08	1.03627e-06	1	1	1	1
Ccdc152	ENSMUSG00000091119	Ccdc152	1.1555e-08	1.07362e-06	1	1	1	1
Edf1	ENSMUSG00000015092	Edf1	1.16205e-08	1.07454e-06	0.878812	-1.1379	310.39	353.193
Spock2	ENSMUSG00000058297	Spock2	1.17138e-08	1.07801e-06	1.16465	1.16465	206.694	177.473
Psmd1	ENSMUSG00000026229	Psmd1	1.25711e-08	1.14605e-06	1.31065	1.31065	84.295	64.3152
Gpx4	ENSMUSG00000075706	Gpx4	1.25718e-08	1.14605e-06	0.93095	-1.07417	977.469	1049.97
Tuba1a	ENSMUSG00000072235	Tuba1a	1.2924e-08	1.17262e-06	0.923283	-1.08309	985.286	1067.16
Nnat	ENSMUSG00000067786	Nnat	1.31546e-08	1.18797e-06	0.721276	-1.38643	26.5815	36.8535
Uqcr10	ENSMUSG00000059534	Uqcr10	1.44152e-08	1.29576e-06	0.910673	-1.09809	779.179	855.608
Mapt	ENSMUSG00000018411	Mapt	1.50616e-08	1.3476e-06	1.20563	1.20563	176.172	146.125
Ptpn11	ENSMUSG00000043733	Ptpn11	1.60355e-08	1.42812e-06	1.38655	1.38655	68.5285	49.4237
Arhgap5	ENSMUSG00000035133	Arhgap5	1.62557e-08	1.44109e-06	1.2126	1.2126	78.9157	65.0796
Slc8a1	ENSMUSG00000054640	Slc8a1	1.82637e-08	1.61171e-06	1.2094	1.2094	133.135	110.083
Fezf2	ENSMUSG00000021743	Fezf2	2.075e-08	1.82279e-06	1.57079	1.57079	68.042	43.3169
Hsd11b1	ENSMUSG00000016194	Hsd11b1	2.31154e-08	2.02139e-06	1.40754	1.40754	37.3021	26.5016
Cbarp	ENSMUSG00000035640	Cbarp	2.52607e-08	2.19905e-06	1.15535	1.15535	208.245	180.243
Nfic	ENSMUSG00000055053	Nfic	2.79864e-08	2.4254e-06	1.38336	1.38336	52.9964	38.3098
2410006H16Rik	ENSMUSG00000086841	2410006H16Rik	2.8624e-08	2.46959e-06	0.809154	-1.23586	90.0005	111.228
Hnrnpk	ENSMUSG00000021546	Hnrnpk	2.91955e-08	2.5077e-06	0.889752	-1.12391	269.053	302.391
Ndufa1	ENSMUSG00000016427	Ndufa1	3.00888e-08	2.57299e-06	0.841008	-1.18905	253.06	300.901
P4ha1	ENSMUSG00000019916	P4ha1	3.05662e-08	2.6023e-06	21.1054	21.1054	21.1054	1
Pak1	ENSMUSG00000030774	Pak1	3.10086e-08	2.62839e-06	1.13273	1.13273	427.281	377.213
Ankrd13c	ENSMUSG00000039988	Ankrd13c	3.27435e-08	2.76333e-06	1.36696	1.36696	57.2919	41.9118
Ccni	ENSMUSG00000063015	Ccni	3.29578e-08	2.76932e-06	1.20339	1.20339	113.118	93.9996
Nefm	ENSMUSG00000022054	Nefm	3.34394e-08	2.79122e-06	1.31903	1.31903	198.339	150.367
Cox6a1	ENSMUSG00000041697	Cox6a1	3.35073e-08	2.79122e-06	1.07245	1.07245	1415.79	1320.14
Ube3b	ENSMUSG00000029577	Ube3b	3.67808e-08	3.05076e-06	0.730239	-1.36941	33.3309	45.6439
Frmd6	ENSMUSG00000048285	Frmd6	3.77507e-08	3.11782e-06	20.4879	20.4879	20.4879	1
Tub	ENSMUSG00000031028	Tub	3.81702e-08	3.13905e-06	1.42125	1.42125	58.0323	40.832
Spred3	ENSMUSG00000037239	Spred3	3.8509e-08	3.15349e-06	22.5401	22.5401	22.5401	1
Lsm7	ENSMUSG00000035215	Lsm7	3.86913e-08	3.15506e-06	0.836568	-1.19536	163.311	195.216
Rps3	ENSMUSG00000030744	Rps3	4.10773e-08	3.33554e-06	0.911607	-1.09696	686.149	752.68
Rell2	ENSMUSG00000044024	Rell2	4.20098e-08	3.39543e-06	1.21712	1.21712	185.092	152.073
Actg1	ENSMUSG00000062825	Actg1	4.21662e-08	3.39543e-06	0.949211	-1.05351	1376.87	1450.54
Acsl6	ENSMUSG00000020333	Acsl6	4.3451e-08	3.48437e-06	1.25336	1.25336	141.988	113.285
Bcl2l2	ENSMUSG00000089682	Bcl2l2	4.7026e-08	3.75547e-06	1.43918	1.43918	50.7191	35.2416
Schip1	ENSMUSG00000027777	Schip1	5.51943e-08	4.38965e-06	1.23262	1.23262	117.084	94.9883
Pura	ENSMUSG00000043991	Pura	5.62911e-08	4.45853e-06	1.29973	1.29973	32.9203	25.3287
Neurod6	ENSMUSG00000037984	Neurod6	5.70406e-08	4.49946e-06	1.29709	1.29709	90.7685	69.9783
Adgrl1	ENSMUSG00000013033	Adgrl1	6.07086e-08	4.76933e-06	1.14708	1.14708	231.942	202.201
Sv2a	ENSMUSG00000038486	Sv2a	7.35852e-08	5.75752e-06	1.12955	1.12955	305.871	270.79
Rhbdl1	ENSMUSG00000025735	Rhbdl1	7.42583e-08	5.78676e-06	0.725735	-1.37791	57.2451	78.8788
Timm8b	ENSMUSG00000039016	Timm8b	7.51543e-08	5.83306e-06	0.916193	-1.09147	485.819	530.258
Wdr1	ENSMUSG00000005103	Wdr1	7.88083e-08	6.0922e-06	0.755875	-1.32297	61.6065	81.5035
Ywhaz	ENSMUSG00000022285	Ywhaz	7.95599e-08	6.12579e-06	0.894526	-1.11791	727.461	813.236
Rasgrf1	ENSMUSG00000032356	Rasgrf1	8.54613e-08	6.55407e-06	1.15536	1.15536	218.246	188.898
Oxr1	ENSMUSG00000022307	Oxr1	9.06442e-08	6.92407e-06	1.17084	1.17084	307.541	262.666
Hspa5	ENSMUSG00000026864	Hspa5	9.57269e-08	7.28354e-06	1.22266	1.22266	183.639	150.196
Vamp1	ENSMUSG00000030337	Vamp1	1.01038e-07	7.65749e-06	1.38975	1.38975	109.623	78.8795
Hspa4l	ENSMUSG00000025757	Hspa4l	1.01853e-07	7.68911e-06	1.1894	1.1894	112.778	94.8195
2900097C17Rik	ENSMUSG00000102869	2900097C17Rik	1.07457e-07	8.08057e-06	1.08394	1.08394	941.057	868.183
Efr3a	ENSMUSG00000015002	Efr3a	1.14336e-07	8.56458e-06	1.20764	1.20764	118.1	97.7946
Tshz2	ENSMUSG00000047907	Tshz2	1.26369e-07	9.4294e-06	1	1	1	1
Bri3	ENSMUSG00000047843	Bri3	1.3753e-07	1.02227e-05	0.865159	-1.15586	159.72	184.614
Kcnk2	ENSMUSG00000037624	Kcnk2	1.39022e-07	1.02941e-05	1.45867	1.45867	45.2015	30.9882
Lrrtm1	ENSMUSG00000060780	Lrrtm1	1.45365e-07	1.07226e-05	1.41539	1.41539	50.4282	35.6285
Rab6b	ENSMUSG00000032549	Rab6b	1.5096e-07	1.10929e-05	1.09991	1.09991	703.79	639.862
Fosb	ENSMUSG00000003545	Fosb	1.5655e-07	1.14454e-05	1	1	1	1
Mt2	ENSMUSG00000031762	Mt2	1.5694e-07	1.14454e-05	1.2205	1.2205	132.05	108.194
Rpl22	ENSMUSG00000028936	Rpl22	1.67469e-07	1.21441e-05	0.893672	-1.11898	336.685	376.743
Spry4	ENSMUSG00000024427	Spry4	1.67778e-07	1.21441e-05	1	1	1	1
Pcdh20	ENSMUSG00000050505	Pcdh20	1.78924e-07	1.29026e-05	1	1	1	1
Rps23	ENSMUSG00000049517	Rps23	2.06503e-07	1.48152e-05	1.07294	1.07294	1051.53	980.044
Insig2	ENSMUSG00000003721	Insig2	2.0698e-07	1.48152e-05	1.42459	1.42459	60.3658	42.3743
Ubb	ENSMUSG00000019505	Ubb	2.16267e-07	1.54228e-05	0.949799	-1.05285	2088.85	2199.25
Dkkl1	ENSMUSG00000030792	Dkkl1	2.26509e-07	1.60938e-05	1.49439	1.49439	73.0418	48.8772
Rpl29	ENSMUSG00000048758	Rpl29	2.33421e-07	1.65242e-05	0.907945	-1.10139	672.354	740.523
Gja1	ENSMUSG00000050953	Gja1	2.34842e-07	1.65641e-05	1.27	1.27	96.3382	75.8569
Rpl10a	ENSMUSG00000037805	Rpl10a	2.48549e-07	1.74671e-05	0.914045	-1.09404	438.964	480.243
Gm21887	ENSMUSG00000095562	.	2.67503e-07	1.8731e-05	1	1	1	1
Clstn3	ENSMUSG00000008153	Clstn3	2.72097e-07	1.89839e-05	1.14901	1.14901	182.45	158.789
Arl4d	ENSMUSG00000034936	Arl4d	2.98591e-07	2.07574e-05	1	1	1	1
Ap2b1	ENSMUSG00000035152	Ap2b1	3.01325e-07	2.08725e-05	1.19475	1.19475	117.699	98.5137
Paip1	ENSMUSG00000025451	Paip1	3.15218e-07	2.17568e-05	1.34295	1.34295	46.8957	34.9199
Prkcb	ENSMUSG00000052889	Prkcb	3.34292e-07	2.29912e-05	1.10631	1.10631	511.092	461.98
Dnaja1	ENSMUSG00000028410	Dnaja1	3.55513e-07	2.4364e-05	1.15001	1.15001	417.91	363.396
Map1b	ENSMUSG00000052727	Map1b	3.992e-07	2.72612e-05	1.11052	1.11052	522.732	470.71
Syt11	ENSMUSG00000068923	Syt11	4.0981e-07	2.78873e-05	1.08108	1.08108	562.273	520.102
Pcif1	ENSMUSG00000039849	Pcif1	4.20444e-07	2.85106e-05	0.750518	-1.33241	42.7387	56.9456
Rpl22l1	ENSMUSG00000039221	Rpl22l1	4.40295e-07	2.97523e-05	0.91392	-1.09419	519.151	568.049
Tpt1	ENSMUSG00000060126	Tpt1	4.46315e-07	3.0054e-05	1.06147	1.06147	1207.99	1138.04
AY036118	ENSMUSG00000105361	.	4.63942e-07	3.11325e-05	1	1	1	1
Slc25a3	ENSMUSG00000061904	Slc25a3	4.67977e-07	3.12786e-05	1.09823	1.09823	615.733	560.658
Ewsr1	ENSMUSG00000009079	Ewsr1	4.69357e-07	3.12786e-05	0.794133	-1.25923	102.502	129.074
Rpl28	ENSMUSG00000030432	Rpl28	4.71839e-07	3.13359e-05	0.931529	-1.0735	846.384	908.596
Ndufc1	ENSMUSG00000037152	Ndufc1	4.81041e-07	3.18377e-05	0.930072	-1.07519	579.601	623.178
Ahcyl1	ENSMUSG00000027893	Ahcyl1	4.88008e-07	3.21885e-05	1.14157	1.14157	237.355	207.92
Mrfap1	ENSMUSG00000055302	Mrfap1	5.29969e-07	3.48374e-05	0.889092	-1.12474	328.452	369.424
Nedd8	ENSMUSG00000010376	Nedd8	5.35093e-07	3.50549e-05	0.877527	-1.13957	349.647	398.446
Golga7	ENSMUSG00000015341	Golga7	5.44911e-07	3.55775e-05	1.23587	1.23587	68.2429	55.2185
Snhg20	ENSMUSG00000086859	Snhg20	5.50086e-07	3.57945e-05	0.780538	-1.28117	59.3646	76.0559
Neto2	ENSMUSG00000036902	Neto2	5.52309e-07	3.58186e-05	1.26219	1.26219	40.2285	31.8719
Sulf2	ENSMUSG00000006800	Sulf2	5.59167e-07	3.6142e-05	1.28788	1.28788	96.5394	74.9598
Scn1b	ENSMUSG00000019194	Scn1b	5.73975e-07	3.69755e-05	1.13253	1.13253	940.903	830.796
Wwc1	ENSMUSG00000018849	Wwc1	6.48006e-07	4.16059e-05	1.29251	1.29251	57.0467	44.1364
Rps5	ENSMUSG00000012848	Rps5	6.62571e-07	4.24001e-05	0.910996	-1.0977	535.792	588.139
Mycl	ENSMUSG00000028654	Mycl	6.68297e-07	4.26255e-05	1	1	1	1
Map2k4	ENSMUSG00000033352	Map2k4	6.7402e-07	4.2849e-05	1.20656	1.20656	114.713	95.0746
Pde4a	ENSMUSG00000032177	Pde4a	6.85677e-07	4.34472e-05	1.22583	1.22583	84.6255	69.035
Gm13601	ENSMUSG00000087467	Gm13601	6.91002e-07	4.36415e-05	1	1	1	1
Bcl2	ENSMUSG00000057329	Bcl2	6.94259e-07	4.37044e-05	1	1	1	1
Tiparp	ENSMUSG00000034640	Tiparp	7.78156e-07	4.88268e-05	1	1	1	1
Slc33a1	ENSMUSG00000027822	Slc33a1	8.2549e-07	5.16292e-05	29.2758	29.2758	29.2758	1
Tatdn1	ENSMUSG00000050891	Tatdn1	8.37956e-07	5.22398e-05	1.29582	1.29582	32.0271	24.7157
Adgra1	ENSMUSG00000025475	Adgra1	8.53355e-07	5.28927e-05	1.29387	1.29387	60.0066	46.3776
Tspan3	ENSMUSG00000032324	Tspan3	8.53902e-07	5.28927e-05	0.896149	-1.11589	327.432	365.377
Ugt8a	ENSMUSG00000032854	Ugt8a	8.61537e-07	5.31951e-05	25.9213	25.9213	25.9213	1
Grcc10	ENSMUSG00000072772	Grcc10	8.66096e-07	5.33063e-05	0.892838	-1.12002	394.728	442.105
Klf10	ENSMUSG00000037465	Klf10	8.77539e-07	5.38391e-05	24.8841	24.8841	24.8841	1
Apc	ENSMUSG00000005871	Apc	9.1153e-07	5.57475e-05	1.19169	1.19169	90.3557	75.8214
Ube3a	ENSMUSG00000025326	Ube3a	9.1865e-07	5.60058e-05	1.28112	1.28112	60.328	47.0899
Cox7a2	ENSMUSG00000032330	Cox7a2	9.91119e-07	6.02339e-05	0.94545	-1.0577	1144.94	1211
Uqcc2	ENSMUSG00000024208	Uqcc2	1.0019e-06	6.06979e-05	0.909188	-1.09988	511.93	563.063
Slc1a1	ENSMUSG00000024935	Slc1a1	1.03986e-06	6.28011e-05	1.30256	1.30256	63.2563	48.5631
Hipk2	ENSMUSG00000061436	Hipk2	1.05551e-06	6.35476e-05	1	1	1	1
Rpl26	ENSMUSG00000060938	Rpl26	1.07146e-06	6.43079e-05	1.06591	1.06591	1213.04	1138.03
Sgtb	ENSMUSG00000042743	Sgtb	1.09167e-06	6.53176e-05	1	1	1	1
Snx25	ENSMUSG00000038291	Snx25	1.11849e-06	6.67159e-05	1.36306	1.36306	49.1213	36.0376
Tma7	ENSMUSG00000091537	Tma7	1.12653e-06	6.69885e-05	0.907082	-1.10244	450.348	496.48
Rgs4	ENSMUSG00000038530	Rgs4	1.15193e-06	6.82892e-05	1.15362	1.15362	290.472	251.791
Rims1	ENSMUSG00000041670	Rims1	1.18762e-06	7.01896e-05	1.2525	1.2525	79.101	63.1546
Pabpc1	ENSMUSG00000022283	Pabpc1	1.2583e-06	7.414e-05	1.18756	1.18756	112.122	94.4139
Rpl3	ENSMUSG00000060036	Rpl3	1.35315e-06	7.9486e-05	0.942529	-1.06098	705.677	748.706
Rpsa	ENSMUSG00000032518	Rpsa	1.36832e-06	8.01339e-05	0.943279	-1.06013	836.413	886.708
Gm5914	ENSMUSG00000098120	Gm5914	1.41678e-06	8.27211e-05	1	1	1	1
Ddn	ENSMUSG00000059213	Ddn	1.46841e-06	8.52903e-05	0.850652	-1.17557	169.17	198.871
Thra	ENSMUSG00000058756	Thra	1.46961e-06	8.52903e-05	0.909196	-1.09987	343.473	377.777
Cds1	ENSMUSG00000029330	Cds1	1.49247e-06	8.63576e-05	1.2145	1.2145	114.837	94.5547
Rpl27a	ENSMUSG00000046364	Rpl27a	1.54927e-06	8.9377e-05	0.918963	-1.08818	947.788	1031.37
Rheb	ENSMUSG00000028945	Rheb	1.56644e-06	9.00985e-05	1.12246	1.12246	253.969	226.261
Ndfip1	ENSMUSG00000024425	Ndfip1	1.62252e-06	9.30468e-05	1.06944	1.06944	1085.95	1015.44
Bcas1	ENSMUSG00000013523	Bcas1	1.64577e-06	9.41008e-05	1.39187	1.39187	69.9375	50.2472
Gjb6	ENSMUSG00000040055	Gjb6	1.65466e-06	9.43305e-05	1.27233	1.27233	41.8933	32.9264
Morf4l2	ENSMUSG00000031422	Morf4l2	1.66496e-06	9.46381e-05	0.860864	-1.16162	227.018	263.709
H2afj	ENSMUSG00000060032	.	1.67358e-06	9.48494e-05	0.838375	-1.19278	127.891	152.547
Snca	ENSMUSG00000025889	Snca	1.69438e-06	9.57475e-05	0.820182	-1.21924	418.863	510.695
Satb1	ENSMUSG00000023927	Satb1	1.71131e-06	9.6422e-05	1.22224	1.22224	135.881	111.174
Kcnf1	ENSMUSG00000051726	Kcnf1	1.71857e-06	9.65495e-05	1.28033	1.28033	97.5446	76.1872
Psap	ENSMUSG00000004207	Psap	1.7677e-06	9.88979e-05	0.949662	-1.05301	1353.38	1425.12
Fosl2	ENSMUSG00000029135	Fosl2	1.7706e-06	9.88979e-05	1	1	1	1
Mrps18c	ENSMUSG00000016833	Mrps18c	1.87359e-06	0.000104348	0.77693	-1.28712	63.3276	81.5101
Rpl23	ENSMUSG00000071415	Rpl23	1.89379e-06	0.000105171	0.919404	-1.08766	537.939	585.096
Serp2	ENSMUSG00000052584	Serp2	1.90161e-06	0.000105303	0.882734	-1.13284	248.723	281.764
Phlda1	ENSMUSG00000020205	Phlda1	2.04604e-06	0.000112977	1.34826	1.34826	40.3644	29.9381
Rpl35	ENSMUSG00000062997	Rpl35	2.0983e-06	0.000115532	0.920563	-1.08629	578.264	628.164
Pcp2	ENSMUSG00000004630	Pcp2	2.11051e-06	0.000115874	1	1	1	1
Cxxc5	ENSMUSG00000046668	Cxxc5	2.20143e-06	0.000120524	1.20543	1.20543	105.744	87.7224
Tmem185a	ENSMUSG00000073139	Tmem185a	2.22736e-06	0.000121599	1.31491	1.31491	32.2718	24.5431
Cck	ENSMUSG00000032532	Cck	2.25515e-06	0.000122769	0.884992	-1.12995	1362.57	1539.64
Nme1	ENSMUSG00000037601	Nme1	2.31971e-06	0.000125929	0.892891	-1.11996	516.769	578.759
Zbtb4	ENSMUSG00000018750	Zbtb4	2.54334e-06	0.000137683	1.30045	1.30045	67.728	52.0805
Dcaf1	ENSMUSG00000040325	Dcaf1	2.65489e-06	0.00014332	1	1	1	1
Ier5l	ENSMUSG00000089762	Ier5l	2.84609e-06	0.000153213	1.34505	1.34505	32.226	23.959
Sptan1	ENSMUSG00000057738	Sptan1	2.96749e-06	0.000159305	1.11948	1.11948	363.925	325.083
Pcmt1	ENSMUSG00000019795	Pcmt1	2.9781e-06	0.000159431	0.834221	-1.19872	144.088	172.721
Serf2	ENSMUSG00000074884	Serf2	3.06686e-06	0.000163729	0.937434	-1.06674	565.548	603.293
Shank1	ENSMUSG00000038738	Shank1	3.07537e-06	0.000163732	1.2667	1.2667	108.245	85.4537
Polr2i	ENSMUSG00000019738	Polr2i	3.09437e-06	0.000164291	0.818544	-1.22168	86.6837	105.9
Rhobtb2	ENSMUSG00000022075	Rhobtb2	3.30539e-06	0.000175013	1.34777	1.34777	63.4479	47.0761
Tecr	ENSMUSG00000031708	Tecr	3.31917e-06	0.000175263	1.07395	1.07395	403.27	375.501
Naa38	ENSMUSG00000059278	Naa38	3.36098e-06	0.000176508	0.911222	-1.09743	209.206	229.588
Gm1673	ENSMUSG00000070858	Gm1673	3.361e-06	0.000176508	0.874384	-1.14366	235.158	268.942
Fam53b	ENSMUSG00000030956	Fam53b	3.48446e-06	0.000182495	1	1	1	1
Id2	ENSMUSG00000020644	Id2	3.67164e-06	0.000191779	0.824533	-1.21281	171.089	207.498
Dbx2	ENSMUSG00000045608	Dbx2	3.72572e-06	0.000194079	20.7614	20.7614	20.7614	1
Pou3f3	ENSMUSG00000045515	Pou3f3	3.80189e-06	0.000197331	1.39081	1.39081	58.769	42.2553
Elovl6	ENSMUSG00000041220	Elovl6	3.80857e-06	0.000197331	27.6345	27.6345	27.6345	1
Atp6v0b	ENSMUSG00000033379	Atp6v0b	3.82475e-06	0.000197639	0.909246	-1.09981	505.186	555.61
Syt2	ENSMUSG00000026452	Syt2	3.97646e-06	0.000204931	33.1199	33.1199	33.1199	1
Sgsm1	ENSMUSG00000042216	Sgsm1	4.01512e-06	0.000206373	1.34751	1.34751	50.6599	37.5952
Isca1	ENSMUSG00000044792	Isca1	4.10019e-06	0.000210187	1.30358	1.30358	53.8616	41.3181
Fndc5	ENSMUSG00000001334	Fndc5	4.1255e-06	0.000210925	1.21853	1.21853	80.4251	66.0017
Tmem229a	ENSMUSG00000048022	Tmem229a	4.17161e-06	0.000212719	1.28934	1.28934	45.1051	34.9831
Zbtb18	ENSMUSG00000063659	Zbtb18	4.18788e-06	0.000212987	0.879679	-1.13678	182.797	207.8
Zbtb20	ENSMUSG00000022708	Zbtb20	4.20567e-06	0.00021333	1	1	1	1
Dzank1	ENSMUSG00000037259	Dzank1	4.27619e-06	0.000215946	1.17252	1.17252	127.926	109.104
Sec14l1	ENSMUSG00000020823	Sec14l1	4.27959e-06	0.000215946	1.19137	1.19137	98.1368	82.3729
Samd4b	ENSMUSG00000109336	Samd4b	4.29436e-06	0.000216127	1.28057	1.28057	36.6455	28.6166
Tbca	ENSMUSG00000042043	Tbca	4.40535e-06	0.000221137	0.875695	-1.14195	199.144	227.412
Plk3	ENSMUSG00000028680	Plk3	4.47939e-06	0.00022379	1	1	1	1
Pdia3	ENSMUSG00000027248	Pdia3	4.48135e-06	0.00022379	1.18495	1.18495	113.02	95.3795
Mid1	ENSMUSG00000035299	Mid1	4.53516e-06	0.000225893	1	1	1	1
Rpl31	ENSMUSG00000073702	Rpl31	4.6708e-06	0.000232051	0.940622	-1.06313	600.603	638.517
Avp	ENSMUSG00000037727	Avp	4.97299e-06	0.000245927	1	1	1	1
Prune2	ENSMUSG00000039126	Prune2	4.97556e-06	0.000245927	1.39316	1.39316	53.6877	38.5365
Htra1	ENSMUSG00000006205	Htra1	5.08853e-06	0.00025087	1.1845	1.1845	136.474	115.216
Tmem44	ENSMUSG00000022537	Tmem44	5.11509e-06	0.000251538	1.26086	1.26086	36.5057	28.9529
Kif5b	ENSMUSG00000006740	Kif5b	5.25902e-06	0.000257959	1.16704	1.16704	122.21	104.718
Fkbp1a	ENSMUSG00000032966	Fkbp1a	5.46912e-06	0.000267585	0.907959	-1.10137	516.968	569.373
Serpini1	ENSMUSG00000027834	Serpini1	5.68945e-06	0.000277662	1.15382	1.15382	289.803	251.169
Asrgl1	ENSMUSG00000024654	Asrgl1	5.77017e-06	0.000280893	1.24189	1.24189	84.295	67.8762
Set	ENSMUSG00000054766	Set	5.95342e-06	0.000289085	1.17715	1.17715	173.8	147.645
Ptprn2	ENSMUSG00000056553	Ptprn2	5.97852e-06	0.000289576	1	1	1	1
Sgip1	ENSMUSG00000028524	Sgip1	6.00383e-06	0.000290075	1.22814	1.22814	97.0896	79.0541
Tafa1	ENSMUSG00000059187	Tafa1	6.19106e-06	0.000298375	1.36659	1.36659	51.4393	37.6406
Rasl11a	ENSMUSG00000029641	Rasl11a	6.6037e-06	0.00031747	1	1	1	1
Ro60	ENSMUSG00000018199	Ro60	6.97297e-06	0.000334391	1.20822	1.20822	34.941	28.9195
Rph3a	ENSMUSG00000029608	Rph3a	7.28423e-06	0.000348453	1.14187	1.14187	188.666	165.226
Cdk5r2	ENSMUSG00000090071	Cdk5r2	7.33431e-06	0.000349674	1.23566	1.23566	68.0152	55.0434
Ntrk2	ENSMUSG00000055254	Ntrk2	7.34593e-06	0.000349674	1.12391	1.12391	225.43	200.576
Ankrd29	ENSMUSG00000057766	Ankrd29	7.39019e-06	0.000350916	25.7745	25.7745	25.7745	1
Slc20a1	ENSMUSG00000027397	Slc20a1	7.47801e-06	0.000353406	1.21342	1.21342	88.9708	73.3224
Slc25a25	ENSMUSG00000026819	Slc25a25	7.47921e-06	0.000353406	1.21784	1.21784	33.0455	27.1345
Rps14	ENSMUSG00000024608	Rps14	7.88004e-06	0.000371438	1.05512	1.05512	1216.01	1152.48
Mbnl1	ENSMUSG00000027763	Mbnl1	7.96448e-06	0.000374505	1.23996	1.23996	57.1596	46.0981
Kcnab3	ENSMUSG00000018470	Kcnab3	8.0905e-06	0.000379507	1.38711	1.38711	65.8116	47.4452
Srxn1	ENSMUSG00000032802	Srxn1	8.37167e-06	0.000391745	1.14527	1.14527	88.8939	77.6182
Gmeb2	ENSMUSG00000038705	Gmeb2	8.4691e-06	0.000395348	1	1	1	1
Gramd1b	ENSMUSG00000040111	Gramd1b	8.51001e-06	0.0003963	1.23249	1.23249	68.6131	55.6702
Ndufa3	ENSMUSG00000035674	Ndufa3	8.66846e-06	0.000402708	0.917275	-1.09019	539.611	588.276
Ncor2	ENSMUSG00000029478	Ncor2	8.69451e-06	0.00040295	1.23924	1.23924	73.4016	59.2311
Adora1	ENSMUSG00000042429	Adora1	8.72711e-06	0.000403493	1.18078	1.18078	83.1158	70.3908
Ank3	ENSMUSG00000069601	Ank3	8.84223e-06	0.00040784	1.14247	1.14247	168.279	147.295
Cplx2	ENSMUSG00000025867	Cplx2	8.89066e-06	0.000407892	1.17628	1.17628	214.114	182.026
Rhoa	ENSMUSG00000007815	Rhoa	8.89482e-06	0.000407892	1.14851	1.14851	110.428	96.1485
Ypel3	ENSMUSG00000042675	Ypel3	8.90667e-06	0.000407892	0.941643	-1.06197	478.728	508.396
Rsl24d1	ENSMUSG00000032215	Rsl24d1	9.02762e-06	0.000412453	0.772709	-1.29415	23.395	30.2766
Trpc3	ENSMUSG00000027716	Trpc3	9.16235e-06	0.000417622	1	1	1	1
Uchl5	ENSMUSG00000018189	Uchl5	9.18676e-06	0.000417749	1.22649	1.22649	79.505	64.823
Atp5md	ENSMUSG00000071528	Atp5md	9.45865e-06	0.000429103	0.948227	-1.0546	1601.44	1688.87
Pex5l	ENSMUSG00000027674	Pex5l	9.63047e-06	0.000435226	1.18393	1.18393	116.144	98.1001
Rps26	ENSMUSG00000025362	Rps26	9.63865e-06	0.000435226	0.937467	-1.0667	744.359	794.011
Hcn1	ENSMUSG00000021730	Hcn1	9.69837e-06	0.000436901	1.23474	1.23474	75.4899	61.1383
Rit2	ENSMUSG00000057455	Rit2	9.76891e-06	0.000438403	1.17737	1.17737	104.656	88.8896
Ak5	ENSMUSG00000039058	Ak5	9.77708e-06	0.000438403	0.815887	-1.22566	78.5129	96.2301
Sacm1l	ENSMUSG00000025240	Sacm1l	9.81997e-06	0.000439307	1.2567	1.2567	61.832	49.202
Myh9	ENSMUSG00000022443	Myh9	9.84905e-06	0.000439591	1	1	1	1
Slc35g2	ENSMUSG00000070287	Slc35g2	1.00384e-05	0.000447007	24.1155	24.1155	24.1155	1
Cox4i1	ENSMUSG00000031818	Cox4i1	1.02383e-05	0.000454864	0.957158	-1.04476	2150.14	2246.38
Letmd1	ENSMUSG00000037353	Letmd1	1.03342e-05	0.000458069	0.730671	-1.3686	21.5348	29.4727
Ywhah	ENSMUSG00000018965	Ywhah	1.04326e-05	0.000461373	0.939675	-1.0642	1237.97	1317.44
Mgp	ENSMUSG00000030218	Mgp	1.04607e-05	0.000461559	1	1	1	1
Hs3st2	ENSMUSG00000046321	Hs3st2	1.06858e-05	0.000469773	1.26308	1.26308	92.2343	73.0235
Dpf1	ENSMUSG00000030584	Dpf1	1.06955e-05	0.000469773	24.3705	24.3705	24.3705	1
Armcx1	ENSMUSG00000033460	Armcx1	1.09337e-05	0.000479148	1.20838	1.20838	91.3952	75.6347
Ptpn1	ENSMUSG00000027540	Ptpn1	1.10783e-05	0.000484385	1	1	1	1
Opcml	ENSMUSG00000062257	Opcml	1.11453e-05	0.000486215	1.17635	1.17635	152.018	129.228
Sh3gl2	ENSMUSG00000028488	Sh3gl2	1.17089e-05	0.000509654	0.892034	-1.12103	307.19	344.37
Pfkp	ENSMUSG00000021196	Pfkp	1.20874e-05	0.000524946	0.91438	-1.09364	206.16	225.464
Usp45	ENSMUSG00000040455	Usp45	1.26005e-05	0.000546004	1.24988	1.24988	31.8494	25.482
Sowahb	ENSMUSG00000045314	Sowahb	1.29323e-05	0.000558695	24.2979	24.2979	24.2979	1
Bola2	ENSMUSG00000047721	Bola2	1.29512e-05	0.000558695	0.86008	-1.16268	169.42	196.981
Ndufa2	ENSMUSG00000014294	Ndufa2	1.31279e-05	0.000565057	0.935286	-1.06919	549.85	587.895
Rnf10	ENSMUSG00000041740	Rnf10	1.33179e-05	0.000571958	1.18795	1.18795	115.277	97.0381
Slc35e2	ENSMUSG00000042202	Slc35e2	1.36023e-05	0.000582878	1.26928	1.26928	29.5865	23.3097
Fgf12	ENSMUSG00000022523	Fgf12	1.36948e-05	0.000585543	1.16679	1.16679	135.197	115.871
Tmem200a	ENSMUSG00000049420	Tmem200a	1.37842e-05	0.000588067	1	1	1	1
Spry2	ENSMUSG00000022114	Spry2	1.39553e-05	0.000594053	1.4761	1.4761	28.9639	19.6219
Lrrc49	ENSMUSG00000047766	Lrrc49	1.44346e-05	0.000613106	1.37899	1.37899	58.7833	42.6278
Kmt2d	ENSMUSG00000048154	Kmt2d	1.46503e-05	0.000618425	1	1	1	1
Peg3	ENSMUSG00000002265	Peg3	1.46516e-05	0.000618425	1.16745	1.16745	104.802	89.7701
Srgap3	ENSMUSG00000030257	Srgap3	1.46558e-05	0.000618425	1.17735	1.17735	86.011	73.0546
Park7	ENSMUSG00000028964	Park7	1.52831e-05	0.000643488	0.903922	-1.10629	237.435	262.672
Ppia	ENSMUSG00000071866	Ppia	1.53928e-05	0.000646696	0.951752	-1.05069	2949.13	3098.63
Igsf9b	ENSMUSG00000034275	Igsf9b	1.58353e-05	0.000663845	1.29203	1.29203	35.9639	27.8353
Ttc9b	ENSMUSG00000007944	Ttc9b	1.59309e-05	0.000666409	0.91073	-1.09802	348.012	382.124
Mphosph8	ENSMUSG00000079184	Mphosph8	1.60051e-05	0.000668065	1.20101	1.20101	37.3021	31.0588
Traf3	ENSMUSG00000021277	Traf3	1.61174e-05	0.000671303	1	1	1	1
Dlgap1	ENSMUSG00000003279	Dlgap1	1.6425e-05	0.000682645	1.10262	1.10262	258.778	234.693
Sumo2	ENSMUSG00000020738	Sumo2	1.666e-05	0.000690927	0.902545	-1.10798	314.651	348.627
Ccdc85a	ENSMUSG00000032878	Ccdc85a	1.6746e-05	0.000693005	1.29233	1.29233	39.993	30.9465
Scn2a	ENSMUSG00000075318	Scn2a	1.6873e-05	0.00069677	0.839181	-1.19164	112.738	134.342
Elavl2	ENSMUSG00000008489	Elavl2	1.71106e-05	0.000705074	1.1645	1.1645	78.9904	67.8321
Zdhhc8	ENSMUSG00000060166	Zdhhc8	1.75948e-05	0.000723484	0.808696	-1.23656	71.4954	88.4083
Ttbk2	ENSMUSG00000090100	Ttbk2	1.77504e-05	0.000728333	1.24761	1.24761	44.028	35.2899
Pafah1b1	ENSMUSG00000020745	Pafah1b1	1.79219e-05	0.000733811	1.1174	1.1174	277.655	248.482
Ppp1r16b	ENSMUSG00000037754	Ppp1r16b	1.79681e-05	0.000734148	1.24308	1.24308	59.7086	48.0326
Fat3	ENSMUSG00000074505	Fat3	1.83069e-05	0.000745942	23.8656	23.8656	23.8656	1
Gm13889	ENSMUSG00000087006	Gm13889	1.8334e-05	0.000745942	1.3477	1.3477	44.2896	32.8632
Fis1	ENSMUSG00000019054	Fis1	1.84674e-05	0.000749792	0.920262	-1.08665	371.751	403.962
Rpl12	ENSMUSG00000038900	Rpl12	1.85134e-05	0.000750086	1.06286	1.06286	755.674	710.982
Itch	ENSMUSG00000027598	Itch	1.98376e-05	0.000802052	1.25933	1.25933	36.5423	29.0174
Etv1	ENSMUSG00000004151	Etv1	2.01633e-05	0.000813519	1.19143	1.19143	110.699	92.9129
Tmbim6	ENSMUSG00000023010	Tmbim6	2.02174e-05	0.000814002	1.17744	1.17744	124.764	105.961
Tcf4	ENSMUSG00000053477	Tcf4	2.03798e-05	0.000818665	1.11509	1.11509	139.025	124.676
Rtn3	ENSMUSG00000024758	Rtn3	2.04179e-05	0.000818665	0.952393	-1.04999	839.839	881.82
Fxyd6	ENSMUSG00000066705	Fxyd6	2.0675e-05	0.000827255	0.760244	-1.31537	74.8262	98.4239
Idh3a	ENSMUSG00000032279	Idh3a	2.09651e-05	0.000836385	1.09079	1.09079	257.763	236.309
Scaf1	ENSMUSG00000038406	Scaf1	2.09897e-05	0.000836385	1.28551	1.28551	56.4881	43.9421
Pcdh7	ENSMUSG00000029108	Pcdh7	2.1476e-05	0.000854001	1.12235	1.12235	102.614	91.428
Slc25a4	ENSMUSG00000031633	Slc25a4	2.214e-05	0.000878597	1.05844	1.05844	1083.56	1023.74
Slc12a5	ENSMUSG00000017740	Slc12a5	2.23323e-05	0.000884412	1.10573	1.10573	302.865	273.905
Mrpl3	ENSMUSG00000032563	Mrpl3	2.25524e-05	0.000891303	1.34012	1.34012	63.2154	47.1716
Bend6	ENSMUSG00000042182	Bend6	2.26818e-05	0.000894589	1.13278	1.13278	139.409	123.068
Higd2a	ENSMUSG00000025868	Higd2a	2.27858e-05	0.000896862	1.13106	1.13106	222.229	196.478
Srp68	ENSMUSG00000020780	Srp68	2.36042e-05	0.000927184	1.29419	1.29419	58.8266	45.4544
Grm3	ENSMUSG00000003974	Grm3	2.37617e-05	0.000931477	1	1	1	1
Ank1	ENSMUSG00000031543	Ank1	2.38349e-05	0.000932457	1.45613	1.45613	28.2084	19.3722
Itpka	ENSMUSG00000027296	Itpka	2.40079e-05	0.000937328	0.882458	-1.1332	200.721	227.457
Frrs1l	ENSMUSG00000045589	Frrs1l	2.43386e-05	0.00094832	1.15546	1.15546	176.714	152.938
Mrpl58	ENSMUSG00000018858	Mrpl58	2.44178e-05	0.000949492	0.761295	-1.31355	52.8937	69.4786
Strn3	ENSMUSG00000020954	Strn3	2.44753e-05	0.00094982	1	1	1	1
Btbd8	ENSMUSG00000111375	Btbd8	2.48528e-05	0.000962535	1.18494	1.18494	104.139	87.8855
Tmem33	ENSMUSG00000037720	Tmem33	2.50521e-05	0.000967922	1.16716	1.16716	80.35	68.8424
Tbcel	ENSMUSG00000037287	Tbcel	2.5092e-05	0.000967922	1	1	1	1
Ednrb	ENSMUSG00000022122	Ednrb	2.53265e-05	0.000975021	22.013	22.013	22.013	1
Psmb1	ENSMUSG00000014769	Psmb1	2.54691e-05	0.000978559	0.888034	-1.12608	223.736	251.945
Zmynd8	ENSMUSG00000039671	Zmynd8	2.55595e-05	0.000980087	1.27193	1.27193	51.5202	40.5057
Rps25	ENSMUSG00000009927	Rps25	2.63929e-05	0.00101004	1.05887	1.05887	614.298	580.144
Pik3c3	ENSMUSG00000033628	Pik3c3	2.65124e-05	0.00101261	1.28618	1.28618	46.8207	36.4031
Jdp2	ENSMUSG00000034271	Jdp2	2.68763e-05	0.00102448	1.22891	1.22891	37.8585	30.8065
Cacna1i	ENSMUSG00000022416	Cacna1i	2.83739e-05	0.00107891	1.30801	1.30801	46.098	35.2429
Cx3cl1	ENSMUSG00000031778	Cx3cl1	2.84159e-05	0.00107891	1.0832	1.0832	431.29	398.164
Abcb7	ENSMUSG00000031333	Abcb7	2.8828e-05	0.00109241	27.9829	27.9829	27.9829	1
Rgs17	ENSMUSG00000019775	Rgs17	2.90599e-05	0.00109904	1.3091	1.3091	46.7973	35.7476
Kctd8	ENSMUSG00000037653	Kctd8	2.93644e-05	0.00110839	1	1	1	1
Akain1	ENSMUSG00000091636	Akain1	2.95308e-05	0.0011125	1	1	1	1
Sik1	ENSMUSG00000024042	Sik1	2.96087e-05	0.00111326	1	1	1	1
Wbp2	ENSMUSG00000034341	Wbp2	2.97168e-05	0.00111516	0.917104	-1.09039	388.715	423.85
Morf4l1	ENSMUSG00000062270	Morf4l1	3.01181e-05	0.00112803	0.919145	-1.08797	414.148	450.58
Ube2e2	ENSMUSG00000058317	Ube2e2	3.05255e-05	0.00114108	0.874182	-1.14393	82.1183	93.9372
Ndst1	ENSMUSG00000054008	Ndst1	3.06477e-05	0.00114144	1.25626	1.25626	34.0515	27.1054
Ctnna2	ENSMUSG00000063063	Ctnna2	3.06535e-05	0.00114144	1.22529	1.22529	73.2165	59.7546
Yod1	ENSMUSG00000046404	Yod1	3.07391e-05	0.00114148	1	1	1	1
Gm27032	ENSMUSG00000098051	Gm27032	3.07927e-05	0.00114148	0.732671	-1.36487	22.1141	30.1829
Gm11549	ENSMUSG00000085007	Gm11549	3.08316e-05	0.00114148	1.24656	1.24656	74.7099	59.9326
Nop10	ENSMUSG00000027133	Nop10	3.09982e-05	0.00114545	0.854864	-1.16978	189.006	221.095
Slc17a6	ENSMUSG00000030500	Slc17a6	3.12058e-05	0.00115092	1	1	1	1
Limd2	ENSMUSG00000040699	Limd2	3.13072e-05	0.00115246	0.796477	-1.25553	48.6332	61.0604
Map7d2	ENSMUSG00000041020	Map7d2	3.1462e-05	0.00115596	1.18262	1.18262	130.69	110.509
Synj2	ENSMUSG00000023805	Synj2	3.17873e-05	0.0011657	1.22806	1.22806	34.9157	28.4316
Hpcal1	ENSMUSG00000071379	Hpcal1	3.28299e-05	0.00120165	0.727023	-1.37547	22.2635	30.6228
Gm43672	ENSMUSG00000106019	Gm43672	3.39495e-05	0.00124028	1	1	1	1
Ubl5	ENSMUSG00000084786	Ubl5	3.40495e-05	0.00124159	0.936471	-1.06784	499.458	533.34
Atp1b2	ENSMUSG00000041329	Atp1b2	3.44562e-05	0.00125405	1.14436	1.14436	146.566	128.077
Kcnb1	ENSMUSG00000050556	Kcnb1	3.53272e-05	0.00128334	1.1918	1.1918	110.734	92.9129
Agpat1	ENSMUSG00000034254	Agpat1	3.54392e-05	0.00128499	26.997	26.997	26.997	1
Mafb	ENSMUSG00000074622	Mafb	3.74553e-05	0.00135554	22.4271	22.4271	22.4271	1
Ndn	ENSMUSG00000033585	Ndn	3.80261e-05	0.00137294	0.87129	-1.14772	119.315	136.941
Capn2	ENSMUSG00000026509	Capn2	3.80779e-05	0.00137294	1.26607	1.26607	46.5043	36.7312
Sema6b	ENSMUSG00000001227	Sema6b	3.83871e-05	0.00138151	0.746308	-1.33993	41.0074	54.947
Msl1	ENSMUSG00000052915	Msl1	3.8646e-05	0.00138824	1.21802	1.21802	99.1729	81.4212
Snrpn	ENSMUSG00000102252	Snrpn	3.88373e-05	0.00139173	1.06484	1.06484	1053.01	988.894
Wnk1	ENSMUSG00000045962	Wnk1	3.88873e-05	0.00139173	1.3042	1.3042	60.7122	46.5514
Pdxp	ENSMUSG00000116165	Pdxp	3.92424e-05	0.0013994	0.885354	-1.12949	196.455	221.894
Spred1	ENSMUSG00000027351	Spred1	3.92463e-05	0.0013994	1.20051	1.20051	92.479	77.0331
Arrdc3	ENSMUSG00000074794	Arrdc3	3.95766e-05	0.00140858	1	1	1	1
Nop56	ENSMUSG00000027405	Nop56	4.03968e-05	0.00143512	1.20661	1.20661	71.8441	59.5421
Rasl11b	ENSMUSG00000049907	Rasl11b	4.06134e-05	0.00144017	0.756075	-1.32262	53.1632	70.3147
Osbpl1a	ENSMUSG00000044252	Osbpl1a	4.09449e-05	0.00144927	1.09986	1.09986	301.857	274.451
Ppp2cb	ENSMUSG00000009630	Ppp2cb	4.1207e-05	0.00145383	19.9843	19.9843	19.9843	1
Dennd5b	ENSMUSG00000030313	Dennd5b	4.12243e-05	0.00145383	1.17614	1.17614	35.7279	30.3773
Scn1a	ENSMUSG00000064329	Scn1a	4.16845e-05	0.00146739	1.20625	1.20625	40.7399	33.7739
Rbm45	ENSMUSG00000042369	Rbm45	4.21184e-05	0.00147996	1	1	1	1
Hint1	ENSMUSG00000020267	Hint1	4.30932e-05	0.00151013	0.92969	-1.07563	743.798	800.05
Nmt2	ENSMUSG00000026643	Nmt2	4.31951e-05	0.00151013	1.28015	1.28015	59.5496	46.5177
Atf5	ENSMUSG00000038539	Atf5	4.32113e-05	0.00151013	1	1	1	1
Rasgef1b	ENSMUSG00000089809	Rasgef1b	4.35587e-05	0.00151952	0.729565	-1.37068	21.9343	30.0648
Fam171a2	ENSMUSG00000034685	Fam171a2	4.36827e-05	0.0015211	0.0415174	-24.0863	1	24.0863
Ank	ENSMUSG00000022265	Ank	4.41524e-05	0.00153469	1.13683	1.13683	114.045	100.318
Gm47283	ENSMUSG00000096768	Gm47283	4.45642e-05	0.00154622	1.17059	1.17059	127.326	108.771
Them6	ENSMUSG00000056665	Them6	4.47416e-05	0.0015496	1.23206	1.23206	40.362	32.7597
Slc36a1	ENSMUSG00000020261	Slc36a1	4.54832e-05	0.00157246	1.37114	1.37114	28.0501	20.4575
Ddx3y	ENSMUSG00000069045	Ddx3y	4.57275e-05	0.00157809	1.62138	1.62138	28.7702	17.7443
Sbno1	ENSMUSG00000038095	Sbno1	4.5811e-05	0.00157815	1.24008	1.24008	57.9652	46.7431
Nova2	ENSMUSG00000030411	Nova2	4.62349e-05	0.00158992	1.29039	1.29039	28.221	21.8701
Srp14	ENSMUSG00000009549	Srp14	4.64959e-05	0.00159421	0.88553	-1.12927	203.125	229.383
Pla2g7	ENSMUSG00000023913	Pla2g7	4.65246e-05	0.00159421	1.17477	1.17477	102.892	87.5849
Psme3	ENSMUSG00000078652	Psme3	4.82654e-05	0.00165093	1.25306	1.25306	64.2627	51.2847
Rnf13	ENSMUSG00000036503	Rnf13	4.87995e-05	0.00166625	1.20404	1.20404	93.8951	77.9835
Lingo1	ENSMUSG00000049556	Lingo1	4.9211e-05	0.00167734	1.15149	1.15149	324.868	282.127
Prrc2c	ENSMUSG00000040225	Prrc2c	5.03443e-05	0.00171295	1.25317	1.25317	31.2522	24.9386
Arhgdig	ENSMUSG00000073433	Arhgdig	5.08327e-05	0.00172653	0.877329	-1.13982	209.711	239.033
Mapk6	ENSMUSG00000042688	Mapk6	5.09449e-05	0.0017273	1.15445	1.15445	34.4778	29.865
Paqr8	ENSMUSG00000025931	Paqr8	5.26489e-05	0.00178046	1.25711	1.25711	69.0729	54.9458
Pa2g4	ENSMUSG00000025364	Pa2g4	5.2697e-05	0.00178046	1.27684	1.27684	41.8288	32.7597
Ndufaf5	ENSMUSG00000027384	Ndufaf5	5.2817e-05	0.0017814	1.31066	1.31066	45.6839	34.8557
Rassf5	ENSMUSG00000026430	Rassf5	5.2928e-05	0.00178203	28.4794	28.4794	28.4794	1
Ogdhl	ENSMUSG00000021913	Ogdhl	5.39405e-05	0.00181296	1.53515	1.53515	29.4026	19.153
Pitpnc1	ENSMUSG00000040430	Pitpnc1	5.41667e-05	0.00181741	1.30249	1.30249	40.001	30.711
Sh3gl1	ENSMUSG00000003200	Sh3gl1	5.54357e-05	0.00185676	23.342	23.342	23.342	1
Necab2	ENSMUSG00000031837	Necab2	5.69964e-05	0.00190573	1	1	1	1
Rpl18	ENSMUSG00000059070	Rpl18	5.71725e-05	0.00190832	0.924459	-1.08171	434.835	470.367
Atp6v1a	ENSMUSG00000052459	Atp6v1a	5.73066e-05	0.00190949	1.07861	1.07861	318.674	295.45
Spred2	ENSMUSG00000045671	Spred2	5.88185e-05	0.00195446	1.24402	1.24402	50.9899	40.988
Raver2	ENSMUSG00000035275	Raver2	5.88584e-05	0.00195446	1	1	1	1
Arhgap23	ENSMUSG00000049807	Arhgap23	5.92536e-05	0.00196421	1.29871	1.29871	44.2418	34.066
Trpm7	ENSMUSG00000027365	Trpm7	5.97508e-05	0.0019773	22.4695	22.4695	22.4695	1
Iqsec1	ENSMUSG00000034312	Iqsec1	6.21539e-05	0.00205331	1.12689	1.12689	138.774	123.147
Rap1gds1	ENSMUSG00000028149	Rap1gds1	6.31332e-05	0.0020821	1.07717	1.07717	310.09	287.874
Fktn	ENSMUSG00000028414	Fktn	6.33144e-05	0.00208452	1	1	1	1
Ptgds	ENSMUSG00000015090	Ptgds	6.37291e-05	0.00209461	0.877294	-1.13987	434.343	495.093
Chst8	ENSMUSG00000060402	Chst8	6.38996e-05	0.00209665	21.3291	21.3291	21.3291	1
Mgll	ENSMUSG00000033174	Mgll	6.40905e-05	0.00209677	1.16821	1.16821	111.914	95.8001
Nap1l2	ENSMUSG00000082229	Nap1l2	6.41205e-05	0.00209677	1.14854	1.14854	119.669	104.192
Pip4p2	ENSMUSG00000028221	Pip4p2	6.49061e-05	0.00211888	1.27742	1.27742	43.7297	34.2328
Pdia6	ENSMUSG00000020571	Pdia6	6.66175e-05	0.00217108	1.1813	1.1813	104.353	88.3374
Camk2a	ENSMUSG00000024617	Camk2a	6.79925e-05	0.00221216	1.13787	1.13787	384.545	337.952
Ppp1cc	ENSMUSG00000004455	Ppp1cc	6.83291e-05	0.00221938	1.12717	1.12717	154.23	136.829
Mrpl27	ENSMUSG00000024414	Mrpl27	6.89958e-05	0.00223727	0.85715	-1.16666	83.5622	97.4885
Zfp385a	ENSMUSG00000000552	Zfp385a	6.97068e-05	0.00225654	1.21162	1.21162	38.0146	31.375
Hectd1	ENSMUSG00000035247	Hectd1	7.01161e-05	0.00226599	0.792584	-1.2617	30.589	38.594
Dbp	ENSMUSG00000059824	Dbp	7.11498e-05	0.00229556	0.856868	-1.16704	82.4207	96.1883
Arpp19	ENSMUSG00000007656	Arpp19	7.16856e-05	0.00230899	0.938003	-1.06609	455.71	485.83
Kcng1	ENSMUSG00000074575	Kcng1	7.19997e-05	0.00231525	1	1	1	1
Fabp3	ENSMUSG00000028773	Fabp3	7.28608e-05	0.00233905	0.881693	-1.13418	230.722	261.68
Tekt5	ENSMUSG00000039179	Tekt5	7.36606e-05	0.0023608	1	1	1	1
St8sia3	ENSMUSG00000056812	St8sia3	7.41081e-05	0.00237121	1.19561	1.19561	82.9967	69.4177
Stau2	ENSMUSG00000025920	Stau2	7.42533e-05	0.00237193	1.17862	1.17862	109.415	92.833
Ublcp1	ENSMUSG00000041231	Ublcp1	7.4512e-05	0.00237437	1.21083	1.21083	53.9919	44.5907
F3	ENSMUSG00000028128	F3	7.45752e-05	0.00237437	25.4115	25.4115	25.4115	1
Rpp21	ENSMUSG00000024446	Rpp21	7.62918e-05	0.00242502	0.834666	-1.19808	54.9173	65.7955
Camk2b	ENSMUSG00000057897	Camk2b	7.69455e-05	0.0024397	0.893943	-1.11864	180.503	201.918
Gdap1	ENSMUSG00000025777	Gdap1	7.70481e-05	0.0024397	1.24627	1.24627	64.2676	51.5681
Ly6e	ENSMUSG00000022587	Ly6e	7.71323e-05	0.0024397	1.07076	1.07076	265.115	247.595
Gal3st3	ENSMUSG00000047658	Gal3st3	7.78648e-05	0.00245615	1	1	1	1
Serinc1	ENSMUSG00000019877	Serinc1	7.79732e-05	0.00245615	1.0425	1.0425	889.452	853.19
Ap3m1	ENSMUSG00000021824	Ap3m1	7.80334e-05	0.00245615	1.23692	1.23692	32.9634	26.6496
Csrp1	ENSMUSG00000026421	Csrp1	7.84498e-05	0.00246524	1.11021	1.11021	148.712	133.95
Glul	ENSMUSG00000026473	Glul	7.8851e-05	0.00247382	1.15657	1.15657	330.152	285.457
Tmem178	ENSMUSG00000024245	Tmem178	7.91749e-05	0.00247996	1.18904	1.18904	85.3033	71.7414
Cmip	ENSMUSG00000034390	Cmip	7.94408e-05	0.00248207	1	1	1	1
Rab3c	ENSMUSG00000021700	Rab3c	7.94992e-05	0.00248207	1.26727	1.26727	140.695	111.022
Zdhhc21	ENSMUSG00000028403	Zdhhc21	7.96443e-05	0.00248259	24.4967	24.4967	24.4967	1
Amer2	ENSMUSG00000021986	Amer2	8.02252e-05	0.00249667	25.3783	25.3783	25.3783	1
Atp6v1g1	ENSMUSG00000039105	Atp6v1g1	8.10084e-05	0.00251617	0.8751	-1.14273	236.378	270.115
Stx1a	ENSMUSG00000007207	Stx1a	8.11122e-05	0.00251617	0.870654	-1.14856	175.357	201.408
Pdia4	ENSMUSG00000025823	Pdia4	8.13145e-05	0.0025184	1	1	1	1
Fam57b	ENSMUSG00000058966	Fam57b	8.18422e-05	0.00253069	1.17952	1.17952	69.6733	59.0693
Rpl39	ENSMUSG00000079641	Rpl39	8.21123e-05	0.00253098	0.922848	-1.0836	765.381	829.369
Oscp1	ENSMUSG00000042616	Oscp1	8.21133e-05	0.00253098	0.714863	-1.39887	19.8451	27.7607
Peg13	ENSMUSG00000106847	Peg13	8.27417e-05	0.00254628	1.15194	1.15194	190.805	165.638
B2m	ENSMUSG00000060802	B2m	8.30415e-05	0.00255145	1.13961	1.13961	147.787	129.683
Gabra6	ENSMUSG00000020428	Gabra6	8.34053e-05	0.00255856	1	1	1	1
Lratd2	ENSMUSG00000072568	Lratd2	8.38112e-05	0.00256455	1	1	1	1
Dusp3	ENSMUSG00000003518	Dusp3	8.38661e-05	0.00256455	1.12832	1.12832	135.373	119.977
Tesc	ENSMUSG00000029359	Tesc	8.41982e-05	0.00256843	0.77766	-1.28591	53.7903	69.1695
Exoc2	ENSMUSG00000021357	Exoc2	8.42586e-05	0.00256843	1.17829	1.17829	30.8017	26.1411
Zeb1	ENSMUSG00000024238	Zeb1	8.53188e-05	0.00259665	25.05	25.05	25.05	1
Adcy1	ENSMUSG00000020431	Adcy1	8.61265e-05	0.00261711	1.09019	1.09019	354.99	325.621
Eea1	ENSMUSG00000036499	Eea1	8.68886e-05	0.00263442	24.0399	24.0399	24.0399	1
Anxa5	ENSMUSG00000027712	Anxa5	8.69688e-05	0.00263442	1.31123	1.31123	52.0353	39.6844
Zdhhc9	ENSMUSG00000036985	Zdhhc9	8.78876e-05	0.00265809	1	1	1	1
Fam120a	ENSMUSG00000038014	Fam120a	8.92589e-05	0.00269534	1.3321	1.3321	55.8306	41.9118
Sparcl1	ENSMUSG00000029309	Sparcl1	9.01887e-05	0.00271917	1.08176	1.08176	1189.41	1099.51
Lnpk	ENSMUSG00000009207	Lnpk	9.06769e-05	0.00272532	1.16039	1.16039	37.3547	32.1917
Ccdc28b	ENSMUSG00000028795	Ccdc28b	9.07107e-05	0.00272532	25.0054	25.0054	25.0054	1
C030004G16Rik	ENSMUSG00000117926	C030004G16Rik	9.08159e-05	0.00272532	1	1	1	1
Pip5k1c	ENSMUSG00000034902	Pip5k1c	9.19433e-05	0.00275488	1.14088	1.14088	190.142	166.662
Mobp	ENSMUSG00000032517	Mobp	9.36677e-05	0.00279633	1.24346	1.24346	301.086	242.135
Stk40	ENSMUSG00000042608	Stk40	9.37535e-05	0.00279633	25.0117	25.0117	25.0117	1
Bex1	ENSMUSG00000050071	Bex1	9.38805e-05	0.00279633	0.834074	-1.19893	110.603	132.606
Junb	ENSMUSG00000052837	Junb	9.39055e-05	0.00279633	8.85357	8.85357	8.85357	1
Ago3	ENSMUSG00000028842	Ago3	9.49168e-05	0.0028221	17.816	17.816	17.816	1
Slc25a18	ENSMUSG00000004902	Slc25a18	9.53211e-05	0.00282598	1.26677	1.26677	72.1181	56.9307
Rita1	ENSMUSG00000029600	Rita1	9.534e-05	0.00282598	24.6925	24.6925	24.6925	1
Dctn2	ENSMUSG00000025410	Dctn2	9.72126e-05	0.00287708	0.930981	-1.07414	254.812	273.703
Marf1	ENSMUSG00000060657	Marf1	9.75084e-05	0.00288142	1.31564	1.31564	48.3696	36.7652
Chd9	ENSMUSG00000056608	Chd9	9.78493e-05	0.00288708	1.23946	1.23946	29.2327	23.585
Rabep1	ENSMUSG00000020817	Rabep1	9.86275e-05	0.0029056	1.16212	1.16212	88.901	76.4989
Pfkfb3	ENSMUSG00000026773	Pfkfb3	9.89471e-05	0.00291058	1	1	1	1
Hecw1	ENSMUSG00000021301	Hecw1	9.99659e-05	0.00293608	1.2099	1.2099	44.1854	36.52
Ell2	ENSMUSG00000001542	Ell2	0.000101884	0.00298788	1.27563	1.27563	32.0409	25.1178
Riiad1	ENSMUSG00000028139	Riiad1	0.000102414	0.00299886	1	1	1	1
Gm16867	ENSMUSG00000093954	Gm16867	0.000104678	0.00306051	1	1	1	1
Rcn2	ENSMUSG00000032320	Rcn2	0.000107083	0.00312612	1.16054	1.16054	111.716	96.262
Ctxn2	ENSMUSG00000074872	Ctxn2	0.000107764	0.00313942	0.802337	-1.24636	25.8592	32.2298
Bcas2	ENSMUSG00000005687	Bcas2	0.000107982	0.00313942	0.865562	-1.15532	97.2694	112.377
Rps11	ENSMUSG00000003429	Rps11	0.000108026	0.00313942	0.934672	-1.06989	793.134	848.57
Celf4	ENSMUSG00000024268	Celf4	0.000108265	0.00314076	1.11034	1.11034	273.092	245.954
Robo2	ENSMUSG00000052516	Robo2	0.000108397	0.00314076	1.26234	1.26234	61.0705	48.3786
Bsg	ENSMUSG00000023175	Bsg	0.000108974	0.00315273	0.933357	-1.0714	521.128	558.337
Psmc6	ENSMUSG00000021832	Psmc6	0.00010948	0.0031605	1.08266	1.08266	119.2	110.099
Tmf1	ENSMUSG00000030059	Tmf1	0.000109569	0.0031605	1	1	1	1
Acad11	ENSMUSG00000090150	Acad11	0.000110496	0.00318249	1	1	1	1
Mat2b	ENSMUSG00000042032	Mat2b	0.000112148	0.00322525	0.900153	-1.11092	155.942	173.239
Fam81a	ENSMUSG00000032224	Fam81a	0.000112618	0.00323184	1.20771	1.20771	86.6186	71.7216
Dnaja2	ENSMUSG00000031701	Dnaja2	0.000112712	0.00323184	1.09513	1.09513	255.238	233.067
Kalrn	ENSMUSG00000061751	Kalrn	0.000113133	0.00323913	0.893537	-1.11915	187.003	209.284
Eif3k	ENSMUSG00000053565	Eif3k	0.000114212	0.00326517	0.926125	-1.07977	202.698	218.867
Pou6f1	ENSMUSG00000009739	Pou6f1	0.000114509	0.00326883	1.29352	1.29352	47.3578	36.6115
Zfpm1	ENSMUSG00000049577	Zfpm1	0.000114745	0.00327075	18.8929	18.8929	18.8929	1
Gnai1	ENSMUSG00000057614	Gnai1	0.000116112	0.00330483	1.15348	1.15348	106.161	92.0353
Lmbrd2	ENSMUSG00000039704	Lmbrd2	0.000117748	0.00334647	1.17681	1.17681	66.4148	56.4363
Ndufb9	ENSMUSG00000022354	Ndufb9	0.000119335	0.0033866	0.939138	-1.06481	737.585	785.385
Gucy1a1	ENSMUSG00000033910	Gucy1a1	0.000124134	0.00351594	0.754517	-1.32535	24.0426	31.8649
Rasal1	ENSMUSG00000029602	Rasal1	0.000124257	0.00351594	0.734906	-1.36072	34.4778	46.9145
Pvalb	ENSMUSG00000005716	Pvalb	0.000124698	0.00352325	1.20127	1.20127	334.308	278.295
Cyp51	ENSMUSG00000001467	Cyp51	0.000125163	0.00353125	1.17314	1.17314	37.378	31.8614
Bri3bp	ENSMUSG00000037905	Bri3bp	0.000125428	0.00353356	1.1454	1.1454	101.344	88.4798
Lsm12	ENSMUSG00000020922	Lsm12	0.000125833	0.00353564	1	1	1	1
Eri3	ENSMUSG00000033423	Eri3	0.000125868	0.00353564	0.887957	-1.12618	157.253	177.096
Bcar3	ENSMUSG00000028121	Bcar3	0.000127332	0.00357158	1	1	1	1
Baalc	ENSMUSG00000022296	Baalc	0.000128745	0.00360599	1.11527	1.11527	170.839	153.182
Dr1	ENSMUSG00000029265	Dr1	0.000129465	0.0036209	1.33981	1.33981	28.5082	21.2779
mt-Nd6	ENSMUSG00000064368	mt-Nd6	0.000130033	0.00362838	1.27669	1.27669	36.7178	28.7603
Cthrc1	ENSMUSG00000054196	Cthrc1	0.000130108	0.00362838	1	1	1	1
Ccdc136	ENSMUSG00000029769	Ccdc136	0.00013258	0.00369199	1.14488	1.14488	108.552	94.815
Sptbn1	ENSMUSG00000020315	Sptbn1	0.000133795	0.00372045	1.08781	1.08781	325.258	299.002
Clu	ENSMUSG00000022037	Clu	0.000133997	0.00372073	0.920081	-1.08686	703.661	764.782
Sstr2	ENSMUSG00000047904	Sstr2	0.00013456	0.00373099	25.165	25.165	25.165	1
Nuak1	ENSMUSG00000020032	Nuak1	0.000135131	0.00374146	1.39284	1.39284	28.2084	20.2524
Mrpl52	ENSMUSG00000010406	Mrpl52	0.000137027	0.00378853	0.900831	-1.11009	131.307	145.762
Micos13	ENSMUSG00000049760	Micos13	0.000137455	0.00379493	0.897665	-1.114	211.017	235.073
Ube2s	ENSMUSG00000060860	Ube2s	0.00013822	0.0038106	0.907236	-1.10225	161.174	177.654
Impact	ENSMUSG00000024423	Impact	0.000138549	0.00381424	1.15119	1.15119	180.627	156.904
Castor2	ENSMUSG00000015944	Castor2	0.000139834	0.00384413	1.28233	1.28233	62.8524	49.0142
Dhrs1	ENSMUSG00000002332	Dhrs1	0.000140588	0.00385939	1.19616	1.19616	61.8861	51.7371
Nrip3	ENSMUSG00000034825	Nrip3	0.000141683	0.00388393	1.27299	1.27299	69.2441	54.3946
Irak1	ENSMUSG00000031392	Irak1	0.000144593	0.00395807	1.41264	1.41264	28.1951	19.9592
Atp6ap1l	ENSMUSG00000078958	Atp6ap1l	0.000145672	0.00398197	1	1	1	1
Zdhhc17	ENSMUSG00000035798	Zdhhc17	0.000146609	0.00400094	1.27022	1.27022	56.9159	44.808
Cbln4	ENSMUSG00000067578	Cbln4	0.00014678	0.00400094	1	1	1	1
Klf13	ENSMUSG00000052040	Klf13	0.000147213	0.00400711	1.21419	1.21419	76.3392	62.8724
Eml1	ENSMUSG00000058070	Eml1	0.000147741	0.00401581	1.15264	1.15264	32.6602	28.3351
Npsr1	ENSMUSG00000043659	Npsr1	0.000148053	0.00401864	1	1	1	1
Mia3	ENSMUSG00000056050	Mia3	0.000148911	0.00403625	1.26249	1.26249	66.7343	52.8592
Polr2h	ENSMUSG00000021018	Polr2h	0.000149425	0.00404451	1.31518	1.31518	44.1274	33.5524
Glrx	ENSMUSG00000021591	Glrx	0.000150266	0.00406159	1.22075	1.22075	83.6204	68.4992
Ube2q1	ENSMUSG00000042572	Ube2q1	0.000150559	0.00406382	1.21594	1.21594	77.9648	64.119
Smarcc2	ENSMUSG00000025369	Smarcc2	0.000152191	0.00410216	1.15039	1.15039	115.135	100.083
Map4	ENSMUSG00000032479	Map4	0.000152591	0.0041072	1.10024	1.10024	209.559	190.466
Ufm1	ENSMUSG00000027746	Ufm1	0.000155526	0.00418038	1.14251	1.14251	83.8382	73.3806
Shroom3	ENSMUSG00000029381	Shroom3	0.000158064	0.00424271	1	1	1	1
Scg2	ENSMUSG00000050711	Scg2	0.000162579	0.00435785	1.17719	1.17719	129.74	110.211
Rprm	ENSMUSG00000075334	Rprm	0.000163909	0.00438585	0.863805	-1.15767	42.9838	49.761
Hexim1	ENSMUSG00000048878	Hexim1	0.000164078	0.00438585	1.22649	1.22649	38.3706	31.285
Tmem243	ENSMUSG00000079659	Tmem243	0.000164594	0.00439356	1	1	1	1
Scoc	ENSMUSG00000063253	Scoc	0.000165211	0.00440396	1.13917	1.13917	214.989	188.724
9330159F19Rik	ENSMUSG00000004360	9330159F19Rik	0.000167289	0.00445319	1.19062	1.19062	36.999	31.0755
Ptgfrn	ENSMUSG00000027864	Ptgfrn	0.000170144	0.00452297	1	1	1	1
Shank3	ENSMUSG00000022623	Shank3	0.000170686	0.00453114	21.8892	21.8892	21.8892	1
Rchy1	ENSMUSG00000029397	Rchy1	0.000174416	0.00462271	1.20257	1.20257	38.0146	31.611
Gng10	ENSMUSG00000038607	Gng10	0.000174613	0.00462271	0.834486	-1.19834	61.8345	74.0989
Mrpl28	ENSMUSG00000024181	Mrpl28	0.000175457	0.00463868	0.859962	-1.16284	79.8101	92.8066
Cpne6	ENSMUSG00000022212	Cpne6	0.000175734	0.00463966	0.821817	-1.21682	51.4479	62.6026
Nr4a3	ENSMUSG00000028341	Nr4a3	0.000176313	0.00464861	1	1	1	1
Limd1	ENSMUSG00000025239	Limd1	0.000178298	0.00469039	1	1	1	1
Fras1	ENSMUSG00000034687	Fras1	0.000178568	0.00469039	1	1	1	1
Tmem151b	ENSMUSG00000096847	Tmem151b	0.000178626	0.00469039	1.19445	1.19445	65.5147	54.8493
Desi2	ENSMUSG00000026502	Desi2	0.000179839	0.00471583	1	1	1	1
Lrrc8c	ENSMUSG00000054720	Lrrc8c	0.000180145	0.00471746	1	1	1	1
Kcnma1	ENSMUSG00000063142	Kcnma1	0.000180631	0.00472377	1.20155	1.20155	67.3913	56.087
Sucla2	ENSMUSG00000022110	Sucla2	0.000181032	0.00472787	1.12958	1.12958	177.452	157.096
Phyh	ENSMUSG00000026664	Phyh	0.000182266	0.00475368	1.13051	1.13051	117.779	104.183
Dab2ip	ENSMUSG00000026883	Dab2ip	0.00018254	0.0047544	1.21539	1.21539	45.9183	37.7806
Gatad2b	ENSMUSG00000042390	Gatad2b	0.000185353	0.00482118	1	1	1	1
Fam43b	ENSMUSG00000078235	Fam43b	0.000185878	0.00482834	1.16058	1.16058	32.8465	28.3018
Hecw2	ENSMUSG00000042807	Hecw2	0.00018628	0.00483227	0.835309	-1.19716	27.3671	32.7628
Birc6	ENSMUSG00000024073	Birc6	0.000187226	0.0048503	1.14327	1.14327	34.3602	30.0544
Mrpl11	ENSMUSG00000024902	Mrpl11	0.000187552	0.00485224	0.882663	-1.13293	88.8985	100.716
Pdlim5	ENSMUSG00000028273	Pdlim5	0.000190157	0.00490894	1	1	1	1
Arl4c	ENSMUSG00000049866	Arl4c	0.000190251	0.00490894	1.13797	1.13797	31.7994	27.944
Rock2	ENSMUSG00000020580	Rock2	0.000194684	0.00501661	1.16762	1.16762	132.672	113.625
Nfx1	ENSMUSG00000028423	Nfx1	0.000195061	0.00501964	1.28337	1.28337	42.478	33.0989
Znfx1	ENSMUSG00000039501	Znfx1	0.000197229	0.00506306	1.15555	1.15555	34.5881	29.9323
Rnf141	ENSMUSG00000030788	Rnf141	0.000197272	0.00506306	1.12852	1.12852	34.4317	30.5104
Boc	ENSMUSG00000022687	Boc	0.000198743	0.00509405	16.208	16.208	16.208	1
Rbm8a	ENSMUSG00000038374	Rbm8a	0.000199174	0.00509834	1.20424	1.20424	57.0966	47.413
Arap2	ENSMUSG00000037999	Arap2	0.00020105	0.00513192	1.22386	1.22386	45.1711	36.9087
Pfdn4	ENSMUSG00000052033	Pfdn4	0.000201144	0.00513192	0.866662	-1.15385	72.9345	84.1557
Zbtb7a	ENSMUSG00000035011	Zbtb7a	0.000201438	0.00513192	1.29351	1.29351	47.8482	36.9911
Ly6c1	ENSMUSG00000079018	Ly6c1	0.000201601	0.00513192	1.37533	1.37533	50.6247	36.8093
Lrrc4	ENSMUSG00000049939	Lrrc4	0.000201814	0.00513192	1.23214	1.23214	38.3032	31.0867
Ntm	ENSMUSG00000059974	Ntm	0.000203126	0.00515849	1.10582	1.10582	150.405	136.013
Ing3	ENSMUSG00000029670	Ing3	0.000204012	0.00516899	1	1	1	1
Sumo1	ENSMUSG00000026021	Sumo1	0.000204074	0.00516899	0.917263	-1.0902	177.435	193.439
Srpk2	ENSMUSG00000062604	Srpk2	0.000206627	0.0052268	1.08816	1.08816	186.308	171.214
S100a6	ENSMUSG00000001025	S100a6	0.000209118	0.0052829	0.814819	-1.22727	28.1379	34.5327
D330050I16Rik	ENSMUSG00000117959	D330050I16Rik	0.000210636	0.00531429	1	1	1	1
Arpc2	ENSMUSG00000006304	Arpc2	0.000211801	0.00533673	1.14798	1.14798	180.284	157.045
Fam168a	ENSMUSG00000029461	Fam168a	0.000214869	0.00540697	1.1492	1.1492	95.6711	83.25
Marc2	ENSMUSG00000073481	.	0.000218597	0.00549023	0.832687	-1.20093	62.9201	75.5627
Cst3	ENSMUSG00000027447	Cst3	0.000218746	0.00549023	0.960479	-1.04115	2735.58	2848.14
Zyg11b	ENSMUSG00000034636	Zyg11b	0.000220848	0.00553581	1.20087	1.20087	76.5105	63.7125
Cyp4x1os	ENSMUSG00000086896	Cyp4x1os	0.000222021	0.00555801	1	1	1	1
Col23a1	ENSMUSG00000063564	Col23a1	0.00022378	0.00559479	1	1	1	1
Hspe1	ENSMUSG00000073676	Hspe1	0.000225367	0.0056194	0.909007	-1.1001	231.35	254.509
Ttc28	ENSMUSG00000033209	Ttc28	0.000225625	0.0056194	1	1	1	1
Ehd3	ENSMUSG00000024065	Ehd3	0.00022579	0.0056194	1.16878	1.16878	46.9695	40.1868
Nav1	ENSMUSG00000009418	Nav1	0.000225927	0.0056194	1.69512	1.69512	28.1198	16.5886
Tmem25	ENSMUSG00000002032	Tmem25	0.000226495	0.00562627	1.30954	1.30954	61.8951	47.2649
Nedd4	ENSMUSG00000032216	Nedd4	0.000227215	0.00563691	1.14825	1.14825	182.152	158.635
Pdpk1	ENSMUSG00000024122	Pdpk1	0.000227623	0.0056398	1.14728	1.14728	72.5944	63.2754
Gfpt1	ENSMUSG00000029992	Gfpt1	0.000227953	0.00564074	1.20946	1.20946	32.9793	27.2678
Mapkapk2	ENSMUSG00000016528	Mapkapk2	0.000232488	0.00574561	25.2844	25.2844	25.2844	1
Atg7	ENSMUSG00000030314	Atg7	0.000237807	0.00586955	21.6182	21.6182	21.6182	1
Ddx47	ENSMUSG00000030204	Ddx47	0.000238979	0.00589097	1.38237	1.38237	27.7485	20.0732
Pitpnb	ENSMUSG00000050017	Pitpnb	0.000240723	0.00592638	1.22445	1.22445	54.0521	44.144
Rab4a	ENSMUSG00000019478	Rab4a	0.000241412	0.0059358	0.796976	-1.25474	49.9045	62.6173
Ppp3r1	ENSMUSG00000033953	Ppp3r1	0.000244265	0.00599832	0.946202	-1.05686	585.514	618.805
Grp	ENSMUSG00000024517	Grp	0.00024478	0.00600333	1	1	1	1
Rfwd3	ENSMUSG00000033596	Rfwd3	0.000245923	0.0060237	1	1	1	1
Plpbp	ENSMUSG00000031485	Plpbp	0.000250559	0.00612949	1.21508	1.21508	43.4494	35.7584
Cdh6	ENSMUSG00000039385	Cdh6	0.000253406	0.0061913	1	1	1	1
Abhd6	ENSMUSG00000025277	Abhd6	0.000254623	0.00621049	1.31293	1.31293	51.3973	39.1472
Sorbs1	ENSMUSG00000025006	Sorbs1	0.000254834	0.00621049	1	1	1	1
Sdhaf1	ENSMUSG00000074211	Sdhaf1	0.000255263	0.00621311	0.833955	-1.19911	31.8494	38.1909
Oaz1	ENSMUSG00000035242	Oaz1	0.00025898	0.00629566	0.923269	-1.08311	627.285	679.417
Myo5a	ENSMUSG00000034593	Myo5a	0.000260095	0.00631156	1.10434	1.10434	256.302	232.086
Gnao1	ENSMUSG00000031748	Gnao1	0.000260287	0.00631156	1.10721	1.10721	376.08	339.664
Kdelr2	ENSMUSG00000079111	Kdelr2	0.000266389	0.00645143	25.0054	25.0054	25.0054	1
Asb13	ENSMUSG00000033781	Asb13	0.000267702	0.00647511	1.15883	1.15883	62.4569	53.8963
Cerk	ENSMUSG00000035891	Cerk	0.000268568	0.00648565	1.30836	1.30836	43.7852	33.4657
Pcdh17	ENSMUSG00000035566	Pcdh17	0.000269045	0.00648565	1.26465	1.26465	28.7881	22.7637
Osbpl6	ENSMUSG00000042359	Osbpl6	0.000269212	0.00648565	1.21418	1.21418	33.1306	27.2864
Arrb1	ENSMUSG00000018909	Arrb1	0.00026948	0.00648565	1.19854	1.19854	82.1956	68.5797
Arhgap35	ENSMUSG00000058230	Arhgap35	0.000272943	0.00656082	1.21777	1.21777	59.2086	48.6206
Car2	ENSMUSG00000027562	Car2	0.000274613	0.00659275	1.1259	1.1259	155.656	138.25
Gad1	ENSMUSG00000070880	Gad1	0.000275496	0.00660018	1.22417	1.22417	254.654	208.023
Efcab14	ENSMUSG00000034210	Efcab14	0.000275605	0.00660018	1.20133	1.20133	28.9639	24.1099
Fam149a	ENSMUSG00000070044	Fam149a	0.000275953	0.00660032	1	1	1	1
Pgm2l1	ENSMUSG00000030729	Pgm2l1	0.000276592	0.00660744	1.12164	1.12164	271.97	242.475
Kcnc3	ENSMUSG00000062785	Kcnc3	0.00027759	0.00662309	1.20677	1.20677	37.651	31.1997
Arap3	ENSMUSG00000024451	Arap3	0.000278778	0.00664323	1	1	1	1
Timp4	ENSMUSG00000030317	Timp4	0.000286509	0.00681904	1.1804	1.1804	31.9886	27.0999
Timm13	ENSMUSG00000020219	Timm13	0.000287109	0.00682493	0.914779	-1.09316	307.61	336.267
Mfsd6	ENSMUSG00000041439	Mfsd6	0.00029679	0.00704638	1.2202	1.2202	49.6687	40.7053
Rasa1	ENSMUSG00000021549	Rasa1	0.00029739	0.00705198	1.2209	1.2209	30.4562	24.9456
Zswim6	ENSMUSG00000032846	Zswim6	0.000302155	0.00715619	1	1	1	1
Sf3a1	ENSMUSG00000002129	Sf3a1	0.000303951	0.0071884	1.30312	1.30312	44.5791	34.2094
Ermn	ENSMUSG00000026830	Ermn	0.000304259	0.0071884	26.3898	26.3898	26.3898	1
Foxp1	ENSMUSG00000030067	Foxp1	0.000307234	0.00724983	1.25159	1.25159	42.853	34.2388
Klc2	ENSMUSG00000024862	Klc2	0.000312029	0.007354	1.2139	1.2139	80.2034	66.0706
Uhrf2	ENSMUSG00000024817	Uhrf2	0.000315722	0.00743198	26.3289	26.3289	26.3289	1
Scd2	ENSMUSG00000025203	Scd2	0.000319444	0.00750909	1.06778	1.06778	697.925	653.625
Sox9	ENSMUSG00000000567	Sox9	0.000319775	0.00750909	1	1	1	1
Rora	ENSMUSG00000032238	Rora	0.000327066	0.00767097	1.26244	1.26244	47.2723	37.4451
Sult4a1	ENSMUSG00000018865	Sult4a1	0.000327833	0.00767963	1.08472	1.08472	336.144	309.889
Sod2	ENSMUSG00000006818	Sod2	0.000328414	0.00768393	1.09863	1.09863	199.051	181.181
Sdf2l1	ENSMUSG00000022769	Sdf2l1	0.000331539	0.00774767	1	1	1	1
Prex2	ENSMUSG00000048960	Prex2	0.000332033	0.00774983	23.2393	23.2393	23.2393	1
Yme1l1	ENSMUSG00000026775	Yme1l1	0.000336012	0.00783325	1.18161	1.18161	39.8275	33.706
Rab11fip5	ENSMUSG00000051343	Rab11fip5	0.000337356	0.00785511	1.20485	1.20485	54.9065	45.5711
Mrps21	ENSMUSG00000054312	Mrps21	0.000342209	0.00795852	0.921456	-1.08524	217.254	235.773
D430036J16Rik	ENSMUSG00000097466	D430036J16Rik	0.000344694	0.00800655	1	1	1	1
Syncrip	ENSMUSG00000032423	Syncrip	0.000345103	0.00800655	1.21911	1.21911	54.1988	44.4578
Xbp1	ENSMUSG00000020484	Xbp1	0.000345935	0.00801624	1.2252	1.2252	68.9271	56.2578
Tmem141	ENSMUSG00000026939	Tmem141	0.000348666	0.00806983	0.796273	-1.25585	29.6026	37.1764
Gng2	ENSMUSG00000043004	Gng2	0.000350146	0.00809439	0.83749	-1.19404	87.9207	104.981
Rps6kb1	ENSMUSG00000020516	Rps6kb1	0.000356225	0.00821572	1.2255	1.2255	30.2734	24.703
Tmem47	ENSMUSG00000025666	Tmem47	0.000356244	0.00821572	1.21833	1.21833	59.9124	49.1757
Fam181b	ENSMUSG00000051515	Fam181b	0.000360997	0.00830706	1	1	1	1
Clcn5	ENSMUSG00000004317	Clcn5	0.000361228	0.00830706	1	1	1	1
Il10rb	ENSMUSG00000022969	Il10rb	0.000361494	0.00830706	1	1	1	1
Msantd4	ENSMUSG00000041124	Msantd4	0.000362099	0.00831109	1.22088	1.22088	40.9987	33.5812
Atp5h	ENSMUSG00000034566	Atp5h	0.000362766	0.00831651	1.06559	1.06559	855.774	803.102
Gm49864	ENSMUSG00000117255	Gm49864	0.000363828	0.00833098	1	1	1	1
Snrpf	ENSMUSG00000020018	Snrpf	0.000365646	0.0083627	0.844862	-1.18363	67.5717	79.9796
Fgfr2	ENSMUSG00000030849	Fgfr2	0.000368192	0.00840445	1	1	1	1
Anks1	ENSMUSG00000024219	Anks1	0.000368341	0.00840445	1	1	1	1
Igsf3	ENSMUSG00000042035	Igsf3	0.000368832	0.00840572	1	1	1	1
Ubqln1	ENSMUSG00000005312	Ubqln1	0.000372296	0.00847466	1.11708	1.11708	128.579	115.104
Atp5k	ENSMUSG00000050856	Atp5k	0.000373405	0.00848991	0.940461	-1.06331	920.36	978.627
Zfp365	ENSMUSG00000037855	Zfp365	0.000378294	0.00859097	1.0887	1.0887	321.697	295.488
Dnajc19	ENSMUSG00000027679	Dnajc19	0.000378817	0.00859273	0.875543	-1.14215	104.441	119.287
Atxn2l	ENSMUSG00000032637	Atxn2l	0.000388381	0.00879936	1.22794	1.22794	46.2741	37.6843
Parva	ENSMUSG00000030770	Parva	0.000389616	0.008817	1.27307	1.27307	31.9886	25.1271
Atp2b4	ENSMUSG00000026463	Atp2b4	0.000390217	0.00882027	0.822463	-1.21586	38.3342	46.609
Arhgef4	ENSMUSG00000037509,ENSMUSG00000118272	Arhgef4	0.00039083	0.00882381	1.13634	1.13634	91.7746	80.7633
Ralbp1	ENSMUSG00000024096	Ralbp1	0.000395314	0.00891463	1.23087	1.23087	45.0721	36.6181
Ecsit	ENSMUSG00000066839	Ecsit	0.000395974	0.0089191	1.23703	1.23703	40.6988	32.9005
Akap12	ENSMUSG00000038587	Akap12	0.000398409	0.0089635	1	1	1	1
Actr2	ENSMUSG00000020152	Actr2	0.000400227	0.00899395	1.07793	1.07793	158.767	147.288
Zfp280d	ENSMUSG00000038535	Zfp280d	0.00040637	0.00912138	1	1	1	1
Alg2	ENSMUSG00000039740	Alg2	0.000412211	0.00924175	1.12602	1.12602	84.3549	74.9143
Maml3	ENSMUSG00000061143	Maml3	0.00041963	0.00939717	1	1	1	1
Pkig	ENSMUSG00000035268	Pkig	0.00042562	0.00952028	0.891219	-1.12206	120.7	135.433
Ptges3	ENSMUSG00000071072	Ptges3	0.000431396	0.00963833	1.14276	1.14276	124.378	108.84
Sipa1l2	ENSMUSG00000001995	Sipa1l2	0.000435466	0.00971804	25.1063	25.1063	25.1063	1
Btf3	ENSMUSG00000021660	Btf3	0.000436379	0.00972716	0.912689	-1.09566	193.881	212.429
Rab3gap2	ENSMUSG00000039318	Rab3gap2	0.000439132	0.00975653	1.18522	1.18522	52.5797	44.3629
Vamp2	ENSMUSG00000020894	Vamp2	0.000439148	0.00975653	0.943067	-1.06037	908.374	963.213
Dapk2	ENSMUSG00000032380	Dapk2	0.00043921	0.00975653	1	1	1	1
Dtna	ENSMUSG00000024302	Dtna	0.000447759	0.00993501	1.10091	1.10091	63.0092	57.2339
Hlf	ENSMUSG00000003949	Hlf	0.000448624	0.00994279	1.16337	1.16337	118.46	101.825
Cdr2	ENSMUSG00000030878	Cdr2	0.000451735	0.0100003	1	1	1	1
Edem3	ENSMUSG00000043019	Edem3	0.000453357	0.0100247	1	1	1	1
Ndfip2	ENSMUSG00000053253	Ndfip2	0.000455233	0.0100547	1.11679	1.11679	125.496	112.373
Agtpbp1	ENSMUSG00000021557	Agtpbp1	0.000461217	0.0101752	1.14892	1.14892	133.874	116.522
Pcyt1a	ENSMUSG00000005615	Pcyt1a	0.000462111	0.0101833	1	1	1	1
Atp5f1	ENSMUSG00000000563	.	0.000468156	0.0103048	1.05831	1.05831	672.608	635.551
Ppp3cc	ENSMUSG00000022092	Ppp3cc	0.000469846	0.0103302	1	1	1	1
Dctn6	ENSMUSG00000031516	Dctn6	0.000470951	0.0103427	0.885193	-1.1297	100.951	114.044
Map2k7	ENSMUSG00000002948	Map2k7	0.000472114	0.0103565	1.22054	1.22054	32.6602	26.7589
mt-Nd4l	ENSMUSG00000065947	mt-Nd4l	0.000474034	0.0103868	1.06818	1.06818	323.164	302.538
Krt1	ENSMUSG00000046834	Krt1	0.000474917	0.0103938	1	1	1	1
Irf2bpl	ENSMUSG00000034168	Irf2bpl	0.000475426	0.0103938	1.21551	1.21551	44.9532	36.9831
Asap1	ENSMUSG00000022377	Asap1	0.000481797	0.0105211	1.15816	1.15816	117.977	101.866
Fam3a	ENSMUSG00000031399	Fam3a	0.000482512	0.0105249	1	1	1	1
Rps13	ENSMUSG00000090862	Rps13	0.000483323	0.0105307	0.947215	-1.05573	745.855	787.419
Gm6145	ENSMUSG00000110080	Gm6145	0.000484239	0.0105388	1	1	1	1
Acyp1	ENSMUSG00000008822	Acyp1	0.000486837	0.0105834	1.20397	1.20397	83.869	69.6604
Ptar1	ENSMUSG00000074925	Ptar1	0.000491602	0.0106749	22.0039	22.0039	22.0039	1
Cpe	ENSMUSG00000037852	Cpe	0.000492778	0.0106885	0.970714	-1.03017	1683.1	1733.88
Mrps33	ENSMUSG00000029918	Mrps33	0.000493791	0.0106984	0.906385	-1.10328	225.835	249.16
Aig1	ENSMUSG00000019806	Aig1	0.00049964	0.010813	1.18853	1.18853	75.6167	63.6219
Snrnp40	ENSMUSG00000074088	Snrnp40	0.000500847	0.010827	1	1	1	1
Tnrc6a	ENSMUSG00000052707	Tnrc6a	0.000501878	0.0108372	1.1525	1.1525	30.1133	26.1287
Pacsin2	ENSMUSG00000016664	Pacsin2	0.000503575	0.0108571	1.22897	1.22897	43.5501	35.4362
Slc35a2	ENSMUSG00000031156	Slc35a2	0.000503924	0.0108571	23.0874	23.0874	23.0874	1
Timp3	ENSMUSG00000020044	Timp3	0.000509394	0.0109628	1.23753	1.23753	28.5195	23.0456
Wapl	ENSMUSG00000041408	Wapl	0.000510696	0.0109717	23.7611	23.7611	23.7611	1
Garnl3	ENSMUSG00000038860	Garnl3	0.000510946	0.0109717	1.15415	1.15415	52.9763	45.9007
Tpgs2	ENSMUSG00000024269	Tpgs2	0.000520787	0.0111706	1.19478	1.19478	69.852	58.4642
Ppp2r1b	ENSMUSG00000032058	Ppp2r1b	0.000521584	0.0111753	1	1	1	1
Lpgat1	ENSMUSG00000026623	Lpgat1	0.000524032	0.0112153	1.10192	1.10192	122.813	111.453
Ncdn	ENSMUSG00000028833	Ncdn	0.000526519	0.0112561	0.93734	-1.06685	653.07	696.727
Top2b	ENSMUSG00000017485	Top2b	0.000530006	0.0113181	1.17923	1.17923	67.4397	57.1895
Aco2	ENSMUSG00000022477	Aco2	0.000539715	0.0115127	1.05956	1.05956	297.557	280.832
Rab14	ENSMUSG00000026878	Rab14	0.000540999	0.0115274	1.11848	1.11848	215.987	193.108
Cbln2	ENSMUSG00000024647	Cbln2	0.000557259	0.011853	23.0535	23.0535	23.0535	1
Pnrc2	ENSMUSG00000028675	Pnrc2	0.000557508	0.011853	1.14928	1.14928	30.9072	26.8927
Cdc5l	ENSMUSG00000023932	Cdc5l	0.00056193	0.0119339	1.25625	1.25625	43.8382	34.8959
Iqsec3	ENSMUSG00000040797	Iqsec3	0.00056373	0.0119371	1.18858	1.18858	55.4259	46.6319
Mapk10	ENSMUSG00000046709	Mapk10	0.000563744	0.0119371	1.07368	1.07368	278.838	259.704
Luc7l	ENSMUSG00000024188	Luc7l	0.000563934	0.0119371	1.14992	1.14992	34.984	30.4231
Kif13b	ENSMUSG00000060012	Kif13b	0.000566152	0.011971	1	1	1	1
Adcy3	ENSMUSG00000020654	Adcy3	0.000567067	0.0119772	1.26594	1.26594	40.7274	32.1716
Ahr	ENSMUSG00000019256	Ahr	0.000568139	0.0119867	1	1	1	1
Sptb	ENSMUSG00000021061	Sptb	0.000569092	0.0119938	1.22129	1.22129	38.8208	31.7867
Alkbh8	ENSMUSG00000025899	Alkbh8	0.000574921	0.0121034	1	1	1	1
Ccser2	ENSMUSG00000058690	Ccser2	0.000576014	0.0121132	1.19161	1.19161	36.7972	30.8803
Sulf1	ENSMUSG00000016918	Sulf1	0.000577513	0.0121315	1	1	1	1
1500026H17Rik	ENSMUSG00000097383	1500026H17Rik	0.000578918	0.0121448	1	1	1	1
Tcf25	ENSMUSG00000001472	Tcf25	0.0005794	0.0121448	1.06306	1.06306	552.717	519.93
Zscan26	ENSMUSG00000022228	Zscan26	0.00058505	0.0122499	1.2434	1.2434	30.3274	24.3907
Jcad	ENSMUSG00000033960	Jcad	0.000588742	0.0123051	1.2412	1.2412	51.0453	41.1259
Dlgap4	ENSMUSG00000061689	Dlgap4	0.000588958	0.0123051	1.11978	1.11978	199.738	178.374
Rfx4	ENSMUSG00000020037	Rfx4	0.000593593	0.0123641	1	1	1	1
Tmem219	ENSMUSG00000060538	Tmem219	0.000594065	0.0123641	0.0512551	-19.5102	1	19.5102
Lrpap1	ENSMUSG00000029103	Lrpap1	0.000594173	0.0123641	0.873266	-1.14513	122.154	139.881
Tmco1	ENSMUSG00000052428	Tmco1	0.000594342	0.0123641	1.1321	1.1321	59.3805	52.4515
Dleu7	ENSMUSG00000048281	Dleu7	0.000597077	0.0124077	20.9728	20.9728	20.9728	1
Tspyl4	ENSMUSG00000039485	Tspyl4	0.000604249	0.0125432	1.07054	1.07054	286.075	267.226
Btbd17	ENSMUSG00000000202	Btbd17	0.000605322	0.012552	1.64835	1.64835	27.9597	16.9623
2310074N15Rik	ENSMUSG00000105858	2310074N15Rik	0.000610905	0.0126542	1	1	1	1
Sntb2	ENSMUSG00000041308	Sntb2	0.000615657	0.0127305	1	1	1	1
Kcnj4	ENSMUSG00000044216	Kcnj4	0.000615907	0.0127305	0.881511	-1.13442	76.2337	86.4807
Scg5	ENSMUSG00000023236	Scg5	0.000625182	0.0129084	0.955759	-1.04629	465.798	487.359
Ttll7	ENSMUSG00000036745	Ttll7	0.000626887	0.0129298	1.10562	1.10562	146.808	132.784
Gopc	ENSMUSG00000019861	Gopc	0.000628722	0.0129538	1.23136	1.23136	39.3034	31.9187
Sfxn5	ENSMUSG00000033720	Sfxn5	0.000629522	0.0129565	1.29605	1.29605	58.2164	44.9185
Map1a	ENSMUSG00000027254	Map1a	0.000631159	0.0129613	1.06074	1.06074	298.13	281.058
Sprn	ENSMUSG00000045733	Sprn	0.000631709	0.0129613	0.878887	-1.1378	107.648	122.482
Esrra	ENSMUSG00000024955	Esrra	0.000631765	0.0129613	1.28193	1.28193	47.2426	36.8528
Zfp715	ENSMUSG00000012640	Zfp715	0.000632796	0.0129686	1	1	1	1
Sec63	ENSMUSG00000019802	Sec63	0.000635147	0.013003	1.28135	1.28135	49.188	38.3875
Usp32	ENSMUSG00000000804	Usp32	0.000645042	0.0131916	1.23506	1.23506	76.2321	61.7237
Gprc5b	ENSMUSG00000008734	Gprc5b	0.000651918	0.0133181	1.23284	1.23284	52.5763	42.6464
Mib1	ENSMUSG00000024294	Mib1	0.000653749	0.0133415	1.1214	1.1214	90.4808	80.6858
Flot1	ENSMUSG00000059714	Flot1	0.000655952	0.0133723	0.865034	-1.15602	100.742	116.46
Akap8l	ENSMUSG00000002625	Akap8l	0.000657451	0.0133887	0.879075	-1.13756	86.9371	98.8962
Ttc39b	ENSMUSG00000038172	Ttc39b	0.000659598	0.0134183	1.21012	1.21012	42.2746	34.9342
Cep57l1	ENSMUSG00000019813	Cep57l1	0.000661483	0.0134298	1	1	1	1
Fam192a	ENSMUSG00000031774	Fam192a	0.000661554	0.0134298	1.30149	1.30149	45.6085	35.0433
Ppt1	ENSMUSG00000028657	Ppt1	0.000663	0.0134451	1.18748	1.18748	75.683	63.7341
Trp53inp2	ENSMUSG00000038375	Trp53inp2	0.000667027	0.0135125	1.1297	1.1297	81.6119	72.2422
Pdcd5	ENSMUSG00000030417	Pdcd5	0.000668546	0.0135291	0.886164	-1.12846	139.668	157.609
Cul3	ENSMUSG00000004364	Cul3	0.00067357	0.0136111	1.15846	1.15846	97.1127	83.8294
AI413582	ENSMUSG00000062753	AI413582	0.000674007	0.0136111	0.894504	-1.11794	158.176	176.831
Ly86	ENSMUSG00000021423	Ly86	0.000679541	0.0137086	1	1	1	1
Pard6a	ENSMUSG00000005699	Pard6a	0.000680764	0.0137189	1.19099	1.19099	40.3242	33.8577
Tmem258	ENSMUSG00000036372	Tmem258	0.000681883	0.0137272	0.900318	-1.11072	112.598	125.065
Syt1	ENSMUSG00000035864	Syt1	0.000683263	0.0137406	1.07005	1.07005	858.062	801.889
0610040B10Rik	ENSMUSG00000089889	0610040B10Rik	0.000684472	0.0137506	1	1	1	1
Gpr161	ENSMUSG00000040836	Gpr161	0.000689866	0.013833	1	1	1	1
Med7	ENSMUSG00000020397	Med7	0.000690424	0.013833	27.0745	27.0745	27.0745	1
BC051226	ENSMUSG00000092564	BC051226	0.000690722	0.013833	1	1	1	1
Vipr1	ENSMUSG00000032528	Vipr1	0.0006922	0.0138483	1	1	1	1
Pop7	ENSMUSG00000029715	Pop7	0.00070244	0.0140068	0.823132	-1.21487	39.2858	47.7273
Gm20878	ENSMUSG00000078747	Gm20878	0.000702878	0.0140068	1	1	1	1
Tubb2a	ENSMUSG00000058672	Tubb2a	0.000703156	0.0140068	0.934373	-1.07024	497.982	532.958
Hmga1	ENSMUSG00000046711	Hmga1	0.000703378	0.0140068	1	1	1	1
Mid1ip1	ENSMUSG00000008035	Mid1ip1	0.000703746	0.0140068	1.12768	1.12768	85.2945	75.6369
Ttc9	ENSMUSG00000042734	Ttc9	0.000704656	0.0140105	1.19378	1.19378	40.6119	34.0195
Tmem150c	ENSMUSG00000050640	Tmem150c	0.000707146	0.0140455	1	1	1	1
Reep1	ENSMUSG00000052852	Reep1	0.000708146	0.0140509	1.15628	1.15628	77.7445	67.2369
Ppdpf	ENSMUSG00000016344	Ppdpf	0.000713142	0.014134	0.886013	-1.12865	113.192	127.754
Dpm3	ENSMUSG00000042737	Dpm3	0.000713792	0.014134	0.863576	-1.15798	73.0638	84.6061
B230206L02Rik	ENSMUSG00000086003	B230206L02Rik	0.000715586	0.014155	1	1	1	1
Ccdc92	ENSMUSG00000037979	Ccdc92	0.000720677	0.0142411	1.13388	1.13388	92.6909	81.7464
Hivep1	ENSMUSG00000021366	Hivep1	0.000721766	0.0142481	1.35101	1.35101	50.549	37.4157
Abat	ENSMUSG00000057880	Abat	0.000726581	0.0143285	1.08968	1.08968	121.254	111.274
Tmem87a	ENSMUSG00000033808	Tmem87a	0.000731929	0.0144179	1	1	1	1
Adcy8	ENSMUSG00000022376	Adcy8	0.000732608	0.0144179	1	1	1	1
Stx1b	ENSMUSG00000030806	Stx1b	0.000734127	0.0144331	1.08214	1.08214	253.06	233.852
Mpp3	ENSMUSG00000052373	Mpp3	0.000744903	0.0146301	1.1849	1.1849	36.3668	30.6919
St8sia5	ENSMUSG00000025425	St8sia5	0.000748533	0.0146864	1.20614	1.20614	55.1475	45.7222
B230209E15Rik	ENSMUSG00000109006	B230209E15Rik	0.000749448	0.0146895	1	1	1	1
Rsrp1	ENSMUSG00000037266	Rsrp1	0.000750455	0.0146943	1.10226	1.10226	183.964	166.898
Ugdh	ENSMUSG00000029201	Ugdh	0.000755678	0.0147754	1	1	1	1
Kmt2c	ENSMUSG00000038056	Kmt2c	0.000756254	0.0147754	22.5637	22.5637	22.5637	1
Gm39377	ENSMUSG00000111633	Gm39377	0.00075689	0.0147754	1	1	1	1
Lyrm9	ENSMUSG00000072640	Lyrm9	0.000757915	0.0147805	1	1	1	1
Katnal1	ENSMUSG00000041298	Katnal1	0.00076618	0.014917	1.22366	1.22366	39.3487	32.1565
Ubxn7	ENSMUSG00000053774	Ubxn7	0.000766459	0.014917	1	1	1	1
Sla	ENSMUSG00000022372	Sla	0.000775341	0.0150629	1	1	1	1
Ssb	ENSMUSG00000068882	Ssb	0.000775512	0.0150629	1.12796	1.12796	97.2559	86.2228
Pdha1	ENSMUSG00000031299	Pdha1	0.000779516	0.0151254	1.07624	1.07624	193.847	180.115
Kcnb2	ENSMUSG00000092083	Kcnb2	0.000786574	0.0152471	1	1	1	1
Dlat	ENSMUSG00000000168	Dlat	0.000793606	0.015368	1.10163	1.10163	96.4102	87.5159
Cdk16	ENSMUSG00000031065	Cdk16	0.000800117	0.0154785	1.08461	1.08461	177.718	163.854
Cox6a2	ENSMUSG00000030785	Cox6a2	0.000804125	0.0155356	1.33526	1.33526	52.6331	39.4179
Cdkn1a	ENSMUSG00000023067	Cdkn1a	0.000804673	0.0155356	1	1	1	1
Sgms1	ENSMUSG00000040451	Sgms1	0.000809341	0.0156101	1	1	1	1
Appbp2	ENSMUSG00000018481	Appbp2	0.000813983	0.0156714	1.20282	1.20282	56.0391	46.5896
Pinx1	ENSMUSG00000021958	Pinx1	0.00081414	0.0156714	1	1	1	1
Mthfsl	ENSMUSG00000079427	Mthfsl	0.000816101	0.0156836	1	1	1	1
Sox10	ENSMUSG00000033006	Sox10	0.000817082	0.0156836	1	1	1	1
Naca	ENSMUSG00000061315	Naca	0.00081721	0.0156836	0.957077	-1.04485	390.688	408.21
Esrrg	ENSMUSG00000026610	Esrrg	0.000831127	0.0159258	1	1	1	1
H2-T22	ENSMUSG00000056116	H2-T22	0.000831476	0.0159258	1	1	1	1
Ppp1r3e	ENSMUSG00000072494	Ppp1r3e	0.000834694	0.0159665	1	1	1	1
C730002L08Rik	ENSMUSG00000114469	C730002L08Rik	0.000835256	0.0159665	1	1	1	1
Gtf3a	ENSMUSG00000016503	Gtf3a	0.000837998	0.0160031	1.14492	1.14492	39.9731	34.9134
Glyr1	ENSMUSG00000022536	Glyr1	0.000840426	0.0160336	1.12843	1.12843	114.467	101.44
Gse1	ENSMUSG00000031822	Gse1	0.000842643	0.0160601	24.4304	24.4304	24.4304	1
Vasn	ENSMUSG00000039646	Vasn	0.000845207	0.0160931	1	1	1	1
Grm4	ENSMUSG00000063239	Grm4	0.000846589	0.0161035	1	1	1	1
Nme2	ENSMUSG00000020857	Nme2	0.000859368	0.0163305	0.937791	-1.06634	314.542	335.407
Golga4	ENSMUSG00000038708	Golga4	0.000861871	0.0163471	1.1817	1.1817	29.7083	25.1403
Cited4	ENSMUSG00000070803	Cited4	0.000861933	0.0163471	1	1	1	1
Sf3b5	ENSMUSG00000078348	Sf3b5	0.000864997	0.0163891	0.880452	-1.13578	114.749	130.33
Zdhhc1	ENSMUSG00000039199	Zdhhc1	0.000876974	0.0165967	1	1	1	1
Omg	ENSMUSG00000049612	Omg	0.000878811	0.0165967	0.895179	-1.11709	130.566	145.855
Arhgap32	ENSMUSG00000041444	Arhgap32	0.000879097	0.0165967	1.09603	1.09603	33.5768	30.6348
Hibadh	ENSMUSG00000029776	Hibadh	0.000879385	0.0165967	1.22168	1.22168	44.473	36.4031
Kdm6b	ENSMUSG00000018476	Kdm6b	0.000880853	0.0166082	1	1	1	1
Ripk2	ENSMUSG00000041135	Ripk2	0.000887489	0.016717	1	1	1	1
Kif22	ENSMUSG00000030677	Kif22	0.000889569	0.0167398	1	1	1	1
[truncated: 18,299 more rows]

## Sheet: L6
Gene ID	Ensembl ID	Gene name	P-value (SD vs. NSD)	FDR step up (SD vs. NSD)	Ratio (SD vs. NSD)	Fold change (SD vs. NSD)	Median(SD) (SD vs. NSD)	Median(NSD) (SD vs. NSD)
[truncated: 19,326 more rows]
