# Supplementary material for: Spatial transcriptomics reveals unique gene expression changes in different brain regions after sleep deprivation
Source: Nat Commun. 2023 Nov 4;14:7095. doi: 10.1038/s41467-023-42751-z (PMC10625558; doi:10.1038/s41467-023-42751-z)
Supplement: Supplementary file 12 — Supplementary Data 9 [file 41467_2023_42751_MOESM12_ESM.xlsx]

## Sheet: L2-3
Gene name	Ensembl ID	P-value (SD vs. NSD)	FDR step up (SD vs. NSD)	Fold change (SD vs. NSD)
Egr1	ENSMUSG00000038418	4.76771e-116	9.21408e-112	2.47871
Arc	ENSMUSG00000022602	2.77028e-87	2.67692e-83	73.148
Homer1	ENSMUSG00000007617	2.79392e-71	1.79984e-67	1.72059
Enc1	ENSMUSG00000041773	6.43431e-55	3.10874e-51	1.38616
Nr4a1	ENSMUSG00000023034	9.98329e-48	3.85874e-44	2.38766
Egr3	ENSMUSG00000033730	6.92737e-47	2.23131e-43	1.50794
Pdp1	ENSMUSG00000049225	5.81223e-46	1.60467e-42	1.55959
Bhlhe40	ENSMUSG00000030103	2.50237e-45	6.0451e-42	1.73544
Vgf	ENSMUSG00000037428	2.44091e-41	5.24146e-38	1.49077
Ier5	ENSMUSG00000056708	1.34505e-37	2.59944e-34	1.55991
Hspa5	ENSMUSG00000026864	4.02444e-34	7.07058e-31	1.37374
Fmnl1	ENSMUSG00000055805	4.4115e-34	7.10472e-31	1.79709
Dusp6	ENSMUSG00000019960	2.37125e-31	3.52513e-28	1.96323
Junb	ENSMUSG00000052837	4.20376e-31	5.80299e-28	31.6922
Dnajb5	ENSMUSG00000036052	1.25161e-27	1.42286e-24	1.62935
Mast3	ENSMUSG00000031833	5.89561e-27	6.32992e-24	1.31769
Ptgds	ENSMUSG00000015090	1.32004e-25	1.27556e-22	-1.58609
Syne1	ENSMUSG00000096054	6.31733e-24	5.3082e-21	1.40016
Schip1	ENSMUSG00000027777	8.20285e-24	6.60535e-21	1.35322
Calr	ENSMUSG00000003814	2.88713e-23	2.23187e-20	1.25257
Pdia6	ENSMUSG00000020571	3.23376e-23	2.40368e-20	1.38222
Sgsm1	ENSMUSG00000042216	4.18965e-23	2.99886e-20	1.69429
Chst1	ENSMUSG00000027221	9.20846e-22	6.13664e-19	1.20118
Egr4	ENSMUSG00000071341	1.04845e-20	6.75409e-18	1.65568
Spred1	ENSMUSG00000027351	2.24191e-20	1.39765e-17	1.31155
Omg	ENSMUSG00000049612	7.76138e-20	4.68739e-17	-1.35701
Mical2	ENSMUSG00000038244	4.38729e-19	2.42253e-16	1.28034
Galnt9	ENSMUSG00000033316	8.79881e-19	4.61722e-16	1.4079
Fscn1	ENSMUSG00000029581	2.42468e-18	1.18077e-15	1.31956
Baiap2	ENSMUSG00000025372	3.75436e-18	1.76968e-15	1.21936
Nptx1	ENSMUSG00000025582	6.04909e-18	2.78345e-15	1.26567
Synj2	ENSMUSG00000023805	1.32802e-16	5.57943e-14	1.48164
Per1	ENSMUSG00000020893	1.66987e-16	6.86635e-14	1.60728
Irs2	ENSMUSG00000038894	3.73205e-16	1.50261e-13	30.8942
Trim9	ENSMUSG00000021071	5.81631e-16	2.294e-13	1.25828
Nrep	ENSMUSG00000042834	7.10069e-16	2.74456e-13	-1.4348
Camk1g	ENSMUSG00000016179	1.41441e-15	5.25672e-13	32.666
Dusp1	ENSMUSG00000024190	1.54979e-15	5.65117e-13	28.3357
Mir124a-1hg	ENSMUSG00000097545	6.03311e-15	2.01027e-12	1.3636
Mgst3	ENSMUSG00000026688	7.03176e-15	2.30332e-12	-1.23085
Otud1	ENSMUSG00000043415	7.23379e-15	2.33e-12	21.0932
Ccnd1	ENSMUSG00000070348	9.95758e-15	3.15476e-12	1.41254
Pnmal2	ENSMUSG00000070802	1.9897e-14	6.00828e-12	1.25923
Sfpq	ENSMUSG00000028820	5.25825e-14	1.49442e-11	1.36395
Dnajc21	ENSMUSG00000044224	7.79297e-14	2.12122e-11	1.62652
Stub1	ENSMUSG00000039615	1.59238e-13	3.94542e-11	1.25637
Dipk2a	ENSMUSG00000045414	1.8053e-13	4.30732e-11	-1.5038
Etv5	ENSMUSG00000013089	1.94541e-13	4.585e-11	1.50879
Cobl	ENSMUSG00000020173	2.24403e-13	5.22509e-11	1.36881
Krt12	ENSMUSG00000020912	2.33489e-13	5.37191e-11	-1.34957
Otub2	ENSMUSG00000021203	2.71691e-13	6.17253e-11	28.1743
Klf10	ENSMUSG00000037465	3.33394e-13	7.32179e-11	24.8635
Rnf165	ENSMUSG00000025427	3.61615e-13	7.76508e-11	27.6299
Nr2f1	ENSMUSG00000069171	4.54567e-13	9.54888e-11	-1.28406
Mat2b	ENSMUSG00000042032	6.97218e-13	1.41836e-10	-1.20636
Uba52	ENSMUSG00000090137	8.48504e-13	1.67329e-10	-1.3626
Rasl10a	ENSMUSG00000034209	1.0728e-12	2.0733e-10	1.35483
Rilpl1	ENSMUSG00000029392	1.24191e-12	2.37635e-10	1.31032
Trak1	ENSMUSG00000032536	1.31071e-12	2.48341e-10	1.24164
Hecw2	ENSMUSG00000042807	1.66424e-12	3.06316e-10	-1.39223
AI593442	ENSMUSG00000078307	2.22044e-12	4.01048e-10	-1.25452
Gfod1	ENSMUSG00000051335	2.27002e-12	4.06207e-10	1.34748
Pcdh1	ENSMUSG00000051375	2.68025e-12	4.74153e-10	1.45778
Ankrd6	ENSMUSG00000040183	2.69879e-12	4.74153e-10	27.9635
Synpo	ENSMUSG00000043079	3.69384e-12	6.37385e-10	1.3099
Grasp	ENSMUSG00000000531	4.35023e-12	7.44005e-10	1.55198
Plk2	ENSMUSG00000021701	4.59646e-12	7.79221e-10	1.20689
Ap2b1	ENSMUSG00000035152	5.31397e-12	8.85326e-10	1.22249
Kcnf1	ENSMUSG00000051726	6.67975e-12	1.09401e-09	1.28792
Ttr	ENSMUSG00000061808	7.42874e-12	1.1964e-09	-1.70697
Gnb5	ENSMUSG00000032192	1.68822e-11	2.61013e-09	1.25347
Diras2	ENSMUSG00000047842	1.91075e-11	2.92002e-09	-1.20635
Bdnf	ENSMUSG00000048482	2.13211e-11	3.21916e-09	1.44677
Gm10076	ENSMUSG00000060143	2.4491e-11	3.61308e-09	-1.21298
Fam171a1	ENSMUSG00000050530	3.88608e-11	5.60466e-09	1.42942
Tesc	ENSMUSG00000029359	7.65997e-11	1.0574e-08	1.26407
Mat2a	ENSMUSG00000053907	9.0908e-11	1.24602e-08	1.42784
Cacnb1	ENSMUSG00000020882	1.19028e-10	1.59029e-08	1.28031
Cadm1	ENSMUSG00000032076	1.48359e-10	1.95046e-08	1.29449
R3hdm4	ENSMUSG00000035781	1.87832e-10	2.42054e-08	1.23678
Zdhhc14	ENSMUSG00000034265	1.99973e-10	2.55669e-08	29.0902
Lratd1	ENSMUSG00000020607	2.01085e-10	2.55669e-08	1.38382
Lmo4	ENSMUSG00000028266	2.83097e-10	3.52976e-08	1.22966
Kctd1	ENSMUSG00000036225	3.49254e-10	4.32672e-08	1.30866
Trib2	ENSMUSG00000020601	5.55933e-10	6.7572e-08	23.5177
Lrrtm2	ENSMUSG00000071862	6.21859e-10	7.51129e-08	29.6081
Dnajb1	ENSMUSG00000005483	8.12202e-10	9.68926e-08	1.30583
Rasl11b	ENSMUSG00000049907	9.49328e-10	1.11192e-07	-1.27486
Nectin1	ENSMUSG00000032012	1.06815e-09	1.24356e-07	28.697
Pcdh20	ENSMUSG00000050505	1.71898e-09	1.93145e-07	-26.8756
Ttyh3	ENSMUSG00000036565	2.18744e-09	2.38839e-07	1.25009
Plppr2	ENSMUSG00000040563	2.79681e-09	3.03658e-07	1.29499
Ccnd2	ENSMUSG00000000184	2.97887e-09	3.19831e-07	1.6502
Sept4	ENSMUSG00000020486	3.18651e-09	3.36926e-07	-1.2681
Pak7	ENSMUSG00000039913	3.59479e-09	3.7757e-07	-1.45859
Rin1	ENSMUSG00000024883	5.15897e-09	5.30331e-07	1.28706
Ndfip2	ENSMUSG00000053253	6.68291e-09	6.72677e-07	1.23672
Zmat4	ENSMUSG00000037492	6.91426e-09	6.92357e-07	-28.3676
Rps6ka2	ENSMUSG00000023809	7.11891e-09	7.09175e-07	1.28076
Sec14l2	ENSMUSG00000003585	7.8452e-09	7.65739e-07	28.5307
Fam53b	ENSMUSG00000030956	8.28345e-09	8.03792e-07	22.569
Malat1	ENSMUSG00000092341	8.61991e-09	8.24695e-07	1.26329
Rbfox2	ENSMUSG00000033565	9.48689e-09	8.98744e-07	1.28564
Dpf1	ENSMUSG00000030584	1.02914e-08	9.65496e-07	27.9518
Irf2bpl	ENSMUSG00000034168	1.13191e-08	1.05677e-06	1.41453
St8sia5	ENSMUSG00000025425	1.24644e-08	1.14708e-06	1.39123
Plppr4	ENSMUSG00000044667	1.54579e-08	1.40915e-06	1.24769
Elfn2	ENSMUSG00000043460	1.5535e-08	1.40953e-06	22.0276
Dlg3	ENSMUSG00000000881	2.01152e-08	1.79975e-06	1.27367
Sbk1	ENSMUSG00000042978	2.55872e-08	2.25799e-06	27.9759
Tmem198	ENSMUSG00000051703	2.6867e-08	2.36015e-06	1.24806
Pcdh8	ENSMUSG00000036422	2.85293e-08	2.49483e-06	1.25756
Cd34	ENSMUSG00000016494	2.91375e-08	2.53654e-06	-1.22071
Sun1	ENSMUSG00000036817	3.49855e-08	2.99172e-06	-1.25535
Spred2	ENSMUSG00000045671	3.88581e-08	3.28578e-06	1.33568
Smad3	ENSMUSG00000032402	4.46594e-08	3.73631e-06	1.26395
Mapk11	ENSMUSG00000053137	4.82511e-08	4.0194e-06	1.32072
Sowaha	ENSMUSG00000044352	5.6372e-08	4.67573e-06	1.29783
Ppp1r37	ENSMUSG00000051403	6.03058e-08	4.9176e-06	1.23638
Kctd12	ENSMUSG00000098557	6.56287e-08	5.32916e-06	1.22256
Prex1	ENSMUSG00000039621	6.80284e-08	5.50091e-06	1.21962
Neurod6	ENSMUSG00000037984	7.98243e-08	6.42785e-06	1.28748
Vxn	ENSMUSG00000067879	1.05115e-07	8.3944e-06	1.20922
Ostc	ENSMUSG00000041084	1.08507e-07	8.55924e-06	1.25539
Tyro3	ENSMUSG00000027298	1.11042e-07	8.72358e-06	1.2206
Cacng2	ENSMUSG00000019146	1.53489e-07	1.1616e-05	1.35225
Cdh22	ENSMUSG00000053166	1.53871e-07	1.1616e-05	1.2498
Gprin1	ENSMUSG00000069227	1.56019e-07	1.17324e-05	1.26181
Mrpl57	ENSMUSG00000021967	1.57943e-07	1.18311e-05	-1.20082
Rgs20	ENSMUSG00000002459	1.67649e-07	1.24615e-05	1.28568
Lrrn2	ENSMUSG00000026443	1.91419e-07	1.41197e-05	1.24543
Cep170b	ENSMUSG00000072825	2.09352e-07	1.52144e-05	1.24727
Sertad1	ENSMUSG00000008384	2.15966e-07	1.56321e-05	25.8027
Pvalb	ENSMUSG00000005716	2.20062e-07	1.58691e-05	-1.28586
Trp53i11	ENSMUSG00000068735	2.45303e-07	1.74292e-05	1.37531
Pigp	ENSMUSG00000022940	3.00637e-07	2.08997e-05	-1.37194
Numbl	ENSMUSG00000063160	3.26245e-07	2.25986e-05	1.31817
Hivep1	ENSMUSG00000021366	3.68483e-07	2.51636e-05	1.22593
Lrrk2	ENSMUSG00000036273	4.22463e-07	2.86198e-05	1.28307
Gse1	ENSMUSG00000031822	4.23536e-07	2.86198e-05	1.33249
Ddit4l	ENSMUSG00000046818	4.45009e-07	2.98705e-05	-1.36055
Pamr1	ENSMUSG00000027188	4.75393e-07	3.16809e-05	-27.9377
Lzts3	ENSMUSG00000037703	4.81472e-07	3.19757e-05	1.30035
Rassf3	ENSMUSG00000025795	4.90535e-07	3.24661e-05	-1.29018
Tub	ENSMUSG00000031028	5.11321e-07	3.37263e-05	1.3004
Actn1	ENSMUSG00000015143	5.2749e-07	3.44401e-05	1.2785
Ldb2	ENSMUSG00000039706	5.92145e-07	3.8146e-05	28.0019
Hs3st1	ENSMUSG00000051022	6.16244e-07	3.95665e-05	-25.2723
Rybp	ENSMUSG00000072872	8.01645e-07	5.03006e-05	25.8744
Dyrk2	ENSMUSG00000028630	8.96986e-07	5.52075e-05	1.21933
Actn4	ENSMUSG00000054808	1.19799e-06	7.28061e-05	1.28492
Pde10a	ENSMUSG00000023868	1.23602e-06	7.4648e-05	27.8021
Tnfrsf21	ENSMUSG00000023915	1.34878e-06	8.07015e-05	1.28915
Lars2	ENSMUSG00000035202	1.35579e-06	8.08701e-05	1.35656
Ulk2	ENSMUSG00000004798	1.38892e-06	8.25918e-05	1.27834
Gm3764	ENSMUSG00000097156	1.39688e-06	8.28103e-05	1.35173
Mfsd4a	ENSMUSG00000059149	1.45654e-06	8.58205e-05	-1.26057
Cpne6	ENSMUSG00000022212	1.56242e-06	9.1501e-05	1.22883
Anxa11	ENSMUSG00000021866	1.59913e-06	9.33678e-05	1.2026
Ier5l	ENSMUSG00000089762	1.6291e-06	9.48312e-05	1.22982
Mpp2	ENSMUSG00000017314	1.72059e-06	9.95571e-05	1.25954
Scn3b	ENSMUSG00000049281	1.77367e-06	0.000102018	1.36473
Phyhip	ENSMUSG00000003469	2.11003e-06	0.000117933	1.29947
Cbln2	ENSMUSG00000024647	2.2729e-06	0.00012527	1.25228
Mapk6	ENSMUSG00000042688	2.35121e-06	0.000129089	1.24059
Taok1	ENSMUSG00000017291	2.44438e-06	0.000133824	1.20043
Mcf2l	ENSMUSG00000031442	2.49926e-06	0.000136058	1.24927
Nkain4	ENSMUSG00000027574	2.62097e-06	0.000141885	-1.31505
Pam	ENSMUSG00000026335	2.89468e-06	0.000154537	1.22457
Nab2	ENSMUSG00000025402	2.92069e-06	0.000155497	27.5643
Lrp8	ENSMUSG00000028613	2.96353e-06	0.000156913	26.5055
Mettl7a1	ENSMUSG00000054619	3.12262e-06	0.000163989	8.67022
Spry2	ENSMUSG00000022114	3.49308e-06	0.000180459	27.3111
Celf3	ENSMUSG00000028137	3.60964e-06	0.00018504	1.23403
Sbno1	ENSMUSG00000038095	3.76176e-06	0.00019182	1.21186
Igsf9b	ENSMUSG00000034275	3.86695e-06	0.000196665	1.25171
Rere	ENSMUSG00000039852	4.00945e-06	0.000203377	1.27484
Prag1	ENSMUSG00000050271	4.11087e-06	0.000207976	27.0792
Pdzd11	ENSMUSG00000015668	4.42612e-06	0.000221604	-1.34449
Ntpcr	ENSMUSG00000031851	4.47107e-06	0.000223276	-1.30674
Lrrtm1	ENSMUSG00000060780	4.81389e-06	0.000238315	1.33065
Zmiz1	ENSMUSG00000007817	4.82155e-06	0.000238315	1.28847
Rhot2	ENSMUSG00000025733	4.8994e-06	0.000240931	1.21608
Klhl3	ENSMUSG00000014164	5.11428e-06	0.000250859	24.1124
Snhg20	ENSMUSG00000086859	5.179e-06	0.000253391	-1.20639
Bhlhb9	ENSMUSG00000072964	5.45419e-06	0.000265346	1.24024
Grm2	ENSMUSG00000023192	5.66869e-06	0.000273883	-1.21902
Pdgfb	ENSMUSG00000000489	5.74485e-06	0.00027687	22.9085
Cotl1	ENSMUSG00000031827	5.76132e-06	0.000276974	1.26052
Adra2c	ENSMUSG00000045318	6.33643e-06	0.000302747	27.0305
Zfp560	ENSMUSG00000045519	6.61108e-06	0.000313151	-1.26335
Abhd6	ENSMUSG00000025277	6.82349e-06	0.000321	1.27008
Rab4a	ENSMUSG00000019478	6.82479e-06	0.000321	-1.28568
Kmt2a	ENSMUSG00000002028	6.82661e-06	0.000321	1.20915
AW047730	ENSMUSG00000097428	7.09915e-06	0.000330598	-1.24097
Pitpnm2	ENSMUSG00000029406	7.45179e-06	0.000344529	1.20819
Ptpn1	ENSMUSG00000027540	8.36446e-06	0.000378575	24.245
Rbfox1	ENSMUSG00000008658	8.9016e-06	0.000397303	1.23318
Grm5	ENSMUSG00000049583	9.41303e-06	0.000414388	1.20366
Cyld	ENSMUSG00000036712	9.58916e-06	0.000421182	1.21363
Ier3	ENSMUSG00000003541	9.75517e-06	0.000425572	17.4062
Rbm28	ENSMUSG00000029701	9.81471e-06	0.000427205	1.21871
Opalin	ENSMUSG00000050121	1.01276e-05	0.000437866	-22.6307
Lage3	ENSMUSG00000015289	1.0888e-05	0.000466565	-1.2068
Hexa	ENSMUSG00000025232	1.19922e-05	0.000507135	1.25677
Stard8	ENSMUSG00000031216	1.30659e-05	0.000546563	1.20006
Ncor2	ENSMUSG00000029478	1.36064e-05	0.000564288	1.21117
Fam43b	ENSMUSG00000078235	1.39474e-05	0.000575955	27.763
Cckbr	ENSMUSG00000030898	1.45412e-05	0.000599198	1.29121
Stim2	ENSMUSG00000039156	1.48386e-05	0.000610149	1.26655
Shisa7	ENSMUSG00000053550	1.54974e-05	0.000630091	1.32657
Cbln4	ENSMUSG00000067578	1.63639e-05	0.000657482	24.7414
Mbnl1	ENSMUSG00000027763	1.70783e-05	0.000679127	1.25727
Tro	ENSMUSG00000025272	1.77124e-05	0.000702895	1.21281
Gpr153	ENSMUSG00000042804	1.7888e-05	0.000706962	-27.3916
Syt17	ENSMUSG00000058420	1.89148e-05	0.000741823	1.39167
Bola1	ENSMUSG00000015943	1.89606e-05	0.000741823	-1.26155
Oxld1	ENSMUSG00000039670	1.90575e-05	0.000742851	-9.02412
Hnrnpf	ENSMUSG00000042079	2.10511e-05	0.000812042	1.24292
F8a	ENSMUSG00000078317	2.17126e-05	0.00083328	1.29588
Nptx2	ENSMUSG00000059991	2.18307e-05	0.000835446	1.2932
Btbd9	ENSMUSG00000062202	2.32301e-05	0.000882013	1.20936

## Sheet: L4
Gene name	Ensembl ID	P-value (SD vs. NSD)	FDR step up (SD vs. NSD)	Fold change (SD vs. NSD)
Egr1	ENSMUSG00000038418	4.65791e-59	9.00188e-55	2.63964
Arc	ENSMUSG00000022602	1.89967e-34	1.83566e-30	3.02672
Homer1	ENSMUSG00000007617	3.67249e-28	2.36582e-24	1.58856
Bhlhe40	ENSMUSG00000030103	6.28999e-21	3.03901e-17	1.68572
Stmn4	ENSMUSG00000022044	2.45009e-20	9.4701e-17	-1.30214
Egr3	ENSMUSG00000033730	4.32717e-19	1.19467e-15	1.60681
Neurod6	ENSMUSG00000037984	2.87962e-16	6.1835e-13	1.96782
Ier5	ENSMUSG00000056708	1.29668e-14	2.50596e-11	1.43442
Hspa5	ENSMUSG00000026864	6.50522e-14	1.12965e-10	1.30976
Pdp1	ENSMUSG00000049225	7.01429e-14	1.12965e-10	1.43924
Ttr	ENSMUSG00000061808	1.19885e-13	1.78222e-10	-3.35709
Vgf	ENSMUSG00000037428	2.18216e-13	3.01231e-10	1.45599
Ptgds	ENSMUSG00000015090	1.31996e-12	1.70063e-09	-1.48484
Fmnl1	ENSMUSG00000055805	2.53571e-12	3.06283e-09	1.52386
Nr4a1	ENSMUSG00000023034	2.99829e-12	3.40852e-09	2.01739
Bsn	ENSMUSG00000032589	4.60244e-12	4.6814e-09	1.30377
Dnajb5	ENSMUSG00000036052	6.6399e-12	6.41613e-09	1.75234
Sun1	ENSMUSG00000036817	1.30033e-11	1.19667e-08	-1.61801
Egr4	ENSMUSG00000071341	2.44737e-11	2.05643e-08	30.9946
Dclk1	ENSMUSG00000027797	2.76874e-11	2.22953e-08	1.20219
Krt12	ENSMUSG00000020912	3.49516e-11	2.7019e-08	-1.44102
Nop10	ENSMUSG00000027133	2.29119e-10	1.70306e-07	-1.2466
Hivep2	ENSMUSG00000015501	4.20648e-10	2.80325e-07	1.26308
Omg	ENSMUSG00000049612	6.29623e-10	3.6873e-07	-1.27317
Snhg20	ENSMUSG00000086859	8.30257e-10	4.71928e-07	-1.52521
Spred1	ENSMUSG00000027351	1.44291e-09	7.53668e-07	1.33167
Syt13	ENSMUSG00000027220	1.84575e-09	9.1464e-07	1.24032
Syne1	ENSMUSG00000096054	2.23431e-09	1.07951e-06	1.35765
1500004A13Rik	ENSMUSG00000098912	4.96886e-09	2.28639e-06	-1.37326
Cbln4	ENSMUSG00000067578	8.99377e-09	3.69816e-06	1.58682
Meg3	ENSMUSG00000021268	1.0111e-08	4.07092e-06	-1.2295
Galnt9	ENSMUSG00000033316	1.13704e-08	4.48458e-06	1.45745
Dusp6	ENSMUSG00000019960	1.25068e-08	4.73935e-06	1.44984
Sgsm1	ENSMUSG00000042216	1.38932e-08	5.06603e-06	1.39548
Schip1	ENSMUSG00000027777	2.1306e-08	7.48655e-06	1.29782
Hunk	ENSMUSG00000053414	3.5776e-08	1.13345e-05	-22.6716
Slc44a1	ENSMUSG00000028412	5.03941e-08	1.49833e-05	-1.62448
Etv5	ENSMUSG00000013089	5.25381e-08	1.53841e-05	1.41415
Phyh	ENSMUSG00000026664	7.29574e-08	2.10444e-05	-1.24216
Bphl	ENSMUSG00000038286	8.33059e-08	2.26756e-05	-1.40826
Spred2	ENSMUSG00000045671	9.55549e-08	2.56485e-05	1.48056
Gng4	ENSMUSG00000021303	1.41555e-07	3.69687e-05	29.6905
Rbm3	ENSMUSG00000031167	1.86243e-07	4.79912e-05	-1.26624
Snn	ENSMUSG00000037972	1.91402e-07	4.86716e-05	-1.23913
Dusp14	ENSMUSG00000018648	2.15449e-07	5.35258e-05	1.28035
Mat2b	ENSMUSG00000042032	2.16031e-07	5.35258e-05	-1.21008
Ccni	ENSMUSG00000063015	2.28679e-07	5.59424e-05	1.21875
Trib2	ENSMUSG00000020601	2.41828e-07	5.77338e-05	1.6986
Jun	ENSMUSG00000052684	2.41976e-07	5.77338e-05	-1.45468
Bc1	ENSMUSG00000115783	2.65154e-07	6.17393e-05	1.47456
Hsph1	ENSMUSG00000029657	2.73383e-07	6.28976e-05	1.25441
Fbxo34	ENSMUSG00000037536	2.91977e-07	6.63852e-05	-1.36124
Rasgef1b	ENSMUSG00000089809	3.08357e-07	6.84977e-05	-1.33567
Nuak1	ENSMUSG00000020032	4.07945e-07	8.85836e-05	1.28766
Diras2	ENSMUSG00000047842	4.66681e-07	9.80335e-05	-1.23572
Atp6ap1l	ENSMUSG00000078958	5.69531e-07	0.000117093	-19.7635
Lmo4	ENSMUSG00000028266	6.01937e-07	0.000122453	1.21407
Miat	ENSMUSG00000097767	1.03904e-06	0.000202833	-1.33805
Ttll7	ENSMUSG00000036745	1.16748e-06	0.000223393	-1.21741
S100a10	ENSMUSG00000041959	1.20131e-06	0.000225402	1.2794
Lars2	ENSMUSG00000035202	1.37846e-06	0.000253715	1.39122
Akap8l	ENSMUSG00000002625	1.46211e-06	0.000264081	-1.25988
Pcdh20	ENSMUSG00000050505	1.63981e-06	0.000293435	-30.6526
Tmem256	ENSMUSG00000070394	1.78057e-06	0.000312831	-1.20681
Churc1	ENSMUSG00000090258	1.88275e-06	0.000327802	-1.36904
Nectin1	ENSMUSG00000032012	2.04882e-06	0.000350403	27.5504
Rnf112	ENSMUSG00000010086	2.39918e-06	0.000399712	-1.21415
Smim19	ENSMUSG00000031534	2.46172e-06	0.000406626	-1.51048
Unc5d	ENSMUSG00000063626	3.3635e-06	0.000541692	-1.38592
Smim8	ENSMUSG00000028295	4.25792e-06	0.000658308	-1.26681
Dnajc21	ENSMUSG00000044224	4.39166e-06	0.000673597	1.36047
Znrf1	ENSMUSG00000033545	5.25972e-06	0.000781918	1.25819
Dkkl1	ENSMUSG00000030792	5.66585e-06	0.000823295	1.54218
Zfp560	ENSMUSG00000045519	5.81834e-06	0.000839144	-1.4189
Pcif1	ENSMUSG00000039849	6.00054e-06	0.000852694	-1.23652
Scn4b	ENSMUSG00000046480	6.92167e-06	0.000962362	-1.48718

## Sheet: L5
Gene name	Ensembl ID	P-value (SD vs. NSD)	FDR step up (SD vs. NSD)	Fold change (SD vs. NSD)
Arc	ENSMUSG00000022602	5.85722e-73	1.13197e-68	69.3881
Gm42418	ENSMUSG00000098178	7.74004e-66	7.4792e-62	2.58515
Egr1	ENSMUSG00000038418	5.62149e-51	3.29239e-47	2.10356
Rpl41	ENSMUSG00000093674	6.81442e-51	3.29239e-47	-1.23946
Rpl21	ENSMUSG00000041453	2.12609e-42	8.21776e-39	-1.20461
Fau	ENSMUSG00000038274	6.68883e-42	2.15447e-38	-1.22407
mt-Atp8	ENSMUSG00000064356	6.55119e-40	1.5826e-36	1.50962
Fos	ENSMUSG00000021250	1.13191e-39	2.43058e-36	25.2596
Selenow	ENSMUSG00000041571	2.64913e-37	5.11971e-34	-1.22821
Nr4a1	ENSMUSG00000023034	2.14459e-36	3.76784e-33	2.21317
Rps20	ENSMUSG00000028234	2.18112e-35	3.51269e-32	-1.21431
Homer1	ENSMUSG00000007617	5.34573e-34	7.94704e-31	1.6556
mt-Nd3	ENSMUSG00000064360	1.80163e-33	2.48702e-30	1.23108
Vgf	ENSMUSG00000037428	3.2348e-32	4.16772e-29	1.48861
Malat1	ENSMUSG00000092341	1.31314e-30	1.58611e-27	1.59382
Bhlhe40	ENSMUSG00000030103	1.01127e-28	1.08576e-25	1.92693
Rps24	ENSMUSG00000025290	1.75505e-28	1.78516e-25	-1.20691
Rpl37	ENSMUSG00000041841	1.40971e-26	1.29734e-23	-1.24762
Lars2	ENSMUSG00000035202	3.59067e-25	2.77573e-22	1.9951
Tmsb10	ENSMUSG00000079523	1.01976e-22	7.03854e-20	-1.31722
Ier5	ENSMUSG00000056708	2.32238e-21	1.36007e-18	1.41927
Atp1a3	ENSMUSG00000040907	2.70272e-21	1.53626e-18	1.22854
Egr4	ENSMUSG00000071341	4.55789e-21	2.51673e-18	41.3782
Nefl	ENSMUSG00000022055	8.41001e-21	4.39275e-18	1.26215
Cacng2	ENSMUSG00000019146	1.27366e-20	6.47754e-18	1.72158
Atp1a2	ENSMUSG00000007097	2.0325e-19	9.9704e-17	1.29563
Ndufb8	ENSMUSG00000025204	1.52895e-17	5.79381e-15	-1.21924
Mical2	ENSMUSG00000038244	2.4645e-17	8.9866e-15	1.32504
Ube2m	ENSMUSG00000005575	3.18197e-17	1.11809e-14	-1.32594
Cplx1	ENSMUSG00000033615	3.27423e-17	1.12996e-14	1.31301
Trib1	ENSMUSG00000032501	5.80964e-17	1.96977e-14	19.689
Ensa	ENSMUSG00000038619	1.48068e-16	4.93371e-14	-1.2209
Ttr	ENSMUSG00000061808	8.2535e-16	2.5727e-13	-1.8947
Rapgef4	ENSMUSG00000049044	9.84824e-16	3.02107e-13	1.2844
Fam107a	ENSMUSG00000021750	1.00329e-15	3.02962e-13	1.3187
Galnt9	ENSMUSG00000033316	1.05954e-15	3.15026e-13	1.33917
Egr3	ENSMUSG00000033730	6.13477e-15	1.69372e-12	1.41467
Purb	ENSMUSG00000094483	1.18693e-14	3.14228e-12	1.20538
R3hdm2	ENSMUSG00000025404	1.7526e-14	4.57713e-12	1.268
Lynx1	ENSMUSG00000022594	2.56623e-14	6.36919e-12	1.29173
Fmnl1	ENSMUSG00000055805	3.48761e-14	8.4252e-12	1.50969
Brsk1	ENSMUSG00000035390	1.2219e-13	2.74588e-11	1.32893
Srp9	ENSMUSG00000026511	1.59448e-13	3.54195e-11	-1.2239
Tomm22	ENSMUSG00000022427	2.32715e-13	5.05331e-11	-1.28417
Cirbp	ENSMUSG00000045193	2.45337e-13	5.2682e-11	-1.41233
S1pr1	ENSMUSG00000045092	2.92294e-13	6.14008e-11	1.38651
Dnajb5	ENSMUSG00000036052	4.03638e-13	8.38785e-11	1.63004
Pdp1	ENSMUSG00000049225	4.3634e-13	8.87653e-11	1.32935
Dusp5	ENSMUSG00000034765	4.57866e-13	9.21741e-11	17.3486
Klf9	ENSMUSG00000033863	6.09725e-13	1.2148e-10	1.26106
Cap1	ENSMUSG00000028656	9.37962e-13	1.83102e-10	1.43182
Ina	ENSMUSG00000034336	9.57725e-13	1.8509e-10	1.28833
Scrt1	ENSMUSG00000048385	1.09132e-12	2.08819e-10	1.40091
Camk1g	ENSMUSG00000016179	1.33199e-12	2.52372e-10	1.81879
Kcna2	ENSMUSG00000040724	1.60001e-12	2.98274e-10	1.30292
Atf4	ENSMUSG00000042406	1.60512e-12	2.98274e-10	1.21562
Irs2	ENSMUSG00000038894	1.9998e-12	3.64605e-10	30.3543
Sv2b	ENSMUSG00000053025	2.10954e-12	3.81018e-10	-1.23578
Ly6h	ENSMUSG00000022577	3.8244e-12	6.71913e-10	-1.22385
Cend1	ENSMUSG00000060240	4.21624e-12	7.34081e-10	1.20061
Scn8a	ENSMUSG00000023033	4.58808e-12	7.85545e-10	1.3483
Ppp1r1a	ENSMUSG00000022490	4.59312e-12	7.85545e-10	-1.31241
Dusp1	ENSMUSG00000024190	5.43988e-12	9.22202e-10	1.59572
Kif5c	ENSMUSG00000026764	6.51644e-12	1.0951e-09	1.20288
Plcxd2	ENSMUSG00000087141	7.56723e-12	1.24995e-09	1.54702
Ctxn1	ENSMUSG00000048644	8.1305e-12	1.32042e-09	-1.21766
Syne1	ENSMUSG00000096054	2.47376e-11	3.73499e-09	1.34304
Sorl1	ENSMUSG00000049313	4.39424e-11	6.38519e-09	1.2526
Dusp6	ENSMUSG00000019960	4.59041e-11	6.62047e-09	1.42366
Rgs7bp	ENSMUSG00000021719	4.7887e-11	6.85529e-09	1.28592
Stac2	ENSMUSG00000017400	5.51211e-11	7.83287e-09	1.40789
Sema7a	ENSMUSG00000038264	6.43715e-11	9.01482e-09	1.43896
Gfod1	ENSMUSG00000051335	6.59125e-11	9.16421e-09	1.37452
Trib2	ENSMUSG00000020601	8.35114e-11	1.15282e-08	28.952
Cdr1os	ENSMUSG00000071753	9.26784e-11	1.27029e-08	1.46237
Jade2	ENSMUSG00000020387	9.59497e-11	1.30586e-08	1.37277
Pcsk1	ENSMUSG00000021587	2.04441e-10	2.63402e-08	27.0152
Hivep3	ENSMUSG00000028634	2.21441e-10	2.8155e-08	1.39428
Luzp1	ENSMUSG00000001089	2.54392e-10	3.21332e-08	1.40715
Crip2	ENSMUSG00000006356	2.61114e-10	3.27681e-08	-1.22649
Hyou1	ENSMUSG00000032115	5.24156e-10	6.21462e-08	22.1682
Cab39	ENSMUSG00000036707	7.39255e-10	8.71148e-08	1.22214
Elavl3	ENSMUSG00000003410	8.37437e-10	9.66121e-08	1.27615
Kcnj10	ENSMUSG00000044708	8.39844e-10	9.66121e-08	1.36983
Mafg	ENSMUSG00000051510	8.82777e-10	1.0095e-07	1.30534
Agap2	ENSMUSG00000025422	9.84374e-10	1.11906e-07	1.34164
Zrsr1	ENSMUSG00000044068	1.36965e-09	1.50397e-07	1.43743
Stt3b	ENSMUSG00000032437	1.48723e-09	1.62386e-07	1.31851
Sbk1	ENSMUSG00000042978	1.59837e-09	1.7354e-07	1.75318
Mbp	ENSMUSG00000041607	1.88856e-09	2.03901e-07	1.25626
Jund	ENSMUSG00000071076	2.09182e-09	2.2091e-07	-1.26731
Osbpl3	ENSMUSG00000029822	2.96542e-09	3.07192e-07	25.112
Hadhb	ENSMUSG00000059447	3.37193e-09	3.44793e-07	1.37144
Acin1	ENSMUSG00000022185	3.57578e-09	3.61809e-07	1.47861
Pnpla8	ENSMUSG00000036257	4.20731e-09	4.21298e-07	1.2596
Plp1	ENSMUSG00000031425	4.70016e-09	4.68223e-07	1.3211
Per1	ENSMUSG00000020893	5.21693e-09	5.13929e-07	1.40659
Cbx3	ENSMUSG00000029836	5.67118e-09	5.53542e-07	1.29779
Pou3f1	ENSMUSG00000090125	8.12848e-09	7.79934e-07	1.53328
Nefh	ENSMUSG00000020396	8.15206e-09	7.79934e-07	1.6081
Psmd1	ENSMUSG00000026229	1.25711e-08	1.14605e-06	1.31065
Nnat	ENSMUSG00000067786	1.31546e-08	1.18797e-06	-1.38643
Mapt	ENSMUSG00000018411	1.50616e-08	1.3476e-06	1.20563
Ptpn11	ENSMUSG00000043733	1.60355e-08	1.42812e-06	1.38655
Arhgap5	ENSMUSG00000035133	1.62557e-08	1.44109e-06	1.2126
Slc8a1	ENSMUSG00000054640	1.82637e-08	1.61171e-06	1.2094
Fezf2	ENSMUSG00000021743	2.075e-08	1.82279e-06	1.57079
Hsd11b1	ENSMUSG00000016194	2.31154e-08	2.02139e-06	1.40754
Nfic	ENSMUSG00000055053	2.79864e-08	2.4254e-06	1.38336
2410006H16Rik	ENSMUSG00000086841	2.8624e-08	2.46959e-06	-1.23586
P4ha1	ENSMUSG00000019916	3.05662e-08	2.6023e-06	21.1054
Ankrd13c	ENSMUSG00000039988	3.27435e-08	2.76333e-06	1.36696
Ccni	ENSMUSG00000063015	3.29578e-08	2.76932e-06	1.20339
Nefm	ENSMUSG00000022054	3.34394e-08	2.79122e-06	1.31903
Ube3b	ENSMUSG00000029577	3.67808e-08	3.05076e-06	-1.36941
Frmd6	ENSMUSG00000048285	3.77507e-08	3.11782e-06	20.4879
Tub	ENSMUSG00000031028	3.81702e-08	3.13905e-06	1.42125
Spred3	ENSMUSG00000037239	3.8509e-08	3.15349e-06	22.5401
Rell2	ENSMUSG00000044024	4.20098e-08	3.39543e-06	1.21712
Acsl6	ENSMUSG00000020333	4.3451e-08	3.48437e-06	1.25336
Bcl2l2	ENSMUSG00000089682	4.7026e-08	3.75547e-06	1.43918
Schip1	ENSMUSG00000027777	5.51943e-08	4.38965e-06	1.23262
Pura	ENSMUSG00000043991	5.62911e-08	4.45853e-06	1.29973
Neurod6	ENSMUSG00000037984	5.70406e-08	4.49946e-06	1.29709
Rhbdl1	ENSMUSG00000025735	7.42583e-08	5.78676e-06	-1.37791
Wdr1	ENSMUSG00000005103	7.88083e-08	6.0922e-06	-1.32297
Hspa5	ENSMUSG00000026864	9.57269e-08	7.28354e-06	1.22266
Vamp1	ENSMUSG00000030337	1.01038e-07	7.65749e-06	1.38975
Efr3a	ENSMUSG00000015002	1.14336e-07	8.56458e-06	1.20764
Kcnk2	ENSMUSG00000037624	1.39022e-07	1.02941e-05	1.45867
Lrrtm1	ENSMUSG00000060780	1.45365e-07	1.07226e-05	1.41539
Mt2	ENSMUSG00000031762	1.5694e-07	1.14454e-05	1.2205
Insig2	ENSMUSG00000003721	2.0698e-07	1.48152e-05	1.42459
Dkkl1	ENSMUSG00000030792	2.26509e-07	1.60938e-05	1.49439
Gja1	ENSMUSG00000050953	2.34842e-07	1.65641e-05	1.27
Paip1	ENSMUSG00000025451	3.15218e-07	2.17568e-05	1.34295
Pcif1	ENSMUSG00000039849	4.20444e-07	2.85106e-05	-1.33241
Ewsr1	ENSMUSG00000009079	4.69357e-07	3.12786e-05	-1.25923
Golga7	ENSMUSG00000015341	5.44911e-07	3.55775e-05	1.23587
Snhg20	ENSMUSG00000086859	5.50086e-07	3.57945e-05	-1.28117
Neto2	ENSMUSG00000036902	5.52309e-07	3.58186e-05	1.26219
Sulf2	ENSMUSG00000006800	5.59167e-07	3.6142e-05	1.28788
Wwc1	ENSMUSG00000018849	6.48006e-07	4.16059e-05	1.29251
Map2k4	ENSMUSG00000033352	6.7402e-07	4.2849e-05	1.20656
Pde4a	ENSMUSG00000032177	6.85677e-07	4.34472e-05	1.22583
Slc33a1	ENSMUSG00000027822	8.2549e-07	5.16292e-05	29.2758
Tatdn1	ENSMUSG00000050891	8.37956e-07	5.22398e-05	1.29582
Adgra1	ENSMUSG00000025475	8.53355e-07	5.28927e-05	1.29387
Ugt8a	ENSMUSG00000032854	8.61537e-07	5.31951e-05	25.9213
Klf10	ENSMUSG00000037465	8.77539e-07	5.38391e-05	24.8841
Ube3a	ENSMUSG00000025326	9.1865e-07	5.60058e-05	1.28112
Slc1a1	ENSMUSG00000024935	1.03986e-06	6.28011e-05	1.30256
Snx25	ENSMUSG00000038291	1.11849e-06	6.67159e-05	1.36306
Rims1	ENSMUSG00000041670	1.18762e-06	7.01896e-05	1.2525
Cds1	ENSMUSG00000029330	1.49247e-06	8.63576e-05	1.2145
Bcas1	ENSMUSG00000013523	1.64577e-06	9.41008e-05	1.39187
Gjb6	ENSMUSG00000040055	1.65466e-06	9.43305e-05	1.27233
Snca	ENSMUSG00000025889	1.69438e-06	9.57475e-05	-1.21924
Satb1	ENSMUSG00000023927	1.71131e-06	9.6422e-05	1.22224
Kcnf1	ENSMUSG00000051726	1.71857e-06	9.65495e-05	1.28033
Mrps18c	ENSMUSG00000016833	1.87359e-06	0.000104348	-1.28712
Phlda1	ENSMUSG00000020205	2.04604e-06	0.000112977	1.34826
Cxxc5	ENSMUSG00000046668	2.20143e-06	0.000120524	1.20543
Tmem185a	ENSMUSG00000073139	2.22736e-06	0.000121599	1.31491
Zbtb4	ENSMUSG00000018750	2.54334e-06	0.000137683	1.30045
Ier5l	ENSMUSG00000089762	2.84609e-06	0.000153213	1.34505
Shank1	ENSMUSG00000038738	3.07537e-06	0.000163732	1.2667
Polr2i	ENSMUSG00000019738	3.09437e-06	0.000164291	-1.22168
Rhobtb2	ENSMUSG00000022075	3.30539e-06	0.000175013	1.34777
Id2	ENSMUSG00000020644	3.67164e-06	0.000191779	-1.21281
Dbx2	ENSMUSG00000045608	3.72572e-06	0.000194079	20.7614
Pou3f3	ENSMUSG00000045515	3.80189e-06	0.000197331	1.39081
Elovl6	ENSMUSG00000041220	3.80857e-06	0.000197331	27.6345
Syt2	ENSMUSG00000026452	3.97646e-06	0.000204931	33.1199
Sgsm1	ENSMUSG00000042216	4.01512e-06	0.000206373	1.34751
Isca1	ENSMUSG00000044792	4.10019e-06	0.000210187	1.30358
Fndc5	ENSMUSG00000001334	4.1255e-06	0.000210925	1.21853
Tmem229a	ENSMUSG00000048022	4.17161e-06	0.000212719	1.28934
Samd4b	ENSMUSG00000109336	4.29436e-06	0.000216127	1.28057
Prune2	ENSMUSG00000039126	4.97556e-06	0.000245927	1.39316
Tmem44	ENSMUSG00000022537	5.11509e-06	0.000251538	1.26086
Asrgl1	ENSMUSG00000024654	5.77017e-06	0.000280893	1.24189
Sgip1	ENSMUSG00000028524	6.00383e-06	0.000290075	1.22814
Tafa1	ENSMUSG00000059187	6.19106e-06	0.000298375	1.36659
Ro60	ENSMUSG00000018199	6.97297e-06	0.000334391	1.20822
Cdk5r2	ENSMUSG00000090071	7.33431e-06	0.000349674	1.23566
Ankrd29	ENSMUSG00000057766	7.39019e-06	0.000350916	25.7745
Slc20a1	ENSMUSG00000027397	7.47801e-06	0.000353406	1.21342
Slc25a25	ENSMUSG00000026819	7.47921e-06	0.000353406	1.21784
Mbnl1	ENSMUSG00000027763	7.96448e-06	0.000374505	1.23996
Kcnab3	ENSMUSG00000018470	8.0905e-06	0.000379507	1.38711
Gramd1b	ENSMUSG00000040111	8.51001e-06	0.0003963	1.23249
Ncor2	ENSMUSG00000029478	8.69451e-06	0.00040295	1.23924
Rsl24d1	ENSMUSG00000032215	9.02762e-06	0.000412453	-1.29415
Uchl5	ENSMUSG00000018189	9.18676e-06	0.000417749	1.22649
Hcn1	ENSMUSG00000021730	9.69837e-06	0.000436901	1.23474
Ak5	ENSMUSG00000039058	9.77708e-06	0.000438403	-1.22566
Sacm1l	ENSMUSG00000025240	9.81997e-06	0.000439307	1.2567
Slc35g2	ENSMUSG00000070287	1.00384e-05	0.000447007	24.1155
Letmd1	ENSMUSG00000037353	1.03342e-05	0.000458069	-1.3686
Hs3st2	ENSMUSG00000046321	1.06858e-05	0.000469773	1.26308
Dpf1	ENSMUSG00000030584	1.06955e-05	0.000469773	24.3705
Armcx1	ENSMUSG00000033460	1.09337e-05	0.000479148	1.20838
Usp45	ENSMUSG00000040455	1.26005e-05	0.000546004	1.24988
Sowahb	ENSMUSG00000045314	1.29323e-05	0.000558695	24.2979
Slc35e2	ENSMUSG00000042202	1.36023e-05	0.000582878	1.26928
Spry2	ENSMUSG00000022114	1.39553e-05	0.000594053	1.4761
Lrrc49	ENSMUSG00000047766	1.44346e-05	0.000613106	1.37899
Igsf9b	ENSMUSG00000034275	1.58353e-05	0.000663845	1.29203
Mphosph8	ENSMUSG00000079184	1.60051e-05	0.000668065	1.20101
Ccdc85a	ENSMUSG00000032878	1.6746e-05	0.000693005	1.29233
Zdhhc8	ENSMUSG00000060166	1.75948e-05	0.000723484	-1.23656
Ttbk2	ENSMUSG00000090100	1.77504e-05	0.000728333	1.24761
Ppp1r16b	ENSMUSG00000037754	1.79681e-05	0.000734148	1.24308
Fat3	ENSMUSG00000074505	1.83069e-05	0.000745942	23.8656
Gm13889	ENSMUSG00000087006	1.8334e-05	0.000745942	1.3477
Itch	ENSMUSG00000027598	1.98376e-05	0.000802052	1.25933
Fxyd6	ENSMUSG00000066705	2.0675e-05	0.000827255	-1.31537
Scaf1	ENSMUSG00000038406	2.09897e-05	0.000836385	1.28551
Mrpl3	ENSMUSG00000032563	2.25524e-05	0.000891303	1.34012
Srp68	ENSMUSG00000020780	2.36042e-05	0.000927184	1.29419
Ank1	ENSMUSG00000031543	2.38349e-05	0.000932457	1.45613
Mrpl58	ENSMUSG00000018858	2.44178e-05	0.000949492	-1.31355
Ednrb	ENSMUSG00000022122	2.53265e-05	0.000975021	22.013
Zmynd8	ENSMUSG00000039671	2.55595e-05	0.000980087	1.27193

## Sheet: L6
Gene name	Ensembl ID	P-value (SD vs. NSD)	FDR step up (SD vs. NSD)	Fold change (SD vs. NSD)
Homer1	ENSMUSG00000007617	3.89055e-32	7.51887e-28	1.69657
Hspa5	ENSMUSG00000026864	1.93566e-30	1.87043e-26	1.57092
Gm10076	ENSMUSG00000060143	5.46694e-30	3.5218e-26	-1.38804
Calr	ENSMUSG00000003814	1.6113e-28	7.78499e-25	1.41669
Uba52	ENSMUSG00000090137	2.13017e-27	8.23354e-24	-1.68186
Egr1	ENSMUSG00000038418	3.98681e-26	1.28415e-22	1.66655
Mt1	ENSMUSG00000031765	7.28612e-23	2.01159e-19	-1.2586
Cox8a	ENSMUSG00000035885	4.09509e-21	9.89271e-18	-1.20788
Etv5	ENSMUSG00000013089	1.14374e-20	2.456e-17	1.77416
Sgsm1	ENSMUSG00000042216	2.15833e-20	4.1712e-17	1.8818
Arc	ENSMUSG00000022602	5.07903e-19	8.9234e-16	2.04855
Rpl35	ENSMUSG00000062997	1.60116e-16	2.3803e-13	-1.20957
Dlg4	ENSMUSG00000020886	4.73802e-15	6.10447e-12	1.37878
Vdac1	ENSMUSG00000020402	1.55491e-14	1.87814e-11	1.29214
Rbm3	ENSMUSG00000031167	6.5441e-14	7.02618e-11	-1.33072
Galnt9	ENSMUSG00000033316	4.5608e-13	4.63906e-10	1.3949
Spred1	ENSMUSG00000027351	3.66789e-12	3.22207e-09	1.37623
Vgf	ENSMUSG00000037428	2.29218e-11	1.84577e-08	1.34395
Trim9	ENSMUSG00000021071	3.5877e-11	2.77343e-08	1.25409
Egr3	ENSMUSG00000033730	4.47609e-11	3.32711e-08	1.40471
Syn2	ENSMUSG00000009394	1.86591e-10	1.30599e-07	1.22774
Nnat	ENSMUSG00000067786	1.89215e-10	1.30599e-07	1.66464
Hsph1	ENSMUSG00000029657	2.03671e-10	1.32983e-07	1.22032
Sfpq	ENSMUSG00000028820	2.79808e-10	1.68987e-07	1.31667
Pdia6	ENSMUSG00000020571	3.15703e-10	1.84887e-07	1.32159
Trib2	ENSMUSG00000020601	9.81074e-10	5.12439e-07	19.9781
Fscn1	ENSMUSG00000029581	1.76621e-09	8.75225e-07	1.32828
Stub1	ENSMUSG00000039615	2.92053e-09	1.41105e-06	1.27386
Phyhip	ENSMUSG00000003469	5.37598e-09	2.36128e-06	1.49969
Neurod6	ENSMUSG00000037984	5.73426e-09	2.46267e-06	1.4299
Qpct	ENSMUSG00000024084	6.89648e-09	2.82841e-06	19.2902
Napb	ENSMUSG00000027438	7.70364e-09	2.97761e-06	1.2421
Phospho2	ENSMUSG00000027088	1.03478e-08	3.9212e-06	18.6269
Hecw2	ENSMUSG00000042807	1.60028e-08	5.83528e-06	-1.57229
AC149090.1	ENSMUSG00000095041	1.87344e-08	6.70485e-06	1.24421
Glul	ENSMUSG00000026473	2.10484e-08	7.35763e-06	1.20465
Psmd1	ENSMUSG00000026229	2.13198e-08	7.35763e-06	-1.29244
Camk2b	ENSMUSG00000057897	4.07739e-08	1.33559e-05	1.20987
Eif4a1	ENSMUSG00000059796	4.69088e-08	1.50031e-05	1.20786
Gadd45a	ENSMUSG00000036390	5.66743e-08	1.71139e-05	1.48682
Neto2	ENSMUSG00000036902	6.91544e-08	1.99474e-05	1.44342
Manf	ENSMUSG00000032575	1.30989e-07	3.51596e-05	1.2188
Tmem121b	ENSMUSG00000094626	1.5031e-07	3.97931e-05	1.42455
Hivep1	ENSMUSG00000021366	1.9611e-07	5.12166e-05	1.35763
Pcmt1	ENSMUSG00000019795	2.69651e-07	6.94837e-05	1.23935
Tmed4	ENSMUSG00000004394	2.926e-07	7.24973e-05	1.25066
Bmyc	ENSMUSG00000049086	3.21327e-07	7.8607e-05	-1.22648
Zdhhc14	ENSMUSG00000034265	4.8495e-07	0.000115705	23.3395
Srp68	ENSMUSG00000020780	5.86629e-07	0.000136593	1.46589
Synj2bp	ENSMUSG00000090935	6.22615e-07	0.000141561	1.30779
Ighm	ENSMUSG00000076617	7.54661e-07	0.000164644	-1.26448
Ptpru	ENSMUSG00000028909	7.58219e-07	0.000164644	1.29472
Mat2a	ENSMUSG00000053907	8.28529e-07	0.000177913	1.36658
Dact3	ENSMUSG00000078794	1.04388e-06	0.000219283	1.26223
Tmem151b	ENSMUSG00000096847	1.07333e-06	0.000222702	1.28021
Plekhj1	ENSMUSG00000035278	1.0832e-06	0.000222702	25.3568
Gstp1	ENSMUSG00000060803	1.11784e-06	0.000225892	-1.27378
Shank2	ENSMUSG00000037541	1.18349e-06	0.000235794	27.6062
Pdp1	ENSMUSG00000049225	1.25113e-06	0.000244235	1.26572
Dusp14	ENSMUSG00000018648	1.54714e-06	0.000299001	1.3595
Entpd6	ENSMUSG00000033068	2.31908e-06	0.000422817	32.5509
Nr4a3	ENSMUSG00000028341	2.87712e-06	0.000498927	25.8551
Mpp2	ENSMUSG00000017314	2.98005e-06	0.000505196	1.27597
Tppp	ENSMUSG00000021573	3.22349e-06	0.0005368	1.21034
Ndn	ENSMUSG00000033585	3.2498e-06	0.0005368	1.232
Trim8	ENSMUSG00000025034	3.56769e-06	0.000579405	3.40623
Fezf2	ENSMUSG00000021743	3.63097e-06	0.000584768	1.3591
P4ha1	ENSMUSG00000019916	3.88097e-06	0.000609786	22.2916
Terf2ip	ENSMUSG00000033430	4.20928e-06	0.000650789	1.25472
Fmnl1	ENSMUSG00000055805	4.33568e-06	0.000665011	1.35088
Pak7	ENSMUSG00000039913	4.49115e-06	0.000683432	-1.37273
Rapgef1	ENSMUSG00000039844	5.4875e-06	0.000822105	1.23597
Mir124a-1hg	ENSMUSG00000097545	5.76049e-06	0.000837047	1.35246
Src	ENSMUSG00000027646	7.01203e-06	0.00098199	28.2059
