# Supplementary material for: Spatial transcriptomics reveals unique gene expression changes in different brain regions after sleep deprivation
Source: Nat Commun. 2023 Nov 4;14:7095. doi: 10.1038/s41467-023-42751-z (PMC10625558; doi:10.1038/s41467-023-42751-z)
Supplement: Supplementary file 15 — Source Data [file 41467_2023_42751_MOESM15_ESM.zip]

Archive with 64 entries (60 files):
- Source Data/Source File Counts of 12 non sleep DEGs/
- Source Data/Source File Counts of 12 non sleep DEGs/S1_SD.txt
- Source Data/Source File Counts of 12 non sleep DEGs/S10_SD.txt
- Source Data/Source File Counts of 12 non sleep DEGs/S11_NSD.txt
- Source Data/Source File Counts of 12 non sleep DEGs/S12_SD.txt
- Source Data/Source File Counts of 12 non sleep DEGs/S13_NSD.txt
- Source Data/Source File Counts of 12 non sleep DEGs/S14_SD.txt
- Source Data/Source File Counts of 12 non sleep DEGs/S15_NSD.txt
- Source Data/Source File Counts of 12 non sleep DEGs/S16_SD.txt
- Source Data/Source File Counts of 12 non sleep DEGs/S2_NSD.txt
- Source Data/Source File Counts of 12 non sleep DEGs/S3_SD.txt
- Source Data/Source File Counts of 12 non sleep DEGs/S4_NSD.txt
- Source Data/Source File Counts of 12 non sleep DEGs/S5_SD.txt
- Source Data/Source File Counts of 12 non sleep DEGs/S6_NSD.txt
- Source Data/Source File Counts of 12 non sleep DEGs/S7_SD.txt
- Source Data/Source File Counts of 12 non sleep DEGs/S9_NSD.txt
- Source Data/Source File Counts of 12 sleep DEGs common to neocortical layers/
- Source Data/Source File Counts of 12 sleep DEGs common to neocortical layers/S1_SD.txt
- Source Data/Source File Counts of 12 sleep DEGs common to neocortical layers/S10_SD.txt
- Source Data/Source File Counts of 12 sleep DEGs common to neocortical layers/S11_NSD.txt
- Source Data/Source File Counts of 12 sleep DEGs common to neocortical layers/S12_SD.txt
- Source Data/Source File Counts of 12 sleep DEGs common to neocortical layers/S13_NSD.txt
- Source Data/Source File Counts of 12 sleep DEGs common to neocortical layers/S14_SD.txt
- Source Data/Source File Counts of 12 sleep DEGs common to neocortical layers/S15_NSD.txt
- Source Data/Source File Counts of 12 sleep DEGs common to neocortical layers/S16_SD.txt
- Source Data/Source File Counts of 12 sleep DEGs common to neocortical layers/S2_NSD.txt
- Source Data/Source File Counts of 12 sleep DEGs common to neocortical layers/S3_SD.txt
- Source Data/Source File Counts of 12 sleep DEGs common to neocortical layers/S4_NSD.txt
- Source Data/Source File Counts of 12 sleep DEGs common to neocortical layers/S5_SD.txt
- Source Data/Source File Counts of 12 sleep DEGs common to neocortical layers/S6_NSD.txt
- Source Data/Source File Counts of 12 sleep DEGs common to neocortical layers/S7_SD.txt
- Source Data/Source File Counts of 12 sleep DEGs common to neocortical layers/S9_NSD.txt
- Source Data/Source File Neocortex counts per spot/
- Source Data/Source File Neocortex counts per spot/S1_SD.txt
- Source Data/Source File Neocortex counts per spot/S10_SD.txt
- Source Data/Source File Neocortex counts per spot/S11_NSD.txt
- Source Data/Source File Neocortex counts per spot/S12_SD.txt
- Source Data/Source File Neocortex counts per spot/S13_NSD.txt
- Source Data/Source File Neocortex counts per spot/S14_SD.txt
- Source Data/Source File Neocortex counts per spot/S15_NSD.txt
- Source Data/Source File Neocortex counts per spot/S16_SD.txt
- Source Data/Source File Neocortex counts per spot/S2_NSD.txt
- Source Data/Source File Neocortex counts per spot/S3_SD.txt
- Source Data/Source File Neocortex counts per spot/S4_NSD.txt
- Source Data/Source File Neocortex counts per spot/S5_SD.txt
- Source Data/Source File Neocortex counts per spot/S6_NSD.txt
- Source Data/Source File Neocortex counts per spot/S7_SD.txt
- Source Data/Source File Neocortex counts per spot/S8_NSD.txt
- Source Data/Source File Neocortex counts per spot/S9_NSD.txt
- Source Data/Source File Neocortical layer 2_3 UMI counts per spot/
- Source Data/Source File Neocortical layer 2_3 UMI counts per spot/S1_SD.txt
- Source Data/Source File Neocortical layer 2_3 UMI counts per spot/S10_SD.txt
- Source Data/Source File Neocortical layer 2_3 UMI counts per spot/S11_NSD.txt
- Source Data/Source File Neocortical layer 2_3 UMI counts per spot/S12_SD.txt
- Source Data/Source File Neocortical layer 2_3 UMI counts per spot/S13_NSD.txt
- Source Data/Source File Neocortical layer 2_3 UMI counts per spot/S14_SD.txt
- Source Data/Source File Neocortical layer 2_3 UMI counts per spot/S15_NSD.txt
- Source Data/Source File Neocortical layer 2_3 UMI counts per spot/S16_SD.txt
- Source Data/Source File Neocortical layer 2_3 UMI counts per spot/S2_NSD.txt
- Source Data/Source File Neocortical layer 2_3 UMI counts per spot/S3_SD.txt
- Source Data/Source File Neocortical layer 2_3 UMI counts per spot/S4_NSD.txt
- Source Data/Source File Neocortical layer 2_3 UMI counts per spot/S5_SD.txt
- Source Data/Source File Neocortical layer 2_3 UMI counts per spot/S6_NSD.txt
- Source Data/Source File Neocortical layer 2_3 UMI counts per spot/S7_SD.txt
