# Supplementary material for: Spatial transcriptomics reveals unique gene expression changes in different brain regions after sleep deprivation
Source: Nat Commun. 2023 Nov 4;14:7095. doi: 10.1038/s41467-023-42751-z (PMC10625558; doi:10.1038/s41467-023-42751-z)
Supplement: Supplementary file 15 — Source Data [file 41467_2023_42751_MOESM15_ESM.zip › Source Data/Source File Counts of 12 non sleep DEGs/S1_SD.txt]

Cell name	Aida	Ap1s1	Dag1	Eef1d	Eif2s3x	Ep300	Llph	Magi1	Mlf2	Mrpl48	Ppp2r5b	Prdx4
AACCGAGCTTGGTCAT-1	0	8	1	2	3	1	5	0	16	7	2	0
AACGATATGTCAACTG-1	3	17	0	2	2	1	2	4	16	7	2	1
AACGCGGTCTCCAGCC-1	1	11	1	5	1	1	2	4	23	2	5	0
AACGTCAGACTAGTGG-1	2	9	1	2	4	1	3	1	20	0	1	1
AAGAGGCATGGATCGC-1	1	14	3	4	0	2	2	1	31	9	3	1
AAGGCGCGTAAAGCTT-1	0	14	1	5	5	1	3	3	20	5	6	1
AAGGTATCCTAATATA-1	0	11	2	4	3	0	3	3	23	2	5	0
AATCTGCGTTGGGACG-1	1	19	2	1	4	2	7	3	23	6	3	1
AATGACTGTCAGCCGG-1	2	14	1	1	3	0	9	0	13	5	4	1
AATGCAACCGGGTACC-1	1	10	4	6	3	2	6	2	18	3	7	1
AATGGTTCTCACAAGC-1	0	4	1	1	5	1	0	0	18	2	4	0
AATTGAACGCTCTGGT-1	0	7	3	1	3	3	1	1	17	3	1	1
ACAATTTGAGCAGTGG-1	2	10	2	4	3	1	3	3	33	6	1	1
ACACAAAGACGGGTGG-1	3	17	1	8	3	0	5	1	24	4	4	4
ACACGGGAACTTAGGG-1	0	15	0	2	2	1	2	2	20	3	3	2
ACATAATAAGGCGGTG-1	2	13	1	1	2	2	7	2	18	5	4	3
ACCCAACGCCCGTGGC-1	1	17	1	2	4	1	5	2	28	5	1	0
ACCGACTGAGTCCCAC-1	1	7	2	9	3	1	4	2	23	4	4	0
ACGATCATACATAGAG-1	0	15	1	3	5	0	2	2	22	3	5	4
ACGTAGATTGCTGATG-1	1	10	0	2	2	0	4	0	16	4	6	0
ACTCAATAAAGGCACG-1	0	8	3	3	3	2	4	0	17	6	4	0
ACTGTACGATACACAT-1	2	9	3	5	4	3	6	0	26	5	6	2
ACTGTCTTCTTTAGAA-1	0	11	3	0	0	1	1	2	22	8	0	1
ACTTATACTTACCCGG-1	1	14	3	0	4	0	7	3	20	5	7	2
ACTTCGCCATACGCAC-1	2	6	5	11	1	2	5	1	24	4	5	2
ACTTTCCTATAGCTTC-1	2	11	1	1	4	2	5	0	27	3	5	1
AGAACGTGGTACATTC-1	0	18	0	0	3	4	2	0	22	6	8	1
AGACCCGCCCTCCTCG-1	0	21	5	4	3	2	4	2	22	6	3	0
AGATACTCAAGATCGA-1	1	11	0	2	2	0	2	2	17	1	4	0
AGCATCGTCGATAATT-1	0	21	2	4	3	0	3	2	19	5	2	2
AGGGTGCTCTCGAGGG-1	0	17	1	3	1	0	3	0	21	1	4	0
AGGGTTCCCTTTGGTT-1	0	15	5	7	1	0	6	1	15	3	3	0
AGTACGGGCACCTGGC-1	0	14	5	1	0	0	2	2	18	1	4	1
AGTCGACGGTCTCAAG-1	1	7	1	2	0	0	2	1	14	3	1	0
AGTCTTCTCCTCAAAT-1	2	8	2	1	1	0	4	0	16	5	5	0
AGTGAGACTTCCAGTA-1	1	15	0	4	2	5	4	3	24	6	6	0
AGTGATTCAAGCAGGA-1	3	13	1	4	1	3	7	1	22	5	3	2
AGTGCTTGCACGAATA-1	0	10	2	1	3	1	4	0	17	4	3	0
ATAACGCCGGAGGGTC-1	2	15	2	3	0	0	9	1	21	4	1	0
ATAACGGAGTCCAACG-1	0	13	2	5	2	2	6	3	42	6	4	3
ATACTAGCATGACCCT-1	2	5	0	0	1	1	3	1	15	3	3	1
ATAGAGTACTGGGACA-1	1	5	1	2	3	3	2	2	14	4	4	1
ATCAATCTGGGCTGCA-1	1	6	0	1	0	1	2	1	21	1	0	1
ATCGACTCTTTCCGTT-1	1	10	0	0	2	3	4	2	31	3	3	0
ATCTGGTTAAGACTGT-1	4	7	1	2	3	2	4	1	17	8	4	1
ATGAAGCCAAGGAGCC-1	0	8	1	2	1	1	7	2	18	2	3	2
ATGGATTGACCAAACG-1	3	12	1	3	5	1	9	2	20	4	6	1
ATGTGCATCCGACGCA-1	3	8	2	3	1	2	3	3	37	2	4	0
ATTAATACTACGCGGG-1	2	8	2	1	0	1	4	0	11	3	3	0
CAACGACCCGTTTACA-1	0	7	1	0	3	0	0	1	3	2	2	0
CAATAAACCTTGGCCC-1	2	23	1	3	0	1	7	1	43	7	11	4
CAATGGATCTCTACCA-1	2	19	3	1	2	1	2	3	23	5	1	0
CAATTAAGGGTGATGA-1	1	15	2	3	3	1	3	1	19	5	6	0
CACACGCGCTGTCTTA-1	0	19	1	6	4	4	7	1	28	5	3	1
CACCGCCAGAAGGTTT-1	1	17	2	0	8	1	2	2	21	3	3	1
CACGCACAGCGCAGCT-1	2	18	4	4	2	3	6	0	40	3	1	1
CACGTTCGTGCTCTAG-1	1	3	1	2	2	3	2	1	21	2	0	2
CACTGTCCAAGTGAGA-1	1	6	0	3	3	0	1	4	22	0	3	0
CAGAGCATGAGCTTGC-1	0	7	4	4	7	0	6	2	16	1	2	0
CAGCAGCCCGTTCCTT-1	1	11	0	6	4	2	0	0	26	8	3	0
CATGGTCTAGATACCG-1	3	11	3	4	0	1	1	1	15	6	6	2
CATTATGCTTGTTGTG-1	0	6	2	2	2	0	0	0	10	2	3	0
CCAAACAGAACCCTCG-1	1	19	3	6	6	0	2	1	33	5	6	2
CCACAATGTACGTCTT-1	2	15	3	2	1	3	3	3	30	7	3	3
CCAGATAGTTGAGTGA-1	2	9	1	3	5	0	5	5	29	8	4	2
CCAGGGACGTGGCCTC-1	0	8	0	4	3	0	1	1	13	4	2	0
CCCAAACATGCTGCTC-1	4	15	0	4	3	3	4	2	20	9	8	0
CCCAGTTAAGGCGCCG-1	0	12	1	2	2	2	1	1	23	1	2	1
CCCGCCATGCTCCCGT-1	1	2	1	0	0	1	6	2	13	3	2	1
CCCGTCAGCGTCTGAC-1	1	10	3	3	0	0	3	4	23	2	4	3
CCGCACAAAGACCAAC-1	3	15	7	3	6	2	11	6	51	18	11	1
CCGGGCTGCTCCATAC-1	3	13	2	0	3	1	8	1	25	9	6	2
CCTAGGCGTAGCGATC-1	1	12	2	3	2	1	3	3	19	5	4	0
CCTCGGACCGGGATAG-1	1	9	1	2	1	2	3	0	13	5	5	0
CCTCTAATCTGCCAAG-1	0	9	1	6	1	2	2	1	14	1	3	0
CCTGAATATTTACATA-1	1	3	1	2	1	1	4	0	11	3	3	0
CCTGCTATTTGAGAAG-1	0	7	2	2	0	0	0	0	10	2	2	2
CGAGAGATGTGAACCT-1	2	17	1	1	6	0	2	2	31	7	12	4
CGAGGCTAAATATGGC-1	4	15	2	1	0	1	5	0	11	6	1	4
CGAGTTCTGTCCCACC-1	0	20	6	5	4	1	6	1	35	5	4	2
CGCAATTACTTTCGGT-1	1	2	1	3	1	1	2	2	11	4	3	0
CGCACATGTCCACTAC-1	1	8	3	1	3	0	2	3	24	5	5	2
CGCATTAGCTAATAGG-1	3	14	1	1	3	1	3	0	22	0	7	2
CGCCGCCCATGCCTGT-1	1	20	0	5	0	1	2	1	14	5	4	1
CGCGTTCATGAAATAC-1	0	9	0	2	0	2	3	0	14	6	3	0
CGCTATTCAATGTATG-1	1	10	1	3	2	3	4	2	20	2	4	2
CGCTGTGACGCCGCAC-1	0	4	3	1	0	1	2	0	8	4	3	2
CGCTTTCTTGCATTCG-1	0	7	1	4	0	0	4	3	21	6	2	1
CGGGTGTACCCATTTA-1	1	10	5	8	8	0	8	4	30	2	5	2
CGGTCAAGTGGGAACC-1	1	4	1	6	0	0	4	2	10	4	4	1
CGTACCTGATAGGCCT-1	1	8	2	2	0	0	4	1	9	1	2	0
CTAAATCCTATTCCGG-1	0	11	3	1	3	0	3	1	20	2	3	1
CTACCCTAAGGTCATA-1	0	21	3	1	4	0	7	2	32	1	3	1
CTAGCATAGTATAATG-1	0	6	3	3	2	0	4	0	12	3	3	1
CTAGTTGGGCCCGGTA-1	0	8	1	4	3	0	4	1	25	6	6	1
CTATCGGGTCTCAACA-1	3	8	1	2	0	4	5	2	17	3	7	2
CTATTTGGTTACGGAT-1	1	13	0	3	2	0	2	1	8	3	5	4
CTCATTTGATGGGCGG-1	0	3	0	2	2	1	3	1	11	2	3	1
CTCGAGGTCGAACAGT-1	1	12	3	1	3	1	2	1	22	1	3	1
CTCGCACCTATATAGT-1	3	6	1	2	1	0	3	0	15	4	5	0
CTCGGTACCACTGCTC-1	1	5	0	1	1	2	2	0	8	2	2	0
CTCTCACAATCGATGA-1	1	12	2	2	3	2	8	4	31	8	6	1
CTCTGGACGCCTGGTG-1	1	7	3	0	2	0	2	0	12	3	3	1
CTGGCGCACAGGTCTG-1	0	14	2	0	4	1	4	1	19	4	4	0
CTGGCGGGAATAAGTA-1	2	16	1	5	6	0	3	2	35	1	5	1
CTGGGATAAATAATGG-1	0	14	1	3	5	2	5	2	26	4	4	5
CTGGTAACACATAGAA-1	0	18	3	2	2	1	9	5	31	5	4	0
CTGTTCATCTCACGGG-1	1	11	1	4	2	0	3	0	17	4	4	2
CTTCATAGCTCAAGAA-1	1	16	0	2	1	0	3	1	15	6	5	1
CTTGTTGCTGAGTCAA-1	0	8	1	2	1	0	5	2	20	4	3	0
CTTTAACTTTCAAAGG-1	1	8	5	0	2	1	3	4	13	4	1	0
CTTTAGGAACACTGTT-1	4	9	1	3	2	0	2	1	15	4	3	0
GAACACACATCAACCA-1	1	9	5	5	6	2	6	1	28	2	1	5
GAACGTCTCATGGTCG-1	1	13	2	4	3	0	3	2	32	5	3	1
GAAGTCTCCCTAGCGA-1	1	6	0	3	1	3	0	2	9	0	1	0
GAATGTGGTCCGGATT-1	4	13	2	2	2	1	4	0	20	9	1	1
GAATGTTGGGTAATCT-1	1	3	3	1	2	0	2	2	10	2	2	2
GAATTATAGTGAAAGG-1	0	12	0	0	0	0	2	1	17	2	0	2
GACAACGACCATTGAA-1	2	9	6	4	2	1	1	2	22	2	5	2
GACAACGCAGCTTACG-1	0	4	2	4	1	1	3	0	16	5	6	2
GACACAAGGGAAGAAA-1	2	18	3	5	7	1	3	1	20	5	5	1
GACACGAGTTAGAGGA-1	1	13	2	4	2	2	3	2	29	4	3	1
GACAGCCAGACCTGAC-1	3	7	2	1	2	0	5	1	24	6	1	3
GACTAAGATCATGCAC-1	0	10	2	5	4	0	5	0	26	7	1	1
GAGACTGATGGGTAGA-1	2	8	1	3	3	1	5	3	13	3	3	0
GAGCTAAGGGCATATC-1	0	15	0	5	2	0	5	1	31	6	8	0
GAGTGTGCGGTACCCA-1	1	14	4	2	2	0	3	3	24	2	1	2
GATAACTCGCACTGTG-1	0	15	6	1	2	2	4	4	22	7	4	0
GATATGAGACACTAAC-1	0	11	3	3	2	2	2	4	19	6	1	0
GATCCCTTTATACTGC-1	4	14	3	4	5	1	5	1	23	4	2	2
GATGGCGCACACATTA-1	4	12	1	4	6	2	2	2	24	11	7	0
GCAAGTGCACAGAGAA-1	3	13	4	4	4	0	2	2	23	8	3	3
GCATGAGGGACGCGGC-1	2	16	2	8	0	2	3	2	38	4	5	2
GCGAAACTTAACTGGA-1	2	26	3	2	1	0	8	0	28	8	5	3
GCGAAGCCATACCCGT-1	0	5	4	5	2	1	5	2	25	6	4	2
GCGCTAATTGAATAGA-1	1	8	1	2	4	1	2	2	17	7	3	4
GCTAAGTAGTTTCTCT-1	0	13	1	0	4	0	3	0	9	6	4	0
GCTATCGCGGCGCAAC-1	1	30	4	4	6	2	6	0	48	10	4	1
GCTCTAAACCCTGACG-1	2	25	4	3	3	0	5	3	30	7	2	3
GCTGCTCTCCGGACAC-1	2	7	2	2	1	3	3	0	22	7	3	1
GCTTATGAAGCAGGAA-1	1	15	0	3	9	3	7	3	28	3	2	0
GCTTCCGTCCCTAGAC-1	1	13	3	2	5	0	3	2	26	10	10	2
GGAATGCGCTAGCGTG-1	2	13	2	2	1	1	3	0	18	4	3	1
GGAGCACCAAGAACTA-1	4	16	3	5	2	1	7	0	17	9	3	0
GGATCCGGAATATACT-1	3	11	0	4	4	0	5	4	16	2	3	2
GGATGTCCTTACCGCA-1	0	15	0	2	2	1	6	1	24	5	5	0
GGATTCAGTACGGTGG-1	2	8	4	1	3	2	3	0	8	2	4	0
GGATTTCACTTCTATA-1	2	6	1	4	1	0	1	0	17	5	4	1
GGCAATAGTCAATGAG-1	1	15	1	1	5	3	6	0	13	3	6	1
GGCGAAATCTAACTTG-1	1	21	6	3	0	0	3	5	24	6	5	3
GGCGGTAGGATCATTG-1	4	16	2	1	1	3	3	1	25	2	6	1
GGCTCTGCTCCAACGC-1	3	12	3	3	5	0	5	1	28	8	7	1
GGGAGAACTCACAGTA-1	2	12	4	7	1	1	4	1	25	7	4	0
GGGCCGGCCGAAGTAC-1	3	11	1	2	3	0	5	1	28	5	11	2
GGGCGATATGTGTGAA-1	1	15	4	4	4	3	7	0	20	7	2	2
GGGCGTACATTTATAT-1	1	11	4	3	2	2	1	2	21	2	1	1
GGGCTGCCTAGGGCGA-1	2	11	0	1	2	2	5	0	21	5	8	0
GGTAGTGCTCGCACCA-1	1	9	1	3	3	0	6	2	15	4	3	2
GGTCGGCCAGGAGCTT-1	2	9	0	4	4	1	3	1	24	2	4	2
GGTCTGAGAATCTGGA-1	0	7	4	4	2	1	2	3	28	7	6	3
GGTTTACAATCTCAAT-1	1	21	4	4	6	1	6	1	21	9	4	1
GGTTTCAATCGGTCAG-1	1	27	4	1	2	0	2	6	26	6	6	1
GTAAGCGGGCAGTCAG-1	3	16	2	5	6	2	3	1	21	4	4	1
GTAAGTAACAGTCTGG-1	1	12	0	2	4	0	1	1	18	6	5	1
GTACAGAGGCAAGGGT-1	2	11	2	2	2	0	3	3	21	2	0	1
GTACGAGATTGCGACA-1	1	5	4	1	4	1	3	0	19	7	1	0
GTACTAAGATTTGGAG-1	2	6	3	2	4	1	2	1	17	4	6	0
GTACTGGAGTTAGACC-1	1	18	2	2	4	3	2	0	14	6	7	1
GTAGCTTCCTCTTGTT-1	0	6	2	3	3	2	5	4	28	3	5	0
GTCACTCTCCAAATCT-1	1	7	1	2	1	0	3	3	22	1	5	1
GTCATGCACCTCCGTT-1	0	18	3	1	6	1	0	4	33	5	8	2
GTCCCAACGTAAAGTA-1	2	17	3	9	3	4	9	3	28	6	3	3
GTGCCCGTTCGGATTC-1	0	8	2	3	3	3	1	2	19	6	4	1
GTGCGGGTCTCCAAAT-1	3	12	3	3	5	3	3	5	20	6	6	0
GTGCGTGTATATGAGC-1	1	3	2	2	3	0	1	4	18	3	5	1
GTGTACCTTGGCTACG-1	3	10	1	6	1	2	5	1	22	6	7	0
GTGTGAATAACTTAGG-1	0	13	1	1	4	0	5	2	17	6	0	0
GTTGCACGGAGTTTCG-1	1	9	3	1	5	2	2	0	15	5	1	0
GTTGGATTGAGAACAC-1	1	14	2	5	5	0	4	3	25	10	4	3
GTTTCCTGGAGGGTGA-1	1	9	1	1	2	0	0	2	19	2	2	1
TAAAGCGTTAGGAGAA-1	1	14	2	3	2	1	6	3	21	5	2	0
TAACTCCATGGAGGCT-1	0	17	1	0	2	3	6	3	31	4	6	3
TAAGGCAACATAAGAT-1	2	10	2	5	5	0	5	3	20	3	7	0
TAATAGTGACGACCAG-1	1	16	5	4	4	0	3	1	25	3	3	0
TACTTGTTAGTAGTCC-1	1	9	1	0	0	0	4	2	14	3	3	2
TAGAAAGGTGGCGCTA-1	2	14	3	5	5	0	4	2	17	7	5	1
TAGACGCCCGTACCGG-1	0	20	0	2	0	2	4	2	22	7	6	2
TAGAGTCTAAGCGAAC-1	0	9	0	7	0	0	2	1	15	3	0	0
TAGCCGGCGGTCAGCG-1	0	14	2	3	8	0	3	1	23	5	4	1
TAGCTAAGTCCGGGAG-1	1	13	4	8	4	2	6	1	31	4	2	1
TAGGTGCTCGCCTAGC-1	2	8	0	4	1	0	0	1	11	3	1	1
TAGTACCTTAGTGGTC-1	0	18	1	2	1	0	6	1	20	3	1	0
TATCGATGATTAAACG-1	0	7	1	0	3	1	3	3	16	5	2	2
TATGCTCCCTACTTAC-1	1	13	0	1	4	1	7	2	18	3	6	0
TATGGATGTGCTACGC-1	1	7	1	3	3	0	2	3	16	3	5	1
TATGTCTCATTGTGCC-1	0	7	1	6	3	1	3	1	17	5	2	2
TATTTGTTACCCTTTA-1	0	11	2	2	0	0	4	0	13	5	2	1
TCAAACAACCGCGTCG-1	1	16	3	3	2	0	4	1	24	1	3	0
TCAAACTTAGATTGTT-1	0	14	5	0	1	0	3	1	29	4	5	1
TCACGGTCATCGCACA-1	1	11	2	1	3	0	1	2	29	7	4	1
TCCGCGGCAGCATCTG-1	0	16	2	3	1	1	5	2	19	11	4	1
TCCGTTTAGCCTTGAA-1	3	7	2	3	2	0	2	0	21	7	3	1
TCCTTTCTTACGCTTA-1	1	12	0	1	2	0	4	2	23	5	6	2
TCGCTGGGCGGATTGT-1	2	17	4	3	7	0	6	2	24	5	3	1
TCGTAAGACGACATTG-1	0	12	0	0	3	2	5	1	20	7	1	1
TCTATCGGTCGCAACA-1	2	7	4	1	1	2	4	1	11	3	4	0
TCTCTAATAGCTGGTA-1	2	5	1	1	1	0	2	2	11	1	1	0
TCTGTGCCATCATAGT-1	0	14	2	2	0	0	4	0	21	5	3	1
TCTTCGATACCAATAA-1	0	17	2	1	1	3	6	0	27	5	2	1
TCTTGATGCGTAGCGA-1	1	8	1	1	4	1	3	1	26	7	1	0
TGAAAGGACCTGACTC-1	1	12	3	5	3	2	2	2	19	7	2	3
TGAGTGGTCCGTGACG-1	0	14	0	1	3	3	9	1	20	7	3	0
TGATCGGTTTGACCCT-1	0	3	1	0	2	0	4	1	16	2	3	1
TGCAAGAATGACGTAA-1	0	18	0	1	1	4	3	1	21	4	4	1
TGCAGGATCGGCAAAG-1	2	9	2	3	1	0	4	2	20	6	2	2
TGCATATGTCTGTCAC-1	1	22	1	4	10	1	5	3	30	4	3	2
TGCGCAAAGCATTTGG-1	0	22	2	5	0	2	4	1	31	5	4	2
TGGCCAAACTGAAGTA-1	1	22	1	2	8	3	8	1	39	8	4	0
TGGTTCGTAGCAAAGG-1	2	18	4	2	4	0	4	3	17	2	4	1
TGTAGGAGAAATTTCC-1	2	13	2	1	4	1	1	5	21	7	16	1
TGTATAACAGATCCTG-1	0	11	7	3	4	5	5	3	39	16	5	2
TGTGGCAAAGCGTATG-1	1	17	3	3	2	2	4	4	27	6	3	1
TGTGTCGCGAGTTGCA-1	2	8	4	6	4	1	4	0	17	4	1	1
TTACAACTACGCATCC-1	2	8	3	2	4	1	5	2	20	4	2	0
TTAGCAACATGGATGT-1	2	18	1	7	2	0	2	1	21	10	4	1
TTATATTTGGCAATCC-1	1	10	0	2	1	0	1	0	20	6	5	0
TTATCTGTATCATAAC-1	1	8	3	3	7	2	3	1	27	7	2	0
TTATGATCTTAACGAA-1	1	17	4	2	0	0	4	1	23	1	1	1
TTCAACGACCCGACCG-1	0	6	3	3	4	2	4	0	13	1	0	1
TTCAATACTCTGAATC-1	1	12	4	2	4	2	5	2	30	8	5	2
TTCCGGTTACCCACTT-1	0	12	1	1	7	0	3	1	17	5	1	0
TTCGACGGGAAGGGCG-1	0	8	1	2	3	0	3	2	18	2	2	0
TTCTAACCGAAGCTTA-1	1	13	1	4	4	1	3	2	31	3	2	1
TTCTAGGCCAATTGTG-1	0	8	3	0	3	0	3	2	9	4	2	0
TTCTTGTAACCTAATG-1	0	7	2	2	3	0	2	2	9	3	1	1
TTGACCATGTTCTCCG-1	0	10	2	2	0	1	1	2	24	2	4	0
TTGCACGGAGCAGCAC-1	1	11	4	2	1	2	6	0	16	2	0	2
TTGGGACACTGCCCGC-1	0	10	0	4	3	1	4	0	19	5	6	2
TTGGGCGGCGGTTGCC-1	0	19	3	3	6	0	3	0	17	7	2	3
TTGTAAGGCCAGTTGG-1	0	9	0	1	2	0	3	1	11	4	5	1
TTGTCGTTCAGTTACC-1	0	15	1	1	2	2	1	1	17	3	1	1
TTGTTAGCAAATTCGA-1	2	11	1	0	2	2	4	5	14	6	5	0
TTGTTCAGTGTGCTAC-1	1	8	1	2	0	1	3	1	12	3	0	0
TTGTTGTGTGTCAAGA-1	1	18	1	3	4	1	3	0	21	4	8	1
