# Supplementary material for: Spatial transcriptomics reveals unique gene expression changes in different brain regions after sleep deprivation
Source: Nat Commun. 2023 Nov 4;14:7095. doi: 10.1038/s41467-023-42751-z (PMC10625558; doi:10.1038/s41467-023-42751-z)
Supplement: Supplementary file 15 — Source Data [file 41467_2023_42751_MOESM15_ESM.zip › Source Data/Source File Counts of 12 non sleep DEGs/S10_SD.txt]

Cell name	Aida	Ap1s1	Dag1	Eef1d	Eif2s3x	Ep300	Llph	Magi1	Mlf2	Mrpl48	Ppp2r5b	Prdx4
AAACGCCCGAGATCGG-1	0	7	3	0	3	1	1	1	6	3	0	0
AAACTCGTGATATAAG-1	1	4	0	1	2	0	3	0	10	4	0	0
AAAGGTAAGCTGTACC-1	0	8	2	0	2	1	4	1	11	1	3	0
AAAGTGTGATTTATCT-1	5	9	0	1	1	2	3	1	16	2	2	3
AAAGTTGACTCCCGTA-1	2	8	1	0	5	3	1	0	11	6	2	1
AAATAGCTTAGACTTT-1	2	12	6	2	4	3	7	3	22	3	2	0
AAATGATTCGATCAGC-1	0	4	1	5	4	2	6	1	19	6	3	0
AACACACGCTCGCCGC-1	1	6	2	1	2	1	2	0	14	5	3	1
AACCAGTATCACTCTT-1	0	4	1	0	0	0	0	0	6	2	3	2
AACCCTACTGTCAATA-1	2	6	0	1	3	1	1	2	8	1	5	0
AACCGCTAAGGGATGC-1	1	4	0	2	2	0	4	0	6	4	5	0
AACGCATGATCTGGGT-1	3	5	2	2	1	1	9	0	22	3	5	2
AACGCTGTTGCTGAAA-1	1	18	4	3	0	0	7	2	18	5	6	0
AACGGACGTACGTATA-1	0	6	2	3	3	2	3	0	13	1	2	0
AACTGAGGTCAGCGTC-1	0	4	0	0	1	0	1	1	12	3	0	1
AAGCTCTTTCATGGTG-1	0	3	0	1	0	0	2	1	2	2	0	0
AAGGTGATAAACCAGC-1	0	11	2	6	3	0	2	1	16	3	1	2
AAGTCAATTGTCGTCA-1	0	3	2	4	3	0	5	1	16	5	1	0
AAGTGCCTTGACTGTA-1	1	4	1	4	1	2	1	2	26	8	2	0
AAGTTCACTCCAAGCT-1	0	5	1	0	2	0	1	1	10	3	2	0
AAGTTCAGTCTGCGTA-1	1	6	1	2	0	0	3	0	13	4	2	0
AATAGCAAGCCTCCTG-1	1	9	2	4	1	1	3	0	17	3	2	0
AATAGCTACCGCGTGC-1	0	10	0	1	1	0	3	2	9	5	1	0
AATATCGAGGGTTCTC-1	0	4	1	3	4	0	2	0	14	0	3	1
AATCATGTAAAGACTC-1	2	4	1	0	0	0	1	1	4	0	0	0
AATCTATGCCGGAGCC-1	1	21	1	2	2	0	3	1	11	5	0	1
AATCTGGGTAGACCCT-1	2	8	1	2	2	0	6	1	14	4	2	1
AATGATGCGACTCCTG-1	2	9	1	2	0	0	0	0	6	3	1	1
ACAAATTCAGATCTGA-1	0	9	2	3	0	2	0	0	11	2	1	0
ACAAGGCCTACCAGCC-1	0	9	1	3	0	1	3	0	8	2	3	1
ACAATGATTCTTCTAC-1	1	8	0	1	0	1	6	2	16	1	0	0
ACAATTGTGTCTCTTT-1	0	8	0	3	3	0	1	2	15	0	2	0
ACATCCTGGTAACTGT-1	1	7	2	3	3	0	3	0	12	2	3	0
ACATGGCGCCAAAGTA-1	1	17	2	8	4	1	2	4	28	8	4	0
ACCAACACCACACACT-1	0	3	1	2	5	1	3	0	10	8	1	1
ACCAATATGCAAGTTA-1	0	4	2	2	2	0	1	0	5	4	4	2
ACCACCAATGTAACAA-1	2	27	10	5	4	1	6	1	35	5	8	0
ACCCGGATGACGCATC-1	0	12	1	2	2	2	8	1	17	4	7	2
ACCGCGGTGGAAGTCG-1	2	13	2	3	1	0	4	2	16	2	1	0
ACCGGGCCTTTGTTGA-1	0	5	0	1	2	0	1	0	9	4	3	2
ACCGGTCTGAGTACGG-1	1	5	0	2	4	0	5	0	12	2	6	0
ACGAGTACGGATGCCC-1	1	12	3	2	4	1	2	2	22	7	0	0
ACGATCATCTTGTAAA-1	0	9	1	6	4	1	6	4	19	5	3	1
ACGCAATCACTACAGC-1	1	9	1	2	1	2	7	2	22	4	4	0
ACGCATAAATGACATG-1	1	8	3	4	4	1	7	4	15	0	4	1
ACGCTAGTGATACACT-1	0	2	0	2	2	0	2	2	13	2	0	0
ACGGAGCGCAAATTAC-1	2	9	1	3	1	1	5	0	22	4	4	2
ACGGCGACGATGGGAA-1	5	8	7	3	2	3	2	3	20	2	5	0
ACGTATTACTCCGATC-1	1	7	2	4	1	0	0	1	8	0	1	3
ACTATCCAGGGCATGG-1	0	1	0	1	0	0	0	0	7	1	1	0
ACTCCCGAATTCGTTT-1	1	12	1	1	0	4	3	2	29	6	5	1
ACTTATTTATGTGCCA-1	1	6	0	6	4	2	3	4	7	3	2	1
ACTTTACCCTCATGAA-1	1	7	2	5	4	1	4	1	14	0	2	0
AGAATTATGGATTCGA-1	1	2	0	0	1	0	5	3	25	1	4	1
AGACGAAGTGCCGGTC-1	0	7	1	3	1	2	5	5	22	5	2	1
AGACGGGCCGATTTAA-1	0	6	0	2	2	1	1	1	20	4	2	1
AGAGTTAGAGACCGAT-1	2	8	0	1	0	0	2	0	16	4	2	1
AGATGATGGAGTCTGG-1	1	10	3	1	3	0	5	1	22	4	6	2
AGATTCAAGCGGGTCG-1	5	6	1	0	4	3	6	0	15	4	1	0
AGCAACATATCTTATT-1	0	0	2	3	1	1	2	1	12	3	3	0
AGCACTACCTCACCAG-1	2	13	2	5	3	0	0	2	20	2	2	1
AGCATATCAATATGCT-1	3	6	1	2	1	0	5	1	13	5	4	1
AGCTCCTTCGCACATC-1	2	6	1	1	2	0	1	2	9	2	0	1
AGCTCTTCGTAACCTT-1	0	4	2	1	0	1	2	1	5	3	0	1
AGGAGGCCTTCGCGCG-1	1	6	1	1	0	1	0	0	18	3	1	0
AGGCATTGTCGTAGGG-1	0	5	2	1	2	1	3	0	13	1	3	1
AGGCGTCTATGGACGG-1	0	10	2	0	3	2	1	0	20	4	3	0
AGGGTCAGTAACCCTA-1	3	4	1	0	4	2	1	0	10	5	4	0
AGTACATCATTTATCA-1	0	15	1	1	2	1	1	2	30	4	2	0
AGTACTCTTATGCCCA-1	1	8	2	2	1	0	5	1	6	0	2	0
AGTAGCTAGACGCCGA-1	1	4	0	0	0	0	3	1	14	3	0	0
AGTCAAGATGACACTT-1	2	7	0	1	2	1	1	2	11	2	0	4
AGTGAACAAACTTCTC-1	1	6	2	1	2	1	2	2	8	5	1	1
AGTGCACGCTTAAGAA-1	0	9	3	2	1	1	4	0	10	3	2	0
AGTTTGGCACGGGTTG-1	4	5	0	0	1	1	4	3	6	3	1	0
ATAAGTACCCGATTGT-1	1	1	1	1	0	0	0	1	9	2	1	0
ATAAGTAGGATTCAGA-1	1	1	1	2	1	1	1	1	9	1	2	0
ATACGTACTTAGCCAC-1	0	11	0	4	2	2	2	0	18	4	6	2
ATACGTCCACTCCTGT-1	1	7	1	1	1	4	7	2	14	6	2	0
ATAGGAATCTAAGCTT-1	1	4	3	3	0	0	0	0	17	5	0	0
ATAGTTCCACCCACTC-1	3	8	0	1	5	1	3	2	13	4	4	1
ATATCAACCTACAGAG-1	1	7	2	1	4	0	4	2	27	5	5	3
ATATGTCTCCCTAGCC-1	1	11	1	4	4	4	3	2	22	4	3	1
ATCAGCCTCATGCTGC-1	0	6	1	1	1	0	3	4	8	2	1	0
ATCGCTGCGTGCAGCA-1	1	11	0	3	3	1	4	2	13	8	2	0
ATCTGCACCTCTGCGA-1	1	9	3	3	2	0	3	2	12	1	3	0
ATCTTGACTTGTCCAA-1	2	25	2	5	0	1	4	6	22	4	2	1
ATGACTATGCGACATT-1	0	9	1	1	2	0	2	2	12	2	7	1
ATGCCAATCGCTCTGC-1	0	16	3	1	3	0	3	0	20	2	2	1
ATGCCATTTGCGACCA-1	1	5	0	1	0	0	6	1	5	1	0	0
ATGCGACAATTGGTCC-1	4	14	4	2	0	1	3	1	14	2	2	0
ATGGGCCTCGGCCTCT-1	1	6	1	0	0	2	3	1	9	1	2	0
ATGTTTGTAAGATCAT-1	3	6	1	0	3	0	5	4	11	4	4	0
ATTACTTACTGGGCAT-1	0	3	0	1	0	5	2	1	5	0	2	1
ATTAGATTCCTCAGCA-1	2	7	2	2	3	0	4	2	9	4	1	0
ATTGATGAGTCCTAAC-1	0	19	1	6	5	0	4	3	16	4	3	4
ATTGTACAACTCGGCT-1	1	9	0	1	3	2	9	3	20	7	2	3
CAAGTGTGGTTGCAAA-1	2	7	0	2	4	0	5	2	14	8	2	1
CAATATGTAGATTTAC-1	0	7	0	1	1	0	1	1	16	9	3	2
CAATGCGAGAAGTATC-1	1	13	0	2	3	1	6	1	19	4	5	0
CACAAGAAAGATATTA-1	2	9	2	0	2	0	3	2	17	6	1	0
CACCCAAATCTTATGT-1	1	9	2	5	3	1	8	1	35	5	11	2
CACCCTAACAAGATCT-1	1	8	0	5	1	1	4	1	12	2	2	1
CACCGCGTCCACTCTA-1	0	8	1	0	1	0	0	0	24	3	3	3
CACCTTGGCGCCTTTG-1	0	5	0	2	2	2	5	1	16	4	2	1
CACGACGTAATAGTAA-1	0	12	1	0	0	0	2	0	6	2	1	0
CACGCGGAACTGTTGC-1	0	3	1	0	2	0	3	2	11	5	1	0
CACGTCTATGATGTGG-1	1	7	0	1	1	0	1	0	8	0	2	0
CACGTTTCGTACACAC-1	1	7	2	1	3	0	1	3	9	1	5	0
CAGACCTGTAAGTGTT-1	0	7	0	4	6	0	2	0	14	2	1	0
CAGCAGTCCAGACTAT-1	0	9	1	1	4	0	1	2	20	3	5	0
CAGTAACTATTTATTG-1	0	8	0	1	0	0	2	0	6	1	2	1
CAGTGTCGGCTGGCCC-1	0	9	0	1	3	1	0	0	9	3	1	1
CATATACTACTGATAA-1	1	13	2	5	0	1	3	3	17	3	1	1
CATCATTACCCTGAGG-1	0	3	2	1	1	1	5	2	15	3	1	0
CATCCTCTCAAAGATC-1	0	11	3	2	1	0	3	0	14	0	0	1
CATCTACCCGAGAACG-1	2	4	3	2	0	1	3	2	18	2	9	0
CATGACTTCGCTGAAT-1	1	11	0	1	4	1	1	1	12	3	3	0
CATGATGGAAGTTAGC-1	1	7	0	1	1	0	2	0	12	2	2	1
CATGGAAATGGGACCA-1	2	9	0	2	2	0	5	0	13	4	0	0
CATGGGTATGCCTTAT-1	0	9	1	4	1	3	5	1	12	2	3	1
CATGTAGGAGCGCCAA-1	2	0	1	1	2	3	6	0	8	0	1	0
CATGTCTCATTTATGG-1	0	11	1	0	2	0	1	4	12	3	1	3
CCACAGTACCCATCCT-1	1	7	1	0	3	1	6	0	11	3	1	1
CCACGGTGCCCGGTAG-1	2	8	1	3	1	2	10	3	31	2	1	1
CCATACCTTTACTTGT-1	0	10	2	3	3	0	0	1	16	2	2	1
CCATCTCACCAGTGAA-1	0	10	0	0	2	0	2	2	10	2	1	2
CCCAGAGGAGGGCGTA-1	3	9	2	2	2	0	4	2	16	3	2	0
CCGAGCTGTGCTTGTC-1	2	15	4	3	1	1	3	1	20	1	6	2
CCGATCTCAACCTTAT-1	0	10	0	1	5	2	5	1	16	3	6	0
CCGTATTAGCGCAGTT-1	0	8	1	2	4	1	1	0	15	3	1	0
CCGTGGAACGATCCAA-1	1	6	2	5	4	0	1	0	16	1	5	1
CCTAACCCAAACAAGT-1	2	10	2	4	0	0	2	1	18	4	2	0
CCTACAAGTCCGGAAT-1	1	3	1	3	2	0	4	0	8	1	1	2
CCTACGCGACCTTACA-1	1	11	0	4	4	1	5	3	18	2	4	1
CCTATAATGAGTGCCC-1	2	8	0	3	3	2	1	1	16	4	2	1
CCTCACCTGAGGGAGC-1	0	17	0	4	2	0	2	1	21	5	1	1
CCTCGTTACGCCTGTT-1	0	3	1	0	0	1	4	1	10	6	0	1
CCTGTGCGGATTGTAA-1	1	9	1	5	1	2	6	3	22	5	4	1
CGAACAGTATGGGCGT-1	0	8	1	4	3	0	4	1	15	1	2	0
CGAAGCTATAAATTCA-1	1	5	2	4	0	3	2	2	6	0	0	1
CGACAATTTGATCTAA-1	0	3	0	2	3	1	5	3	9	1	6	1
CGACACGCTCCGACAG-1	2	5	0	3	2	0	2	1	9	8	3	0
CGCACGTGCGCTATCA-1	0	7	0	1	2	1	4	0	9	2	0	2
CGCGAGAGGGACTTGT-1	1	7	1	6	2	2	2	0	13	5	2	0
CGCGGCTCAACTTGAA-1	2	4	0	1	2	1	0	2	16	3	3	3
CGCGGTCACAAACCAA-1	0	9	1	2	2	0	3	0	11	3	5	0
CGCTGGTGACTACCCT-1	0	3	0	3	0	0	6	3	12	3	1	0
CGGCCCAGGTATATCC-1	2	12	2	3	2	0	5	1	27	4	5	0
CGGGAGCTTCAGTGTA-1	1	4	0	1	2	2	2	0	9	1	3	1
CGGGTTCGGCACGTAT-1	2	8	1	2	0	0	3	1	11	3	0	1
CGGTTGGGTTCAAGTT-1	0	8	1	2	0	0	1	0	5	2	1	0
CGGTTTATGAAGGAAC-1	3	3	1	2	2	0	3	1	7	4	2	1
CGTGGCCGAATATCTA-1	0	7	1	3	0	1	0	2	13	0	2	0
CGTTCTTCGCACACCT-1	0	11	0	3	0	1	1	2	10	3	4	0
CGTTGTAAGATTGATT-1	0	12	1	4	3	3	2	3	12	3	2	0
CTAAGTACAGGGCTAC-1	0	7	1	4	1	0	6	0	7	3	3	1
CTAGACATATATGTAG-1	0	9	0	2	1	0	2	0	8	3	2	0
CTAGATGTGAGTGTAA-1	1	7	1	1	5	3	4	1	22	5	6	0
CTAGCCGATGTTATGA-1	2	8	0	2	2	0	4	1	9	2	3	0
CTAGGTCTGAAGGAAT-1	2	6	1	3	1	0	3	1	16	6	5	0
CTATCGACGAAATACA-1	1	7	1	2	5	0	1	2	12	5	5	1
CTCCTTTACGCAAGTC-1	0	8	1	2	3	0	3	2	10	4	1	2
CTCGAATGGAACGTAT-1	0	6	0	0	1	2	3	0	8	3	2	1
CTCGTTTCTAATGTTT-1	2	13	0	1	1	2	6	0	11	2	5	0
CTCTAATGCATTGATC-1	1	8	0	2	3	1	2	4	12	2	0	3
CTGAATTTATTGCCAG-1	2	7	2	2	6	0	4	2	17	2	1	0
CTGACTGCGCAGCTCG-1	3	13	0	3	3	2	3	2	17	7	4	2
CTGCACAACTACATAT-1	2	14	3	8	5	1	3	1	22	6	1	0
CTGCTTTATGTCCGCG-1	0	13	1	2	1	1	3	0	9	3	2	1
CTGGAAGACACGGTGG-1	1	6	1	1	1	0	2	1	9	4	0	2
CTGGGCTATCCTTTGG-1	0	5	0	4	1	0	6	1	10	4	0	0
CTGTGGTCGGGAGATA-1	3	8	1	2	1	0	1	4	16	5	0	1
CTTAGTAGGCCTACAG-1	1	7	1	9	0	2	3	0	9	4	4	1
CTTCCTGCATATTTAC-1	1	4	0	0	1	1	0	0	7	1	1	0
CTTTAATATTGGTCGA-1	0	4	1	1	1	2	1	1	23	5	3	2
CTTTACCGAATAGTAG-1	0	13	2	1	3	1	3	4	21	6	6	1
GAAACCATGGTGCGCT-1	0	12	2	5	1	1	3	1	22	4	2	0
GAAAGAACAGCGTTAT-1	3	10	1	2	5	1	9	5	40	7	5	2
GAAATATGCTTGAATG-1	0	20	0	2	7	1	3	4	23	5	6	0
GAACGGTGTAAAGCAG-1	1	10	2	2	3	0	4	1	15	3	0	0
GAACTTAGCGCCCGGT-1	0	9	0	4	4	0	4	0	10	5	2	1
GAATAGCCCTGCGGTC-1	1	8	1	0	4	2	4	1	7	3	1	0
GACAAACATATGCAGG-1	1	4	3	3	1	0	4	1	18	4	3	2
GACGGTCAATAGAAGC-1	1	20	3	4	2	1	4	2	26	6	6	1
GACTCACCCACGTGAG-1	2	12	2	5	4	0	3	2	19	2	3	1
GACTCCCAGAATAAGG-1	1	14	1	3	3	3	6	3	15	7	3	2
GACTCGGTCGGCGGAT-1	0	7	0	5	1	0	1	1	13	3	0	0
GACTGCACCAGCCCAG-1	0	5	0	3	4	0	4	1	12	6	3	0
GACTGGGCGCCGCAAC-1	1	5	0	2	3	2	3	0	16	5	1	1
GAGACCCTGCAACGCC-1	1	12	2	2	2	1	4	2	12	5	1	0
GAGATGGGAGTCGACA-1	2	8	0	4	5	2	0	0	20	7	6	0
GAGCCAGCTACCTGTG-1	0	9	2	3	4	1	4	1	10	1	5	1
GAGCCGAGCGTTTATT-1	2	10	2	2	0	0	3	1	11	2	3	2
GAGGTCTTAGTGGGTC-1	0	6	1	2	4	4	1	2	11	4	1	0
GATATTGAGATTGGCG-1	1	10	2	3	6	1	3	0	13	3	4	1
GATCGCTACCCGATTT-1	1	9	2	1	1	0	1	4	18	2	3	0
GATGACGATGATCGCG-1	0	11	1	2	0	0	1	2	12	1	2	1
GATTAACCGAAAGCCC-1	1	9	0	3	0	1	1	1	8	0	3	1
GCAAGATGTGTTCGCG-1	1	6	1	3	1	0	3	1	10	2	2	0
GCAGACCCAGCACGTA-1	2	7	4	6	2	1	11	1	40	6	5	2
GCAGATCCATAAGACT-1	2	10	2	0	0	3	5	2	19	5	2	4
GCAGCTATGGACAGGT-1	2	3	2	1	1	2	2	0	8	1	1	0
GCATTCAAGGCAACGC-1	0	14	2	1	3	1	4	1	23	3	4	3
GCCAACCATTTCCGGA-1	0	10	1	1	5	2	3	2	22	3	3	0
GCCTATGCTGGGCCTT-1	0	0	1	2	0	1	0	0	4	0	2	0
GCCTCATCTGGAAATA-1	0	7	0	4	0	1	2	3	10	4	0	0
GCCTGCTACACTGAGA-1	1	3	0	4	0	0	3	0	12	3	2	0
GCGACATGTAAACATC-1	2	3	0	3	1	0	2	3	14	4	3	2
GCGAGAGGCCATGTAA-1	0	5	1	3	3	0	0	0	7	3	1	0
GCGAGAGTTGCGTCCA-1	1	15	3	4	2	2	8	1	16	4	3	1
GCGCAAGAGCGCGCTG-1	0	3	0	5	1	0	0	0	10	4	3	1
GCGCGTCATTGGTACA-1	0	3	0	0	0	2	2	0	3	3	0	0
GCGTAAATGGCCATAA-1	1	13	1	3	3	1	7	0	24	5	4	0
GCGTTCGGAGACCGGG-1	1	13	0	3	2	1	3	0	10	6	2	0
GCTACTATAGTAGAGT-1	1	9	1	1	4	0	3	5	12	3	6	0
GCTAGACCGTCTACTG-1	1	5	2	6	0	1	4	1	12	3	5	0
GCTAGCAGGGAGTGGG-1	0	10	0	2	0	0	0	3	16	7	2	2
GCTAGGCACCACGGAG-1	0	12	0	5	1	0	4	1	13	2	4	2
GCTATACGTCTCGGAC-1	2	7	0	1	1	0	0	2	22	1	4	1
GCTCCGGACGTTGATA-1	0	15	1	4	2	0	1	1	19	1	1	0
GCTCGCTCATGTCCAA-1	0	3	1	6	3	0	1	0	15	3	2	1
GGAAACCTTGTTGAAT-1	1	15	1	6	2	0	1	3	18	5	2	1
GGACCTACGGTAACGT-1	1	10	4	4	1	1	1	1	13	6	3	0
GGAGGCGAAGAACCGC-1	2	12	0	0	3	0	2	3	13	2	2	1
GGATCATCCCGTACGC-1	4	5	0	2	0	1	2	0	9	2	2	0
GGATGAAGATCGCTGA-1	0	5	0	4	0	0	2	1	14	5	2	0
GGGAATGAGCCCTCAC-1	0	8	0	1	1	0	1	1	10	4	5	2
GGGTCACGTGCTTATG-1	1	4	0	2	0	1	3	0	8	2	0	0
GGGTCGTGGCAAGTGT-1	1	7	1	5	3	0	3	2	7	5	2	1
GGGTTTAGGATAGGAT-1	0	1	0	0	1	0	0	1	3	0	3	0
GGTACCATTAAGACGG-1	0	12	2	1	3	1	3	1	17	3	2	1
GGTGCAGAGCCTATCG-1	1	8	2	2	1	0	1	1	18	1	5	0
GGTGGACCACGTGTTA-1	0	12	0	1	5	1	3	0	16	3	3	0
GGTGGACTGCTCTGGC-1	3	10	1	2	6	2	3	2	21	8	3	1
GGTTCGATGCTGAGTT-1	0	2	0	1	0	0	0	0	5	2	1	0
GGTTCTACTCGTCTGA-1	1	12	0	2	1	2	2	2	18	9	2	0
GGTTTAGCCTTTCTTG-1	1	7	2	0	1	2	1	2	9	3	4	0
GGTTTGACAAGAAGCT-1	3	11	1	2	1	0	3	0	19	2	2	0
GTAATAAAGGGCTCCC-1	3	5	0	6	5	1	3	1	24	8	5	5
GTACTCCTGGGTATGC-1	0	11	3	1	3	1	1	2	16	3	8	2
GTATAGTGGCCCATGT-1	0	8	3	6	5	2	4	0	24	3	0	0
GTATTAGGGTTCGCGT-1	0	3	0	0	0	0	1	0	10	5	2	0
GTCACCTGTCTATGTC-1	2	10	2	7	2	2	6	6	12	5	4	3
GTCCATTACTGCTACG-1	0	7	0	2	2	1	1	2	18	4	3	1
GTCCGGACCTGAAATT-1	2	7	0	5	4	1	1	1	12	4	3	0
GTCCTTTAATGACTTC-1	0	9	3	1	0	0	1	0	9	1	0	0
GTCGTGTCTGGTCATC-1	0	5	0	0	0	1	1	0	7	0	0	0
GTCTATTGGTTCCGGT-1	0	9	1	1	1	0	0	0	8	1	2	0
GTCTCGACTAAGTTTG-1	0	10	1	2	0	0	0	0	13	4	0	1
GTGAACTCCCATTCGA-1	3	14	1	3	1	1	4	4	12	4	2	2
GTGAAGATTTCAAGTG-1	1	11	0	1	2	0	3	1	13	4	1	1
GTGAAGCCGTATAGTC-1	3	5	1	5	3	1	6	0	15	3	4	1
GTGATCACTAACGCCT-1	2	6	2	2	0	1	4	1	7	5	1	2
GTGCGACAGGGAGTGT-1	1	11	0	3	2	2	3	2	19	7	2	0
GTGGTTACTTCTTTCG-1	1	8	2	3	3	1	3	0	16	5	3	0
GTGTCCGATAAGGCAT-1	2	3	2	3	2	0	1	0	11	2	1	0
GTTAAAGTAGGACTGG-1	2	16	2	2	0	1	6	1	17	2	2	1
GTTAGCCGTAAATCAA-1	2	8	2	4	4	2	3	4	17	2	0	1
GTTCATCGTTTGGCTG-1	3	5	0	3	6	2	10	0	19	10	5	0
GTTCGGGCGTACCATT-1	4	8	2	1	3	0	6	0	24	10	1	0
GTTCGTCTAAAGAACT-1	1	4	0	1	1	0	4	2	11	5	2	0
TAACCTACCGTCCGAG-1	0	8	1	6	3	0	4	1	20	3	5	1
TAACTATTACGCCAAA-1	2	19	5	3	1	1	3	2	23	5	6	0
TAAGGCTGAATCCCTC-1	0	3	0	1	2	0	1	0	4	2	1	0
TAAGTAAATGTGCCGC-1	0	5	0	5	4	2	3	0	17	4	2	0
TAAGTTGCGACGTAGG-1	2	9	1	0	0	0	3	1	14	4	4	0
TAATTGGAATCGGGAA-1	2	9	3	3	5	2	2	1	10	4	6	1
TACGATCCAAGCCACT-1	0	6	1	1	5	0	1	0	13	4	1	0
TACGCTATAGAAACCT-1	0	9	0	3	5	1	5	3	20	4	2	1
TACTGCAATCAATTAC-1	2	15	0	3	7	1	4	0	16	4	3	1
TAGACTACCTAGCGTT-1	0	3	2	3	1	0	6	2	8	0	2	0
TAGAGGTTCTACTTGT-1	0	16	1	3	1	4	3	3	9	3	3	2
TAGGTCGCCGGAACTG-1	4	12	2	1	3	1	7	5	24	2	1	1
TAGTCTGTGACGTTGC-1	0	10	2	0	2	1	0	0	10	1	3	1
TATAGATGGTCGCAGT-1	0	7	0	1	2	0	6	1	17	4	2	0
TATATCCCTGGGAGGA-1	0	9	2	3	2	1	2	0	13	3	2	1
TATATTACAAATGTCG-1	0	6	2	1	2	1	1	1	12	3	1	0
TATCACCCAACCGACC-1	0	6	3	1	1	1	1	0	12	2	1	1
TATCCAATTGGTTATC-1	3	11	2	0	4	1	2	0	17	4	2	3
TATGATCCGGCACGCC-1	1	2	1	0	0	0	4	0	12	0	4	0
TATGGTTAGTGGGAGA-1	0	7	3	4	1	0	4	1	15	2	0	2
TATTCCGAGCTGTTAT-1	2	6	1	1	1	0	4	1	7	2	3	1
TCAAGAAATACTAGCT-1	1	7	1	5	4	1	3	0	16	3	1	0
TCAAGGTTACTACACC-1	0	6	1	1	0	0	2	0	9	6	1	2
TCACAGGGAATCGCAA-1	0	10	4	5	2	0	3	2	25	2	9	2
TCAGAACCTCCACAGG-1	0	9	1	3	4	1	4	2	26	6	1	1
TCATTTAAGTCTCCGA-1	0	12	0	1	2	0	5	2	17	4	3	1
TCCCAAACAGACAACG-1	0	18	3	8	1	1	6	5	21	6	5	0
TCCCACTCTCTTCCGG-1	1	14	3	2	2	1	2	1	7	4	2	0
TCCGAAGTAGTCACCA-1	1	9	2	5	1	1	3	1	9	1	0	0
TCCGCGGCCCAATGAA-1	3	15	2	4	0	0	1	4	10	3	6	0
TCCTGGCGCTGCCTGG-1	0	5	2	1	2	1	2	0	8	6	4	0
TCCTTACGACGGTCCG-1	0	9	3	4	1	0	5	0	11	9	3	1
TCGAAGAACCGAGCAC-1	0	12	1	3	1	0	5	0	20	5	1	2
TCGCTCGGCACCAGCG-1	1	8	1	2	0	1	5	1	13	3	3	0
TCGGGAACGTGCCTAG-1	0	12	3	4	3	0	6	1	22	4	1	1
TCGGTGACCGCTCCGG-1	0	3	0	2	1	0	2	2	13	4	1	0
TCGGTTAGCCATGTAG-1	2	9	2	6	4	0	3	1	18	4	3	1
TCGTAAGCTCCGAGGA-1	2	7	4	1	4	1	4	1	14	5	5	1
TCGTCTTAGGCGTTAA-1	1	9	1	6	2	0	2	3	8	0	1	1
TCTACACGTTCATGCA-1	1	7	4	3	1	0	2	1	9	3	3	1
TCTAGGTGGCGACGCT-1	0	5	0	4	1	1	1	0	4	0	2	1
TCTCATGAGATAGGGT-1	2	5	1	4	2	0	2	2	12	2	5	2
TCTCCCTGGGCAGCGT-1	1	14	2	0	1	0	2	0	19	6	3	0
TCTGAACTCGTACCCG-1	1	6	1	2	1	0	5	0	13	3	4	1
TCTGAAGCACGTGGTC-1	2	11	3	5	2	1	8	5	16	6	2	1
TCTGATGTATTCTGTC-1	4	12	1	2	3	0	1	0	11	3	1	1
TCTGGGAACCTTTGAA-1	2	6	0	3	2	2	8	0	13	1	3	0
TCTTACTTATGCCTCT-1	1	4	1	0	0	1	1	1	4	3	0	0
TCTTAGAGCTCCAATT-1	0	1	1	0	2	0	3	1	15	3	0	0
TCTTTAAGACTATGAA-1	1	6	0	4	2	0	1	1	17	9	2	1
TGACACTTCTCTTTGC-1	1	4	3	1	1	0	1	1	16	5	2	3
TGACATCGAGCGGACC-1	0	8	2	2	0	0	1	2	12	4	4	0
TGACCCAGCATTCCCG-1	1	4	1	5	0	0	1	0	10	4	2	0
TGATTATGGCACGCAG-1	0	10	1	2	0	0	7	3	18	4	3	0
TGCACAGTGAAGTTAT-1	1	4	2	3	0	1	3	2	6	4	2	2
TGCCAGTACGTGGAGA-1	1	12	2	6	0	2	2	0	12	1	3	2
TGCCATGGCTTATAAG-1	1	5	1	3	0	0	3	1	15	2	1	5
TGCTCACACAACAACC-1	0	17	1	6	3	1	1	3	14	5	4	0
TGCTCCACAGTTCTTA-1	0	4	0	2	1	1	2	1	8	1	3	0
TGGAACCACTGACACA-1	1	9	0	2	0	1	1	0	18	4	6	0
TGGAATATCCTTGACC-1	1	13	1	4	7	2	1	1	10	1	4	1
TGGCACGAGCTCGAGT-1	0	7	1	4	2	0	6	0	12	3	2	1
TGGGTGGGATGTCATT-1	1	5	1	1	2	0	2	1	8	4	2	1
TGGTAGAATATATGGG-1	1	9	2	4	3	0	3	1	13	8	1	1
TGGTCGTTTGATAGAT-1	0	8	3	4	3	3	6	4	17	7	4	1
TGGTTCAACGGGTAAT-1	4	6	1	6	1	1	6	1	28	3	4	1
TGGTTTAAACGTGGGT-1	1	6	2	3	2	0	3	1	11	1	1	0
TGTAATGCCTTCGGAC-1	1	2	1	3	3	0	2	5	15	5	2	0
TGTATCAGACTGAAGC-1	1	9	1	4	1	0	1	3	8	3	0	0
TGTATGGCGCAGACAG-1	2	7	1	1	1	0	3	1	16	4	5	1
TGTCATTTGTTGGGAA-1	0	5	0	1	0	1	2	2	16	6	0	0
TGTGCCGGTGCCGGAA-1	0	14	1	6	0	1	0	3	9	3	3	0
TTAAGACGAACGAACC-1	3	6	1	4	2	0	2	0	23	2	6	1
TTAAGATAGGATTGAC-1	0	6	4	1	0	4	4	1	16	4	4	0
TTACATGCCACAACTA-1	1	10	1	3	5	0	3	2	14	3	3	0
TTACGTAGCGCGTGCT-1	0	4	1	4	1	1	2	0	5	1	1	0
TTAGTTATTCGTGGCA-1	1	8	1	3	3	0	4	1	12	4	5	1
TTAGTTCAAGTGTTCG-1	1	10	0	2	3	2	2	1	11	1	2	0
TTATAGTCCAAGGTGC-1	1	7	2	1	2	1	1	0	20	3	2	1
TTATCCGGGATCTATA-1	1	10	0	1	1	0	1	0	8	1	3	1
TTCAGCTGGCGTGCCC-1	0	0	0	1	0	0	0	0	0	0	0	0
TTCCGCAGAGAAATAT-1	2	12	2	6	2	0	4	1	15	4	1	0
TTCCGGCTCGACTTCT-1	1	13	1	1	0	0	2	1	10	2	2	0
TTCCTCGGACTAACCA-1	0	21	1	2	1	1	4	2	18	4	3	1
TTCGGACTGATGCCTT-1	0	2	0	0	0	0	1	2	4	1	0	0
TTCGTTCAACGAAGTT-1	4	5	4	2	3	2	4	1	12	2	1	0
TTCTGACCGGGCTCAA-1	3	14	2	1	1	0	3	1	15	6	5	2
TTCTTATCCGCTGGGT-1	2	10	1	4	2	0	3	1	17	2	3	0
TTCTTTGGTCGCGACG-1	0	8	0	0	3	0	0	1	10	1	3	2
TTGAATTCACGTGAGG-1	1	9	1	2	1	0	3	2	12	7	3	1
TTGACAGGAGCTCCCG-1	0	9	1	1	1	1	3	1	15	3	2	2
TTGACTATTGTCCGGC-1	0	13	2	0	2	1	2	0	11	4	1	1
TTGAGAAGTTTAGCAT-1	1	4	2	4	0	0	1	2	7	3	1	0
TTGGACCTATAACAGT-1	2	19	5	2	1	3	4	5	24	4	1	3
TTGTAACTTCATAGCG-1	0	1	1	0	0	1	0	0	6	1	0	1
TTGTGAACCTAATCCG-1	0	1	0	0	0	0	2	0	0	0	1	0
