# Supplementary material for: Spatial transcriptomics reveals unique gene expression changes in different brain regions after sleep deprivation
Source: Nat Commun. 2023 Nov 4;14:7095. doi: 10.1038/s41467-023-42751-z (PMC10625558; doi:10.1038/s41467-023-42751-z)
Supplement: Supplementary file 15 — Source Data [file 41467_2023_42751_MOESM15_ESM.zip › Source Data/Source File Counts of 12 non sleep DEGs/S11_NSD.txt]

Cell name	Aida	Ap1s1	Dag1	Eef1d	Eif2s3x	Ep300	Llph	Magi1	Mlf2	Mrpl48	Ppp2r5b	Prdx4
AAACCCGAACGAAATC-1	2	8	0	1	1	0	1	2	14	3	0	0
AAACTCGTGATATAAG-1	0	12	1	2	1	0	3	1	12	6	6	0
AAATAAGGTAGTGCCC-1	2	8	2	1	1	1	2	1	17	5	0	4
AAATTCCAGGTCCAAA-1	0	6	1	2	1	1	5	1	15	3	3	0
AACAGGTAGTATGGAT-1	0	4	0	0	0	0	0	1	10	5	1	0
AACATCGATACGTCTA-1	0	12	4	2	1	0	5	5	16	4	4	0
AACTACCCGTTTGTCA-1	0	8	0	1	2	0	2	3	11	2	0	0
AAGAGGCCCTTTGGAA-1	0	9	1	1	0	0	0	0	4	0	3	0
AAGCCGAAGCGGTTTA-1	0	1	1	5	2	0	2	1	8	4	0	1
AAGCGCAGGGCTTTGA-1	2	7	1	0	0	2	2	0	5	5	1	2
AAGTTTATGGGCCCAA-1	1	9	0	1	2	1	1	1	20	1	5	2
AATATCGAATCAATGC-1	0	5	0	2	4	0	0	1	11	1	1	0
AATATCGAGGGTTCTC-1	1	4	2	3	0	0	0	0	7	1	0	0
AATCATGTAAAGACTC-1	1	7	4	2	3	1	2	1	14	1	4	0
AATCGCGCAGAGGACT-1	0	4	1	3	2	1	2	1	9	2	2	1
AATGATGCGACTCCTG-1	0	6	3	3	4	0	6	1	5	3	6	1
AATTCGATTCGAGGAT-1	3	8	1	2	1	0	1	1	15	3	1	0
AATTGCAGCAATCGAC-1	2	9	1	1	1	0	1	1	14	3	2	1
ACAAAGCATGACCTAG-1	0	8	3	7	3	1	4	1	17	3	4	1
ACACGTAGGCCACAAG-1	1	4	1	2	2	0	2	0	8	3	1	0
ACAGCGACATTCTCAT-1	3	6	1	1	4	0	1	0	10	4	2	0
ACAGGCACGGATCCTT-1	1	10	1	4	0	1	4	0	10	3	0	0
ACCAACACCACACACT-1	0	15	1	7	3	1	4	0	9	3	1	0
ACCAACCGCACTCCAC-1	1	3	0	4	4	2	7	2	19	3	2	0
ACCCATTTGTCCCTCT-1	0	8	1	2	2	0	4	1	18	2	5	0
ACCCTGGTAACGCCCT-1	1	15	2	3	3	1	6	2	16	4	3	1
ACCGAGTCTCCTTATT-1	0	9	2	1	2	0	1	1	12	1	1	0
ACCTACAGTATGTGGT-1	2	8	0	0	0	0	2	1	8	2	2	1
ACCTCCGCCCTCGCTG-1	1	3	3	0	0	1	2	0	9	2	0	0
ACCTCCGTTATTCACC-1	3	3	3	2	3	3	3	1	12	4	0	2
ACGACTCTAGGGCCGA-1	0	11	4	1	2	1	3	1	11	3	4	0
ACGCATACGTTTACTA-1	1	8	0	2	1	1	3	0	15	3	3	0
ACGCCACTCGAAACAG-1	0	0	0	0	0	0	0	0	1	0	0	0
ACGTAGGAGAGTCGCT-1	3	13	0	2	1	0	2	1	10	4	2	0
ACGTTCGCAATCAATT-1	0	11	1	2	3	2	3	1	20	1	3	0
ACGTTCTGTACAAGTC-1	1	10	1	1	1	0	1	1	8	4	3	0
ACTCCGGCCGACCACT-1	1	12	2	2	1	0	7	3	19	2	4	1
ACTCTGACCTAATAGA-1	1	14	3	1	2	2	0	4	9	1	0	2
ACTTGTGGATGGAACG-1	3	5	1	3	0	0	2	0	7	3	4	2
AGACCGCTCCGCGGTT-1	1	6	2	1	1	1	1	0	10	5	1	0
AGAGTAAACTTCACTA-1	2	8	1	2	2	0	2	2	12	4	3	0
AGCATATCAATATGCT-1	1	4	0	2	2	1	2	1	15	2	3	0
AGCTAGAAGCAGAAGT-1	2	2	0	3	1	0	1	1	12	1	0	0
AGCTCCATATATGTTC-1	0	18	2	0	2	0	2	2	13	1	1	0
AGGGAGACATACTTCG-1	0	4	0	2	3	1	3	1	13	3	0	0
AGGTTACACCATGCCG-1	2	7	1	4	4	0	2	0	9	0	0	0
AGTACAGAAGCTTATA-1	0	9	0	2	0	1	0	2	14	3	2	0
AGTAGGAAGGAAGTTG-1	0	16	2	5	4	0	6	1	25	6	4	2
AGTCACTAGCTCTCGA-1	0	4	3	2	1	0	2	0	10	1	2	1
AGTCCATTGGCTGATG-1	1	2	0	5	0	0	1	0	10	1	4	0
AGTCGGTTGCGTGAGA-1	2	11	0	2	0	4	7	0	8	4	2	1
AGTCTAAAGTATACTC-1	0	2	0	3	0	0	4	2	19	0	1	0
AGTCTTTAAAGTGTCC-1	2	5	0	0	0	0	3	0	14	3	3	0
AGTGATAACCTGCGCG-1	1	10	3	0	1	0	2	0	7	2	4	1
ATAAACGTTGCACCAC-1	1	11	1	2	2	0	4	2	18	1	6	0
ATACTACCCGTACCAC-1	1	9	0	1	1	0	3	3	6	3	1	1
ATAGCAACTAGGGAAG-1	1	8	0	3	4	1	4	2	16	3	3	0
ATAGTTCCACCCACTC-1	0	8	0	2	1	0	6	0	8	3	2	2
ATATAACACGGGCGCA-1	2	13	0	4	2	3	1	0	22	2	3	3
ATATCGTTCCTCGAAC-1	3	6	2	2	1	1	2	1	13	6	4	0
ATCAAACACTGTTCCA-1	1	13	1	2	1	0	1	0	14	1	6	1
ATCAGCCTCATGCTGC-1	0	8	0	4	1	0	1	0	14	2	3	1
ATCGGCAAGCAGTCCA-1	0	7	1	2	1	0	0	2	6	1	1	0
ATCTACCATCTGCTCC-1	0	6	1	3	4	2	1	3	9	2	0	1
ATCTAGCTTGTGAGGG-1	1	5	0	2	0	2	0	0	13	3	1	0
ATCTCCCACGGAATAT-1	1	2	1	0	1	0	1	0	11	1	0	0
ATCTTATCGCACACCC-1	1	7	0	1	1	0	3	1	6	0	2	0
ATGTAAGGCTGCTCTT-1	1	5	2	4	1	2	2	2	11	4	2	2
ATGTAGCGCGCGTAGG-1	0	4	0	0	0	2	2	0	5	0	1	0
ATTACTTACTGGGCAT-1	0	3	0	1	1	0	2	1	6	1	3	0
ATTATAGCTACTTTAC-1	0	14	3	1	1	1	2	4	18	3	2	0
ATTATTCAGAGTCACT-1	0	6	1	2	1	0	1	0	9	2	1	1
ATTCAACCATTTAAGG-1	0	8	0	0	3	0	3	0	15	3	3	0
ATTCGTGCTATCTCTT-1	0	3	1	1	0	0	3	0	4	1	1	0
ATTGACCGGCGATGAC-1	1	5	1	5	3	2	3	3	25	3	0	0
ATTGGATTACAGCGTA-1	1	5	1	4	3	1	6	2	8	2	3	1
ATTTACTAAGTCCATT-1	2	10	1	4	1	0	2	1	10	4	2	1
ATTTATACTGGTAAAG-1	0	0	0	0	0	0	0	0	0	0	0	0
CAAACCCTCCGGCGGG-1	3	7	3	5	4	0	5	0	9	3	5	2
CAAACTCGCGACGCCG-1	2	11	4	2	1	2	5	3	12	2	3	1
CAACCTACCGAGCAGT-1	0	16	2	2	4	0	5	1	14	4	3	0
CAAGGCCAGTGGTGCA-1	2	8	1	3	1	1	2	1	13	4	3	1
CAAGGTCCTATAGGCT-1	0	6	1	5	1	2	2	2	16	5	1	0
CAATGTGCCAACCCTT-1	0	9	1	2	2	2	0	1	15	4	3	0
CACACACGCTAACGAG-1	0	10	0	0	1	0	1	1	10	4	2	0
CACATTTCTTGTCAGA-1	1	8	2	2	2	0	2	3	17	2	2	3
CACCGCGTCCACTCTA-1	1	7	2	1	3	2	2	1	18	6	5	1
CACCGTATCCCATCCG-1	0	2	0	4	1	1	2	1	8	3	0	0
CACGTTTCGTACACAC-1	1	9	0	4	2	1	0	0	10	2	1	1
CACTACGGGAGCTGCC-1	3	11	0	0	0	0	3	0	16	4	2	1
CACTCTTCTGCTAGCC-1	1	1	1	3	0	1	4	0	7	3	1	0
CAGAATAACACACGGA-1	1	8	1	3	0	0	2	2	5	1	0	0
CATACTTAGGCAATAC-1	1	9	2	0	4	0	5	2	15	3	2	1
CATCATTACCCTGAGG-1	0	2	1	1	1	0	2	0	10	1	0	0
CATCCTCTCAAAGATC-1	1	10	2	3	2	0	3	2	9	3	2	3
CATTGCGGGTCAATTC-1	1	3	0	0	2	1	1	2	11	1	1	0
CCAAATAACAAGATTC-1	1	6	0	0	4	1	3	1	13	3	2	0
CCACTATCCGGGTCAC-1	0	7	1	3	2	0	2	1	12	1	2	1
CCACTGTTTGGATTAA-1	1	10	2	0	2	0	1	2	9	7	1	0
CCATATGGAAACTATA-1	1	7	1	2	2	0	4	0	17	1	5	0
CCCAAGTCATTACACT-1	0	10	0	4	0	0	1	1	9	6	0	1
CCCAGAGGAGGGCGTA-1	0	8	0	2	0	0	1	1	13	4	2	0
CCCAGGTCTGAAGGCT-1	0	8	0	2	3	1	1	1	9	0	1	0
CCCGAGTTTCTCCGTA-1	1	9	0	3	1	1	5	2	10	2	0	0
CCCGTTTCGCAGATGT-1	0	2	0	1	1	0	4	2	7	2	2	0
CCCTCCTCGCTCGTAT-1	0	3	0	2	2	0	1	0	9	2	1	1
CCCTGGGAGGGATCCT-1	0	0	0	0	0	0	0	0	0	0	0	0
CCGACAATAGGCCGCC-1	0	4	1	2	0	0	1	0	6	1	1	1
CCGAGAAGTCGCATAA-1	1	8	2	2	2	1	5	2	18	2	2	2
CCGAGCTGTGCTTGTC-1	1	7	1	7	1	0	2	2	14	5	3	1
CCGCTCCAGGGCGATC-1	1	4	0	0	1	0	2	2	8	1	0	0
CCGCTCTTCCGAACTA-1	0	7	2	2	4	0	0	2	14	1	0	0
CCGCTTGCTGACATGG-1	2	9	0	1	1	0	3	2	24	5	1	0
CCGGCACGACCGTTTC-1	0	6	3	1	3	2	1	0	13	1	1	3
CCGGTAATGGCTAGTC-1	1	9	2	3	0	2	2	1	8	3	3	1
CCGTAGGGTTGTTTAC-1	0	7	0	1	0	1	1	0	6	4	0	0
CCGTATTAGCGCAGTT-1	0	12	1	1	1	3	4	3	16	7	3	0
CCTATGAAGTGGTGCC-1	1	6	2	1	2	1	3	0	8	3	4	0
CCTATGGTCAAAGCTG-1	0	7	1	3	1	0	3	1	15	4	2	1
CCTCACCTGAGGGAGC-1	1	10	1	0	0	0	1	0	7	0	4	1
CCTGGAAACGTTCTGC-1	2	7	0	2	3	1	2	0	19	5	3	1
CCTGTCCCTCACGTTA-1	0	5	2	2	0	0	0	0	13	3	1	0
CCTTGACCACTTTATT-1	0	4	0	0	0	0	1	1	10	1	1	2
CGAACAGTATGGGCGT-1	1	6	1	2	1	0	1	1	1	4	0	0
CGAGAGGGTAGCCGCG-1	1	6	2	6	2	0	3	0	16	2	1	0
CGATAGTCGTACTGCA-1	1	7	0	2	0	0	2	6	11	2	0	0
CGCAGATCTTCACCCG-1	1	9	1	3	2	2	5	1	17	1	1	0
CGCATCCATCAGCCAG-1	0	5	0	1	0	0	0	0	6	4	0	1
CGCCCAGCGTTTCACG-1	0	9	0	2	1	0	5	1	9	2	4	0
CGCCGTTCAGCATAGT-1	0	8	1	4	1	0	8	1	7	5	4	1
CGCGAAGTGGCATACT-1	1	4	0	2	4	0	3	1	12	4	1	1
CGCGAGAGGGACTTGT-1	1	13	1	5	1	2	5	0	18	6	3	1
CGCTAGAGACCGCTGC-1	1	6	0	1	0	0	1	0	15	2	0	3
CGCTGGTGACTACCCT-1	0	3	0	3	1	0	1	0	5	3	1	1
CGGACCTTTACGTCCC-1	0	4	2	2	1	0	0	0	14	0	1	1
CGGCAATAAGATCGCC-1	0	8	1	2	2	3	3	2	14	2	5	1
CGGCCCAACCTGTAGT-1	0	8	1	2	2	0	3	2	15	3	2	2
CGGCTCTAAAGCTGCA-1	0	4	1	6	1	1	4	1	14	0	2	0
CGGGCGATGGATCACG-1	2	7	1	1	2	0	2	2	10	2	1	2
CGTAGAGAGTAATTAT-1	1	7	1	2	4	0	0	0	8	4	4	0
CGTCGCATGTGAGCCA-1	2	10	3	0	2	0	2	1	18	2	3	2
CGTGCACACCACTGTA-1	0	16	2	2	1	1	1	2	5	5	2	0
CGTGTGTTAAACCCTG-1	2	10	2	0	2	1	2	1	8	2	0	0
CGTTAAACTAGTTAGG-1	0	5	0	1	3	0	0	0	12	4	1	0
CGTTAATGTCCCGACG-1	0	10	0	3	1	1	2	1	9	0	2	1
CTAACTGATAATCGCC-1	0	3	1	3	3	0	2	2	14	7	4	0
CTACACTCGCAGATGG-1	1	8	0	2	2	1	1	1	6	3	0	1
CTATCGACGAAATACA-1	0	9	1	6	3	2	1	2	17	4	3	1
CTATGGGAAGCGGAAT-1	0	3	0	1	3	1	0	0	15	2	0	1
CTCGTCTGTGCCTTCG-1	0	7	2	0	1	1	1	0	11	1	2	1
CTCGTTTCTAATGTTT-1	0	5	0	0	1	0	2	1	6	0	0	1
CTGCAGAGAATCAGAG-1	1	12	2	6	1	1	6	0	12	3	1	1
CTGCGACCTCGCCGAA-1	2	11	0	0	2	0	2	0	18	5	6	2
CTGGGATACGCTACCC-1	0	8	1	2	2	0	0	0	12	1	0	0
CTTCGGCCAATTGTTT-1	1	3	0	0	1	1	2	2	12	1	1	0
CTTTGCATCGCTCTTG-1	1	3	1	1	2	1	2	1	8	2	1	0
GAAATATGCTTGAATG-1	1	8	2	3	3	0	7	4	14	10	4	1
GAACGCGGGTCACACG-1	2	4	0	1	1	0	0	1	10	3	2	1
GAACTGTGGAGAGACA-1	1	10	1	4	2	0	2	3	10	0	3	1
GACACTGGAACCCGAT-1	1	3	1	4	2	0	3	2	22	3	2	1
GACACTTCCAATTACC-1	2	12	3	1	0	0	1	1	6	1	0	0
GACCAAACGTTGACTG-1	1	14	2	1	1	1	3	0	19	6	2	0
GACCACACTTCCCTTT-1	0	5	1	1	2	0	1	0	9	2	2	0
GACCGACGTGAAAGCA-1	3	10	0	5	5	2	6	0	12	5	2	1
GACCGCGTCTGACGTG-1	0	7	1	1	4	1	1	1	12	2	5	0
GACCTTCCACGTCTAC-1	1	12	1	1	0	0	4	1	21	4	0	0
GACGAGGCTAATAAAC-1	2	16	1	7	1	1	4	1	19	4	7	1
GACGTTCGTAAATACA-1	0	6	1	2	5	0	2	0	10	2	1	0
GAGATGGCTTTAATCA-1	1	6	0	1	1	0	4	3	16	0	2	2
GAGCGCAAATACTCCG-1	0	5	0	7	2	1	0	1	9	3	1	0
GAGCTGTCGTCTCGGA-1	1	1	1	4	1	0	0	0	6	0	0	1
GAGGATAAACAGTGCT-1	0	4	0	5	5	2	3	0	14	0	3	2
GAGGTACGCGTGTCCC-1	1	4	3	3	3	2	3	0	14	3	1	1
GATGACGATGATCGCG-1	2	12	3	1	3	3	4	1	15	9	6	0
GCAACGGCTAGTTATG-1	1	6	2	2	0	1	3	1	16	2	0	1
GCACAAACGAGGCGTG-1	0	14	1	3	1	1	5	0	10	5	0	0
GCACACACTGGTAGCC-1	2	9	1	3	1	1	3	2	28	4	1	1
GCACACAGCTATTACC-1	4	5	0	0	0	1	1	1	8	0	0	2
GCAGCCTATATCACAT-1	1	4	2	1	3	0	0	0	14	4	3	1
GCAGCTGTCAACGCAT-1	0	5	2	1	1	0	0	0	8	2	3	2
GCATGCTAATAACGAT-1	0	8	2	3	5	0	4	0	19	6	5	2
GCATTTCCAAGGCTCC-1	1	6	1	6	4	3	2	2	14	2	2	2
GCCAATAGGGCATCTC-1	1	3	0	2	1	0	0	1	9	3	1	1
GCCCTAAGTGCAGGAT-1	0	0	0	0	0	0	0	0	0	0	0	0
GCCCTGAGGATGGGCT-1	0	9	0	5	0	0	3	0	15	3	2	1
GCCGTGGAAGAAATGT-1	0	7	1	1	1	0	0	2	9	4	4	1
GCCTACGTTCTGTGCA-1	0	5	0	4	1	0	2	2	8	2	3	1
GCCTATGCTGGGCCTT-1	1	12	1	0	2	2	2	1	13	6	2	2
GCCTCCGACAATTCAC-1	0	3	0	1	2	3	1	0	11	2	1	2
GCGAATGGACTAGCGA-1	0	0	0	0	0	0	0	0	0	0	1	0
GCGAGAGGCCATGTAA-1	1	14	1	1	3	1	5	2	14	11	0	2
GCGCAAGAGCGCGCTG-1	1	4	1	3	5	2	1	1	18	7	3	0
GCGCCTCCCACTCCGA-1	0	5	0	1	1	1	0	0	11	0	5	1
GCGGCTTTAGCAAGTT-1	0	9	1	1	2	0	4	0	11	4	1	0
GCTAACTGAAGTCTGA-1	1	10	1	2	6	0	5	0	27	3	10	4
GCTACAATCGAGGATA-1	1	8	0	1	0	0	5	1	18	4	3	2
GCTCCGCTCGCTTCAG-1	0	7	0	4	0	4	2	3	9	4	1	0
GCTTACGTAGTTAGTA-1	2	6	0	0	1	0	0	1	16	1	2	2
GGAAACTAAATGGGCC-1	1	3	4	3	3	2	1	0	20	2	5	0
GGAAAGGGAATTGAGC-1	0	10	0	0	0	0	1	0	7	3	1	0
GGACACAAGTTTACAC-1	1	7	1	5	3	0	3	0	14	6	0	0
GGAGCGAGGCCTACTT-1	0	6	0	1	0	1	2	0	13	2	3	1
GGAGGCCGAAGTCGTC-1	0	6	0	2	3	0	1	0	11	3	2	0
GGATGGCTTGAAGTAT-1	0	7	0	1	0	0	2	5	13	2	1	1
GGATTAATCATGGACC-1	2	5	2	2	1	0	2	0	11	4	0	1
GGATTGCTGTGACTCC-1	0	5	2	3	1	1	1	1	5	0	2	1
GGCCCAGCTGGTTTGC-1	0	13	2	0	1	0	0	2	12	5	2	1
GGCCGGCGTCTGCTAT-1	1	9	3	1	2	0	5	0	15	6	4	1
GGCGCGGAGATCTTTC-1	3	10	1	1	1	0	2	1	19	2	3	2
GGCGCTTCATTCCCTG-1	1	3	1	0	4	1	3	2	10	1	2	1
GGGAAGACGGTCTGTC-1	1	5	2	6	1	1	3	0	15	3	5	2
GGGAGCGACCGTAGTG-1	1	10	3	0	2	0	1	2	14	5	2	0
GGGCAGTCAACGCCAA-1	0	13	4	6	1	0	2	1	14	2	4	1
GGGCGTGGTTTCCCAG-1	2	6	0	2	1	1	1	1	10	2	0	1
GGGTGCATATGAAAGC-1	1	12	3	1	8	2	5	3	21	1	3	1
GGTATAGTGACACATA-1	2	13	1	2	4	1	4	2	23	2	2	1
GGTCAAGACTACTTCG-1	0	7	2	3	3	2	4	0	14	2	5	2
GGTCTCCGTCCAGGTT-1	1	9	1	0	0	0	4	3	15	6	1	0
GGTGTAAATCGATTGT-1	1	8	0	3	3	2	3	2	13	4	6	2
GGTTTGTGACCTGAGG-1	0	2	0	3	2	2	2	2	12	4	2	0
GTAACATCTAAGATAA-1	0	9	2	2	3	1	2	0	20	1	4	1
GTACTCCTGGGTATGC-1	0	5	1	5	2	1	1	1	13	3	0	2
GTATCAAGGTACTTCC-1	1	11	0	2	1	1	4	2	17	5	5	1
GTCAACCAGGCCTATA-1	0	6	0	1	0	1	2	1	6	1	1	0
GTCATGCGCGAGGGCT-1	4	5	0	3	4	2	5	1	9	12	2	1
GTCCGGGTTCACATTA-1	2	7	1	2	2	0	4	1	12	5	3	1
GTCTGCCGACTCGACG-1	0	11	1	1	1	0	1	3	12	2	1	0
GTCTTGAGGAGCAGTG-1	0	7	0	4	3	1	2	1	20	5	0	0
GTGAAGCCGTATAGTC-1	0	2	2	2	1	1	1	2	7	1	4	1
GTGACGAGGGTGACCC-1	1	10	1	1	2	1	3	2	23	4	4	1
GTGACGCAGGTTTCAT-1	4	6	3	3	2	1	2	0	9	2	1	2
GTGCCTGAGACCAAAC-1	0	8	3	5	1	1	3	1	14	6	3	1
GTGGCTGTTTCTGTTC-1	1	7	1	3	0	0	0	4	7	2	1	1
GTTAACTATGTTGTCA-1	0	3	3	0	2	1	6	0	10	3	1	0
GTTAAGTTAGAGTGGG-1	1	3	3	2	1	1	0	0	6	0	0	2
GTTAGCCCATGACATC-1	0	4	0	1	1	1	2	3	7	3	4	0
GTTATAATACGGTGAA-1	0	8	3	3	2	0	3	0	7	4	1	0
GTTCGCTGAGACGTCT-1	0	6	0	0	3	0	2	1	12	5	2	0
GTTCGGATCGGGAACA-1	1	9	1	0	2	0	7	0	13	3	3	0
GTTGGATTCAGTGGCT-1	0	12	4	3	5	1	2	2	21	3	5	1
GTTTCTAGAGGCGCGG-1	1	6	0	1	4	1	3	0	7	1	4	1
TAACCTAGGGAGTCCA-1	3	8	0	1	3	1	2	1	16	3	2	1
TAAGGGCCTGTCCGAT-1	1	5	0	2	2	0	1	3	10	5	1	2
TAATACTAGAACAGAC-1	2	10	3	3	1	2	4	0	12	2	4	0
TAATTACGTCAGTAGA-1	0	12	1	3	2	1	2	4	7	5	2	0
TACAAGGGCTTCTTTA-1	1	11	2	1	2	0	2	1	15	1	0	0
TACACCTCTTCGAATC-1	1	13	4	3	0	1	4	0	17	1	0	0
TACAGAAACGGTGGGC-1	1	3	0	3	2	0	2	0	15	2	3	0
TACCGAATAATTGTAA-1	0	6	1	4	5	2	3	0	13	3	5	0
TACGGAAGCCAAACCA-1	1	10	0	3	2	0	3	2	10	5	0	1
TACGGGTAATAACATA-1	2	9	1	1	1	0	2	2	16	3	2	0
TACGTAAAGCGGAGTG-1	0	8	0	1	0	1	6	2	12	0	2	0
TACGTGGGCCCAGGGC-1	1	13	2	3	1	1	2	1	14	5	3	3
TACTCGTTTGAATCAA-1	0	7	0	2	0	0	1	3	7	4	1	0
TAGAATAGCCGATGAA-1	0	16	1	5	3	1	1	2	18	2	8	1
TAGCAGTATGACTAAA-1	0	9	2	3	1	0	4	2	17	3	1	1
TAGCGTCCCTCGATTG-1	0	2	0	0	0	1	3	0	9	0	1	0
TAGGCTAAAGTGGCAC-1	1	12	1	4	1	2	4	1	10	4	1	1
TAGTAGTTGCCGGACA-1	0	0	0	0	0	0	0	0	0	0	0	0
TATGAAGAATTAAGGT-1	1	11	0	0	2	0	1	4	10	3	2	1
TATGATCTTCTCTTTA-1	1	3	2	1	3	0	1	1	7	3	3	0
TCAAATTGTTGTGCCG-1	0	2	0	1	2	0	0	2	12	2	1	2
TCAACTGCAGAGTCAG-1	0	5	0	0	4	1	3	1	15	3	2	2
TCAGCCAATCCGTAAA-1	1	11	3	1	2	0	2	1	19	3	1	1
TCATCGACGACCGTCG-1	1	4	0	2	1	1	1	1	4	0	0	0
TCATTTAGAAGTGTGA-1	0	6	3	1	0	0	3	1	6	0	2	0
TCCAAGCCTAGACACA-1	1	5	1	5	0	0	1	0	18	5	0	1
TCCACATCGTATATTG-1	3	3	1	0	1	2	3	0	10	1	0	1
TCCAGATGTACGCCAA-1	1	8	1	1	3	0	5	1	11	2	1	0
TCCCAAAGCCCTAAAT-1	1	2	0	1	0	1	2	2	8	2	2	2
TCCCGTCGCGTCATAG-1	0	5	0	3	0	1	3	1	17	4	2	0
TCCCTAGATCAATAGG-1	0	12	3	2	1	1	3	3	9	2	5	1
TCCGAATGGTCCTGAG-1	2	5	2	4	2	0	1	3	19	4	4	0
TCCGGGCTTGACGGGA-1	4	7	0	1	4	3	1	3	20	6	3	1
TCCGTTAAGCTAATAT-1	2	3	3	3	1	0	2	1	11	3	0	0
TCCTTACGACGGTCCG-1	1	10	2	1	2	0	0	2	11	3	3	0
TCCTTGTCCTTTAATT-1	1	7	1	1	1	2	1	3	13	2	0	0
TCGCTGCCAATGCTGT-1	0	3	2	1	2	0	1	1	7	0	1	1
TCGTAAGCTCCGAGGA-1	1	8	0	4	2	0	4	0	24	5	4	3
TCGTGTTCGACCACAA-1	0	3	1	0	0	0	2	1	4	0	0	0
TCGTTTACGCGACCCT-1	1	4	0	0	1	1	1	1	10	0	2	2
TCTACCCAATAGAGAG-1	1	8	1	2	2	0	1	3	10	1	1	0
TCTATCCGATTGCACA-1	0	6	1	1	0	1	1	2	7	1	1	0
TCTCAAATCAATCGGG-1	2	11	1	2	2	0	2	2	18	4	0	1
TCTCGACGTATCGCCG-1	0	5	2	4	0	0	3	1	12	3	0	0
TCTCGAGGAGGTTCGC-1	0	7	0	2	0	0	1	0	10	2	0	0
TCTGAGCAATTGACTG-1	1	3	0	1	4	0	2	0	3	3	0	0
TCTGCATACCTTGCTT-1	1	6	2	2	0	0	3	2	7	1	3	1
TCTTAGAGTGAACTCT-1	0	7	2	0	2	0	1	0	6	2	4	2
TCTTCTATAACCCGCC-1	3	3	1	1	1	0	2	0	14	2	1	1
TCTTTAGCAGGCGAAC-1	0	10	1	2	2	0	3	0	12	3	0	1
TGAATGTCAGCCGGCC-1	1	3	0	3	0	2	3	0	12	0	0	1
TGACACTTCTCTTTGC-1	0	8	6	3	0	1	2	3	23	3	6	1
TGAGATTAGGCCCTAA-1	3	13	2	4	6	0	2	1	16	10	3	2
TGAGTTAAAGACATTC-1	0	7	1	0	3	0	1	2	14	3	2	0
TGATCTACGCTGATCT-1	0	11	0	1	3	2	6	3	25	5	3	0
TGATCTATCACACTCT-1	0	7	2	2	0	0	3	0	8	0	1	0
TGATGGCTGTTTCTGA-1	1	7	1	1	1	1	4	3	11	1	3	1
TGATGTCAATTAAGTG-1	0	9	0	1	2	0	0	0	9	3	1	0
TGCCGTGGGACCCAAT-1	3	14	1	2	0	3	2	1	9	4	4	2
TGCCTAATTGAAGATT-1	0	2	1	0	0	1	0	1	13	4	2	0
TGCTCGGTGGGTCACC-1	0	10	1	1	1	0	4	0	6	1	0	1
TGGAACCACTGACACA-1	1	8	1	3	2	0	2	0	14	2	2	0
TGGACCAATCTAAGAT-1	0	9	2	5	2	1	2	2	14	3	1	1
TGGCAATGGGACGGCG-1	1	2	2	3	3	0	5	0	13	3	3	0
TGGCTACACTCTACCT-1	0	6	1	1	1	0	4	0	9	4	1	0
TGGCTATGTGACATAC-1	1	1	0	2	2	0	1	0	4	0	1	0
TGGGCAATAGTTGGGT-1	1	4	3	3	2	0	0	0	9	2	3	0
TGGGTGCACAAGCCAT-1	2	7	1	4	1	2	6	0	15	2	1	1
TGGGTGTTAAGTAGAA-1	1	1	0	2	0	1	4	0	9	2	5	2
TGGTTAAGGGCGCTGG-1	2	6	1	1	2	2	1	2	20	2	1	1
TGTAGCCAATTCCGTT-1	0	4	0	0	1	1	1	0	7	1	1	1
TGTCATTTGTTGGGAA-1	1	8	1	0	0	2	0	0	12	1	4	1
TGTCCACGGCTCAACT-1	0	6	2	3	1	3	1	0	7	1	1	0
TGTTCCGGCCTGAGCT-1	0	11	0	2	2	0	0	2	12	2	4	0
TTAACGAACAAGCAGT-1	1	16	0	2	2	0	3	3	31	2	1	0
TTACTGTCTAGAGCTC-1	1	11	1	2	2	0	1	1	8	0	1	1
TTAGTTCAAGTGTTCG-1	1	6	0	1	4	0	6	1	13	4	0	0
TTCCAGACGAGATTTA-1	1	2	1	2	1	0	3	1	17	6	3	0
TTCCGCAGAGAAATAT-1	1	6	1	2	1	2	3	0	10	1	3	0
TTCCGGTATCTGTGTC-1	1	6	0	1	1	3	2	3	15	1	1	0
TTGACCAGGAACAACT-1	4	10	3	0	1	1	5	0	23	7	2	0
TTGACGCTCCATGAGC-1	0	0	0	0	0	0	0	2	4	1	0	1
TTGATAGTCAATACAT-1	0	6	1	0	1	0	5	0	17	5	1	0
TTGCAAGAAGACTCCT-1	0	13	0	3	0	1	2	2	9	2	2	0
TTGCCAAGCAGAACCC-1	0	13	0	1	1	0	2	1	13	5	4	1
TTGCGTGTGTAGGCAT-1	0	4	1	1	0	0	0	0	6	1	0	0
TTGGACCATCTGGCAA-1	1	6	0	1	1	1	1	0	3	0	1	0
TTGGGAAGACGAGCCG-1	1	8	2	4	1	1	1	1	7	3	4	1
TTGGGACGTAAGAGTT-1	1	3	0	1	4	0	2	0	8	2	0	0
