# Supplementary material for: Spatial transcriptomics reveals unique gene expression changes in different brain regions after sleep deprivation
Source: Nat Commun. 2023 Nov 4;14:7095. doi: 10.1038/s41467-023-42751-z (PMC10625558; doi:10.1038/s41467-023-42751-z)
Supplement: Supplementary file 15 — Source Data [file 41467_2023_42751_MOESM15_ESM.zip › Source Data/Source File Counts of 12 non sleep DEGs/S12_SD.txt]

Cell name	Aida	Ap1s1	Dag1	Eef1d	Eif2s3x	Ep300	Llph	Magi1	Mlf2	Mrpl48	Ppp2r5b	Prdx4
AAAGTGTGATTTATCT-1	1	3	0	1	0	0	0	2	7	1	2	0
AAATAGGGTGCTATTG-1	2	9	1	2	6	0	1	1	18	1	3	2
AACACACGCTCGCCGC-1	0	6	0	1	0	1	3	0	17	3	2	0
AACCCTACTGTCAATA-1	0	2	0	0	4	1	0	0	4	0	0	0
AACCGCTAAGGGATGC-1	0	3	0	3	0	0	1	1	2	0	1	1
AACGCATGATCTGGGT-1	2	4	0	1	2	0	0	2	7	2	2	1
AACGCTGTTGCTGAAA-1	1	8	2	1	3	0	0	0	6	3	1	2
AACGGACGTACGTATA-1	1	8	0	3	0	0	3	2	11	4	3	1
AAGCACCCTGCGTATC-1	2	11	1	1	5	2	5	2	14	0	1	1
AAGCTCTTTCATGGTG-1	0	9	1	1	2	0	2	0	16	1	2	0
AAGTCAATTGTCGTCA-1	1	1	0	2	1	0	1	1	8	0	1	0
AAGTGTTTGGAGACGG-1	1	9	0	0	3	1	2	2	21	4	0	0
AAGTTCACTCCAAGCT-1	2	12	1	1	1	0	1	3	11	2	6	0
AAGTTCAGTCTGCGTA-1	0	9	0	0	2	2	0	0	7	2	0	0
AATAGAATCTGTTTCA-1	2	8	1	3	1	1	2	2	18	5	4	1
AATATCGAGGGTTCTC-1	1	4	3	0	2	1	2	0	5	3	2	0
ACAATTGTGTCTCTTT-1	1	9	1	2	0	3	4	4	15	1	0	1
ACAGGCTTGCCCGACT-1	1	3	1	2	1	0	2	1	9	1	1	0
ACATCCTGGTAACTGT-1	0	2	0	1	0	1	0	0	1	0	1	0
ACCAATATGCAAGTTA-1	4	12	2	1	0	0	6	2	27	5	9	1
ACCAGTGCGGGAGACG-1	0	7	0	1	0	0	3	0	7	1	1	1
ACCCGGATGACGCATC-1	0	4	1	1	2	0	0	0	9	0	1	0
ACCCTCCCTTGCTATT-1	1	7	2	2	3	1	1	2	20	1	3	1
ACCGACACATCTCCCA-1	1	9	1	1	3	0	1	0	15	2	5	2
ACCGGGCCTTTGTTGA-1	0	3	0	0	1	0	0	1	5	1	2	0
ACGATCATCTTGTAAA-1	2	2	0	0	0	1	0	0	4	4	2	1
ACGGACTCTCAAAGCG-1	0	14	1	4	1	0	3	3	17	2	6	1
ACGGATGGTGCGGATA-1	1	13	1	4	1	0	2	1	17	3	2	1
ACTCCCTAATGCTAAA-1	3	14	1	3	5	1	4	0	18	4	3	2
ACTTACGCATCCACGC-1	4	13	1	5	1	3	5	3	20	5	4	0
ACTTCAGGCTGATCCC-1	1	6	0	1	3	0	5	1	11	4	4	1
AGACGAAGTGCCGGTC-1	0	12	2	0	1	1	1	2	15	4	2	0
AGCACTACCTCACCAG-1	0	7	1	1	3	1	2	3	11	1	1	1
AGCATATCAATATGCT-1	0	6	1	3	1	2	1	2	6	7	1	0
AGCGGACACTTCGTAG-1	1	14	1	5	3	1	3	1	14	3	4	1
AGCTCCTTCGCACATC-1	0	3	2	4	2	0	1	2	13	3	2	0
AGGAAGCTGTCCGCCG-1	2	13	3	3	3	1	1	5	19	3	6	1
AGGATATAGGGATTTA-1	0	1	2	2	0	0	2	0	3	1	1	0
AGGGTCGATGCGAACT-1	1	7	0	3	1	0	0	0	1	3	3	1
AGGTCGCGGAGTTACT-1	0	1	0	3	1	0	0	2	3	0	1	0
AGTACTCTTATGCCCA-1	3	8	1	7	0	3	5	1	14	5	2	2
AGTCAAGATGACACTT-1	0	5	2	1	3	0	0	0	8	1	3	3
AGTCCATTGGCTGATG-1	1	4	0	2	1	0	3	0	4	2	2	0
AGTGCACGCTTAAGAA-1	0	9	2	1	3	1	2	0	14	3	3	0
AGTTTGCACCTGCCTC-1	1	4	1	1	2	0	0	0	19	1	1	0
ATAATCTTGGAGAACC-1	0	16	1	1	0	2	5	2	18	6	3	0
ATACAGGCCCTCCAAT-1	1	6	3	5	2	2	3	1	20	4	8	0
ATACGTACTTAGCCAC-1	2	14	1	1	4	1	3	2	15	5	1	0
ATACGTCCACTCCTGT-1	0	3	1	3	3	0	1	1	2	4	4	0
ATACGTTATGCACGGA-1	0	14	1	6	1	3	2	3	12	4	1	0
ATATAAAGCGCTCGTG-1	3	7	3	3	2	1	1	2	16	0	1	0
ATATAAATGTAGCTGC-1	1	14	3	4	2	1	4	3	27	3	6	3
ATCAGCCTCATGCTGC-1	2	6	0	1	1	0	2	3	7	1	3	0
ATCCACATCGACAGAA-1	1	16	1	3	3	2	1	2	21	4	1	0
ATCTGGGCTGTTCTTG-1	2	11	1	4	1	1	2	0	16	3	0	1
ATGACTATGCGACATT-1	1	8	1	1	2	2	1	0	6	0	1	2
ATGCCAATCGCTCTGC-1	0	9	0	0	1	1	2	0	4	0	1	1
ATGCTCTGGCGCGGTA-1	1	11	2	2	0	0	3	1	21	5	1	0
ATTCACTGATGTTGGA-1	3	9	2	2	3	1	3	3	8	5	2	0
CAATGCGAGAAGTATC-1	0	8	3	4	2	2	7	2	19	4	3	1
CACAGGGCCGTTGTCA-1	1	6	1	5	5	1	2	2	30	3	2	0
CACATCTCACCGACGA-1	2	11	0	3	3	0	4	2	19	4	6	0
CACCCTAACAAGATCT-1	0	15	3	6	5	1	4	3	20	9	4	2
CACCGCGTCCACTCTA-1	0	3	0	0	0	1	1	1	8	7	1	2
CACCTTGGCGCCTTTG-1	0	2	0	1	0	1	0	0	3	0	1	1
CACGCGGAACTGTTGC-1	0	1	1	0	1	0	0	1	1	1	1	0
CACGTTTCGTACACAC-1	3	11	3	4	1	0	5	0	21	2	0	1
CAGAACTTAGCCCTCT-1	0	5	3	4	4	1	2	2	14	0	1	0
CAGCAGTCTGTGCTGC-1	1	10	1	3	3	1	4	3	18	7	1	1
CATAAGAAGCTTGGCT-1	2	11	0	2	0	1	3	1	21	7	1	0
CATCATTACCCTGAGG-1	0	9	0	2	3	2	4	0	12	0	2	0
CATCCTCTCAAAGATC-1	1	15	1	0	0	1	5	1	23	4	0	1
CATCTTACACCACCTC-1	0	0	0	0	1	0	4	0	4	1	0	0
CATGAGATGCACTCTC-1	2	18	2	1	6	2	3	3	30	8	4	2
CATGGGTATGCCTTAT-1	1	13	2	3	3	1	0	2	18	4	2	1
CATGTAAGAGACATTT-1	2	6	2	1	4	2	7	3	19	3	2	1
CATGTCTCATTTATGG-1	2	12	1	4	2	1	4	1	14	6	2	2
CCACAGTACCCATCCT-1	0	5	2	1	3	0	0	1	8	3	2	0
CCAGCTCGAACGCATT-1	1	5	1	2	2	1	1	1	12	1	1	1
CCATCTCACCAGTGAA-1	1	8	1	0	0	0	2	2	8	3	0	0
CCGATCTCAACCTTAT-1	1	1	0	0	0	0	2	0	5	2	0	0
CCTAACCCAAACAAGT-1	1	5	2	9	0	1	4	0	13	3	5	0
CCTATAATGAGTGCCC-1	4	6	0	6	2	2	3	1	15	4	4	2
CCTCACCTGAGGGAGC-1	1	2	0	4	1	0	0	0	4	1	1	1
CCTGGTCGAATGTGGG-1	0	12	0	2	2	0	4	0	19	3	4	3
CGAATGACGCATAATG-1	0	16	2	4	6	1	3	1	16	2	2	0
CGACAATTTGATCTAA-1	0	2	1	0	4	2	2	2	5	3	4	1
CGACACGCTCCGACAG-1	0	4	1	1	1	0	3	0	6	1	3	0
CGATTCGCCTGGCTGC-1	1	13	3	3	2	1	2	2	17	2	4	1
CGCACGTGCGCTATCA-1	0	1	0	0	2	0	0	0	6	0	1	0
CGCGGCTCAACTTGAA-1	0	1	0	0	1	0	0	0	2	1	0	0
CGGATCCTCAAGGACT-1	0	19	4	1	0	3	1	2	17	3	4	0
CGGGAGCTTCAGTGTA-1	0	3	1	6	0	0	2	1	10	1	2	0
CGTCGTCCTTCGCGAA-1	2	12	2	1	4	0	2	2	15	4	2	0
CGTGGCCGAATATCTA-1	1	7	0	1	2	1	1	1	3	1	0	0
CGTTAATGTCCCGACG-1	0	2	0	1	0	0	2	2	6	1	0	0
CGTTGAATACCGCGCT-1	3	12	0	1	4	2	2	4	13	4	4	0
CTAGGCGCCCTATCAG-1	1	5	0	1	3	0	2	1	8	3	0	0
CTAGGTTCGGACGTGA-1	0	12	1	0	1	1	3	0	7	3	3	1
CTATGCCCGAATGCAA-1	1	18	4	2	5	0	4	2	23	5	5	0
CTCACATTTACTAAAT-1	3	6	2	3	3	1	4	2	11	4	1	2
CTCATTGCTCTAACAA-1	0	9	3	2	8	2	5	5	23	2	3	1
CTCTTCTATTGACTGG-1	0	4	0	0	0	0	1	0	6	2	1	0
CTGACTGCGCAGCTCG-1	0	7	0	3	0	0	0	1	4	1	0	0
CTGGAAGACACGGTGG-1	1	5	0	1	2	1	5	2	13	4	1	0
CTGGCTGATTCATCCT-1	0	2	0	2	0	0	0	2	6	2	2	0
CTGTGGTCGGGAGATA-1	1	7	0	1	2	1	3	1	18	4	2	0
CTTAGTAGGCCTACAG-1	0	1	0	2	0	0	0	0	7	0	2	0
CTTCAACTCCACTTGG-1	2	11	1	2	1	0	2	2	22	5	3	1
CTTGGCCAAGCTGGGA-1	3	13	3	5	2	2	2	2	26	5	1	2
GAACAGATTACTAAAT-1	0	8	2	1	3	3	4	2	17	3	2	1
GAACCCTCTGTGTTCT-1	2	7	2	3	2	1	4	0	12	4	3	0
GAAGCCTGCACATTCC-1	1	12	2	8	1	2	5	0	16	1	4	1
GAATGCGAATCGGTTC-1	0	6	0	1	0	0	1	0	4	0	0	0
GACAAACATATGCAGG-1	0	1	2	2	1	2	3	0	6	2	0	1
GACTGCAAATCGAGCT-1	2	13	4	6	3	1	4	1	12	1	3	2
GAGCACCTGTGTCCAG-1	0	9	2	1	4	3	4	2	14	1	2	2
GAGCCAGCTACCTGTG-1	0	8	2	2	0	2	5	0	11	4	4	0
GAGCGCGCACGAGTAG-1	1	8	0	2	1	2	3	2	10	3	1	1
GAGTAGATACTAGTTG-1	1	17	4	4	3	0	5	4	17	2	4	2
GAGTATGCGCGTGCAT-1	0	1	0	1	0	0	0	0	4	0	0	0
GATATTGAGATTGGCG-1	1	2	0	1	1	1	0	0	1	2	1	0
GATCGCTACCCGATTT-1	0	10	1	0	0	0	0	0	16	3	2	0
GATTAACCGAAAGCCC-1	0	5	0	1	1	0	5	1	9	6	2	2
GCAGTGTGGCTATAGG-1	0	5	0	4	0	1	2	1	19	3	1	2
GCCAATAGGGCATCTC-1	0	0	0	2	2	0	1	0	2	0	0	0
GCCTCATCTGGAAATA-1	0	5	0	1	3	0	0	0	4	1	2	0
GCCTCTATACATAGCA-1	2	8	1	5	2	0	3	0	17	3	4	2
GCGCAAGAGCGCGCTG-1	0	1	1	0	1	1	0	0	5	2	0	0
GCGCGTCATTGGTACA-1	2	5	1	1	0	1	3	2	12	2	1	0
GCGCTTAAATAATTGG-1	1	18	1	2	0	1	2	1	27	4	3	0
GCTAACTGAAGTCTGA-1	0	9	1	1	0	0	4	1	13	3	3	0
GCTACTATAGTAGAGT-1	0	8	0	1	1	0	4	2	10	3	4	0
GCTAGACCGTCTACTG-1	1	3	0	1	0	0	0	0	2	2	1	1
GCTAGGCACCACGGAG-1	2	14	1	5	0	2	1	6	22	5	1	0
GCTATACGTCTCGGAC-1	0	8	0	3	1	0	4	1	12	2	6	3
GCTATCATACTCATGG-1	1	12	1	2	4	0	4	0	10	2	1	2
GCTCAATGTAATACCG-1	3	21	4	4	2	1	6	2	22	4	4	1
GCTCGCTCATGTCCAA-1	0	0	0	1	1	0	2	0	4	1	1	0
GGCGCGGAGATCTTTC-1	0	14	3	2	2	1	4	6	21	1	4	1
GGTGCAGAGCCTATCG-1	0	5	1	3	3	2	5	2	19	2	4	1
GGTGGACTGCTCTGGC-1	0	13	2	5	1	1	4	0	19	11	3	1
GTAGACACGCCTGACT-1	0	3	1	3	2	0	3	2	14	1	2	0
GTCCCGCGACGTTATG-1	1	11	0	3	2	1	6	1	10	1	3	1
GTCCGGACCTGAAATT-1	0	11	0	1	1	0	5	1	15	3	2	0
GTCCTACGAATAGTCT-1	4	11	0	3	2	1	3	1	18	4	1	0
GTCTATTGGTTCCGGT-1	0	4	1	2	1	0	0	1	6	0	3	0
GTGAAGATTTCAAGTG-1	0	2	0	2	1	0	2	0	7	3	2	0
GTGATCACTAACGCCT-1	0	5	0	1	1	0	2	0	6	1	1	1
GTGCGACAGGGAGTGT-1	0	2	0	0	1	0	0	0	4	0	1	1
GTGTATATCAGCGGGC-1	0	11	2	5	1	1	3	0	21	4	4	3
GTTAAGGGTGCGATGT-1	1	5	2	3	1	2	1	1	15	4	6	0
GTTCGTCTAAAGAACT-1	0	3	2	0	1	1	3	1	9	3	2	1
GTTGAGTCCCGCCGGT-1	0	11	1	0	3	0	4	0	13	2	3	1
TAACCTACCGTCCGAG-1	0	0	0	3	0	1	0	1	9	1	1	0
TAAGGCCCGTCACCCT-1	1	16	1	2	2	2	2	2	18	8	1	0
TAAGGCTGAATCCCTC-1	1	3	0	2	0	0	2	2	12	0	1	0
TAAGTTGCGACGTAGG-1	1	3	1	6	1	0	0	0	10	1	1	1
TAATTGGAATCGGGAA-1	0	3	0	2	3	0	3	0	7	1	1	0
TACCAATAAAGTACCA-1	3	20	2	2	4	0	5	3	15	5	4	1
TAGACGAAACGCCAAT-1	1	3	1	2	0	1	2	1	4	0	1	2
TAGCGTCCGGTGTGGT-1	5	6	2	6	0	3	0	1	14	4	0	0
TAGGTCGCCGGAACTG-1	0	4	0	2	0	0	0	0	3	0	1	0
TAGGTGACGATAACCT-1	3	14	2	2	0	2	0	6	20	6	1	0
TAGTCGATCACGGGTT-1	1	7	2	1	3	0	3	0	6	1	3	0
TATAGATGGTCGCAGT-1	0	0	0	0	1	0	2	0	1	1	0	0
TATATCCCTGGGAGGA-1	0	1	2	0	1	1	0	0	1	2	1	1
TATCCAATTGGTTATC-1	0	12	3	3	2	0	3	3	14	2	2	2
TATTCCGAGCTGTTAT-1	1	8	0	4	1	1	2	0	17	7	2	1
TCAATACGCCGTCATG-1	1	10	1	0	0	2	3	2	14	4	6	1
TCATTTAAGTCTCCGA-1	0	3	0	1	1	0	3	0	4	1	0	0
TCCAGGGTATATACGA-1	0	20	3	0	2	2	2	2	16	3	3	2
TCCGCCTGTCTACAAG-1	1	15	1	1	1	1	8	2	34	8	1	2
TCCTAAATTGGGAAGC-1	1	10	2	5	0	1	4	0	21	4	6	2
TCCTTACGACGGTCCG-1	0	6	0	0	2	1	0	1	10	2	3	0
TCGAAGAACCGAGCAC-1	1	3	1	2	1	1	2	0	3	0	2	0
TCGGGAGACAGCGTAC-1	1	12	1	3	1	0	4	1	21	8	3	0
TCGTCTTAGGCGTTAA-1	1	8	1	4	1	1	3	1	24	2	3	2
TCTAGTGATATCGTGG-1	0	1	0	0	0	0	0	0	3	0	0	0
TCTCATGAGATAGGGT-1	0	6	0	1	1	0	3	3	10	1	3	1
TCTCCCTGGGCAGCGT-1	0	14	0	4	3	0	4	1	22	8	4	1
TCTGAACTCGTACCCG-1	1	2	1	2	3	0	1	1	7	1	2	2
TCTGAAGCACGTGGTC-1	0	10	3	1	4	3	4	1	21	6	0	0
TCTGATGTATTCTGTC-1	2	6	0	3	1	0	1	0	15	2	3	0
TCTGGGAACCTTTGAA-1	2	0	0	1	0	0	3	0	2	1	0	0
TCTTACTTATGCCTCT-1	0	5	0	1	1	0	1	1	4	2	0	0
TCTTAGAGTGAACTCT-1	0	2	0	1	1	0	1	0	4	0	0	0
TGACATCGAGCGGACC-1	0	2	0	3	0	2	0	0	5	4	1	0
TGCAATTTGGGCACGG-1	1	3	0	3	1	1	4	0	11	1	0	0
TGCCTTGGCCAGGCAA-1	2	13	3	7	1	0	3	3	20	4	5	0
TGCGAGCCCTTCCGCG-1	0	17	1	6	1	0	1	2	8	0	3	0
TGCTCCACAGTTCTTA-1	0	1	0	0	1	0	1	2	1	0	1	0
TGCTTCCCAAGCAGTA-1	3	19	0	3	1	0	0	2	17	3	4	1
TGGAACCACTGACACA-1	1	2	0	1	2	1	3	1	9	1	0	0
TGGCTATGTGACATAC-1	2	19	2	3	2	0	5	2	20	3	3	1
TGGGCCCATACTAATT-1	0	7	1	0	0	1	3	0	9	2	3	2
TTAAGATAGGATTGAC-1	0	2	0	0	2	1	1	0	3	0	1	2
TTAATTGCTTTGGGTG-1	3	15	1	1	0	1	1	3	12	2	2	1
TTAGTTATTCGTGGCA-1	0	7	2	2	2	0	2	2	8	3	2	2
TTATAGGTAATTGTCT-1	1	6	2	4	3	1	0	0	16	1	4	0
TTATCCGGGATCTATA-1	2	3	0	0	2	1	4	0	11	3	5	1
TTCCTCGGACTAACCA-1	0	7	4	4	0	2	4	3	11	4	4	1
TTCGCACTGTACGACA-1	0	9	1	3	2	1	6	0	20	4	1	0
TTCTGACCGGGCTCAA-1	0	6	1	7	1	0	2	0	18	1	2	1
TTGACAGGAGCTCCCG-1	0	3	1	0	0	1	0	0	4	0	2	0
TTGACGCTCCATGAGC-1	0	3	0	0	1	0	1	0	2	0	0	1
TTGAGAAGTTTAGCAT-1	1	8	1	3	1	0	1	0	19	4	1	0
TTGCCGCTTTCTAGTA-1	0	8	1	0	0	1	0	2	2	3	3	0
TTGGACCTATAACAGT-1	1	17	0	0	6	0	1	4	27	4	5	1
TTGTGAACCTAATCCG-1	1	12	1	1	3	3	3	3	22	9	5	1
TTGTGCAGCCACGTCA-1	2	13	1	0	0	0	2	4	6	1	4	0
