# Supplementary material for: Spatial transcriptomics reveals unique gene expression changes in different brain regions after sleep deprivation
Source: Nat Commun. 2023 Nov 4;14:7095. doi: 10.1038/s41467-023-42751-z (PMC10625558; doi:10.1038/s41467-023-42751-z)
Supplement: Supplementary file 15 — Source Data [file 41467_2023_42751_MOESM15_ESM.zip › Source Data/Source File Counts of 12 non sleep DEGs/S13_NSD.txt]

Cell name	Aida	Ap1s1	Dag1	Eef1d	Eif2s3x	Ep300	Llph	Magi1	Mlf2	Mrpl48	Ppp2r5b	Prdx4
AAACTCGTGATATAAG-1	1	13	2	5	2	1	1	3	18	5	1	0
AAATAAGGTAGTGCCC-1	0	8	0	4	6	0	1	1	19	12	4	0
AAATGATTCGATCAGC-1	0	9	2	3	4	1	5	2	18	7	5	0
AAATGGCATGTCTTGT-1	3	9	2	3	3	1	3	0	19	5	4	2
AAATTACCTATCGATG-1	1	15	2	3	2	1	5	0	24	3	1	1
AACACGACTGTACTGA-1	1	14	3	1	2	3	3	0	21	6	5	3
AACATATCAACTGGTG-1	0	10	3	4	0	0	0	1	20	5	4	2
AACCTGTCACGGAATT-1	0	15	1	3	3	2	6	1	29	3	2	0
AACGCATGATCTGGGT-1	1	6	2	2	2	1	5	1	17	9	2	0
AACGTGATGAAGGACA-1	2	10	2	2	1	2	2	4	18	4	1	1
AAGGATCGATCGCTTG-1	0	5	1	3	2	1	3	0	17	0	2	2
AAGGCAGGCTGTCTCC-1	0	3	0	1	1	0	2	1	9	1	0	1
AAGGGACAGATTCTGT-1	1	8	1	2	2	0	4	0	14	4	2	1
AATAAGTCCTCGAGAC-1	1	17	3	4	2	1	2	1	32	4	5	3
AATAGCTACCGCGTGC-1	3	6	3	3	4	0	3	2	6	3	1	0
AATCGGGACACTACGA-1	1	11	3	2	0	0	1	2	23	3	8	1
AATCTATGCCGGAGCC-1	0	5	0	2	2	0	3	0	14	3	3	0
AATGATGATACGCTAT-1	0	10	2	0	3	0	2	2	16	3	0	0
AATTCATAAGGGATCT-1	1	12	1	2	1	0	7	0	19	1	4	0
ACACCACATAATTAGC-1	1	11	2	4	1	1	3	2	17	4	1	1
ACACGGCACTATGCAT-1	1	15	2	1	1	1	3	0	24	2	4	1
ACATCTCAACGCGTAA-1	0	4	0	0	1	0	1	1	13	3	2	2
ACCAACACCACACACT-1	1	11	0	1	3	1	4	0	19	6	1	1
ACCACAACTCAGAACA-1	1	27	1	6	0	2	5	2	30	8	8	0
ACCACCAATGTAACAA-1	1	12	3	3	2	0	5	0	20	5	0	1
ACCAGCCCGGTCTTTG-1	1	15	0	4	1	3	2	2	22	3	4	2
ACCCTTTAGTTCTCCA-1	0	11	2	2	0	0	3	6	19	2	0	0
ACGAGATATTTGCTTA-1	0	7	1	2	3	0	1	1	20	4	5	2
ACGCAATCACTACAGC-1	1	10	0	0	2	0	3	1	14	5	1	1
ACGCTAGTGATACACT-1	2	8	2	3	3	1	1	2	15	3	3	0
ACGGAGCGCAAATTAC-1	2	6	1	3	0	2	1	1	17	3	3	1
ACGTACAGATTTCTCT-1	1	9	1	2	0	0	1	1	18	2	1	1
ACTATCCAGGGCATGG-1	0	10	3	3	1	0	2	0	15	2	0	0
ACTATTCGTCCGTGGT-1	2	6	2	3	2	2	4	1	21	2	3	0
ACTCCCGAATTCGTTT-1	0	8	1	5	0	2	5	0	11	5	0	0
ACTTACCGGGCGCGCA-1	0	15	1	1	3	0	0	3	20	4	7	1
AGAAATTATGACTCGC-1	0	4	2	1	1	1	3	0	5	1	2	0
AGACCGCTCCGCGGTT-1	0	2	0	0	1	0	3	0	7	4	2	0
AGATGATGGAGTCTGG-1	0	9	2	5	1	1	5	2	16	4	4	1
AGCCCTTCTAATCCGA-1	1	12	2	0	0	2	1	4	10	9	0	0
AGCGCGGGTGCCAATG-1	0	7	1	2	3	0	2	0	14	2	2	1
AGCTCTTCCCAGTGCA-1	1	10	1	2	2	4	4	2	19	3	2	0
AGCTCTTCGTAACCTT-1	1	5	2	2	0	0	3	0	8	6	3	4
AGCTGAAGTAAACCAA-1	1	10	1	3	3	1	7	4	16	3	2	0
AGGGAGACATACTTCG-1	0	7	0	2	1	1	2	3	11	1	3	1
AGTAGGAAGGAAGTTG-1	1	7	2	6	1	0	4	4	21	2	0	2
AGTCTAAAGTATACTC-1	1	7	0	3	3	2	3	0	21	7	2	0
AGTGAGGGTTTCTGAC-1	1	17	2	0	0	1	3	3	20	5	3	1
AGTGGCGGCAATTTGA-1	1	10	0	2	3	0	2	1	14	2	3	1
AGTTAAGCGGTCCCGG-1	0	11	1	3	0	2	4	7	32	2	5	0
ATAGAGTTATCAACTT-1	0	10	4	2	2	0	4	0	17	4	0	1
ATAGGCTAGCTTCGCA-1	2	4	2	2	1	3	2	2	26	5	4	0
ATAGTCTTTGACGTGC-1	1	10	1	5	1	0	4	0	21	3	5	0
ATATCAACCTACAGAG-1	0	7	2	6	4	0	3	0	17	3	0	1
ATATCTCCCTCGTTAA-1	0	10	1	5	5	2	4	1	20	1	4	0
ATCACATTAGAATATC-1	0	8	1	4	2	1	0	0	20	1	2	0
ATCAGTAGGCAGGGAT-1	2	9	0	6	3	0	2	1	25	4	1	4
ATCGCTGCGTGCAGCA-1	0	12	3	1	2	2	2	1	13	4	0	1
ATCGTTCACTTTCGCC-1	1	5	1	2	1	0	3	3	13	1	3	1
ATCTGCACCTCTGCGA-1	1	9	0	1	0	1	1	3	16	2	3	2
ATGCCAATCGCTCTGC-1	0	11	1	3	0	0	2	1	13	4	1	0
ATGCCGGTTGATGGGA-1	1	8	1	2	3	0	3	1	19	4	2	2
ATGGCTGGAAATGGCC-1	2	12	1	1	2	2	2	1	17	1	1	0
ATGTAAGGCTGCTCTT-1	2	6	0	5	2	0	2	0	11	2	5	1
ATTATCTCGACAGATC-1	1	8	0	2	1	0	2	1	8	2	1	0
ATTGTACAACTCGGCT-1	0	10	0	0	3	0	3	1	25	3	5	0
ATTTACTAAGTCCATT-1	1	7	0	3	0	1	3	1	6	4	1	2
ATTTCATTATTTCGCG-1	1	4	1	2	1	1	3	4	15	4	2	1
CAAACTCGCGACGCCG-1	3	9	2	4	0	0	3	0	21	2	4	1
CAATACGAGAGTCTGA-1	0	9	1	3	0	0	5	1	14	3	1	0
CAATGGAATCTACATA-1	0	16	1	1	6	0	4	1	14	8	3	2
CACAGTTCGCTTCCCA-1	0	2	1	1	2	0	1	0	8	3	1	1
CACATTCTTTCGATGG-1	2	9	1	1	2	2	1	2	22	2	1	1
CACATTTCTTGTCAGA-1	0	8	0	1	0	0	0	0	14	1	0	1
CACCCAAATCTTATGT-1	0	8	4	1	0	1	3	2	13	3	3	0
CACCCACGAGGCAATT-1	1	9	3	3	2	0	1	2	26	1	3	2
CACCGATACACCGAGC-1	0	10	2	3	0	0	2	0	17	3	5	2
CACCGCGTCCACTCTA-1	1	12	0	1	0	0	2	1	12	0	0	0
CACGGCGCGCCAAAGG-1	1	9	2	4	2	1	6	2	16	7	4	2
CACTACTCAGTTCTGT-1	1	13	2	2	1	0	2	3	23	0	1	1
CAGACCTGTAAGTGTT-1	1	6	0	1	2	0	3	2	15	4	1	0
CAGATCATTTAAAGTC-1	4	10	1	0	1	1	0	2	15	4	3	4
CAGTAACTATTTATTG-1	1	6	0	0	3	1	1	1	12	4	0	0
CAGTACATTCTCTAAA-1	0	8	1	4	2	1	2	0	16	0	5	0
CAGTAGCCCACGCGGT-1	2	3	1	1	2	0	2	0	19	5	5	2
CATAGTACATTGAGAG-1	2	13	4	3	2	1	3	0	35	9	4	1
CATCTAGTGAAGGGAA-1	0	7	3	2	2	2	3	2	16	1	1	1
CATCTATCCCGTGTCT-1	1	7	2	3	6	0	0	0	12	2	2	1
CATGAACCTCTTATCA-1	1	18	1	2	2	1	5	5	20	7	2	2
CATGACTTCGCTGAAT-1	2	5	2	1	2	1	2	0	11	6	0	0
CATGCGACCAGTTTAA-1	2	10	2	3	1	1	2	1	10	2	3	2
CATTCACTGACAGCTA-1	0	9	2	2	0	4	7	0	24	3	3	0
CATTCCCATTCCGTCG-1	1	14	1	5	1	0	4	2	15	4	3	3
CATTGCGGGTCAATTC-1	1	11	0	1	2	1	3	2	14	1	2	0
CATTTATCGTTCAAGA-1	0	12	1	1	1	1	0	2	13	2	3	0
CCAAATAACAAGATTC-1	0	6	0	3	1	0	3	0	10	2	5	0
CCACGAATTTAACCTC-1	0	12	1	0	3	0	3	1	15	2	2	0
CCATAAACAACCCGAC-1	2	16	4	3	1	1	3	5	29	5	3	0
CCATACCTTTACTTGT-1	0	9	0	0	2	0	2	1	14	3	5	0
CCCAACCACACTAACA-1	2	13	4	7	2	2	5	5	28	5	5	2
CCCAGAGGAGGGCGTA-1	1	6	1	1	1	1	2	1	17	5	0	1
CCGACGTAAACACAAC-1	2	13	1	3	0	1	1	2	22	2	1	1
CCGAGAAGTCGCATAA-1	0	8	0	2	3	1	4	1	15	3	7	0
CCGCCACCACAATCCA-1	0	11	2	2	1	1	3	2	16	3	5	2
CCGCCTGCGAATTGGT-1	0	12	0	1	4	0	2	3	18	4	3	1
CCGTGGAACGATCCAA-1	0	6	1	1	0	0	4	1	11	4	3	0
CCGTTACGTTAGAACA-1	1	13	2	1	1	1	3	0	13	8	6	0
CCTAAATTGTATCCTA-1	0	9	0	0	1	1	0	0	9	2	0	0
CCTAACTAAGGCTCTA-1	1	8	3	2	2	1	4	1	11	4	4	1
CCTCCCGACAATCCCT-1	0	10	4	1	2	0	2	0	21	2	4	1
CCTCTGGCCTAGACGG-1	0	10	2	3	1	1	3	4	20	5	4	2
CCTTTCAATGAAGAAA-1	2	18	4	2	1	0	6	3	22	4	0	0
CGAACGCCCAGTGCCG-1	1	19	5	1	0	4	5	4	28	2	4	0
CGACATGCGATCTTCT-1	1	5	0	2	2	1	1	1	21	2	2	2
CGAGAGGGTAGCCGCG-1	2	4	1	4	1	2	0	1	11	1	2	0
CGCAGAAACATTTGCG-1	1	11	0	2	3	2	4	0	21	6	0	2
CGCATCCATCAGCCAG-1	1	10	1	2	0	1	4	1	15	3	3	0
CGCCCGCTTCCGTACA-1	0	10	3	6	3	1	1	0	15	3	2	0
CGCGGTCACAAACCAA-1	2	14	4	2	0	0	4	0	25	3	4	0
CGGAGCTTATAACACC-1	0	8	4	2	1	0	0	2	19	5	4	2
CGGCAATAAGATCGCC-1	0	2	0	0	1	0	0	0	9	1	3	1
CGGCACCGTTAGCGCC-1	3	9	0	3	4	1	8	0	12	4	1	2
CGGCCCAACCTGTAGT-1	0	12	3	2	1	0	3	3	18	3	3	1
CGGCTCTAAAGCTGCA-1	1	8	1	0	4	1	4	2	13	7	2	2
CGGCTCTTCGTCGAAC-1	0	18	3	2	2	1	3	3	19	6	3	0
CGGCTGCAAGATTAAG-1	2	22	5	2	1	2	2	1	22	4	2	1
CGGTAGAGGTGCAGGT-1	2	9	0	2	1	0	2	0	11	4	2	0
CGGTATAGGTATTAGC-1	0	6	1	2	2	3	1	0	3	1	2	0
CGGTCTATCAACCCGT-1	0	9	2	1	2	2	1	1	35	5	4	1
CGGTTATCCAACAGTG-1	1	5	1	2	4	1	2	0	13	3	0	1
CGTAGCGAATTGTCAG-1	0	5	2	0	2	0	3	1	26	4	8	0
CGTTAAACTAGTTAGG-1	2	9	2	1	3	1	0	1	11	4	1	2
CGTTCTTCGCACACCT-1	0	8	0	1	1	0	0	0	10	2	4	0
CGTTGTAAGATTGATT-1	0	4	1	0	0	0	2	1	7	5	2	0
CTACACTCGCAGATGG-1	0	2	0	1	0	2	0	0	10	1	1	0
CTACGAACTAGGTCGA-1	2	10	3	2	1	1	2	1	12	5	2	0
CTAGACTGCATTTCGT-1	1	11	3	2	1	0	2	1	6	0	3	0
CTAGATGTGAGTGTAA-1	1	7	0	1	1	1	1	1	8	3	1	1
CTAGGTCTGAAGGAAT-1	0	3	1	0	1	3	3	1	22	4	2	2
CTATTGTGTTTGGTCA-1	0	6	1	1	0	0	0	0	5	2	0	1
CTCAAGACATTAGCGC-1	0	10	3	0	2	1	4	0	14	3	4	0
CTCAGTCACGACAAAT-1	1	5	2	6	2	2	4	1	15	3	4	2
CTCCTTTACGCAAGTC-1	2	3	0	2	0	0	2	0	13	4	1	1
CTCGTTTCTAATGTTT-1	0	8	1	0	0	2	1	0	10	3	0	0
CTCTAATGCATTGATC-1	0	6	0	1	3	2	1	1	16	2	3	0
CTCTGTTTGAGGATTC-1	3	5	1	3	4	1	5	2	27	5	5	1
CTGAATTTATTGCCAG-1	0	5	0	2	0	0	3	0	15	1	5	0
CTGACTGCGCAGCTCG-1	1	7	0	3	1	0	5	2	14	2	2	0
CTGCCTAGCCACCAAG-1	2	14	4	0	1	1	6	1	19	7	3	2
CTGCGGTAGTCACGTG-1	0	11	6	2	1	0	5	2	14	2	5	0
CTGCTTTATGTCCGCG-1	0	12	0	1	1	0	2	1	12	1	5	0
CTGGGATACGCTACCC-1	1	14	2	0	1	0	1	0	18	1	3	1
CTGGTCCTAACTTGGC-1	4	8	0	0	1	0	4	2	9	1	5	2
CTTAGTAGGCCTACAG-1	1	9	2	2	1	0	1	3	13	2	3	1
CTTGACCCGAAAGATA-1	4	7	2	2	0	0	2	3	18	3	1	1
CTTGTGCTCACCGATT-1	2	4	1	3	0	2	5	1	15	5	2	4
GAAACCATGGTGCGCT-1	1	5	1	3	2	1	1	3	18	5	5	1
GAAACTCTAATGAAGG-1	0	15	3	2	3	2	7	3	31	5	6	2
GAAATACCTGCTGGCT-1	0	19	5	4	3	0	5	0	27	2	2	0
GACCCGTCGCCGGCTA-1	0	16	1	2	1	2	4	1	19	3	3	0
GACCGCGTCTGACGTG-1	0	7	1	0	3	2	3	2	8	1	1	0
GACGGTCAATAGAAGC-1	1	8	0	2	5	1	5	0	18	2	3	4
GACTAACACAGCACCT-1	0	10	1	1	2	0	3	2	17	1	4	0
GACTCACCCACGTGAG-1	0	5	0	3	1	0	3	0	14	5	2	0
GACTCCCAGAATAAGG-1	1	2	1	1	3	1	1	0	19	2	3	3
GACTCGCGGGAATGAC-1	1	10	1	0	1	0	1	3	12	4	3	2
GAGCTGTCGTCTCGGA-1	1	8	4	1	3	0	3	2	13	3	2	0
GATATGCGGTAGCCAA-1	0	9	1	1	2	2	4	6	25	5	2	1
GATATTTCCTACATGG-1	0	14	0	4	2	1	3	2	11	2	3	0
GATCCTAAATCGGGAC-1	1	8	0	3	2	1	4	0	16	2	1	2
GATCCTCTTGCGCTTA-1	2	13	1	2	0	0	1	2	18	5	4	0
GATGTGTTGTCACAAG-1	1	11	2	0	3	0	3	2	16	4	3	0
GCACAAGTGTCGGAAG-1	0	15	2	1	2	2	4	2	22	5	8	0
GCAGAAGGTAATCTCC-1	2	9	3	3	0	2	1	1	18	1	0	1
GCCAGGCGTTCGCATG-1	0	21	0	1	4	1	4	2	23	4	4	0
GCCATATTGCACACAG-1	1	6	0	2	0	0	1	2	17	1	6	0
GCGACATGTAAACATC-1	0	5	2	5	1	0	1	2	15	4	2	1
GCGAGAGGCCATGTAA-1	0	9	2	1	7	2	4	0	8	1	2	0
GCGCATCCAGTCAGCA-1	0	6	0	2	3	0	2	0	9	1	2	4
GCGCCTCCCACTCCGA-1	1	10	1	2	0	3	1	1	10	1	3	0
GCGCTGATCCAGACTC-1	1	12	0	1	2	0	2	3	19	4	3	0
GCGCTGCTTTGCATTT-1	2	8	0	3	0	0	4	3	12	1	2	1
GCGTAAATGGCCATAA-1	3	10	1	2	2	1	2	0	26	3	3	2
GCGTTCGGAGACCGGG-1	0	12	1	1	2	0	3	2	15	4	1	1
GCTAGCAGGGAGTGGG-1	0	17	1	1	1	3	3	2	23	3	7	2
GCTCATTACTGCATGT-1	1	5	0	1	2	1	4	1	10	4	3	0
GCTCCCAGTCGGTCCA-1	1	7	3	1	1	0	7	1	16	3	2	0
GCTTGGATCGATTAGG-1	0	3	1	5	2	0	3	0	30	2	2	0
GGAAAGTGCCCATGCC-1	1	8	2	2	5	1	1	0	17	1	1	2
GGACACAAGTTTACAC-1	0	4	3	1	0	1	1	1	13	4	3	0
GGATCATCCCGTACGC-1	0	9	1	3	4	1	3	2	18	5	3	1
GGATTAAGCTAAGGTC-1	3	8	2	3	0	0	1	4	18	1	1	0
GGATTCCGCTATACCC-1	1	6	0	1	3	0	4	1	15	3	3	3
GGCAGCGGTAATCCTA-1	1	14	1	0	1	1	2	3	15	1	2	2
GGCATATCGGTTCTGC-1	0	14	2	5	7	1	4	4	26	2	4	1
GGCCCGGAGCATGTCT-1	0	13	5	1	1	2	4	5	26	13	3	0
GGGAATGAGCCCTCAC-1	0	7	0	0	3	0	2	0	19	2	1	1
GGGCTCATCGAACCCA-1	1	7	0	1	1	1	1	2	17	3	6	1
GGGTCGTGGCAAGTGT-1	0	6	0	4	2	1	1	0	18	4	1	0
GGGTGCATATGAAAGC-1	1	7	0	0	5	0	6	2	17	3	2	1
GGGTGGTCCAGCCTGT-1	1	15	2	2	7	2	2	1	7	1	2	0
GGGTTTAGGATAGGAT-1	2	4	0	1	2	1	1	1	12	2	2	2
GGTTCTACTCGTCTGA-1	0	6	1	2	1	0	4	1	7	0	0	1
GTAAGTCCACACTCTA-1	0	6	0	0	0	0	3	0	9	0	1	0
GTAATAAAGGGCTCCC-1	0	15	0	0	3	3	2	1	17	9	1	1
GTCACAAAGTTTCCAA-1	1	18	0	3	1	1	3	1	19	6	7	4
GTCTCGACTAAGTTTG-1	0	4	2	1	2	1	4	0	6	4	3	0
GTGAAACGGCGCCACC-1	1	10	0	2	2	1	3	0	23	4	3	0
GTGAAGATTTCAAGTG-1	0	7	1	1	2	1	2	1	9	3	2	0
GTGAAGCCGTATAGTC-1	1	12	2	2	3	0	0	0	11	2	1	0
GTGATGCACAACATCT-1	0	15	1	2	2	2	3	1	14	1	6	0
GTGCCTCAGTGTACGG-1	1	8	0	3	0	1	1	2	23	6	3	1
GTGGAACCTACATGCG-1	2	15	3	2	5	0	3	1	32	0	7	2
GTTAAGTTAGAGTGGG-1	0	10	2	3	0	0	2	2	13	3	1	0
GTTAGCCGTAAATCAA-1	0	6	3	2	3	0	4	1	13	7	7	0
GTTATAATACGGTGAA-1	1	4	0	3	1	1	2	2	9	3	0	0
GTTCATCGTTTGGCTG-1	0	5	1	1	0	0	4	1	11	7	5	3
GTTCGGATCGGGAACA-1	3	5	1	2	4	0	6	2	11	6	1	2
TAACCTACCGTCCGAG-1	0	2	1	3	2	1	1	1	25	3	3	2
TAATCGATCCGTACGT-1	0	7	2	3	2	0	3	0	10	1	1	0
TAATTAGGACATCCGT-1	0	8	2	0	2	0	6	1	12	4	2	1
TAATTGGAATCGGGAA-1	1	17	2	1	1	1	0	1	25	4	7	1
TACGCTATAGAAACCT-1	0	15	2	5	2	0	2	1	9	4	0	1
TACGGGATGCTAGCAG-1	1	10	2	2	1	0	2	1	18	5	5	1
TACTTTACTGAGCCGG-1	1	5	0	5	1	1	1	0	10	4	4	2
TAGAAACCACTAAGTA-1	4	12	3	3	5	2	5	3	25	9	3	1
TAGCGTCCCTCGATTG-1	0	7	1	1	1	1	2	1	12	2	2	0
TAGGTCGCCGGAACTG-1	0	5	0	1	2	0	6	0	18	4	5	0
TATATTACAAATGTCG-1	1	11	1	3	5	1	2	2	7	1	2	0
TATATTCGCGTCGATA-1	2	14	1	5	2	1	3	1	15	4	4	0
TATCACAGCACGGGCA-1	0	8	3	0	1	1	4	0	9	3	2	0
TATCACTTCGAGTAAC-1	0	17	1	1	1	4	4	1	15	8	1	0
TATCGATCTATGCATA-1	1	9	1	2	3	0	2	1	19	3	1	1
TATGATAAATCTAACG-1	1	16	3	3	2	0	3	6	26	9	6	1
TATGATCCGGCACGCC-1	0	8	1	2	1	0	4	0	14	5	3	0
TATGTCAAGACCGACT-1	1	5	1	0	0	0	7	2	13	2	4	2
TATTGACATTTCTGCC-1	2	8	0	2	0	2	6	2	19	5	2	1
TATTTATACCGAGTAG-1	1	15	1	2	4	1	3	1	25	5	2	1
TCAGGGTGCACGAAAC-1	2	13	0	0	5	1	3	2	14	1	4	1
TCATGCAGGTTCTCAT-1	1	16	1	5	2	0	6	2	15	0	6	0
TCATTTAGAAGTGTGA-1	0	3	0	0	0	1	0	2	3	1	1	1
TCCAGATGTACGCCAA-1	2	7	3	0	3	0	3	1	17	2	1	0
TCCCAAACAGACAACG-1	2	14	2	3	3	0	3	2	15	5	7	0
TCCCGTCGCGTCATAG-1	2	5	2	1	3	0	1	1	18	3	2	0
TCCCTTAGATTACTCG-1	0	11	1	3	2	1	4	2	21	4	2	0
TCCGAATGGTCCTGAG-1	1	4	0	2	3	0	2	3	15	4	3	0
TCCGGCCTAGCGTACA-1	0	12	1	3	0	1	5	2	15	2	1	0
TCCTATCATAGGTAAC-1	1	21	1	1	0	1	4	0	20	0	0	0
TCGCTCGGCACCAGCG-1	1	9	1	0	2	2	2	1	21	4	0	0
TCGGAATGACCATCAA-1	2	11	1	4	2	0	5	0	16	5	3	0
TCGTAAGCTCCGAGGA-1	3	19	1	2	4	0	2	1	23	7	6	0
TCGTTCGTTATTATGT-1	1	14	0	2	0	1	2	1	16	2	2	2
TCTGATCGGGTGCTAG-1	0	11	1	3	0	1	7	2	19	2	4	0
TCTTACCGGAACTCGT-1	3	8	1	2	2	1	2	0	13	2	3	1
TCTTAGAGCTCCAATT-1	1	5	1	1	1	2	0	0	14	2	3	0
TCTTCTATAACCCGCC-1	1	5	1	2	0	0	1	0	8	2	2	1
TCTTTAGCAGGCGAAC-1	1	12	0	4	3	1	2	0	11	2	4	0
TCTTTCTCTTAAGGAG-1	2	7	2	0	5	0	2	1	13	1	0	0
TGAATGTCAGCCGGCC-1	1	6	0	0	1	2	2	0	9	3	2	2
TGACACTTCTCTTTGC-1	2	9	1	0	1	0	1	2	14	0	0	1
TGAGATCAAATACTCA-1	0	9	1	4	2	1	4	0	23	5	2	0
TGAGCTTTAATGACGC-1	0	5	2	4	1	0	2	0	16	7	6	4
TGAGTTAAAGACATTC-1	2	7	0	2	3	0	1	1	13	4	2	0
TGATGGCTGTTTCTGA-1	1	2	1	1	4	0	1	0	17	3	2	0
TGCACAGTGAAGTTAT-1	1	11	0	1	3	3	0	0	14	0	2	0
TGCCATTACTAAAGAA-1	2	22	1	3	0	1	6	4	22	3	3	1
TGGCAACTCGCGCGCC-1	1	5	1	3	1	0	3	2	12	3	2	2
TGGCAATGGGACGGCG-1	0	5	1	1	1	0	1	0	12	0	2	0
TGGGATGCACTCATTC-1	1	9	0	0	1	1	2	1	13	2	3	0
TGGGCAATAGTTGGGT-1	0	5	2	0	1	0	0	0	4	0	0	0
TGGGCACGTTCTATGG-1	2	21	0	1	2	2	6	1	24	2	6	0
TGGTTAAGGGCGCTGG-1	0	3	0	1	0	0	2	1	18	3	2	0
TGGTTTAAACGTGGGT-1	0	10	2	2	0	2	9	1	19	2	2	1
TGTCATTTGTTGGGAA-1	1	8	0	2	3	0	7	2	8	5	2	0
TGTTGCCGTCGTCCCA-1	0	17	3	2	2	0	2	2	17	4	1	1
TTAACGAACAAGCAGT-1	0	11	2	0	2	1	1	0	18	2	4	1
TTAATGCGAGGTAACT-1	0	6	2	3	1	1	1	2	22	3	5	0
TTACAGACCTAAATGA-1	1	13	1	2	3	1	6	1	25	4	2	0
TTACCCATTGCCGGGT-1	0	7	2	2	3	1	3	2	21	2	3	1
TTAGTTCAAGTGTTCG-1	0	8	1	1	1	0	3	2	12	2	3	0
TTCCAATCAGAGCTAG-1	3	8	1	1	2	0	4	1	11	2	3	0
TTCCATCATGCGGTGA-1	0	13	4	3	2	1	3	0	14	2	4	0
TTCGTTCAACGAAGTT-1	0	5	1	2	2	1	3	4	12	6	1	1
TTCTACCTTTATGTTG-1	1	8	0	2	0	0	5	0	21	6	2	0
TTCTTGCTAGCATCTC-1	0	5	0	3	0	0	1	0	13	1	2	1
TTGAGCGCCACGTGAT-1	1	11	1	2	2	1	5	1	17	1	2	0
TTGATAGTCAATACAT-1	0	16	4	3	1	1	2	2	11	1	2	0
TTGATGTGTAGTCCCG-1	0	13	0	3	2	0	4	0	12	3	2	2
TTGCCGGTGATCCCTC-1	0	12	2	1	2	0	2	0	13	2	2	0
TTGCGTGAACGCTTAG-1	1	12	2	2	3	3	1	1	26	9	2	2
TTGGCCTAGAATTTCG-1	0	20	2	5	1	1	5	3	21	4	4	0
TTGGGACGTAAGAGTT-1	0	7	0	1	1	2	2	0	12	1	0	0
TTGTTTGTGTAAATTC-1	0	14	1	2	2	1	3	1	16	4	1	1
