# Supplementary material for: Spatial transcriptomics reveals unique gene expression changes in different brain regions after sleep deprivation
Source: Nat Commun. 2023 Nov 4;14:7095. doi: 10.1038/s41467-023-42751-z (PMC10625558; doi:10.1038/s41467-023-42751-z)
Supplement: Supplementary file 15 — Source Data [file 41467_2023_42751_MOESM15_ESM.zip › Source Data/Source File Counts of 12 non sleep DEGs/S14_SD.txt]

Cell name	Aida	Ap1s1	Dag1	Eef1d	Eif2s3x	Ep300	Llph	Magi1	Mlf2	Mrpl48	Ppp2r5b	Prdx4
AAACCGGGTAGGTACC-1	2	16	4	1	4	2	6	1	20	2	3	1
AAACGAAGAACATACC-1	2	13	3	9	6	0	6	1	41	3	2	1
AAAGTCACTGATGTAA-1	3	16	5	3	4	1	4	2	15	3	4	1
AAATGGCATGTCTTGT-1	0	13	2	1	1	0	2	2	17	2	2	0
AACAACTGGTAGTTGC-1	2	12	3	5	4	0	2	4	19	2	2	0
AACACGACTGTACTGA-1	1	14	1	11	1	2	8	1	31	4	5	0
AACAGGAAATCGAATA-1	1	14	1	2	0	1	6	1	19	4	2	1
AACAGGATGGGCCGCG-1	0	10	3	3	0	0	3	3	22	1	6	2
AACCTAAAGCCGTCCG-1	3	19	5	3	1	2	6	2	24	5	1	0
AACGTCAGACTAGTGG-1	3	11	1	2	3	1	4	1	19	1	4	0
AACTGATATTAGGCCT-1	2	10	1	2	3	1	5	2	25	2	2	0
AAGAGGATGTACGCGA-1	0	11	0	1	2	1	5	1	17	8	1	2
AAGGCGCGTAAAGCTT-1	0	10	0	4	2	0	4	3	22	3	4	0
AAGTGACGACCGAATT-1	0	11	1	7	3	1	5	2	32	3	2	0
AAGTTTACTAATGGCA-1	1	19	1	1	3	2	7	5	25	6	5	1
AATAACAACGCTCGGC-1	5	11	3	2	2	5	7	3	30	3	7	4
AATCCAAGGGCCTGAG-1	1	19	5	6	3	2	7	2	30	6	2	0
AATCGGGACACTACGA-1	0	11	1	4	4	0	5	3	16	6	2	0
AATGACTGTCAGCCGG-1	1	11	1	2	0	1	5	0	24	4	7	1
AATTTGGTTCCAAAGA-1	0	10	0	1	0	0	4	1	25	10	3	1
ACAAACCGACAAGGCG-1	2	22	0	0	2	0	3	1	22	4	2	0
ACAAGGACAAGAGGTT-1	1	9	4	6	5	1	1	4	14	8	5	0
ACAATCCATTTAAACC-1	6	21	2	2	4	2	6	5	40	11	7	2
ACACCCAGCATGCAGC-1	0	6	3	5	1	0	4	2	16	1	4	0
ACACCCGAGAAATCCG-1	0	12	2	0	2	1	1	0	25	4	4	2
ACACCTTAAGTAGGGC-1	2	14	1	4	0	1	2	0	28	5	5	0
ACACGGCACTATGCAT-1	1	13	2	7	2	0	4	1	25	2	1	0
ACAGATTAGGTTAGTG-1	1	14	0	3	2	0	1	1	21	5	3	1
ACAGCATAGAGCCAGT-1	1	8	1	2	3	0	5	0	21	4	5	0
ACATCGGTCAGCCGCG-1	0	8	0	0	1	2	2	2	12	1	2	1
ACATCGTTAACCTAGT-1	0	9	3	4	1	0	2	1	25	4	1	0
ACATCTCAACGCGTAA-1	0	15	2	4	0	0	4	0	11	3	6	1
ACCAAACTAGAAATCC-1	0	18	1	3	1	2	4	4	30	5	4	1
ACCACAACTCAGAACA-1	1	24	3	0	2	2	4	3	31	5	6	1
ACCAGCCCGGTCTTTG-1	2	7	3	6	1	2	3	1	21	3	2	1
ACCCTTCATCTGCGAA-1	3	9	1	4	2	1	4	1	16	2	6	1
ACCCTTTAGTTCTCCA-1	0	9	1	2	2	1	0	1	14	4	1	1
ACCGAAAGGGCCCTGC-1	2	16	1	2	4	2	2	1	29	7	4	2
ACCGTTCCCGCTCTGA-1	1	12	1	5	0	0	2	1	20	6	5	1
ACCTAATCGACTTCCT-1	1	19	1	5	3	2	5	1	20	2	3	0
ACGATGGATCCGATGC-1	0	21	1	5	5	3	3	3	26	9	3	1
ACGCCCAGCTGTCGAT-1	0	9	0	0	1	0	7	0	20	4	3	1
ACGCTTAGTGTCTCTC-1	0	9	1	0	5	0	4	1	11	2	5	0
ACGTGCGCCTCGTGCA-1	2	15	2	2	3	0	1	2	22	9	4	0
ACGTGGTCGAATGTGC-1	1	10	1	3	4	1	3	0	16	5	4	2
ACGTTCCGCGCTCCGT-1	1	8	0	3	6	2	2	0	26	2	4	0
ACTACCAGCTCTCTGG-1	4	8	3	3	0	0	5	1	16	3	4	1
ACTGATTTAGTGATTC-1	1	6	2	3	1	1	1	4	8	2	5	2
ACTGTAGCACTTTGGA-1	0	11	0	1	3	1	3	0	19	5	3	1
AGACGGGATTGGTATA-1	1	10	0	1	1	1	1	0	10	6	4	0
AGAGCGGGCTAATCAT-1	1	10	2	2	3	1	1	2	28	4	5	1
AGCACTTAAGGACGCC-1	1	8	3	4	3	1	7	3	20	3	2	4
AGCCCTAAGCGAAGTT-1	1	7	3	3	1	0	3	1	16	3	5	1
AGCTTCAATACTTTGA-1	1	12	3	0	3	1	2	1	22	5	6	1
AGCTTGATCTTAACTT-1	2	13	0	6	2	2	4	1	24	2	0	0
AGGCCACCCGTTATGA-1	1	11	1	3	2	3	5	0	19	0	5	0
AGGGCAGCGGCGTGGT-1	0	7	1	4	2	0	0	2	16	3	3	0
AGGGCGTGATCGGCTA-1	2	19	6	4	4	1	9	0	31	5	3	2
AGGTAGGTACAAAGCT-1	3	12	1	2	8	2	6	3	39	5	5	0
AGTAGCGTGAACGAAC-1	0	21	0	3	2	1	4	2	20	1	6	0
AGTAGGTAACATACAT-1	1	14	1	4	1	0	4	1	25	5	6	0
AGTTATTGAAAGGTAA-1	0	10	2	3	4	2	2	3	22	6	1	0
ATACCAGCAAATTGCT-1	1	14	1	2	2	0	3	4	24	9	3	1
ATACCAGGCTAATAGA-1	0	11	0	1	0	2	4	3	26	4	5	1
ATAGATTTGCAGTCGG-1	0	8	1	2	1	1	3	1	17	2	2	0
ATATCGTGCCAGACCC-1	1	7	0	2	5	0	2	1	14	5	6	0
ATATTCCCACAGGTCA-1	0	8	2	1	1	0	6	1	14	7	4	1
ATCCAACGCAGTCATA-1	3	12	0	4	1	3	3	1	21	3	5	1
ATCCACGCTAAATGTT-1	0	19	2	3	0	0	3	4	30	6	3	1
ATCCTGAATCGCTGCG-1	1	13	4	3	1	0	1	3	25	3	2	3
ATCTTGACCTGCAACG-1	0	8	0	2	2	1	4	1	12	0	6	0
ATGAAGCCAAGGAGCC-1	0	17	4	6	5	0	3	1	37	13	3	7
ATGAGGAGTGTTAATC-1	1	9	0	0	1	1	6	3	15	2	6	0
ATGATCGGGAATAGAC-1	2	19	2	2	0	1	5	1	20	4	4	1
ATGTGTAGTTTAGTCA-1	2	15	1	1	2	1	1	3	16	6	1	2
ATTACGCGCTGGCAGG-1	1	9	1	1	2	1	4	5	14	0	4	1
ATTACTAGCCTCTTGC-1	0	9	1	0	0	3	5	1	16	5	1	2
ATTAGATTGATAGCGG-1	1	9	1	2	3	0	4	0	16	4	3	1
ATTATCTCGACAGATC-1	3	6	2	4	2	0	2	2	19	2	3	1
ATTATGCCATAGGGAG-1	0	7	0	0	3	1	3	1	13	4	3	1
ATTCCTCCGCCAGTGC-1	0	9	2	2	5	1	3	0	18	13	3	1
ATTCGACGCCGGGCCT-1	2	19	1	2	1	1	4	0	27	3	3	0
ATTCTCGTCTCTTTAG-1	0	6	1	1	0	0	2	1	11	2	1	0
ATTGACGTAACTCGGT-1	3	12	1	6	3	2	6	5	30	4	3	3
ATTGGGAATATCTTGG-1	3	13	0	4	2	0	1	2	17	4	4	2
ATTTAACTCGTATTAC-1	2	5	2	3	3	1	4	2	18	5	3	0
ATTTACAGTTTACTGG-1	1	5	3	2	3	1	1	1	15	5	2	1
CAAACGGTCGCACTTT-1	0	4	2	2	1	0	3	1	19	3	4	2
CAAACGTGGTCTTGCG-1	0	12	2	1	1	1	3	0	29	5	6	2
CAAATCTCTCACAAGG-1	2	22	0	4	4	1	7	2	29	8	1	1
CAAATTGTCAGCAAGC-1	0	7	0	0	1	0	2	1	12	2	0	1
CAACGACCCGTTTACA-1	1	11	1	3	2	1	6	2	23	2	2	1
CAACTCCTTGATCCCG-1	0	10	3	3	6	3	5	1	13	5	3	3
CAAGCAACGTCGGAGT-1	1	13	2	4	2	1	1	0	21	5	6	0
CAATGGTCGGCCTGGG-1	0	18	0	1	5	1	5	1	26	3	1	1
CACCATCGGAGGAGAC-1	0	10	0	1	2	0	2	1	23	8	4	0
CACCCACACGTCACCC-1	1	9	1	1	0	1	4	3	19	8	3	1
CACCGCCGACCAGCGA-1	0	17	0	4	3	0	4	2	36	6	4	0
CACGAAAGTTAGTCCC-1	3	15	2	5	5	1	7	4	25	5	1	0
CACTACTCAGTTCTGT-1	2	11	0	3	1	0	4	3	14	2	8	3
CACTGTCCAAGTGAGA-1	3	9	0	2	5	4	3	3	16	1	3	1
CAGAGTGATTTAACGT-1	0	10	5	3	4	1	3	1	17	4	1	1
CAGATACTAACATAGT-1	1	10	1	1	3	0	5	2	26	6	4	1
CAGCCCTCACAGGCAG-1	2	10	2	2	5	0	6	1	27	3	2	0
CATACCCGTACCCAGT-1	0	15	3	1	3	0	6	1	28	7	2	1
CATAGTAGCATAGTAG-1	1	8	0	1	0	4	2	0	15	9	1	3
CATCATCTACCCGGAC-1	2	14	0	5	4	1	2	0	22	2	2	3
CATGAACCTCTTATCA-1	1	14	2	2	3	1	8	0	21	10	6	0
CATGCATGGAGACCCT-1	1	13	1	1	1	0	8	3	19	2	6	3
CATGGCAGGAAGATCG-1	0	9	0	4	1	1	7	1	23	7	4	1
CATTCACTGACAGCTA-1	1	6	1	2	0	2	2	2	25	2	1	1
CATTGCAAAGCATAAT-1	0	12	3	1	1	1	4	1	19	7	5	0
CATTTATCGTTCAAGA-1	2	6	1	5	0	1	8	2	15	2	0	0
CCAAACAGAACCCTCG-1	2	9	0	1	5	1	6	1	24	8	1	3
CCAACGATGCACTGAT-1	0	9	2	3	2	1	3	1	17	5	1	0
CCAAGGAACAGAGAGG-1	1	11	2	5	2	3	4	4	23	3	2	2
CCAATTGAATGTTAAT-1	1	16	3	3	1	1	3	1	10	1	6	1
CCACGGAGCCATAAGA-1	2	9	4	3	4	0	3	0	20	6	6	0
CCATAGGTTGGCGTGG-1	2	9	1	2	0	2	4	3	15	3	1	0
CCATGCTCTGCAGGAA-1	0	8	3	3	3	1	5	2	18	1	8	3
CCCAACCACACTAACA-1	1	23	3	2	7	2	7	0	28	3	3	1
CCCGCCATGCTCCCGT-1	1	10	1	3	1	2	1	2	14	4	4	0
CCCGCTAGAGGGTTAA-1	1	9	0	1	0	0	2	1	13	4	3	2
CCCGTAAGTCTAGGCC-1	0	9	5	0	0	2	4	2	19	6	4	1
CCCGTCAGCGTCTGAC-1	0	10	1	5	2	0	3	1	18	2	3	0
CCCTCATTCTGGAATT-1	1	15	2	2	1	1	3	2	19	5	3	1
CCCTGAAATGAGTTGA-1	2	15	1	1	3	1	4	1	32	3	1	1
CCCTGGTATGGGCGGC-1	1	7	0	3	4	0	3	1	23	2	4	2
CCGCCGGTCAACACAC-1	1	10	3	3	3	3	3	3	8	4	3	1
CCGCTGGTGCCATTCA-1	0	17	4	1	1	2	2	1	17	3	2	2
CCGTGCCCATGACGGC-1	3	13	3	1	3	2	1	0	18	3	2	0
CCTCCGACAATTCAAG-1	0	15	2	3	4	5	6	1	32	6	4	1
CCTCGACCCACTGCCT-1	0	13	3	3	4	0	3	0	14	6	2	1
CCTCTCTCCCATCTAG-1	1	13	1	4	2	0	5	0	23	6	4	0
CCTGGCTAGACCCGCC-1	1	11	2	3	4	1	4	1	14	1	2	1
CCTGTACTCACGCCCA-1	2	13	4	2	1	2	2	2	16	8	7	0
CGAAACGCAATTCATG-1	0	6	1	4	2	0	6	0	15	3	4	0
CGAACGCCCAGTGCCG-1	0	12	1	2	3	1	2	2	25	6	6	0
CGAAGTTGCTCTGTGT-1	0	20	2	2	3	4	8	1	28	4	2	1
CGATCTGTTGGAGGAC-1	2	7	0	2	1	1	3	1	18	8	3	0
CGCAAACACGAGTTAC-1	3	8	3	3	5	0	2	2	16	6	3	2
CGCAATTAGGGTAATA-1	2	11	0	3	1	1	3	2	23	4	5	0
CGCAGAAACATTTGCG-1	0	15	3	3	6	3	3	4	17	6	4	1
CGCGTCATATTAAACC-1	3	9	0	1	1	1	4	1	24	2	5	0
CGCTCGACATAATGAT-1	2	8	0	2	5	0	7	1	18	3	4	0
CGCTCTCCGTAGATTA-1	2	14	0	0	5	1	3	1	14	3	2	0
CGCTTCCACTGAAATC-1	2	19	7	5	7	1	3	2	22	5	3	0
CGCTTTCATACCGGTG-1	0	10	2	3	2	1	4	0	17	6	5	2
CGGAAATTTCACATCC-1	0	11	2	1	1	0	4	1	29	4	8	1
CGGCTTTGTATGATAA-1	0	13	4	2	3	1	2	4	19	6	2	0
CGGTTGACCTGGCATA-1	1	8	3	1	1	3	5	3	19	5	2	1
CGTCAGTGCGCACAAG-1	0	7	1	2	3	1	4	1	18	6	1	0
CGTCTGGAAGGGCCCG-1	2	11	0	3	3	2	9	4	26	3	5	0
CGTGTCCCATTCGCGA-1	0	10	1	1	2	1	1	2	12	2	2	0
CGTTTAAGCGGAGCAC-1	2	21	3	7	4	1	6	1	31	6	5	1
CTAAAGAATGCCTACT-1	7	6	1	2	2	1	7	2	20	1	6	0
CTAACCGCGCGCCCGT-1	0	11	1	5	2	1	3	1	18	5	2	1
CTAATTCGCACGCGCT-1	0	9	4	2	3	2	2	1	12	1	2	0
CTACGAACTAGGTCGA-1	3	5	4	5	4	1	3	3	20	5	4	1
CTACGACTAGCTATAA-1	0	6	1	4	5	0	1	3	24	3	3	0
CTAGTGAAGGACAGGA-1	0	6	1	5	2	3	2	0	30	4	5	0
CTATGTCTATTGAAAC-1	1	10	4	2	5	4	5	3	24	5	3	2
CTCATGGCTCACAATC-1	0	8	3	5	3	0	1	1	18	1	2	0
CTCCGGCCTAATATGC-1	0	11	0	3	1	2	2	2	12	3	2	2
CTCGGTCCGTAGCCTG-1	0	11	0	4	4	0	4	0	18	6	3	1
CTCTCGATGTGCGCCT-1	1	20	2	5	3	0	2	1	22	3	3	0
CTCTGCGAAGCAAGCA-1	1	15	1	4	2	2	3	2	22	6	3	0
CTGCACCTGGAACCGC-1	1	13	0	8	3	1	10	1	29	11	10	1
CTGCCTAGCCACCAAG-1	0	12	1	6	4	2	7	3	12	8	3	3
CTGGGCGGCCAAATGT-1	0	8	1	1	1	0	2	2	15	5	2	0
CTGGTCCTAACTTGGC-1	1	9	3	3	1	0	4	0	21	4	1	0
CTTAACTTCGAAGTAC-1	1	12	2	3	4	0	2	0	25	3	1	1
CTTACACTGGGAAATA-1	1	14	7	2	5	0	7	3	30	9	3	1
CTTGACCCGAAAGATA-1	1	18	0	0	2	2	6	1	27	7	1	1
CTTGTACTTGTTGACT-1	1	10	2	0	1	1	1	0	14	5	2	2
GAAATTCACATCGCTG-1	0	12	3	2	6	2	4	1	16	4	7	0
GAAGACTTCAATGCCG-1	0	6	2	3	2	0	3	2	10	2	3	1
GAATCGACATGGTCAC-1	4	13	4	2	2	1	3	1	14	3	5	1
GACAACGCAGCTTACG-1	0	11	1	4	4	1	4	0	27	3	6	0
GACCAGGTCATTCATA-1	1	7	0	7	0	2	1	4	17	3	1	0
GACCCGTCGCCGGCTA-1	1	10	1	6	2	2	4	2	25	2	5	0
GACTAAGTAGGCTCAC-1	1	7	0	3	3	1	2	2	10	3	3	0
GACTACAATTGCTCGT-1	2	15	2	4	3	2	5	4	31	6	4	0
GAGGCTATCAAAGTCG-1	3	16	2	1	7	1	10	2	35	4	5	1
GATATCTCATGCAATA-1	1	7	1	8	2	0	4	2	19	11	7	1
GATCTTTGCAGGGTAT-1	1	5	0	2	1	1	3	1	16	3	1	1
GATGCTACAAGCGCCT-1	1	13	2	6	2	2	7	4	33	5	7	0
GATGTCGGTCAACTGC-1	0	17	5	7	2	1	6	3	31	7	6	3
GATGTGTTGTCACAAG-1	1	17	1	5	6	2	5	3	30	6	2	1
GCAAGTGCACAGAGAA-1	2	8	1	4	1	0	2	3	9	5	0	2
GCAGGACTATAGAATA-1	2	12	2	4	0	0	3	0	26	6	4	0
GCCCAGTTGGTATGCC-1	0	15	6	0	9	3	6	1	32	6	3	2
GCCCGCGCGTTTGACA-1	0	21	2	1	0	1	2	2	23	3	4	1
GCCTAGCGATCTGACC-1	0	12	1	0	0	0	3	4	17	4	2	1
GCGATTCTGGAAGCAG-1	0	21	1	5	1	0	4	2	25	5	2	1
GCGCTAAGTATGCATG-1	0	9	4	4	2	0	2	0	19	3	1	1
GCGGCTCTGACGTACC-1	1	12	0	0	0	1	5	0	29	7	0	1
GCTAATACCGAATGCC-1	0	10	1	4	2	0	4	1	32	3	5	0
GCTCTATGTTACGTGC-1	1	10	0	4	1	0	2	0	23	4	3	0
GCTGGCATATTCACCT-1	1	12	3	3	2	2	2	0	20	5	5	0
GCTTGATGATAATCAG-1	0	10	3	0	0	2	2	3	16	2	1	1
GGAATAACCTCAAGAA-1	1	22	2	3	4	1	7	2	29	4	3	0
GGAGAAGTCATTGGCA-1	3	16	4	2	5	0	6	2	26	4	5	2
GGAGGATTGAAAGGAG-1	1	16	2	2	4	1	9	1	26	3	4	1
GGCATACAGGTAGCGG-1	1	10	1	4	4	0	4	3	22	4	1	3
GGCGCAGGACATCTTC-1	1	14	3	3	4	0	7	2	25	2	2	1
GGCTCGTGCCACCAGC-1	2	10	0	3	1	1	5	0	13	8	2	0
GGGAACGGGAGGTTAG-1	0	6	1	1	1	0	4	0	16	4	0	1
GGGTACTTCATGAACT-1	1	9	2	0	4	2	5	1	22	8	2	0
GGGTGGTCCAGCCTGT-1	0	10	0	2	0	0	6	1	26	4	3	2
GGTGCGGATAAGTGGC-1	3	21	1	3	5	0	8	0	36	5	3	3
GTAAGGATTTGTCGGA-1	0	3	4	3	1	0	10	2	28	5	4	0
GTAAGTAGGGTATACC-1	1	11	2	3	6	1	2	3	23	8	3	0
GTACTCCCTTATCGCT-1	1	13	3	6	2	2	4	2	14	8	1	1
GTAGACAACCGATGAA-1	1	18	1	1	3	2	7	1	26	9	2	1
GTAGCTAGTAAGCGCG-1	0	11	1	5	3	1	4	1	15	3	1	0
GTATAGGACTCAGTAG-1	0	14	0	6	1	0	4	1	13	4	3	0
GTCACAAAGTTTCCAA-1	1	9	2	1	3	2	3	3	25	7	4	2
GTCAGAATAGTCTATG-1	1	10	3	3	2	1	2	4	21	1	3	1
GTCAGTTGTGCTCGTT-1	1	9	1	2	2	1	5	0	10	5	8	0
GTCGGATATCTCAGAC-1	2	13	2	1	3	1	2	2	22	3	6	1
GTCTCGCCAACACGCC-1	0	11	1	2	0	0	1	2	19	5	0	0
GTGCGGGTCTCCAAAT-1	0	17	1	5	2	3	2	0	15	4	5	2
GTGGCGGGCCGTAGCT-1	0	17	2	2	0	2	2	0	24	3	5	1
GTGGGCTTAGACACAC-1	1	12	1	2	3	0	1	1	21	2	2	0
GTTACAATTGGTGACG-1	2	9	1	0	3	0	3	1	20	4	5	1
GTTAGAGTGTGCCGCT-1	1	14	0	7	4	0	3	3	12	5	5	4
GTTATCACCTTCTGAA-1	1	11	1	3	2	3	2	0	35	6	3	2
GTTATTAAATACGACC-1	1	8	2	5	3	1	3	0	23	3	3	0
GTTCAATCTATGTCAA-1	3	10	0	3	1	0	2	2	17	2	2	1
GTTCACAGGAGTCTAG-1	0	13	2	2	1	2	1	1	21	2	3	1
GTTCCAGTCTGACCAT-1	0	21	0	4	1	0	4	0	28	1	6	1
GTTCTTCCCTCGATGT-1	0	10	6	1	0	2	7	0	18	3	3	1
GTTGTCGTGTTAGTTG-1	1	8	2	2	5	0	6	1	16	3	5	0
TAAAGGAGAAACTAGT-1	1	12	2	2	0	0	4	3	17	3	2	1
TAACTATCGAAGGTCC-1	3	7	1	1	0	0	4	0	9	4	3	1
TAATATTGAAATTCGC-1	4	18	4	7	7	3	5	1	37	8	3	0
TACAAATTGCGGAGGT-1	1	12	0	5	1	0	1	2	16	3	1	2
TACCTCACGCTTGTAC-1	2	9	1	4	2	0	5	4	18	4	4	1
TACGATGTTGATCATC-1	2	9	3	4	2	1	3	1	14	2	4	3
TAGAAACCACTAAGTA-1	1	14	0	6	2	0	7	5	28	8	7	0
TAGAATTAAGGGCAAC-1	0	13	5	4	4	2	6	1	32	7	6	2
TAGAGCTACGAAGAAC-1	1	11	2	6	2	0	9	0	23	6	6	0
TAGATCCGAAGTCGCA-1	2	10	0	2	0	2	5	2	27	4	4	0
TAGGTGAGCCCTACTC-1	1	7	0	1	3	0	4	3	22	6	7	0
TAGTCTAACAACGAGA-1	2	11	0	1	2	0	3	2	7	3	8	1
TAGTGGAACTCATACA-1	0	4	1	0	4	2	2	0	13	2	2	0
TATAAGTGAGGATAGC-1	1	25	2	2	1	1	1	1	23	8	4	3
TATATTCGCGTCGATA-1	1	5	1	4	2	0	3	2	14	1	2	0
TATCCATATCATGCGA-1	0	13	1	0	1	3	2	1	14	2	4	1
TATCCTGCATGGGAAT-1	0	9	2	2	3	2	4	3	22	3	1	1
TATCGATGATTAAACG-1	0	16	0	6	3	1	2	1	24	4	3	2
TATGATAAATCTAACG-1	1	17	2	4	2	0	2	2	28	6	5	0
TATGGCCCGGCCTCGC-1	2	10	4	5	1	1	2	3	18	7	3	1
TATTCCGGCAGTCCTA-1	1	8	1	3	2	1	4	2	11	2	1	1
TATTTAGTCTAGATCG-1	2	8	0	1	5	0	3	1	11	6	1	3
TATTTGTTACCCTTTA-1	0	2	1	1	0	1	5	0	8	4	1	0
TCACGGTCATCGCACA-1	0	6	0	3	2	1	2	4	17	1	3	0
TCAGGTTCTTTGAGAA-1	2	11	1	3	2	0	3	1	10	9	2	1
TCAGTACTGACCCGCG-1	2	10	1	5	1	3	5	1	18	1	2	0
TCAGTTACGGAATGAT-1	1	10	0	2	2	0	2	1	19	4	4	1
TCATCCCAGAGGGTGG-1	0	9	4	3	2	1	5	0	29	2	4	2
TCCACAATGGTTTACG-1	2	11	3	2	0	0	2	0	16	3	3	2
TCCCACGGAGGGAGCT-1	1	13	1	1	0	0	3	2	18	5	2	1
TCCCGGGTGTGCTGCT-1	1	15	1	6	2	1	3	4	20	3	3	1
TCCGGCCTGCATCGAT-1	0	5	1	1	1	0	1	4	24	1	2	0
TCCTTCAGTGGTCGAA-1	0	6	0	6	0	1	2	0	11	1	2	2
TCGCCGGTCGATCCGT-1	3	15	0	2	0	1	1	0	16	3	2	5
TCGGAATGACCATCAA-1	2	18	2	3	5	1	6	1	20	4	3	0
TCGGAGAGTATCGGGA-1	0	3	2	2	1	1	2	2	13	1	0	0
TCGGCTAACTTCCCTT-1	0	9	1	2	2	1	3	0	12	3	4	0
TCGGGTGAAACTGCTA-1	2	7	1	3	2	1	1	1	19	6	2	0
TCGTATAGTGCAATTA-1	2	3	0	2	0	1	2	0	7	2	0	0
TCGTATTACCCATTGC-1	1	11	1	2	4	2	2	2	15	7	5	0
TCGTATTTCGTCCGGA-1	2	17	2	2	4	0	1	2	12	3	1	2
TCGTCCGCTGGCGTCT-1	0	5	0	4	4	2	4	1	23	3	0	1
TCGTGTCACGCTGACA-1	0	5	0	1	2	1	1	0	13	5	2	0
TCTAGCATCTTCGATG-1	0	8	4	3	2	2	5	3	14	6	2	0
TCTATCATGCAGTTAC-1	0	9	0	0	0	0	0	0	10	4	0	0
TCTCTAATAGCTGGTA-1	2	17	4	1	4	1	5	2	19	6	3	0
TCTGAACCGGTCGGCT-1	2	16	2	2	1	2	4	1	13	6	2	0
TCTGGGTAGCGCTCAT-1	0	8	0	3	1	1	2	0	11	6	0	0
TCTTACAGAGGTACCG-1	1	15	0	4	5	0	2	2	23	6	9	0
TGAAACTTATGCAAGC-1	1	8	1	4	3	0	4	2	43	10	5	1
TGAGATCAAATACTCA-1	0	14	2	5	3	1	8	1	29	2	3	0
TGAGCCATACAGTCTC-1	0	2	0	2	0	1	1	2	8	4	0	0
TGATCAGGGAACTGCT-1	1	10	4	3	1	2	4	1	16	2	1	0
TGCACGAGTCGGCAGC-1	1	9	1	3	1	0	1	1	15	12	3	1
TGCGCGATTAACGGAG-1	1	10	3	3	2	0	1	3	24	7	4	1
TGCGGCATAGTTCAAC-1	2	17	3	3	3	1	5	0	26	11	6	1
TGCGGGTATTGGGATC-1	2	16	0	3	2	0	1	2	18	2	4	2
TGCGGTGAAATTTCAT-1	1	8	4	2	3	2	5	1	15	3	3	0
TGCTGGTTGGACAATT-1	1	15	1	3	2	0	4	3	14	1	5	0
TGGAAGAAGGGAACGT-1	3	8	0	3	2	0	3	1	21	2	1	0
TGGAGCTAAAGTTCCC-1	1	10	2	7	1	1	3	3	18	8	3	0
TGGAGTGATGCGATGA-1	1	10	5	4	1	1	4	1	15	7	2	0
TGGTATCGCATCCCAA-1	1	18	1	2	11	2	3	2	27	6	5	1
TGGTATCGGTCTGTAT-1	1	10	0	1	1	1	3	1	14	3	1	1
TGTAGTGATCTATAAT-1	3	10	2	7	3	1	2	1	31	9	3	3
TGTATCCTTATTCCAT-1	1	3	1	0	2	1	1	1	12	1	2	0
TGTCCCGACATAGCAC-1	3	11	1	2	4	1	4	0	17	3	5	0
TGTCTACAGTTTCTGT-1	1	7	1	2	0	0	0	3	14	1	2	0
TGTGTCGCGAGTTGCA-1	3	12	0	4	1	0	1	1	24	2	5	5
TGTTTAATACTTCATC-1	0	14	2	2	2	0	1	2	15	2	3	3
TTAACGTCGCAAGACC-1	0	10	2	1	2	1	1	0	16	6	7	0
TTAAGCGCCTGACCCA-1	0	10	0	3	4	2	4	0	12	3	2	0
TTAATGCGAGGTAACT-1	0	10	3	0	1	0	3	2	29	3	2	2
TTACCATTGATTACCC-1	1	15	3	2	3	4	4	1	25	4	1	0
TTACTGTTTCTCTACG-1	0	13	1	3	0	1	6	0	21	4	1	1
TTATGACAAACTGGAT-1	1	17	3	7	9	1	5	1	17	5	1	1
TTCAACGACCCGACCG-1	0	9	1	5	2	1	1	1	18	3	2	0
TTCAATTAGCCATAAT-1	5	18	0	7	5	0	4	1	29	3	6	0
TTCCACATTTCTCGTC-1	0	6	1	0	0	0	1	2	15	2	1	1
TTCCTCGAGGGTGTCT-1	1	7	3	2	4	1	3	1	12	0	3	0
TTCGACGGGAAGGGCG-1	0	10	0	3	5	1	3	1	21	3	5	2
TTCGCACTCGCGTGCT-1	1	6	0	0	5	2	4	2	14	8	3	0
TTCTAGGCCAATTGTG-1	1	11	1	3	1	2	4	2	26	6	6	0
TTCTTCCCTTTGATAT-1	0	8	0	5	0	1	2	2	16	6	1	0
TTCTTGTAACCTAATG-1	2	19	2	2	2	1	1	0	24	4	3	0
TTGATTATGCAGATGA-1	1	12	4	5	3	0	6	2	23	4	4	3
TTGCATGCTGATCACG-1	3	9	0	4	3	0	3	0	8	7	1	0
TTGCCCTGATCACGGG-1	1	9	0	3	2	3	2	2	22	5	5	1
TTGCGGCGACTCATGC-1	2	15	2	2	2	0	1	0	22	3	4	1
TTGCTGAAGGAACCAC-1	4	12	5	5	1	0	4	3	24	3	5	1
TTGCTGGCCGGGCTTC-1	0	7	5	5	1	1	3	0	28	6	5	1
TTGGACATGTGGCTTA-1	0	6	0	1	1	2	5	1	15	1	1	2
TTGGATCGACTTCTGG-1	1	8	1	7	2	1	1	0	17	3	4	0
TTGGCTCGCATGAGAC-1	0	17	7	3	4	3	4	1	13	5	3	0
TTGTTAGCAAATTCGA-1	2	7	4	1	2	0	6	2	23	3	6	0
