# Supplementary material for: Spatial transcriptomics reveals unique gene expression changes in different brain regions after sleep deprivation
Source: Nat Commun. 2023 Nov 4;14:7095. doi: 10.1038/s41467-023-42751-z (PMC10625558; doi:10.1038/s41467-023-42751-z)
Supplement: Supplementary file 15 — Source Data [file 41467_2023_42751_MOESM15_ESM.zip › Source Data/Source File Counts of 12 non sleep DEGs/S15_NSD.txt]

Cell name	Aida	Ap1s1	Dag1	Eef1d	Eif2s3x	Ep300	Llph	Magi1	Mlf2	Mrpl48	Ppp2r5b	Prdx4
AAACAGAGCGACTCCT-1	2	16	3	4	2	1	5	2	21	7	6	2
AAATAACCATACGGGA-1	0	20	4	5	2	3	9	2	31	6	6	0
AAATAAGGTAGTGCCC-1	0	4	2	3	3	0	3	2	16	3	4	3
AAATTACACGACTCTG-1	1	16	6	6	2	2	5	1	32	8	4	0
AACATATCAACTGGTG-1	0	9	1	2	5	1	3	1	20	4	4	1
AACCTGTCACGGAATT-1	1	15	2	1	3	1	7	2	22	7	6	0
AACCTTTACGACGTCT-1	1	14	2	6	5	1	7	4	29	9	2	2
AACGCATGATCTGGGT-1	1	13	0	2	3	0	4	1	18	3	7	0
AAGGCAGGCTGTCTCC-1	0	9	0	2	0	2	0	1	12	2	1	0
AAGTTCAGTCTGCGTA-1	2	7	1	3	4	0	3	4	17	6	2	0
AATATCGAGGGTTCTC-1	1	5	1	2	1	0	1	0	14	3	1	0
AATCGCGCAGAGGACT-1	1	9	0	2	0	0	6	0	21	5	2	0
AATCTATGCCGGAGCC-1	1	13	0	1	4	0	3	2	15	2	2	1
AATGATGCGACTCCTG-1	0	8	1	2	2	1	1	0	8	9	2	2
AATGCACCAAGCAATG-1	2	2	3	3	6	1	3	4	23	5	6	0
AATTTGGGACATAGTA-1	0	8	0	2	0	1	1	2	16	1	2	0
ACAATTTGGCCATATT-1	0	8	1	2	0	0	0	0	11	8	2	1
ACCTACAGTATGTGGT-1	0	3	0	1	0	0	1	0	8	0	4	0
ACCTCCGTTATTCACC-1	0	9	1	2	3	2	2	2	23	2	5	1
ACGAGTACGGATGCCC-1	2	12	3	1	5	1	4	1	14	5	2	0
ACGCAATCACTACAGC-1	0	7	2	3	4	0	1	3	20	5	7	3
ACGCTAGTGATACACT-1	0	9	0	3	2	0	3	0	13	3	1	1
ACTCCCGAATTCGTTT-1	1	11	2	4	2	1	2	1	22	8	4	0
ACTGCGGACACACCGT-1	1	9	0	7	2	0	4	2	25	2	3	0
ACTTTACCCTCATGAA-1	0	13	2	2	0	0	5	1	22	5	4	1
AGAACCCAGCGTGACA-1	0	14	3	6	0	1	2	1	21	5	2	1
AGATCGTGCATAAGAT-1	2	18	0	5	1	3	4	7	27	3	4	3
AGATGATGGAGTCTGG-1	4	6	1	0	0	4	1	0	22	3	2	0
AGCCCTGTCGCACCGT-1	1	8	2	1	0	1	6	1	15	1	2	0
AGCGCTAGAGCGATGT-1	0	16	3	2	0	1	2	1	21	6	1	0
AGCTAGAAGCAGAAGT-1	1	10	2	4	3	5	1	1	24	7	5	1
AGCTCTTCCCAGTGCA-1	0	20	0	2	3	1	0	1	20	3	4	1
AGCTGAAGTAAACCAA-1	0	14	3	4	1	0	2	2	21	8	4	1
AGGACGCTCGATGTTG-1	1	14	0	3	1	2	8	4	28	7	1	2
AGGGAAACGAGGTACT-1	1	23	1	2	1	1	4	3	23	9	1	1
AGGGACCGGCTGCGTT-1	6	7	0	1	4	1	3	2	24	4	3	1
AGGGAGACATACTTCG-1	0	10	1	1	2	1	1	1	14	1	4	1
AGGTACGATATTGCCA-1	0	9	4	3	1	0	5	0	23	7	2	3
AGGTATAATTGATAGT-1	6	5	3	2	5	1	5	1	21	2	4	1
AGGTCGCGGAGTTACT-1	2	12	2	4	0	0	1	0	15	4	2	1
AGGTTACACCATGCCG-1	0	8	2	2	3	1	2	1	7	2	0	1
AGTAGGAAGGAAGTTG-1	1	16	5	2	1	1	1	0	21	5	5	0
AGTCCCGCCTTTAATT-1	1	11	3	5	1	3	5	0	20	3	2	2
AGTCGGTTGCGTGAGA-1	0	9	2	4	2	1	3	2	20	3	1	1
AGTCTAAAGTATACTC-1	0	8	2	4	3	1	4	1	34	2	3	1
AGTGTATTGCGCATTG-1	1	9	1	3	6	2	2	2	26	7	4	2
AGTTAAGCGGTCCCGG-1	2	23	4	7	5	2	6	3	44	4	5	0
AGTTACTCTATCGTGG-1	1	9	2	2	3	3	4	0	31	7	3	0
ATAAGTAGGATTCAGA-1	0	5	0	2	1	1	1	4	12	3	2	1
ATAAGTAGGGCGACTC-1	1	11	0	2	2	0	8	1	20	8	3	3
ATATCGGTAGGGAGAT-1	2	6	4	4	3	0	3	1	11	5	3	5
ATATCTCCCTCGTTAA-1	0	11	3	2	3	1	5	0	22	2	4	1
ATCACATTAGAATATC-1	0	13	1	3	2	2	6	2	35	5	7	1
ATCGGCAAGCAGTCCA-1	0	8	1	4	1	0	5	3	14	2	2	1
ATCTGCACCTCTGCGA-1	0	10	1	5	1	2	2	1	17	3	4	1
ATCTTGACTTGTCCAA-1	0	11	4	0	5	2	2	0	9	2	3	0
ATGAGGGCAGCGGCTA-1	0	8	2	2	0	0	4	1	13	0	2	0
ATGCCGGTTGATGGGA-1	0	15	1	5	3	2	5	2	24	8	8	2
ATGGAACCTTTGCACA-1	3	13	3	5	0	1	3	3	19	1	3	1
ATGGATCCGGCGTCCG-1	2	13	1	2	4	0	4	0	23	5	1	0
ATTACTTACTGGGCAT-1	1	7	1	1	3	1	1	0	8	2	6	0
ATTAGATTCCTCAGCA-1	2	5	2	2	2	0	2	2	13	6	4	1
ATTATACTTTGCTCGT-1	1	9	1	5	2	1	3	2	22	5	3	2
ATTATAGCTACTTTAC-1	1	10	1	2	1	1	3	2	19	2	5	0
ATTCAGGACCTATTTC-1	1	7	1	3	3	1	3	1	12	5	3	2
ATTTCATTATTTCGCG-1	1	14	0	3	2	0	1	2	22	5	2	1
CAAACTACGATAGAGA-1	0	7	3	0	2	2	1	0	6	4	7	1
CAAACTATTGAGCTTC-1	0	2	0	0	0	0	0	1	2	1	1	0
CAAAGGTCATCTGAAA-1	0	13	3	1	0	0	6	1	22	4	6	1
CAACTATATCGAATGC-1	2	16	1	5	4	1	3	5	28	3	7	2
CAAGGTCCTATAGGCT-1	2	12	0	2	2	0	7	0	18	6	2	1
CAATACGAGAGTCTGA-1	0	9	1	3	4	0	1	0	14	4	1	0
CAATCCCTATACCAGC-1	0	13	3	2	0	1	7	5	33	9	7	0
CAATGTGCCAACCCTT-1	0	9	1	3	0	0	1	0	14	5	3	0
CACATTCTTTCGATGG-1	0	11	1	3	6	0	5	0	24	2	7	1
CACTCCTCTCGGTCGG-1	1	8	2	3	3	3	7	1	32	6	8	1
CAGCCTCTCCTCAAGA-1	1	10	2	1	3	0	3	1	20	4	2	0
CAGGAAGACTTTATAT-1	1	8	0	2	4	0	3	0	22	5	2	0
CAGTAACTATTTATTG-1	1	16	2	5	2	1	6	3	19	5	0	0
CAGTACATTCTCTAAA-1	2	14	0	1	1	0	1	2	16	3	5	3
CAGTCGAGGATGCAAT-1	2	7	1	1	3	2	2	2	20	5	2	2
CATACTTAGGCAATAC-1	2	9	2	1	5	0	4	0	25	4	7	0
CATATACTACTGATAA-1	1	6	1	1	0	0	0	1	5	5	3	0
CATCTAGTGAAGGGAA-1	0	3	1	2	1	0	1	0	13	3	1	0
CATCTATCCCGTGTCT-1	0	2	0	0	0	2	0	0	8	0	2	0
CATGCGACCAGTTTAA-1	0	6	0	1	3	0	4	0	15	2	4	0
CATGGGTCGGGTGTGG-1	2	9	0	3	2	1	5	1	23	2	3	2
CCAATCGGTAGATCGA-1	1	16	6	2	4	5	3	0	26	5	12	0
CCACGGTGCCCGGTAG-1	0	10	0	5	1	1	7	1	24	3	2	0
CCATACCTTTACTTGT-1	1	7	1	5	2	0	5	0	19	3	4	0
CCCAGAGGAGGGCGTA-1	0	7	2	0	4	1	2	0	17	5	3	0
CCGCCTGCGAATTGGT-1	0	2	2	1	2	2	1	0	4	2	1	0
CCGGCACGACCGTTTC-1	0	12	1	5	3	0	2	1	17	4	5	1
CCGGTAATGGCTAGTC-1	1	9	0	2	6	1	2	4	13	6	2	1
CCGTGGAACGATCCAA-1	1	13	2	0	1	3	3	0	12	3	1	0
CCTAACTAAGGCTCTA-1	1	8	3	1	2	2	3	0	20	2	7	1
CCTATGAAGTGGTGCC-1	0	5	0	0	0	1	1	1	17	3	1	1
CCTCACCTGAGGGAGC-1	2	5	2	2	3	1	1	0	13	3	1	2
CCTCGCGCGATATAGG-1	0	3	3	2	3	2	3	1	19	1	5	2
CCTGGAAACGTTCTGC-1	1	11	2	4	2	1	2	1	19	1	3	0
CCTGTCCCTCACGTTA-1	1	9	2	0	2	3	3	3	11	2	3	2
CGAAGCTATAAATTCA-1	2	9	2	1	1	2	5	4	21	1	1	2
CGACTTTGTATAGCCT-1	6	12	1	3	4	2	4	0	30	3	6	3
CGAGATTTCGCTCGGG-1	0	6	1	5	2	0	3	1	12	5	1	1
CGATAATACTCAGGTT-1	1	6	1	1	2	2	0	1	12	1	2	0
CGCCTTTAGCATGCTC-1	2	3	0	2	2	0	2	3	10	0	2	0
CGGCCCAACCTGTAGT-1	1	6	2	6	2	2	3	2	12	3	5	0
CGGTCTATCAACCCGT-1	0	17	3	7	1	0	7	1	48	8	12	3
CGTGACATTGGGTCGT-1	1	7	1	4	1	1	3	0	21	6	8	2
CGTTAGCTCACAACTG-1	1	16	2	3	2	1	6	1	19	2	7	1
CGTTGTAAGATTGATT-1	1	4	0	4	2	1	2	1	9	3	1	1
CGTTTCACTTCGGGCG-1	0	10	0	2	6	1	5	1	24	5	3	4
CTAATTCTCAGATATT-1	1	12	2	3	4	1	1	3	20	1	1	1
CTACGCCATTTCCGAT-1	0	3	1	1	0	0	0	0	1	1	0	0
CTAGCCGATGTTATGA-1	2	7	0	3	1	0	6	0	17	2	3	1
CTAGCTTAATGGTCCC-1	0	4	2	2	0	0	0	1	4	3	1	0
CTAGTATTCGGAATTA-1	0	10	1	4	3	2	4	4	23	7	4	0
CTATAAGAGCCAATCG-1	0	3	1	3	1	0	2	0	14	3	4	0
CTCAGTCACGACAAAT-1	2	6	2	6	2	0	2	1	20	3	1	0
CTCGATATTTGCGAGC-1	0	10	0	3	0	0	1	1	15	2	4	0
CTCGTTTCTAATGTTT-1	0	4	1	3	2	0	4	2	12	3	2	3
CTGAATTTATTGCCAG-1	0	13	0	1	3	0	2	2	18	5	1	3
CTGCGTTACGATATAA-1	1	10	2	8	5	2	6	1	37	9	4	4
CTGGGATACGCTACCC-1	0	5	2	3	0	0	9	1	25	3	2	1
CTGGTTCGCGAGCTAC-1	1	9	0	1	3	1	2	2	10	3	0	1
GAAACCATGGTGCGCT-1	0	7	1	2	4	1	5	0	19	3	5	1
GAAATTAGCACGGATA-1	1	9	1	4	8	0	5	2	21	3	3	0
GAATATTCGGAGTCCC-1	1	8	4	4	3	2	5	7	36	5	5	1
GAATGTATGGCAGGTC-1	0	13	2	2	1	0	6	2	26	6	10	0
GACCGACGTGAAAGCA-1	3	16	0	1	3	0	5	1	23	7	3	0
GACCGTCAGGTCGTGA-1	0	13	4	6	6	1	6	1	43	9	7	4
GACGGTCCTAGGGTGT-1	0	8	3	4	1	2	1	0	14	4	2	1
GACTCCCAGAATAAGG-1	0	16	1	5	3	2	4	4	25	4	6	0
GAGGATAAACAGTGCT-1	2	8	4	1	6	2	5	1	17	5	10	2
GATATGCGGTAGCCAA-1	0	16	1	3	4	1	12	5	28	7	1	0
GATATTTCCTACATGG-1	0	11	2	4	1	1	3	2	28	4	15	1
GATCTCGACGCTGTGG-1	1	5	0	0	2	1	1	2	14	5	0	0
GCAACCACCAGACCGG-1	1	20	1	0	3	3	7	1	35	8	3	1
GCAGCCTATATCACAT-1	0	3	0	3	1	1	4	2	21	4	7	0
GCAGGTAGAGTATGGT-1	0	12	0	5	4	1	5	1	20	3	3	1
GCATTTCCAAGGCTCC-1	3	12	1	1	2	1	2	4	26	2	4	1
GCCAATAGGGCATCTC-1	0	6	2	1	5	0	2	0	13	2	10	1
GCCATCGATGCTGCAT-1	1	18	1	6	2	2	1	0	19	4	3	0
GCCGCACTCCGTTTCA-1	2	5	3	0	1	0	2	3	12	3	2	0
GCCGTGGAAGAAATGT-1	2	12	4	2	4	0	0	0	19	5	4	3
GCGAGAGTTGCGTCCA-1	0	16	1	2	5	1	3	1	31	3	7	1
GCGAGCGCATGCTCCC-1	1	7	4	3	7	2	5	3	13	5	2	1
GCGCTCGATCACCTGT-1	0	6	0	4	1	0	1	2	11	3	2	1
GCGCTGATCCAGACTC-1	1	30	5	9	1	4	2	8	44	9	14	7
GCGTTCGGAGACCGGG-1	2	8	2	0	1	2	2	3	20	2	2	2
GCTAGCACCTGGGCCA-1	1	5	0	3	4	1	0	1	22	7	6	0
GCTCATTACTGCATGT-1	1	2	0	1	0	0	0	1	8	3	0	0
GCTTACGTAGTTAGTA-1	3	12	1	5	1	0	2	5	22	4	5	0
GGAAACCTTGTTGAAT-1	1	15	5	3	1	3	2	3	17	5	1	2
GGACTCACAAATTAGG-1	0	6	5	4	2	0	3	2	11	7	3	0
GGAGGCCGAAGTCGTC-1	0	12	3	2	1	2	4	3	21	6	4	1
GGATTCCGCTATACCC-1	3	19	2	1	4	3	4	3	39	5	5	0
GGCATATCGGTTCTGC-1	3	14	2	5	2	1	4	1	36	9	9	3
GGCTAAAGGGCGGGTC-1	0	8	0	2	0	1	1	1	17	4	2	1
GGGCGTCCACTGGCTC-1	1	17	3	4	5	0	7	0	34	7	7	0
GGGTCGTGGCAAGTGT-1	0	7	3	0	3	1	4	2	21	5	0	1
GGGTGCATATGAAAGC-1	0	16	1	4	4	2	9	0	14	4	5	0
GGTACCATTAAGACGG-1	4	17	3	2	1	2	2	4	25	4	4	0
GGTCGGATAAACGGCG-1	1	17	4	3	0	2	4	3	20	5	3	2
GGTGTTGGGCGTCTTA-1	0	7	1	1	3	3	2	4	6	2	3	1
GTAAGTCCACACTCTA-1	1	6	0	1	0	0	2	3	14	1	0	0
GTAATAAAGGGCTCCC-1	0	9	1	3	2	0	8	0	17	6	7	1
GTACTCCTGGGTATGC-1	1	9	4	5	1	1	4	2	17	4	7	3
GTAGGTGATCCGTGTA-1	1	19	2	1	5	1	5	3	16	3	8	0
GTCGGATGTAGCGCGC-1	1	14	2	6	4	2	6	4	35	8	2	0
GTCGTATTGGCGTACA-1	0	14	2	3	3	2	2	1	12	8	2	1
GTCGTGTCTGGTCATC-1	1	2	0	0	0	0	0	0	5	1	0	1
GTCTCGATCTGCTTTC-1	2	4	0	2	1	0	2	0	18	2	2	0
GTCTTAGTACAGCCGG-1	1	12	1	2	0	1	2	7	18	4	4	0
GTCTTGAGGAGCAGTG-1	1	11	2	3	3	1	5	2	18	2	3	1
GTGAACTCCCATTCGA-1	0	17	2	3	6	0	3	0	23	6	2	1
GTGAAGATTTCAAGTG-1	2	8	1	2	1	1	3	1	12	4	4	1
GTGACGAGGGTGACCC-1	0	17	2	2	7	2	2	4	22	5	8	0
GTGAGGAGCGGTTGAG-1	0	10	3	6	2	1	4	2	22	7	2	0
GTGGAACCTACATGCG-1	2	17	0	4	6	1	2	3	32	1	2	2
GTGGTTACTTCTTTCG-1	2	4	1	2	2	1	7	0	13	4	1	0
GTTCATCGTTTGGCTG-1	1	4	2	1	2	0	1	1	14	3	4	0
GTTCGGGCGTACCATT-1	0	13	2	5	0	1	3	4	18	4	3	0
GTTGCGCTAACATTAC-1	0	7	0	0	3	1	1	0	13	1	3	0
GTTGGATTCAGTGGCT-1	3	14	3	6	2	0	4	2	16	1	1	0
TAAAGACAACCCTTTA-1	1	23	2	1	0	2	2	0	16	6	3	4
TAAAGCTGCAATAGGG-1	3	12	5	4	2	0	7	5	33	13	14	1
TAACTATTACGCCAAA-1	1	21	1	4	4	2	6	2	28	7	6	3
TAATAAACAAGGAGAT-1	1	12	1	9	2	0	3	6	38	11	6	2
TACCATGTATTGATTT-1	1	9	1	2	1	1	2	1	17	2	2	0
TACGGGATGCTAGCAG-1	0	10	0	2	2	0	3	1	24	3	7	0
TACTGCAATCAATTAC-1	1	8	1	2	2	2	1	1	23	4	5	1
TAGTCTGTGACGTTGC-1	1	6	0	4	3	0	2	2	11	6	5	0
TAGTTAAGATAGGATA-1	1	1	1	0	1	0	0	1	4	0	0	0
TATCACCCAACCGACC-1	1	10	2	5	2	1	2	0	16	3	2	0
TATCACTTCGAGTAAC-1	0	6	0	4	2	1	2	2	11	3	3	0
TATGTCAAGACCGACT-1	2	17	1	6	5	0	6	1	34	2	6	1
TATTGACATTTCTGCC-1	0	14	1	1	2	1	6	2	19	2	5	0
TCAAGAAATACTAGCT-1	2	19	3	4	3	0	4	3	32	3	5	2
TCACTCGTGCAACGGC-1	1	9	3	3	2	1	3	2	22	7	4	1
TCAGAACCTCCACAGG-1	1	9	1	5	2	0	5	1	28	3	3	0
TCCCAAAGCCCTAAAT-1	2	8	5	3	3	2	4	2	22	3	5	1
TCCCACTCTCTTCCGG-1	0	13	1	2	6	0	3	0	12	5	5	0
TCCCTTAGATTACTCG-1	1	12	3	2	0	1	2	2	32	4	5	1
TCCGAATGGTCCTGAG-1	2	9	1	5	0	0	3	4	15	4	8	0
TCCTGCCAACTGGAGA-1	0	3	0	0	0	0	0	2	1	0	0	2
TCGCTAAACCGCTATC-1	2	18	5	0	4	0	7	3	39	6	5	1
TCGCTCGGCACCAGCG-1	0	5	1	1	1	1	3	2	19	3	2	0
TCGGGAACGTGCCTAG-1	0	15	3	3	4	0	9	1	19	5	5	2
TCTTACCGGAACTCGT-1	1	7	1	4	3	2	0	1	19	4	2	2
TCTTTAGCAGGCGAAC-1	2	11	1	3	2	1	0	3	17	3	2	2
TGAAACTTATGCAAGC-1	2	7	0	5	1	0	3	0	17	2	5	2
TGAGATTAGGCCCTAA-1	2	22	1	6	3	3	3	0	36	6	5	0
TGAGCTTTAATGACGC-1	0	8	0	7	4	2	5	5	42	4	4	0
TGATGGCTGTTTCTGA-1	0	14	0	2	1	2	2	2	9	8	1	0
TGCCATTACTAAAGAA-1	3	10	2	0	4	1	1	2	35	5	3	0
TGCGCCGTTAATAACG-1	1	9	1	0	1	2	6	1	20	6	2	1
TGGAACCACTGACACA-1	1	16	2	2	1	0	4	2	18	5	4	2
TGGAATATCCTTGACC-1	0	12	1	3	1	1	1	0	13	6	3	2
TGGGTAAGGTTCCCGC-1	1	15	4	4	2	1	2	2	27	7	5	1
TGTGGCTCCCACCAAC-1	0	4	0	1	1	0	1	0	14	1	4	0
TGTTGCCGTCGTCCCA-1	2	3	0	0	3	0	0	1	3	3	4	0
TTACCCATTGCCGGGT-1	2	13	2	1	5	1	4	1	20	8	6	2
TTAGACACGATCGTTG-1	0	16	3	3	3	2	9	1	23	7	7	1
TTAGCTAATACGATCT-1	1	9	0	1	2	2	2	0	15	2	5	1
TTCCAGACGAGATTTA-1	1	12	2	1	4	1	4	2	16	3	1	0
TTCCGCAGAGAAATAT-1	1	11	5	4	4	2	1	1	20	5	8	0
TTCCGGTATCTGTGTC-1	2	4	1	2	4	0	4	1	14	2	1	1
TTCGCTAGGAAGTTGT-1	1	6	0	1	3	0	3	3	11	2	4	0
TTCGCTATCTGACGTG-1	0	7	1	4	0	1	3	1	20	7	6	0
TTCGGCAACCCGCTGA-1	1	11	0	5	3	1	6	1	21	9	6	1
TTCGTAATCCCAGCGG-1	0	9	1	1	2	0	1	2	12	3	1	0
TTCGTTCAACGAAGTT-1	0	4	3	6	3	1	3	2	17	3	2	1
TTCTGCTAGACTCCAA-1	1	7	1	2	0	1	0	0	19	5	8	0
TTCTTTGGTCGCGACG-1	1	10	2	0	4	1	2	2	7	0	1	0
TTGGCCTAGAATTTCG-1	1	11	1	5	6	2	3	1	20	5	6	1
