# Supplementary material for: Spatial transcriptomics reveals unique gene expression changes in different brain regions after sleep deprivation
Source: Nat Commun. 2023 Nov 4;14:7095. doi: 10.1038/s41467-023-42751-z (PMC10625558; doi:10.1038/s41467-023-42751-z)
Supplement: Supplementary file 15 — Source Data [file 41467_2023_42751_MOESM15_ESM.zip › Source Data/Source File Counts of 12 non sleep DEGs/S16_SD.txt]

Cell name	Aida	Ap1s1	Dag1	Eef1d	Eif2s3x	Ep300	Llph	Magi1	Mlf2	Mrpl48	Ppp2r5b	Prdx4
AAACTCGTGATATAAG-1	0	8	1	4	1	2	3	2	20	5	2	0
AAAGCTTGCCTACATA-1	0	16	0	3	0	1	4	0	24	4	2	2
AAATAAGGTAGTGCCC-1	3	17	3	4	3	1	5	1	22	4	7	1
AAATGATTCGATCAGC-1	1	9	2	1	6	1	5	2	12	5	0	0
AACACGACTGTACTGA-1	0	24	2	7	1	1	5	2	23	4	5	2
AACATCGATACGTCTA-1	1	7	3	3	3	2	2	3	13	3	2	0
AACGCATGATCTGGGT-1	1	11	1	3	2	0	3	1	16	3	1	1
AACGTGATGAAGGACA-1	2	14	1	2	4	0	1	3	19	4	4	0
AACTGAGTTATACTGA-1	0	3	2	1	4	2	3	0	12	2	1	0
AAGTTCAGTCTGCGTA-1	2	7	0	1	0	0	4	2	15	2	1	0
AATGATGATACGCTAT-1	3	18	2	2	6	0	4	3	37	7	4	2
AATGATGCGACTCCTG-1	0	8	1	2	2	1	2	3	20	2	4	0
ACAATTTGGCCATATT-1	0	11	3	4	3	1	2	2	23	1	5	1
ACAGCGCACCCGCAGC-1	0	14	2	6	6	3	2	1	18	3	4	0
ACATCGTTAACCTAGT-1	0	14	2	2	2	4	0	0	24	4	4	0
ACCAACACCACACACT-1	0	7	1	2	1	0	3	1	20	6	3	0
ACCACCCTCTCTTCTA-1	1	8	1	2	2	0	0	0	12	2	3	1
ACCCTGGTAACGCCCT-1	1	15	0	2	1	1	8	1	20	5	2	1
ACGAGATATTTGCTTA-1	3	15	3	5	5	1	2	3	16	9	2	1
ACGATGGATCCGATGC-1	3	15	2	0	1	0	1	2	12	3	2	0
ACGCCAGATGATTTCT-1	3	12	1	0	3	1	1	2	29	5	4	3
ACGTACAGATTTCTCT-1	0	18	1	1	1	1	1	1	16	3	1	3
ACTATATGCTGTGTTC-1	1	11	0	2	1	1	1	3	12	3	4	0
ACTCTCTTATACACGA-1	1	10	0	1	1	0	1	3	11	2	1	0
ACTCTTCAGCTCCCGC-1	1	6	0	3	3	0	4	3	16	3	2	0
ACTGCGGACACACCGT-1	0	13	2	6	2	2	2	0	15	0	2	2
ACTTACCGGGCGCGCA-1	0	19	2	2	5	2	3	3	29	5	3	0
ACTTCGCTAGCGAGTG-1	0	11	1	3	2	2	4	0	19	4	7	2
AGAACCCAGCGTGACA-1	0	9	2	4	1	0	2	0	14	2	1	1
AGATCGTGCATAAGAT-1	2	21	0	9	3	0	5	6	39	13	2	6
AGCCCTGTCGCACCGT-1	2	6	1	3	3	0	1	0	9	3	5	1
AGCGCTAGAGCGATGT-1	1	13	2	2	2	1	5	1	20	6	3	2
AGCGGTTGCCGCTCTG-1	0	3	1	3	1	1	1	1	7	5	2	1
AGCTAGAAGCAGAAGT-1	1	12	0	4	4	0	5	3	21	3	4	1
AGCTCTTCCCAGTGCA-1	0	12	5	2	2	1	4	4	24	7	7	3
AGCTGAAGTAAACCAA-1	2	22	3	1	1	1	3	3	28	4	6	1
AGGAGACATCCACAGT-1	1	4	1	1	4	1	2	0	20	0	3	1
AGGATTGCTTACGACA-1	0	8	4	5	5	1	7	1	16	6	4	3
AGGCCACATTGGTTAC-1	0	8	0	5	1	1	1	0	26	1	1	0
AGGCGTCTATGGACGG-1	1	9	3	4	0	3	0	1	13	5	2	0
AGGGAGACATACTTCG-1	1	2	1	1	3	3	1	0	25	8	3	1
AGGTCGCGGAGTTACT-1	0	5	1	3	2	1	1	0	19	1	3	1
AGTACATCATTTATCA-1	0	10	3	2	1	2	2	0	25	5	3	1
AGTAGGAAGGAAGTTG-1	1	5	1	2	4	2	3	0	34	4	1	1
AGTCTAAAGTATACTC-1	1	14	5	4	4	0	4	4	29	4	5	0
AGTTACTCTATCGTGG-1	4	15	2	5	3	1	1	1	20	4	5	2
AGTTTATGTAAAGACA-1	1	12	0	0	1	0	1	0	8	2	3	0
ATAGGCTAGCTTCGCA-1	1	11	1	9	0	0	3	1	16	1	6	0
ATATCTCCCTCGTTAA-1	0	18	1	2	5	1	3	4	25	7	2	0
ATCACATTAGAATATC-1	5	11	5	6	2	3	8	2	33	9	2	3
ATCATGGACTACCGAC-1	1	7	2	3	1	0	2	2	19	1	3	1
ATCGCTGCGTGCAGCA-1	3	6	1	1	1	0	1	1	14	5	3	1
ATCGCTTTACGTCTCA-1	3	8	2	3	2	2	4	0	19	2	3	0
ATCGGCAAGCAGTCCA-1	3	13	2	1	3	0	8	3	15	5	2	1
ATCGTTCACTTTCGCC-1	1	11	0	3	1	0	1	4	16	3	2	0
ATCTCCCTGCAATCTA-1	1	12	5	2	1	1	3	0	22	4	8	1
ATGCCGGTTGATGGGA-1	1	12	1	3	1	0	5	2	26	5	3	3
ATGGAACCTTTGCACA-1	0	4	0	7	2	1	0	1	10	3	4	0
ATGGATCCGGCGTCCG-1	2	17	3	5	1	0	6	3	19	2	3	3
ATGGCGGAATAGTCGC-1	0	12	0	4	2	0	3	1	19	8	2	1
ATGTTTCGGCCCGGAG-1	0	13	1	3	3	1	6	0	18	2	0	0
ATTAGATTCCTCAGCA-1	2	3	2	1	1	0	5	2	19	5	1	1
ATTATACTTTGCTCGT-1	3	12	2	4	3	3	3	8	30	7	2	2
ATTCAGGACCTATTTC-1	1	11	2	2	3	1	5	2	25	2	4	4
ATTCCTAAGACGTGGA-1	1	13	1	2	2	0	3	2	14	2	0	0
ATTCTTCGTACTTATG-1	1	9	2	1	1	1	1	3	18	3	4	1
ATTGACCGGCGATGAC-1	1	11	2	3	2	2	3	0	27	1	3	0
ATTGTTCAACGATCCG-1	0	3	0	5	4	1	1	0	9	2	1	0
ATTTACTAAGTCCATT-1	2	8	1	3	2	0	4	1	15	3	1	2
CAACCTGAACCTGCCA-1	1	10	1	4	2	0	0	2	19	4	5	1
CAAGACTCAGAAGCGC-1	1	7	2	1	1	0	3	1	21	5	6	1
CAATGAGGTTCGACTA-1	0	6	2	3	2	3	3	1	14	4	8	1
CAATGGAATCTACATA-1	3	11	2	5	3	0	3	2	19	7	2	1
CACATTCTTTCGATGG-1	0	16	4	1	6	1	7	0	36	7	5	0
CACCCACGAGGCAATT-1	3	12	2	7	3	1	5	3	35	7	7	2
CACCGATACACCGAGC-1	0	16	3	4	4	0	2	3	10	2	2	0
CACCGCCGACCAGCGA-1	1	14	1	5	0	1	5	0	14	4	4	1
CACTCCTCTCGGTCGG-1	4	12	2	1	2	0	4	1	26	7	1	1
CAGAGTGATTTAACGT-1	0	11	1	2	1	0	4	2	12	6	4	1
CAGATCATTTAAAGTC-1	1	13	2	3	2	1	2	3	11	9	4	0
CAGGACAGCTGCCCTT-1	1	6	2	4	2	2	4	1	11	8	4	1
CAGTCGAGGATGCAAT-1	1	2	1	1	3	1	4	0	21	6	0	1
CATATACTACTGATAA-1	0	12	0	7	5	0	3	0	16	1	4	0
CATATTATTTGCCCTA-1	2	16	4	1	5	2	3	1	25	9	9	1
CATGGGTCGGGTGTGG-1	2	10	1	5	3	1	5	0	37	4	4	2
CATTACATAGATTGTG-1	2	5	1	3	1	0	1	2	10	4	3	0
CATTGATGAACACGCC-1	0	7	2	4	3	0	2	1	24	4	3	0
CATTGCGGGTCAATTC-1	0	7	3	2	6	1	6	1	16	1	4	1
CCACGAGAAGAGAATC-1	3	17	1	2	2	1	4	6	42	12	4	2
CCAGCGGGATCACCAG-1	0	4	1	3	2	0	1	1	7	6	0	1
CCCAGAGGAGGGCGTA-1	0	10	2	3	5	0	2	1	12	4	1	0
CCCGATAGCCTCGCCT-1	0	5	0	2	4	0	1	1	12	0	1	1
CCGAAGGGCGTACCGC-1	1	8	1	5	1	1	1	1	21	4	1	0
CCGACGTAAACACAAC-1	1	19	0	4	0	0	6	4	21	5	2	0
CCGAGCTGTGCTTGTC-1	1	13	2	6	3	1	1	1	15	4	1	1
CCGGAAGTTATCAGTC-1	0	6	0	1	1	1	2	0	4	2	4	0
CCGTATTAGCGCAGTT-1	1	9	1	3	6	0	2	2	18	3	1	2
CCGTGAGGCATTCATG-1	0	15	0	1	2	0	5	2	19	1	0	1
CCGTGGAACGATCCAA-1	2	13	1	5	0	0	6	2	25	3	1	0
CCGTTACGTTAGAACA-1	5	9	1	4	1	0	5	1	21	6	2	3
CCTAACTAAGGCTCTA-1	4	22	2	3	4	1	5	3	35	8	2	1
CCTATCTATATCGGAA-1	5	14	1	4	3	0	4	4	26	11	5	2
CCTCGCCAGCAAATTA-1	4	17	6	4	1	0	4	4	37	4	3	0
CCTCGCGCGATATAGG-1	0	21	0	1	0	0	8	2	30	9	5	1
CGAAGCTATAAATTCA-1	0	6	0	4	0	1	1	0	8	6	0	0
CGAGGATCGGGAACGA-1	1	7	0	2	3	0	2	0	7	4	1	1
CGATGGACCCTACGCC-1	2	12	1	3	0	0	2	3	21	9	2	1
CGCAGATCTTCACCCG-1	1	17	2	1	6	2	8	2	23	2	6	1
CGCATCATGGCTTCAG-1	2	18	3	4	1	1	3	1	26	2	3	1
CGCATCCATCAGCCAG-1	0	9	2	3	0	0	2	1	15	4	3	1
CGCCCGCTTCCGTACA-1	2	11	4	3	0	0	8	4	27	5	3	2
CGCCGTCTACCCATCG-1	4	8	0	3	1	0	3	2	14	3	2	0
CGCGGTAAGTCTAGCT-1	0	12	1	3	0	1	0	1	13	2	1	0
CGGAGCTTATAACACC-1	0	28	1	2	4	1	3	1	28	4	2	1
CGGCACCGTTAGCGCC-1	0	12	2	10	3	2	2	5	25	4	4	0
CGGCCCAACCTGTAGT-1	0	13	1	3	5	1	5	0	23	4	2	1
CGGTAGAGGTGCAGGT-1	1	8	0	6	1	1	1	1	15	4	3	1
CGGTATAGGTATTAGC-1	3	11	2	0	3	0	4	2	25	2	0	1
CGGTCCATGAGACTCC-1	0	13	6	3	2	0	0	1	11	4	2	0
CGGTCTATCAACCCGT-1	3	13	4	2	4	1	4	4	26	8	2	2
CGGTTCAAGTAGGTGT-1	1	5	0	1	1	0	4	2	12	0	2	0
CGTCTTGAGTGTGACG-1	1	5	1	1	3	1	0	2	24	8	3	0
CGTGTGTTAAACCCTG-1	2	6	1	4	2	2	4	1	19	2	1	0
CGTTGAGTAATTGCGT-1	1	5	1	3	1	1	2	1	9	2	1	0
CGTTGTAAGATTGATT-1	0	8	3	2	4	0	1	3	18	1	1	0
CGTTTACAAGGCAGCT-1	0	10	1	8	3	1	4	2	12	3	3	1
CTAATTCTCAGATATT-1	0	9	1	4	2	0	1	0	15	1	3	0
CTAGACTGCATTTCGT-1	1	6	2	3	4	2	3	0	9	3	4	1
CTAGCCGATGTTATGA-1	1	14	0	6	6	0	1	2	20	12	1	0
CTAGCTTAATGGTCCC-1	0	4	0	6	1	0	6	2	13	3	3	0
CTATTGTGTTTGGTCA-1	1	11	3	1	1	2	1	1	15	7	2	0
CTCAGTCACGACAAAT-1	4	10	2	5	2	2	4	2	36	3	6	2
CTCATCACTTAGTGAT-1	1	8	1	3	2	0	2	3	13	2	1	0
CTCATTAACGTTGCCC-1	0	11	1	1	1	1	3	0	7	3	1	0
CTCGATATTTGCGAGC-1	1	8	0	1	6	1	2	0	19	4	2	1
CTCGGGATAACACCTA-1	1	10	1	7	3	1	3	0	17	3	4	1
CTCGTTTCTAATGTTT-1	1	1	0	2	1	0	2	3	18	4	3	0
CTGCACCTAGTCCACA-1	0	10	2	1	1	2	2	1	14	3	1	3
CTGCCTAGCCACCAAG-1	5	22	5	1	2	0	4	3	16	1	1	1
CTGCGGTAGTCACGTG-1	1	15	2	1	1	3	4	4	30	2	2	0
CTGGCGACATAAGTCC-1	2	16	3	2	1	1	2	4	30	5	4	2
CTGGTTCGCGAGCTAC-1	1	13	0	2	0	1	1	3	18	3	1	0
CTTGTGCTCACCGATT-1	2	9	1	7	0	1	4	2	28	3	2	2
GAAACCATGGTGCGCT-1	0	12	1	5	3	2	3	3	30	9	7	1
GAAATATGCTTGAATG-1	0	18	1	4	4	0	8	3	19	5	3	1
GAACGATAAGTTAAAG-1	0	10	1	0	5	0	2	1	27	2	2	1
GACGGTCCTAGGGTGT-1	0	11	1	2	4	3	3	1	26	2	5	0
GACGTTCGTAAATACA-1	0	5	3	5	1	1	5	1	20	6	5	1
GACTACAATTGCTCGT-1	0	16	2	1	1	2	3	2	28	5	5	2
GAGCACGGCGCCTCTT-1	1	3	0	10	0	0	1	0	14	2	1	0
GAGCCGAGCGTTTATT-1	3	11	2	4	4	3	5	3	14	2	2	0
GAGCTGTCGTCTCGGA-1	0	8	0	1	2	0	3	1	11	0	0	2
GATAGGTGTCCCGGGC-1	2	16	3	1	2	0	4	0	27	7	2	0
GATATGCGGTAGCCAA-1	2	16	4	1	5	2	4	3	21	5	7	0
GATGACGATGATCGCG-1	1	11	2	2	1	0	5	3	30	8	2	0
GATGGTGCCCTAGGCA-1	0	9	1	4	5	1	5	2	13	3	1	0
GATGTCGGTCAACTGC-1	2	13	3	7	1	2	7	4	24	5	6	1
GCAATTAGTCGCACCG-1	1	10	0	3	1	2	4	2	14	1	1	1
GCATTCAAGGCAACGC-1	2	10	4	3	1	3	4	1	15	1	5	1
GCCAACCATTTCCGGA-1	0	7	3	7	6	1	6	0	35	3	2	1
GCCAATAGGGCATCTC-1	0	6	0	0	3	0	1	0	10	6	2	0
GCCAGGAGTAACCGAT-1	1	18	0	1	4	1	2	5	28	4	3	1
GCCAGGCGTTCGCATG-1	2	16	4	1	2	1	7	3	29	5	7	0
GCCATATTGCACACAG-1	3	12	1	4	3	2	2	1	26	6	1	0
GCCCAGATGCTGGAGA-1	1	8	1	5	5	0	2	2	30	3	1	1
GCCTATGCTGGGCCTT-1	0	5	0	2	1	0	0	1	8	2	1	0
GCGCTCGATCACCTGT-1	3	3	1	2	4	0	2	0	12	2	1	0
GCGGTGAACTGCGCTC-1	2	13	1	3	2	0	4	5	21	5	4	0
GCGTTCGGAGACCGGG-1	1	11	1	5	9	2	3	3	18	1	2	0
GCTAGCACCTGGGCCA-1	3	10	2	1	2	1	0	0	15	1	0	3
GCTGGACCCAAAGTGG-1	2	9	2	1	2	2	3	1	13	3	5	1
GCTTGCAGCACAATTG-1	0	9	1	1	2	2	0	0	6	2	2	0
GGAAACCTTGTTGAAT-1	0	11	1	3	6	2	5	2	14	3	3	5
GGAAAGTGCCCATGCC-1	0	13	0	2	5	3	5	4	27	1	3	3
GGAGACCAATGTGCTT-1	2	6	4	3	4	3	3	2	10	3	1	1
GGATCATCCCGTACGC-1	4	10	3	3	1	2	3	1	25	2	5	3
GGATTCCGCTATACCC-1	2	17	4	4	4	2	0	1	36	2	5	3
GGCATATCGGTTCTGC-1	1	12	1	5	2	4	5	2	27	5	6	1
GGCCCGGAGCATGTCT-1	0	12	5	5	4	1	6	1	34	8	3	0
GGCCCGTATACCATGC-1	0	4	1	3	2	0	2	3	17	3	4	0
GGGAATGAGCCCTCAC-1	1	11	2	2	2	1	6	1	12	2	1	1
GGGTCGTGGCAAGTGT-1	1	12	3	4	1	1	2	1	19	5	5	0
GGGTGCATATGAAAGC-1	1	11	1	7	2	1	4	0	42	4	5	0
GGTACACCAGATTTAT-1	1	12	1	3	2	0	1	2	15	5	3	0
GGTCGGATAAACGGCG-1	1	5	1	5	4	0	3	2	20	10	4	2
GGTGCAGAGCCTATCG-1	0	6	2	1	1	2	4	1	14	4	2	0
GGTTACCCGACACTTT-1	0	5	0	2	0	1	1	0	9	3	2	1
GGTTTAATTGAGCAGG-1	1	3	2	1	5	0	1	1	11	5	0	1
GTAAGGATTTGTCGGA-1	1	18	2	7	0	0	7	2	32	1	1	1
GTACTCCTGGGTATGC-1	0	6	0	1	1	1	0	0	6	1	2	1
GTAGGTGATCCGTGTA-1	1	30	4	7	3	3	3	3	25	6	3	1
GTCAATGCTATAATTT-1	0	9	0	2	1	0	0	1	9	2	2	0
GTCAGTTGTGCTCGTT-1	1	13	2	5	2	1	4	2	23	4	2	1
GTCCTTCTAGTGGGTT-1	1	12	1	2	0	3	1	3	11	7	2	1
GTCGGATGTAGCGCGC-1	5	16	3	3	2	0	8	4	19	2	7	1
GTCGTCTGGTTGGCTA-1	0	9	0	3	1	0	4	2	21	3	4	1
GTCGTGTCTGGTCATC-1	0	3	0	3	1	1	0	0	2	0	0	0
GTCTCGATCTGCTTTC-1	2	13	1	7	0	1	4	1	29	5	7	3
GTGAAGCCGTATAGTC-1	3	10	0	1	3	0	3	2	13	6	2	0
GTGACGAGGGTGACCC-1	4	8	2	2	0	0	2	2	14	2	5	3
GTGATGCACAACATCT-1	0	15	0	6	5	0	3	3	21	8	4	0
GTGCAGCGTAGAGTAG-1	1	4	0	5	1	1	3	1	23	5	1	0
GTGCCTCAGTGTACGG-1	2	18	1	5	3	3	2	0	21	5	1	0
GTTAGCCGTAAATCAA-1	1	15	1	1	3	1	8	0	34	3	5	1
GTTCGTCTGGGTCCCT-1	0	14	3	2	2	0	2	2	19	4	3	0
GTTGGACCGCATCAGG-1	0	5	1	2	2	1	2	1	13	4	3	2
GTTGGATTCAGTGGCT-1	1	6	1	2	5	1	1	0	11	4	3	3
TAAATCTTTACACCTC-1	0	5	2	1	3	3	5	2	11	7	3	1
TAATAGCTAAATGATG-1	3	19	0	6	2	0	2	3	22	5	1	1
TACACCGTCGTTAGTC-1	1	12	2	3	1	0	0	2	12	4	5	1
TACATGCCGGAATTGT-1	1	1	0	0	0	1	1	0	10	0	1	0
TACGGGATGCTAGCAG-1	2	14	3	6	3	1	1	0	18	5	4	2
TACGTGCAAGGTTCCT-1	0	3	2	2	0	0	2	0	10	4	2	1
TACTGCAATCAATTAC-1	0	11	1	2	2	0	0	1	20	3	2	1
TAGAATTAAGGGCAAC-1	0	13	3	3	0	0	8	1	19	5	2	1
TAGATCCGAAGTCGCA-1	2	16	1	1	3	0	3	3	15	5	1	2
TAGTCTGTGACGTTGC-1	1	5	0	2	5	0	6	0	23	2	4	3
TATCACCCAACCGACC-1	0	8	0	5	3	0	1	0	19	6	2	0
TATCACTTCGAGTAAC-1	0	9	4	1	3	2	3	2	18	5	8	0
TATCGATCTATGCATA-1	1	9	2	8	5	0	3	0	21	9	3	1
TATGGCTAGGCTAATT-1	0	12	1	5	1	0	1	1	16	3	0	2
TATGTCAAGACCGACT-1	1	13	1	4	1	1	2	3	30	1	4	0
TATTGACATTTCTGCC-1	2	10	0	3	3	0	4	0	25	3	2	0
TCAAGCTGCCTTGAAA-1	0	14	1	4	3	3	4	2	16	5	2	2
TCATGCAGGTTCTCAT-1	0	12	2	0	3	1	4	1	27	5	2	1
TCCAGATGTACGCCAA-1	0	2	4	1	1	0	0	2	18	4	4	0
TCCATTGTGACCTCGT-1	0	11	0	4	0	1	1	1	11	0	1	0
TCCCAAACAGACAACG-1	0	5	2	0	2	1	2	1	16	3	2	0
TCCCGCCTATGTGCGT-1	1	9	2	3	3	1	3	0	11	2	5	1
TCCCTTAGATTACTCG-1	2	15	1	3	5	2	4	2	25	8	4	3
TCCGAAGTAGTCACCA-1	0	7	1	0	0	0	1	1	8	1	1	1
TCCGAATGGTCCTGAG-1	0	12	3	3	2	0	3	0	20	3	5	0
TCCGGAGGAAGGGCTG-1	0	14	1	1	4	1	5	2	26	2	3	0
TCCTCTGGCCCATTAG-1	1	7	3	5	1	0	3	0	13	1	6	1
TCGCTAAACCGCTATC-1	0	10	3	9	2	2	7	0	22	7	5	0
TCGGTCCCTGACTCCA-1	2	12	1	2	0	1	1	2	14	2	0	1
TCGGTGACCGCTCCGG-1	1	9	0	2	0	1	2	0	11	3	4	1
TCTCCAACGTAGGTTA-1	3	15	1	8	3	0	3	2	33	7	6	1
TCTTACCGGAACTCGT-1	2	11	3	2	3	1	1	0	19	4	4	0
TCTTTAGCAGGCGAAC-1	2	12	3	3	2	0	4	2	27	2	9	2
TGACAACGCATGTCGC-1	0	15	1	3	3	3	8	3	26	3	4	2
TGAGATTAGGCCCTAA-1	1	11	4	2	8	0	5	0	19	2	3	2
TGAGCTTTAATGACGC-1	0	8	3	4	2	2	8	2	29	3	5	2
TGATCCCAGCATTAGT-1	0	15	0	7	2	0	2	2	26	4	1	0
TGATGGCTGTTTCTGA-1	1	8	0	3	2	0	5	4	24	3	4	1
TGCACAGTGAAGTTAT-1	2	15	2	4	0	0	3	1	19	3	4	0
TGCCACCTGGCGAAAC-1	0	15	1	9	2	1	3	1	32	2	3	4
TGCCATTACTAAAGAA-1	1	15	2	3	7	4	6	2	35	12	4	0
TGCGAGCCCTTCCGCG-1	1	13	0	3	1	1	5	3	12	4	5	0
TGCGCCGTTAATAACG-1	1	7	5	5	4	0	3	1	25	6	5	1
TGGAACCACTGACACA-1	2	18	2	2	6	3	7	1	24	5	5	2
TGGGATGCACTCATTC-1	0	9	1	5	1	0	1	3	6	3	2	0
TGGTTAAGGGCGCTGG-1	1	5	3	0	0	0	1	1	10	1	1	0
TGGTTGGAGGATCCTG-1	1	11	3	4	2	0	3	3	18	3	4	1
TGGTTTAAACGTGGGT-1	1	9	1	3	3	1	1	0	11	3	5	1
TGTCATTTGTTGGGAA-1	2	3	2	1	2	0	3	1	8	1	2	1
TGTGGACTATCTACGT-1	0	7	0	3	0	1	3	0	19	5	1	0
TGTTTAATACTTCATC-1	1	8	0	0	3	2	4	3	15	6	2	1
TTAATCAGTACGTCAG-1	3	14	2	6	5	1	5	1	30	5	5	1
TTACTGTCTAGAGCTC-1	0	1	0	1	0	0	2	0	15	2	2	0
TTAGCTAATACGATCT-1	0	8	1	3	4	0	1	1	27	1	2	1
TTAGGATGGGAGGGTA-1	3	6	0	3	2	0	1	0	16	1	4	2
TTAGTTCAAGTGTTCG-1	1	5	1	2	3	1	4	3	13	2	2	1
TTCATGGCGCAACAGG-1	1	12	4	2	3	0	9	0	36	7	6	0
TTCCAATCAGAGCTAG-1	4	17	1	4	4	0	0	1	15	4	3	2
TTCCATCATGCGGTGA-1	1	10	2	2	3	0	5	1	18	3	1	0
TTCCGCAGAGAAATAT-1	3	14	3	1	2	0	2	2	32	6	4	1
TTCGCTATCTGACGTG-1	3	15	2	1	1	2	4	3	31	6	2	3
TTCGTTCAACGAAGTT-1	0	11	0	3	0	0	2	5	21	2	5	1
TTCTATGCCTTTCGCA-1	2	2	2	2	2	2	2	3	7	4	1	0
TTCTTTGGTCGCGACG-1	2	8	1	0	1	2	3	0	24	6	3	2
TTGATAGTCAATACAT-1	0	8	1	2	1	1	0	0	8	1	5	0
TTGCTGGCCGGGCTTC-1	2	24	2	4	0	0	2	0	26	3	5	1
