# Supplementary material for: Spatial transcriptomics reveals unique gene expression changes in different brain regions after sleep deprivation
Source: Nat Commun. 2023 Nov 4;14:7095. doi: 10.1038/s41467-023-42751-z (PMC10625558; doi:10.1038/s41467-023-42751-z)
Supplement: Supplementary file 15 — Source Data [file 41467_2023_42751_MOESM15_ESM.zip › Source Data/Source File Counts of 12 non sleep DEGs/S2_NSD.txt]

Cell name	Aida	Ap1s1	Dag1	Eef1d	Eif2s3x	Ep300	Llph	Magi1	Mlf2	Mrpl48	Ppp2r5b	Prdx4
AAACAGAGCGACTCCT-1	2	17	2	2	1	5	3	1	33	2	6	2
AAAGACCCAAGTCGCG-1	0	10	0	6	3	0	3	1	13	3	1	0
AAAGTCACTGATGTAA-1	0	13	3	0	1	2	4	1	21	5	2	0
AAATAACCATACGGGA-1	1	12	3	2	5	1	4	3	29	9	6	2
AAATAGCTTAGACTTT-1	1	19	3	6	3	0	3	2	34	6	8	3
AAATGGCATGTCTTGT-1	2	9	2	3	3	1	3	1	27	1	6	1
AAATGTGGGTGCTCCT-1	2	7	1	2	0	2	3	2	15	4	6	1
AAATTACACGACTCTG-1	2	11	4	4	1	0	8	2	17	4	6	0
AAATTACCTATCGATG-1	1	14	0	3	2	2	2	1	28	9	7	0
AACAGGAAATCGAATA-1	1	14	2	4	8	0	3	2	23	5	1	4
AACCGTTGTGTTTGCT-1	2	6	0	1	4	0	3	0	18	3	4	2
AACCTTTACGACGTCT-1	1	11	0	4	7	0	4	1	25	5	2	0
AACGCATGATCTGGGT-1	0	33	2	2	3	2	5	2	39	9	6	0
AACGTGATGAAGGACA-1	1	11	4	3	2	1	2	4	28	6	3	1
AACTCCTAATCCCATG-1	2	11	1	2	2	0	4	1	17	4	3	2
AAGATTGGCGGAACGT-1	2	14	4	1	2	0	3	3	21	4	5	1
AAGGGACAGATTCTGT-1	0	19	1	4	2	0	7	1	20	3	2	1
AAGTAAGCTTCCAAAC-1	0	14	2	6	2	2	6	3	32	4	8	1
AAGTTCAGTCTGCGTA-1	0	14	2	2	1	0	3	2	29	3	5	0
AATCTATGCCGGAGCC-1	1	34	6	6	5	0	15	3	46	9	12	2
AATGCACCAAGCAATG-1	1	15	3	2	3	4	6	2	28	7	6	2
AATTTGGGACATAGTA-1	1	7	2	3	1	0	4	1	12	6	3	0
ACAATCGATCTTTATA-1	3	10	1	5	4	0	3	2	21	2	5	1
ACAGCGCACCCGCAGC-1	2	12	0	3	0	1	5	2	16	5	3	0
ACATCGTTAACCTAGT-1	3	20	0	2	1	0	6	0	11	4	5	1
ACCAAACTAGAAATCC-1	0	17	1	2	7	1	6	4	21	6	1	3
ACCACAACTCAGAACA-1	0	20	3	1	2	4	7	2	25	5	2	2
ACCCGGATGACGCATC-1	2	23	3	3	3	1	3	0	26	2	5	3
ACCCTTCATCTGCGAA-1	1	6	1	6	4	1	2	2	24	6	2	2
ACCCTTTAGTTCTCCA-1	1	13	0	3	0	2	4	2	21	2	0	2
ACCGTTCCCGCTCTGA-1	1	11	1	2	0	2	1	1	17	1	4	0
ACGAGAACCCATCACG-1	1	9	2	3	8	1	2	0	18	4	5	1
ACGAGTACGGATGCCC-1	3	22	3	6	2	2	7	3	36	6	5	5
ACGATACATAGAACTA-1	1	9	1	2	3	0	4	3	26	5	6	4
ACGATCATCTTGTAAA-1	1	30	7	4	8	5	3	1	38	3	4	2
ACGATGGATCCGATGC-1	3	9	1	2	1	0	3	1	17	4	2	0
ACGCAATCACTACAGC-1	3	26	2	3	2	5	7	7	40	5	4	0
ACGCCAGATGATTTCT-1	3	7	1	2	3	1	6	0	14	5	2	0
ACGTTTAGTTGTGATC-1	2	1	3	9	1	1	4	1	10	3	1	1
ACTCAGACCTGCTTCT-1	2	9	0	4	0	0	2	1	19	4	1	0
ACTCCCGAATTCGTTT-1	1	27	1	2	3	2	5	3	34	5	7	2
ACTCTCTTATACACGA-1	0	16	2	3	1	1	3	1	18	3	2	1
ACTGCCGTCGTAACTC-1	0	8	3	0	1	0	4	0	26	5	2	2
ACTTTACCCTCATGAA-1	2	23	4	3	5	2	6	2	26	10	4	1
AGAATTATGGATTCGA-1	4	24	0	6	4	0	3	5	34	8	9	1
AGAGAACCGTCTAGGA-1	1	20	5	2	1	4	6	1	29	4	5	2
AGATGAGGGTTGCGAT-1	0	19	2	1	0	1	2	5	20	9	4	1
AGATGATGGAGTCTGG-1	3	32	4	3	5	0	8	1	39	7	14	1
AGCCCTAAGCGAAGTT-1	1	10	3	1	4	0	6	1	18	1	5	0
AGCCCTTCTAATCCGA-1	1	21	1	2	3	1	4	2	24	1	4	0
AGCGCGGGTGCCAATG-1	2	10	5	6	3	0	7	3	28	4	4	2
AGCTAGAAGCAGAAGT-1	2	14	1	5	4	1	7	3	40	6	8	4
AGCTCTTCGTAACCTT-1	6	42	2	3	7	1	6	4	39	3	6	2
AGCTGAAGTAAACCAA-1	2	12	3	5	3	1	4	5	25	7	1	2
AGGACGCTCGATGTTG-1	1	18	0	5	3	0	3	2	16	5	4	0
AGGCAGATGCGTAAAC-1	1	12	2	2	2	0	1	1	19	4	4	2
AGGGAAACGAGGTACT-1	2	10	6	4	3	0	5	4	30	10	5	2
AGGGAGACATACTTCG-1	1	21	2	4	3	2	3	2	12	3	3	0
AGGTCGCGGAGTTACT-1	3	21	5	5	2	0	10	2	25	11	3	4
AGTACATCATTTATCA-1	2	20	3	4	5	3	3	7	32	5	1	2
AGTAGGAAGGAAGTTG-1	2	21	1	0	3	2	8	1	27	11	2	0
AGTCCCGCCTTTAATT-1	0	2	2	4	0	0	3	5	17	4	5	0
AGTCTAAAGTATACTC-1	0	25	3	4	5	6	4	5	43	7	4	1
AGTGAGCCTCGCCGCC-1	4	22	2	2	3	0	6	5	34	5	6	0
AGTGAGGGTTTCTGAC-1	3	3	2	4	1	0	3	2	10	3	3	1
AGTGTATTGCGCATTG-1	0	5	3	5	2	0	2	1	28	2	5	0
AGTTACTCTATCGTGG-1	0	7	1	4	0	0	2	2	16	1	2	3
AGTTTCGCAGGTCGGA-1	2	8	2	2	0	0	4	0	24	4	2	1
ATACCAGCAAATTGCT-1	0	14	6	1	3	3	5	1	21	5	2	3
ATACCAGGTGAGCGAT-1	0	11	3	2	0	3	8	1	12	3	5	1
ATACGCCGATCTACCG-1	0	13	0	2	3	0	5	2	28	5	4	0
ATACGGGTTTCGATTG-1	2	9	0	0	0	0	5	1	18	2	0	0
ATAGACAACGGGACCT-1	3	21	3	4	2	4	2	3	39	7	6	2
ATAGAGTTATCAACTT-1	1	10	0	2	2	1	3	3	22	7	7	0
ATATTCCCACAGGTCA-1	0	9	1	1	0	3	2	1	14	5	0	0
ATCACATTAGAATATC-1	0	11	0	3	2	2	3	0	25	0	0	0
ATCAGTAGGCAGGGAT-1	1	15	2	2	2	3	2	1	19	5	5	2
ATCTCCCTGCAATCTA-1	1	13	1	1	2	0	2	0	26	5	5	0
ATCTGCACCTCTGCGA-1	1	19	4	4	6	1	7	2	39	3	8	2
ATGGATCCGGCGTCCG-1	0	13	5	1	5	1	3	3	39	7	3	4
ATGGTGCTCAAAGCCA-1	1	14	1	0	2	0	3	2	26	8	3	2
ATTAATTCGGTCACTC-1	2	9	1	1	2	2	0	0	14	2	3	1
ATTACAACTACCGGCC-1	0	20	4	1	1	0	1	3	23	3	3	1
ATTACTTACTGGGCAT-1	1	12	2	4	2	1	4	2	23	4	5	1
ATTAGATTCCTCAGCA-1	1	15	3	6	4	0	5	2	34	8	5	2
ATTATACTTTGCTCGT-1	0	15	5	3	1	0	2	2	28	5	3	0
ATTCAGGACCTATTTC-1	1	15	0	2	1	1	2	1	14	5	0	4
ATTCTTCGTACTTATG-1	0	11	0	0	3	1	2	1	20	2	2	0
ATTGTACAACTCGGCT-1	3	24	3	3	8	2	3	3	25	6	7	2
ATTTACTAAGTCCATT-1	0	20	4	9	3	2	4	3	21	6	3	1
CAAACTACGATAGAGA-1	1	22	5	4	5	1	6	2	20	7	4	2
CAAATTGTCAGCAAGC-1	2	12	1	3	3	1	6	5	31	4	5	0
CAACTTGTAGTGGGCA-1	2	10	1	0	1	0	2	1	20	2	3	0
CAATCCCTATACCAGC-1	0	11	3	3	3	2	5	3	19	4	10	1
CAATGGAATCTACATA-1	1	8	0	1	0	2	4	2	18	2	1	0
CACCCAAATCTTATGT-1	4	35	5	3	9	0	8	2	48	8	6	9
CACCCACGAGGCAATT-1	0	12	3	3	0	2	7	0	19	3	5	0
CACCCTTTCCTCGCTC-1	1	9	6	3	6	2	4	0	38	9	4	1
CACCGATACACCGAGC-1	2	11	4	3	1	0	3	4	25	5	1	4
CACCTTGCGAAACTCG-1	1	16	0	0	2	1	0	0	18	3	6	0
CACGATTGGTCGTTAA-1	2	8	3	3	1	0	1	1	15	2	3	2
CACTACTCAGTTCTGT-1	1	11	2	0	3	0	5	1	16	5	4	1
CAGACCTGTAAGTGTT-1	2	16	7	2	7	1	3	1	34	7	7	3
CAGAGTGATTTAACGT-1	2	7	6	2	1	0	3	3	19	9	4	1
CAGATCATTTAAAGTC-1	3	23	1	6	6	0	7	2	28	3	3	1
CAGCCCTCACAGGCAG-1	0	15	6	2	0	0	2	0	17	3	2	1
CAGCCGGGCCCTCTAT-1	2	9	2	4	2	0	7	2	21	7	2	2
CAGCCTCTCCTCAAGA-1	2	19	2	7	3	0	8	6	32	6	1	0
CAGCTCGACAAGTTAA-1	2	13	2	5	8	0	7	2	22	6	6	2
CAGGAAGACTTTATAT-1	1	6	1	1	4	1	8	3	14	1	5	2
CAGGATCCGCCCGACC-1	0	14	2	5	1	2	5	2	24	3	4	0
CAGTAACTATTTATTG-1	0	11	2	3	3	3	5	6	23	8	8	0
CAGTACATTCTCTAAA-1	1	16	4	3	1	1	8	7	33	3	4	1
CAGTAGCCCACGCGGT-1	1	17	2	2	1	5	1	2	20	5	0	0
CATATACTACTGATAA-1	0	19	4	7	4	1	4	4	29	13	2	1
CATATTATTTGCCCTA-1	1	8	1	1	3	0	3	1	30	8	4	2
CATCTATCCCGTGTCT-1	0	18	1	2	3	1	8	3	22	10	5	0
CATGAACCTCTTATCA-1	1	10	0	2	2	0	7	1	20	6	9	0
CATGCATGGAGACCCT-1	1	11	3	1	0	0	3	6	13	4	5	0
CATGCTGGCTCCAATT-1	0	11	3	0	0	1	3	0	12	4	3	2
CATGGGTCGGGTGTGG-1	1	16	0	2	1	1	2	1	24	3	6	1
CATTTAGCGGACCATG-1	0	5	0	4	1	2	4	1	8	3	0	0
CATTTATCGTTCAAGA-1	1	7	1	2	3	0	2	0	17	2	4	1
CCAAAGTCCCGCTAAC-1	1	26	1	4	1	1	9	0	40	8	9	1
CCACGAGAAGAGAATC-1	2	19	2	3	4	1	7	0	25	5	8	1
CCACGGTGCCCGGTAG-1	1	21	5	3	2	3	4	0	41	4	4	2
CCAGTAGTCTGATCCA-1	1	19	2	4	4	1	5	1	22	8	3	1
CCAGTCTAGACGGCGC-1	0	13	0	3	3	1	3	0	25	6	1	1
CCATACCTTTACTTGT-1	0	17	3	5	2	3	2	2	23	4	3	1
CCCAGAGGAGGGCGTA-1	2	17	4	1	3	0	3	6	27	7	3	0
CCCGCAGGGCCCAAAG-1	3	22	3	3	6	2	7	2	30	4	2	1
CCCTGGTATGGGCGGC-1	0	12	1	0	4	0	2	1	11	6	2	0
CCCTTCTCGTACGCGA-1	1	6	4	2	2	2	4	2	23	5	2	4
CCGACGTAAACACAAC-1	0	21	4	5	3	1	6	2	32	6	1	1
CCGCCACCACAATCCA-1	0	10	2	2	1	0	1	3	19	4	3	2
CCGCCTGCGAATTGGT-1	0	16	2	0	2	2	4	2	24	4	7	0
CCGCTGGTGCCATTCA-1	2	11	2	4	4	2	5	1	23	6	3	0
CCGCTTCGCGGTTAAC-1	1	7	4	4	3	1	3	1	32	3	5	1
CCGCTTGCTGACATGG-1	1	12	2	2	0	1	5	3	25	1	6	2
CCGTGGAACGATCCAA-1	4	21	3	5	7	2	7	1	31	7	5	1
CCGTTACGTTAGAACA-1	2	9	3	2	2	2	4	2	27	5	6	0
CCTATCTATATCGGAA-1	0	15	3	0	2	2	3	2	15	2	3	4
CCTCGAAGTGGACGGG-1	2	15	3	2	7	1	5	0	27	3	5	1
CCTCGCCAGCAAATTA-1	2	17	3	4	4	1	7	3	22	13	2	1
CGAAACATAGATGGCA-1	0	14	0	4	5	1	1	1	29	6	1	2
CGAACGCCCAGTGCCG-1	0	15	2	1	3	2	2	2	24	7	5	2
CGAAGACTGCCCGGGA-1	0	13	2	3	4	1	3	1	17	2	2	1
CGAAGCTATAAATTCA-1	1	19	4	5	2	0	4	5	34	5	3	0
CGACTCAGGATGTTAT-1	0	3	0	5	1	1	4	1	22	3	2	0
CGAGATGTTGCCTATA-1	0	8	2	2	1	1	2	0	10	4	4	0
CGCATCATGGCTTCAG-1	1	19	1	4	1	0	4	1	28	2	2	2
CGCCCGCTTCCGTACA-1	2	15	1	3	3	1	3	0	29	4	3	1
CGGAGCTTATAACACC-1	1	16	3	4	3	1	9	2	38	4	8	0
CGGCACCGTTAGCGCC-1	0	24	1	2	4	3	2	2	17	7	6	1
CGGCCCAACCTGTAGT-1	5	29	2	3	3	3	7	4	30	4	2	1
CGGCTCTTCGTCGAAC-1	0	15	2	2	1	3	2	2	32	10	6	1
CGGCTGCAAGATTAAG-1	1	13	1	3	2	0	5	1	16	0	2	0
CGGGTTGTAGCTTTGG-1	0	19	1	0	3	1	7	5	21	4	2	0
CGGTGGGCTCCAGCCT-1	0	13	4	4	3	0	1	0	32	4	4	0
CGGTTATCCAACAGTG-1	1	22	4	6	3	2	10	5	42	6	4	0
CGTTAGCTCACAACTG-1	2	16	1	2	0	0	5	4	21	5	2	1
CGTTGTAAGATTGATT-1	3	21	1	2	4	1	5	2	28	7	2	1
CGTTTAAGCGGAGCAC-1	1	10	1	1	3	0	4	4	20	6	5	2
CTAACGAAACTTGCTG-1	4	25	4	3	6	3	10	4	55	5	11	2
CTAATTCTCAGATATT-1	1	21	1	1	6	2	2	3	25	6	7	1
CTACCCTAAGGTCATA-1	2	14	1	2	6	3	1	2	20	2	6	3
CTACGAACTAGGTCGA-1	1	12	1	2	4	2	2	5	25	2	6	2
CTACGCCATTTCCGAT-1	0	7	0	3	7	1	5	0	20	4	2	0
CTACTATCTTTCAGAG-1	2	22	0	3	2	3	1	4	36	3	5	3
CTAGATGTGAGTGTAA-1	5	28	3	4	5	2	3	2	31	10	3	1
CTAGCCGATGTTATGA-1	0	18	0	1	5	1	6	1	27	4	4	1
CTAGGTCTGAAGGAAT-1	4	27	3	4	4	4	9	1	36	2	6	3
CTATGTCTATTGAAAC-1	2	10	4	3	1	2	1	0	20	5	1	2
CTCATGGCTCACAATC-1	2	9	1	3	2	1	0	1	19	3	0	1
CTCCTTTACGCAAGTC-1	0	19	3	3	6	3	3	2	30	3	4	0
CTCGTTTCTAATGTTT-1	3	7	3	1	3	1	1	2	21	4	3	1
CTCTAATGCATTGATC-1	1	22	2	5	2	1	5	2	33	10	4	2
CTCTCGATGTGCGCCT-1	1	12	0	1	2	2	2	1	19	6	1	1
CTGAATTTATTGCCAG-1	1	19	3	0	4	0	6	2	27	1	7	1
CTGACTGCGCAGCTCG-1	2	18	5	6	4	2	8	2	35	6	7	3
CTGCCTAGCCACCAAG-1	1	11	0	1	3	0	1	2	25	4	2	0
CTGCGTTACGATATAA-1	1	10	2	2	1	0	1	1	24	1	7	1
CTGGTAACGAGCTCTT-1	1	29	2	0	7	0	5	3	37	4	4	1
CTGGTTCAACGCATCA-1	0	10	3	3	2	0	4	0	26	8	2	0
CTGTCAAATGGCTCGG-1	1	7	1	1	4	0	3	0	21	2	1	1
CTTAGTAGGCCTACAG-1	1	19	6	1	3	0	8	1	26	2	7	2
CTTCGTGCCCGCATCG-1	3	9	1	1	2	2	2	1	22	5	0	2
CTTGTCGTACGTGTCA-1	1	13	0	2	2	1	4	1	18	5	4	0
GAAACAGCCATGCAGT-1	3	6	4	8	2	1	4	0	24	3	1	1
GAAACCATGGTGCGCT-1	3	37	1	4	0	1	10	5	29	11	3	2
GAAAGAACAGCGTTAT-1	0	32	3	1	2	1	11	2	37	2	8	3
GAAATACCTGCTGGCT-1	1	10	0	0	1	0	3	0	23	2	3	2
GAAATTAGCACGGATA-1	0	15	0	2	4	1	5	1	20	4	8	2
GAATATTCGGAGTCCC-1	1	10	4	2	1	0	4	0	20	3	1	0
GAATGTATGGCAGGTC-1	0	9	2	2	5	1	5	1	21	5	3	0
GACCGTCAGGTCGTGA-1	3	8	2	3	1	3	6	2	15	3	5	1
GACTACAATTGCTCGT-1	2	14	0	6	4	1	4	2	32	6	4	0
GACTCACCCACGTGAG-1	4	30	2	4	5	2	8	2	43	5	7	2
GACTCCCAGAATAAGG-1	5	45	4	9	3	3	6	8	50	7	7	1
GACTCGCGGGAATGAC-1	1	28	2	4	1	2	6	6	41	2	7	0
GAGCCACGGTAGTAGG-1	0	11	1	2	4	0	8	0	21	3	6	1
GAGGGCGCAGCTCTGC-1	0	11	1	3	2	1	6	2	25	7	5	1
GATATCTCATGCAATA-1	3	7	0	6	5	0	4	1	18	1	0	3
GATATTTCCTACATGG-1	0	9	3	2	2	1	2	2	28	3	2	0
GATCCTAAATCGGGAC-1	3	14	4	5	4	3	3	5	22	6	5	1
GATCCTCTTGCGCTTA-1	0	8	1	2	1	0	2	1	20	4	5	1
GATGTCGGTCAACTGC-1	2	18	2	3	1	1	4	2	26	5	6	0
GATGTGTTGTCACAAG-1	0	15	4	3	1	0	4	1	17	1	6	0
GCAACCACCAGACCGG-1	2	13	1	1	4	0	4	0	17	5	5	0
GCACTCCCACAGTCCC-1	2	8	1	2	1	0	4	1	22	4	6	2
GCAGGTAGAGTATGGT-1	2	11	1	1	3	1	4	2	28	6	8	3
GCATGAGGGACGCGGC-1	2	11	1	6	3	0	4	0	21	0	6	0
GCATTCAAGGCAACGC-1	1	27	3	3	1	0	5	3	41	10	12	2
GCCAACCATTTCCGGA-1	2	17	6	7	9	1	2	4	42	4	2	3
GCCAATAGGGCATCTC-1	2	16	3	4	1	1	3	2	27	6	5	1
GCCAGGAGTAACCGAT-1	1	19	1	1	3	3	5	6	36	1	5	1
GCCAGGCGTTCGCATG-1	0	13	5	2	2	1	6	2	22	6	3	0
GCCATATTGCACACAG-1	1	10	2	3	0	1	3	0	21	6	9	0
GCCTATAGTGTCAGGG-1	4	21	2	1	0	3	6	3	30	8	2	1
GCGAGAGTTGCGTCCA-1	4	15	2	4	3	1	8	7	32	4	5	2
GCGATTCTGGAAGCAG-1	0	8	2	3	2	0	3	0	17	4	3	7
GCGCATCCAGTCAGCA-1	1	25	1	2	4	0	8	5	43	0	9	0
GCGCTGCTTTGCATTT-1	0	14	0	3	3	0	5	4	21	5	1	3
GCGTAAATGGCCATAA-1	1	35	5	6	9	3	13	0	52	9	9	9
GCGTCCAGCTCGTGGC-1	0	14	2	2	1	1	1	1	18	2	2	0
GCGTGTATGTCGTATT-1	0	9	1	0	1	1	1	3	16	1	0	0
GCGTTCGGAGACCGGG-1	0	16	3	3	6	0	5	1	27	5	7	3
GCTAGCAGGGAGTGGG-1	1	18	3	3	5	0	2	4	24	3	1	0
GCTCATTACTGCATGT-1	3	19	0	1	1	1	1	1	15	4	5	1
GCTCGGAATTTAAAGC-1	3	13	1	2	3	1	2	4	16	1	4	0
GCTTGGATCGATTAGG-1	2	11	0	1	5	0	3	2	36	5	4	2
GGAAACCTTGTTGAAT-1	1	20	2	5	1	0	11	2	30	10	5	3
GGAAGCTCGCTTACAG-1	0	12	2	2	1	0	6	2	30	4	3	2
GGAGGATTGAAAGGAG-1	3	11	1	3	2	1	3	1	27	7	5	1
GGATACTCATGAATTG-1	1	13	0	5	1	0	3	1	18	8	2	0
GGATCATCCCGTACGC-1	0	12	2	3	3	2	9	3	34	6	2	1
GGATTCCGCTATACCC-1	3	11	1	1	6	3	0	3	18	4	4	0
GGCAGCGGTAATCCTA-1	2	11	1	2	0	0	2	1	16	7	3	1
GGCGTACCCTATATAA-1	2	6	4	3	2	0	3	1	26	8	4	0
GGCTAAAGGGCGGGTC-1	0	19	2	3	6	0	3	3	23	6	4	1
GGGCTCATCGAACCCA-1	0	20	4	8	3	0	2	2	34	4	5	1
GGGTCGTGGCAAGTGT-1	0	21	3	3	3	3	7	3	34	10	5	1
GGGTGTTTCAGCTATG-1	0	5	1	0	2	0	3	0	17	0	2	1
GGTAAATGTGCGTTAC-1	0	11	2	3	3	2	9	0	21	6	7	1
GGTACCATTAAGACGG-1	2	32	3	2	3	2	6	4	51	10	9	2
GGTGATTTCATCTTGT-1	1	8	1	3	3	0	0	1	18	4	3	1
GGTTCTACTCGTCTGA-1	5	30	1	2	1	1	4	3	39	5	10	4
GGTTGTATCGTGAAAT-1	0	9	4	0	1	2	4	2	16	0	0	1
GTAATAAAGGGCTCCC-1	5	43	2	5	2	0	8	5	54	6	10	1
GTATCTTGTTGCTCAC-1	0	10	4	4	1	0	0	0	16	4	4	1
GTCAGTTGTGCTCGTT-1	0	4	1	0	1	0	4	1	21	3	5	0
GTCCTTCTAGTGGGTT-1	2	9	1	2	1	0	8	0	16	4	4	2
GTCGTATTGGCGTACA-1	3	11	2	3	2	1	6	2	24	3	3	0
GTCGTGTCTGGTCATC-1	0	5	0	0	0	0	0	1	2	1	1	0
GTCTCGACTAAGTTTG-1	2	22	4	2	3	2	8	2	28	7	8	0
GTCTCGATCTGCTTTC-1	0	1	1	1	2	0	1	1	18	0	0	2
GTCTTAGTACAGCCGG-1	3	7	3	7	0	0	2	4	17	2	1	1
GTGAAACGGCGCCACC-1	0	19	2	8	2	1	0	3	27	9	7	3
GTGAACTCCCATTCGA-1	1	26	2	2	7	1	13	2	40	11	13	4
GTGAAGATTTCAAGTG-1	2	30	7	3	3	2	4	3	35	6	5	0
GTGAAGCCGTATAGTC-1	2	18	1	2	2	2	4	2	17	5	8	2
GTGAGGAGCGGTTGAG-1	0	10	1	3	2	2	6	3	14	3	2	2
GTGCACGAAAGTGACT-1	0	15	1	0	5	0	1	0	17	7	4	1
GTGCCTCAGTGTACGG-1	1	14	2	2	3	0	2	3	7	3	5	0
GTGCGACAGGGAGTGT-1	1	33	6	0	3	0	3	3	26	7	8	1
GTGCGCTTACAAATGA-1	1	16	3	3	3	2	4	3	27	3	5	1
GTGGTTACTTCTTTCG-1	2	20	3	3	5	1	3	10	38	10	5	1
GTGTGAGCCGAGGTGC-1	1	15	1	1	0	0	3	1	6	2	6	3
GTTACGAAATCCACGC-1	1	12	3	3	1	1	3	1	27	2	7	0
GTTACGGCCCGACTGC-1	3	17	3	1	3	0	2	1	25	3	5	3
GTTAGCCGTAAATCAA-1	2	21	4	1	6	3	3	5	47	10	5	1
GTTCATCGTTTGGCTG-1	3	19	3	1	2	2	7	2	26	1	5	1
GTTCGGGCGTACCATT-1	0	17	1	1	6	1	6	2	38	4	9	4
GTTGGATTCAGTGGCT-1	3	9	1	2	1	1	3	4	17	3	3	1
GTTTGAGCGGTTATGT-1	0	11	3	2	1	3	4	0	16	8	2	0
TAAAGAGCCCGAAACC-1	0	12	2	4	0	0	7	2	39	2	9	0
TAAAGCGTTAGGAGAA-1	1	21	1	6	0	4	5	0	27	8	6	0
TAAAGCTGCAATAGGG-1	0	17	4	6	5	1	10	5	46	10	6	0
TAACCTACCGTCCGAG-1	2	30	2	6	1	0	8	3	39	7	8	2
TAATAAACAAGGAGAT-1	0	10	2	3	3	2	5	0	20	3	6	2
TAATCGATCCGTACGT-1	1	15	0	3	3	1	4	2	23	3	5	0
TACAAGCTGTTCACTG-1	2	12	2	1	0	1	2	2	16	3	1	2
TACGCTATAGAAACCT-1	1	40	3	5	4	4	11	2	50	10	6	1
TACGGGATGCTAGCAG-1	0	14	1	2	1	0	1	4	22	3	1	2
TACTCTCCGAACAAAT-1	1	14	2	2	4	0	7	2	22	1	2	2
TACTGCAATCAATTAC-1	2	22	0	3	5	2	5	4	40	2	7	0
TACTTTACTGAGCCGG-1	3	21	3	2	5	2	6	2	46	7	12	2
TAGAATTAAGGGCAAC-1	2	18	5	3	2	0	5	1	34	6	1	2
TAGACTACCTAGCGTT-1	1	29	6	2	1	2	8	0	29	5	8	1
TAGATCCGAAGTCGCA-1	1	11	0	0	4	0	2	0	16	3	1	1
TAGGCATGTTACGCCA-1	2	10	0	1	4	1	3	0	13	1	1	0
TAGTGAGAAGTGGTTG-1	0	12	2	3	3	1	3	1	28	3	3	2
TAGTTAAGATAGGATA-1	0	10	3	4	2	0	7	2	16	5	3	1
TATCACAGCACGGGCA-1	1	16	0	0	1	0	2	3	17	5	1	0
TATCACTTCGAGTAAC-1	1	14	3	2	1	3	3	5	14	2	2	0
TATCGATCTATGCATA-1	2	5	0	5	4	0	1	3	25	1	1	2
TATGATCCGGCACGCC-1	0	16	2	1	2	3	9	2	27	6	7	2
TATGGCAGACTTTCGA-1	1	9	4	4	2	0	7	3	23	3	5	0
TCAAGAAATACTAGCT-1	4	27	2	3	10	1	10	5	38	4	11	3
TCACCGCTCGGCACTC-1	2	23	3	3	2	0	3	6	27	7	3	3
TCACTACGACCAATGC-1	3	17	4	1	2	1	3	1	27	2	1	0
TCACTCAGCGCATTAG-1	0	8	0	3	3	0	5	0	13	6	2	2
TCACTCGTGCAACGGC-1	0	13	3	1	3	1	6	0	31	10	4	1
TCAGAACCTCCACAGG-1	1	19	4	1	6	3	8	0	33	6	3	2
TCCATTGTGACCTCGT-1	0	12	0	1	3	2	5	2	26	4	3	1
TCCCACTCTCTTCCGG-1	1	12	3	0	1	0	6	0	20	6	6	2
TCCCGGTCAGGAATTT-1	1	3	2	3	2	2	1	0	15	4	2	1
TCCTCTGGCCCATTAG-1	2	8	1	3	0	1	4	1	24	8	3	0
TCCTGCCAACTGGAGA-1	0	15	2	3	2	1	0	6	22	9	4	1
TCCTTCAGTGGTCGAA-1	2	3	1	2	2	0	5	1	33	3	1	0
TCGCTCGGCACCAGCG-1	2	22	0	4	0	2	5	3	32	8	4	3
TCGCTTTAAACGTTTG-1	1	12	1	2	1	0	2	0	12	3	2	1
TCGGAATGACCATCAA-1	1	14	2	5	1	0	2	1	18	2	5	1
TCGGTCCCTGACTCCA-1	1	15	1	1	3	1	3	0	23	2	8	1
TCTCCAACGTAGGTTA-1	1	17	0	3	4	1	1	1	23	2	5	1
TCTCGAACGAGGTCAC-1	1	16	0	3	3	1	2	2	23	3	5	1
TCTTATGGGTAGTACC-1	1	10	0	1	2	0	1	0	11	1	1	0
TCTTTCTCTTAAGGAG-1	1	14	1	5	2	0	2	0	21	9	3	0
TGACACTTCTCTTTGC-1	1	9	5	7	5	4	4	1	19	2	2	0
TGACATCGAGCGGACC-1	6	34	9	4	2	1	9	0	49	10	8	2
TGAGATTAGGCCCTAA-1	2	12	2	6	1	0	2	1	30	7	3	2
TGATCCCAGCATTAGT-1	1	18	2	4	8	1	7	3	31	8	3	1
TGATCTACGCTGATCT-1	0	16	3	4	3	0	3	3	25	6	3	1
TGCCACCTGGCGAAAC-1	3	18	3	12	3	0	7	2	34	6	11	1
TGCCATTACTAAAGAA-1	3	13	3	2	5	1	2	0	21	5	1	0
TGGAACCACTGACACA-1	4	18	6	0	2	1	9	3	34	4	5	4
TGGAATATCCTTGACC-1	0	16	1	1	3	1	3	4	26	6	4	0
TGGAGCTAAAGTTCCC-1	1	16	2	2	3	1	5	0	18	5	1	0
TGGCAACTCGCGCGCC-1	3	14	4	3	2	0	1	2	26	8	4	1
TGGGCCACAAGAGCGC-1	0	15	2	4	1	1	2	1	20	1	2	3
TGGTTGGAGGATCCTG-1	0	18	4	2	1	0	4	3	18	4	2	0
TGGTTTAAACGTGGGT-1	1	16	2	2	4	3	3	3	22	3	3	1
TGTATCCTTATTCCAT-1	0	3	0	1	3	1	2	1	10	2	3	0
TGTCCCGACATAGCAC-1	0	8	1	3	2	1	7	1	22	6	2	0
TGTCTACAGTTTCTGT-1	0	9	1	2	1	0	2	1	15	1	0	1
TGTGGAGGAAGCTTAA-1	1	16	5	4	1	0	2	3	29	2	4	1
TGTTTAATACTTCATC-1	1	9	3	4	7	1	2	4	16	7	4	1
TTAAACTCGAATTCAT-1	1	15	5	11	2	0	4	6	38	6	5	1
TTAATCAGTACGTCAG-1	2	9	1	4	3	2	3	3	30	4	2	1
TTAATGCGAGGTAACT-1	1	15	1	2	2	0	1	0	22	5	2	0
TTAATTTCAGACGCGG-1	1	8	2	5	0	0	1	0	31	2	2	2
TTCAATTAGCCATAAT-1	0	13	3	3	3	0	5	2	22	6	1	0
TTCATGGCGCAACAGG-1	0	14	1	2	6	1	3	0	19	4	2	1
TTCCGCAGAGAAATAT-1	4	23	1	3	3	0	4	2	27	2	7	3
TTCGCTATCTGACGTG-1	1	12	4	2	0	0	3	2	16	3	4	2
TTCGGCAACCCGCTGA-1	1	8	0	4	2	2	4	1	27	5	5	2
TTCGTAATCCCAGCGG-1	0	7	0	3	3	0	3	0	25	7	2	2
TTCGTTCAACGAAGTT-1	0	14	1	3	2	0	7	5	27	5	10	0
TTCTTGGAGTAATGAG-1	2	13	0	2	0	0	0	4	14	6	3	0
TTCTTTGGTCGCGACG-1	2	13	4	7	0	0	3	3	30	7	3	0
TTGATGTGTAGTCCCG-1	1	15	3	3	1	1	4	3	25	5	2	3
TTGCGTGAACGCTTAG-1	0	22	2	4	0	1	2	7	24	5	8	1
TTGCTGGCCGGGCTTC-1	0	11	2	2	0	2	8	2	16	4	9	1
