# Supplementary material for: Spatial transcriptomics reveals unique gene expression changes in different brain regions after sleep deprivation
Source: Nat Commun. 2023 Nov 4;14:7095. doi: 10.1038/s41467-023-42751-z (PMC10625558; doi:10.1038/s41467-023-42751-z)
Supplement: Supplementary file 15 — Source Data [file 41467_2023_42751_MOESM15_ESM.zip › Source Data/Source File Counts of 12 non sleep DEGs/S3_SD.txt]

Cell name	Aida	Ap1s1	Dag1	Eef1d	Eif2s3x	Ep300	Llph	Magi1	Mlf2	Mrpl48	Ppp2r5b	Prdx4
AAAGGGATGTAGCAAG-1	1	22	5	3	3	2	5	0	39	7	4	0
AAATAAGGTAGTGCCC-1	3	27	3	5	8	2	1	6	37	5	4	1
AAATTCCAGGTCCAAA-1	0	20	5	8	2	5	11	3	40	3	9	2
AACCCTACTGTCAATA-1	2	9	1	6	5	1	5	3	18	8	4	1
AACGATATGTCAACTG-1	3	14	1	5	8	3	7	2	38	3	4	3
AACGTCAGACTAGTGG-1	1	4	1	1	0	2	4	3	14	2	5	0
AACTCTCAATAGAGCG-1	3	14	1	1	4	1	1	2	37	4	2	1
AACTGGGTCCCGACGT-1	0	16	4	2	3	1	6	0	19	10	7	1
AAGATTGGCGGAACGT-1	0	16	4	1	2	1	6	1	26	6	6	0
AAGGATCGATCGCTTG-1	1	16	0	0	4	2	2	1	18	2	1	2
AAGGCGCGTAAAGCTT-1	0	8	0	2	1	0	1	0	16	1	3	0
AAGGGACAGATTCTGT-1	0	7	4	2	1	0	3	1	27	3	5	1
AAGTAGAAGACCGGGT-1	0	9	2	3	1	3	5	2	24	5	1	1
AATCTATGCCGGAGCC-1	3	16	1	5	3	0	4	4	27	3	4	0
AATCTGCGTTGGGACG-1	1	12	1	4	3	1	3	3	22	4	7	0
AATGATGATACGCTAT-1	0	10	3	2	3	0	3	2	17	5	2	0
AATGATGCGACTCCTG-1	3	21	1	1	1	1	4	3	23	4	4	1
AATGCAACCGGGTACC-1	0	17	2	5	5	1	3	1	38	4	10	2
AATTCATAAGGGATCT-1	2	11	2	2	0	0	6	1	17	6	4	0
ACAACGGTCCCTGCGA-1	1	12	0	2	2	0	3	0	20	2	2	0
ACAATTTGAGCAGTGG-1	0	21	2	2	1	1	2	1	28	3	4	2
ACACCCAGCATGCAGC-1	1	16	1	1	2	2	6	1	28	3	7	0
ACACCCGAGAAATCCG-1	2	13	1	2	2	0	5	0	21	7	7	1
ACACCTTAAGTAGGGC-1	0	12	0	3	1	0	2	1	12	2	2	1
ACACCTTACTACTTGC-1	1	15	0	1	3	1	2	2	28	10	1	2
ACACGGGAACTTAGGG-1	1	10	2	8	1	0	3	1	15	5	2	1
ACATAATAAGGCGGTG-1	1	19	0	4	5	3	5	1	26	4	9	1
ACCAAGAACGCGTGTC-1	2	9	2	3	3	0	7	4	34	7	5	1
ACCACCAATGTAACAA-1	5	26	4	4	4	2	8	5	50	7	6	4
ACCCAACGCCCGTGGC-1	0	23	1	2	2	3	2	0	24	5	7	2
ACCGATGGTAGCATCG-1	2	15	2	2	4	0	4	0	43	5	3	0
ACCGCGGTGGAAGTCG-1	5	41	2	4	4	1	9	1	29	3	4	7
ACCTACAGTATGTGGT-1	0	13	2	2	2	1	5	0	14	3	4	4
ACGATACATAGAACTA-1	1	7	3	6	2	2	7	2	24	5	2	0
ACGATCATACATAGAG-1	4	11	0	2	3	1	4	1	17	4	1	1
ACGCAATCACTACAGC-1	1	13	1	4	3	1	1	5	16	4	2	0
ACGCTAGTGATACACT-1	3	12	3	2	3	0	8	1	25	3	6	2
ACGTTCGCAATCAATT-1	1	20	5	4	4	3	8	5	36	6	6	2
ACTATCCAGGGCATGG-1	0	28	1	3	4	2	6	4	40	8	3	2
ACTCAATAAAGGCACG-1	0	18	1	2	0	1	4	1	19	8	3	2
ACTCCCGAATTCGTTT-1	0	14	4	0	5	0	3	1	18	3	5	0
ACTTCGCCATACGCAC-1	0	19	5	1	0	1	3	2	24	3	6	0
ACTTTACCCTCATGAA-1	2	13	0	3	4	0	6	5	36	6	9	0
AGAACGTGGTACATTC-1	2	17	4	6	4	1	8	3	37	2	1	0
AGACCATGGGATACAA-1	0	9	0	0	3	0	9	0	9	1	2	0
AGAGAACCGTCTAGGA-1	0	10	3	6	0	0	7	1	24	0	2	0
AGAGCGTACAAGCTCG-1	0	5	0	2	1	0	0	2	15	2	3	0
AGATGACTCGCCCACG-1	2	10	2	0	5	3	4	2	25	3	3	1
AGATGATGGAGTCTGG-1	2	14	2	4	1	1	4	2	23	2	4	1
AGCCACTCCCGTGCTT-1	1	11	0	2	2	0	3	1	22	4	4	0
AGCGACCAACGATATT-1	1	12	1	4	2	0	1	0	25	4	3	1
AGCTGAAGTAAACCAA-1	1	19	2	4	4	0	7	3	27	2	4	1
AGGCAGATGCGTAAAC-1	0	17	1	2	3	1	4	1	16	2	2	4
AGGGACCGGCTGCGTT-1	1	15	3	10	4	1	2	1	26	8	4	3
AGGGAGACATACTTCG-1	3	30	4	3	5	2	6	3	32	6	3	2
AGGGCGTGATCGGCTA-1	1	15	2	2	3	2	2	1	27	5	2	1
AGGGTCGATGCGAACT-1	3	14	1	2	4	1	5	1	35	6	5	0
AGGGTGCTCTCGAGGG-1	2	16	4	0	1	2	7	4	24	1	4	1
AGGGTTCCCTTTGGTT-1	1	5	1	1	0	0	7	0	22	3	3	1
AGGTATAATTGATAGT-1	2	20	2	7	2	3	5	1	41	4	7	1
AGGTCGCGGAGTTACT-1	2	14	6	5	2	4	5	4	36	5	6	2
AGGTTGAGGCACGCTT-1	3	16	1	3	5	1	2	3	26	5	4	0
AGTACATCATTTATCA-1	1	22	3	6	4	1	3	3	29	8	7	1
AGTCGGTTGCGTGAGA-1	0	12	2	2	4	2	5	0	24	3	1	0
AGTCTAAAGTATACTC-1	1	29	5	4	6	0	5	3	38	5	3	1
AGTGATTCAAGCAGGA-1	3	8	0	4	1	1	5	0	11	0	1	1
AGTGGCGGCAATTTGA-1	2	15	3	4	2	0	4	1	31	5	2	2
ATAAGTAGGGCGACTC-1	2	13	2	9	1	4	5	1	33	6	6	0
ATACGGGTTTCGATTG-1	2	5	5	1	2	1	4	2	20	4	1	1
ATACTAGCATGACCCT-1	3	9	1	0	4	1	3	0	20	6	3	1
ATAGAGTTATCAACTT-1	0	16	3	3	7	0	5	0	25	4	4	1
ATAGGCTAGCTTCGCA-1	2	10	2	1	6	4	1	1	19	8	1	3
ATATCGGTAGGGAGAT-1	2	25	2	3	10	0	2	2	29	3	2	0
ATCACATTAGAATATC-1	2	14	1	1	3	0	4	4	19	8	2	0
ATCAGTAGGCAGGGAT-1	2	11	5	3	3	1	4	1	16	5	4	4
ATCGCACGCCGGGAGA-1	4	16	3	6	1	1	10	1	35	8	6	1
ATCTGCACCTCTGCGA-1	2	16	4	3	7	1	4	1	21	6	4	4
ATGCATGATCCAGGAT-1	0	7	2	3	1	1	4	1	15	3	5	2
ATGTAAGGCTGCTCTT-1	0	25	2	2	6	2	7	5	41	7	3	1
ATTAATACTACGCGGG-1	5	14	3	1	5	1	5	4	31	7	4	3
ATTAATGAACCAGTCG-1	1	13	1	3	1	1	6	0	24	3	4	2
ATTACTAGCCTCTTGC-1	1	9	0	2	0	1	3	1	16	2	2	0
ATTAGATTCCTCAGCA-1	0	20	3	3	2	1	5	2	21	5	3	1
ATTAGATTGATAGCGG-1	1	13	2	0	0	0	0	4	9	1	0	1
ATTATGCCATAGGGAG-1	0	10	1	2	3	0	5	0	28	2	2	0
ATTCAGTAGCAGGGTC-1	0	3	0	1	2	0	3	2	17	2	3	0
ATTCCTCCGCCAGTGC-1	0	8	2	1	1	0	2	0	15	3	0	0
ATTCGTGCTATCTCTT-1	2	21	2	3	11	3	3	1	22	1	4	2
ATTTACTAAGTCCATT-1	2	23	3	2	4	4	6	0	22	5	5	3
ATTTGTTCCAGGGCTC-1	0	9	2	0	4	1	4	0	16	4	2	1
CAACTCCTTGATCCCG-1	0	13	2	2	2	0	3	0	18	3	1	0
CAAGCACCAAATGCCT-1	1	25	3	5	4	0	2	3	25	6	1	0
CAATAAACCTTGGCCC-1	3	17	2	3	3	3	12	3	22	4	7	0
CAATGTGCCAACCCTT-1	1	34	0	3	2	3	12	1	33	6	4	1
CACACGCGCTGTCTTA-1	2	13	0	6	2	1	3	2	26	4	5	1
CACATTTCTTGTCAGA-1	1	15	0	1	2	0	6	1	24	4	1	2
CACCCACACGTCACCC-1	2	14	4	2	4	0	4	0	34	2	2	1
CACCCACGAGGCAATT-1	2	16	1	3	7	0	4	3	24	3	1	1
CACCTAATCAGTTTAC-1	0	14	1	3	1	0	1	0	22	7	5	1
CACCTCGATGGTGGAC-1	0	9	3	4	1	2	2	5	14	0	1	1
CACCTTGCGAAACTCG-1	0	10	1	2	2	0	11	1	26	5	1	2
CAGAGCATGAGCTTGC-1	3	12	2	3	2	1	2	1	20	4	4	0
CAGCAGCCCGTTCCTT-1	1	16	4	1	4	5	6	0	28	5	2	1
CAGTAGCCCACGCGGT-1	2	16	3	2	3	1	8	1	38	8	8	0
CAGTCGAGGATGCAAT-1	2	18	3	0	4	2	7	1	28	6	1	2
CAGTGAATAAATGACT-1	1	14	0	3	5	1	6	1	14	3	4	0
CAGTTCCGCGGGTCGA-1	1	8	2	2	0	0	5	0	13	5	5	1
CATAACGGACAGTCGT-1	4	13	2	4	5	3	6	1	39	4	1	6
CATGGGTCGGGTGTGG-1	2	13	2	5	2	1	3	2	29	4	6	0
CATGGTCTAGATACCG-1	2	6	2	6	2	0	1	1	15	1	2	0
CATTTAGCGGACCATG-1	3	3	0	1	1	1	3	1	14	4	5	0
CCAATTGAATGTTAAT-1	3	14	3	3	3	2	4	1	26	3	4	0
CCACAATGTACGTCTT-1	1	12	2	0	2	1	5	3	25	2	4	2
CCACGAATTTAACCTC-1	2	26	5	6	3	1	8	2	39	6	6	1
CCACTATCCGGGTCAC-1	0	12	1	5	0	2	2	5	16	2	3	1
CCAGATAGTTGAGTGA-1	2	8	2	2	3	1	7	2	19	6	4	2
CCAGTCTAGACGGCGC-1	0	11	3	3	3	0	5	0	32	6	3	2
CCATACCTTTACTTGT-1	2	13	5	5	5	2	8	1	33	2	12	2
CCATAGGTTGGCGTGG-1	0	10	1	5	3	0	4	1	18	1	3	1
CCCAAACATGCTGCTC-1	1	15	4	6	5	1	7	1	23	3	3	3
CCCGACCATAGTCCGC-1	0	17	2	2	4	3	5	3	24	6	1	2
CCGGAATGGTTTCAGT-1	0	7	0	0	1	0	2	0	3	3	0	1
CCGTTACGTTAGAACA-1	0	13	6	4	1	0	3	2	23	5	3	0
CCTATCTATATCGGAA-1	1	11	1	2	5	0	0	4	16	3	1	0
CCTATGAAGTGGTGCC-1	2	17	1	2	2	1	8	4	29	2	8	3
CCTCACCAATCTTGAC-1	2	15	2	2	1	2	3	1	23	2	3	1
CCTCACCTTAGCATCG-1	2	19	1	5	4	4	8	3	32	9	3	0
CCTCTAATCTGCCAAG-1	3	19	0	1	8	1	6	1	24	5	4	0
CCTGAATATTTACATA-1	3	13	3	2	5	1	5	0	25	4	3	1
CCTGTCCCTCACGTTA-1	0	25	1	4	2	1	3	2	26	3	7	4
CCTTCTTGATCCAGTG-1	1	9	2	2	1	0	0	1	13	2	3	0
CCTTTCAATGAAGAAA-1	2	11	3	3	4	0	8	2	19	8	2	0
CGACTCAGGATGTTAT-1	3	9	1	0	1	2	8	2	24	4	3	0
CGAGTTTATCGGACTG-1	0	18	1	6	4	2	3	1	30	4	4	0
CGATGGACCCTACGCC-1	3	13	2	3	1	1	4	0	17	4	3	0
CGCAATTACTTTCGGT-1	1	5	0	0	0	1	2	0	8	3	1	0
CGCAATTCTACAATAA-1	0	3	0	3	2	0	0	1	8	3	2	2
CGCCATCCGATTATGA-1	2	11	0	3	6	0	4	2	17	5	2	1
CGCGGGAATTAGGCAG-1	0	22	3	1	5	0	3	2	23	8	8	0
CGCTCGACATAATGAT-1	0	20	0	3	3	3	2	1	27	6	3	0
CGCTGTGACGCCGCAC-1	0	12	2	3	2	3	2	2	19	5	3	1
CGCTTCCACTGAAATC-1	0	14	1	3	0	2	4	1	25	9	4	1
CGCTTTCTTGCATTCG-1	1	8	5	6	2	2	0	2	17	1	0	2
CGGCCCAACCTGTAGT-1	1	33	3	5	4	3	9	4	47	8	7	0
CGGGTGTACCCATTTA-1	2	10	0	3	3	1	5	0	28	3	3	2
CGGTAGAGGTGCAGGT-1	0	11	0	1	0	0	3	0	11	1	1	0
CGGTTCAAGTAGGTGT-1	1	14	2	5	2	2	4	0	27	5	3	1
CGTGTGTTAAACCCTG-1	1	14	1	1	1	1	2	2	14	2	1	0
CGTTGTAAGATTGATT-1	3	25	2	4	1	1	5	3	32	1	3	0
CTAGTTGGGCCCGGTA-1	1	11	1	2	2	0	4	0	16	8	0	1
CTATAAGAGCCAATCG-1	1	13	3	4	1	3	6	3	24	5	6	1
CTCAGTCACGACAAAT-1	1	33	2	1	8	2	9	2	26	6	3	2
CTCCGGCCTAATATGC-1	1	15	1	3	6	1	3	4	24	3	3	0
CTCGATATTTGCGAGC-1	0	6	0	4	4	0	2	3	18	4	2	1
CTCGGTCCGTAGCCTG-1	1	15	4	3	1	1	3	1	18	3	4	0
CTGAAAGAGATCCGAC-1	1	11	2	0	0	0	3	2	19	5	3	1
CTGACTGCGCAGCTCG-1	4	17	0	1	1	2	2	0	27	8	4	3
CTGCCAAGGTTGGAAG-1	1	12	0	4	3	3	3	1	26	3	5	0
CTGTCAAATGGCTCGG-1	1	8	1	2	2	2	5	4	19	8	3	2
CTGTTCATCTCACGGG-1	1	10	0	0	1	0	1	0	16	2	1	2
CTTAGCCTTCCACATG-1	0	7	1	2	1	1	5	0	19	8	2	1
CTTAGTAGGCCTACAG-1	0	18	3	2	2	0	2	1	18	5	5	3
CTTCATAGCTCAAGAA-1	0	14	1	1	3	0	5	1	23	4	1	2
CTTGTACTTGTTGACT-1	1	11	3	5	0	1	1	0	21	2	4	1
CTTGTGCTCACCGATT-1	0	12	0	2	3	1	2	1	17	4	1	0
CTTTAACTTTCAAAGG-1	3	18	0	2	3	3	2	2	38	1	2	2
GAAACCATGGTGCGCT-1	0	22	4	2	3	2	9	3	26	12	4	1
GAAACTCGTGCGATGC-1	2	9	3	0	3	3	2	1	12	2	3	0
GAAATCGCGCGCAACT-1	1	16	5	3	1	1	2	1	17	5	2	1
GAACGACCGAATGATA-1	0	26	4	2	3	0	6	7	32	3	3	4
GAACGTCTCATGGTCG-1	3	15	5	3	2	3	5	3	21	2	4	0
GAATGTTGGGTAATCT-1	0	17	1	3	3	2	4	0	27	7	8	0
GACGGTCAATAGAAGC-1	1	22	3	5	5	1	10	3	26	8	9	2
GACTCCCAGAATAAGG-1	1	19	3	5	3	4	5	4	25	8	6	2
GAGCTAAGGGCATATC-1	4	15	4	3	1	0	5	3	25	5	2	1
GAGGGCGCAGCTCTGC-1	0	22	2	5	3	1	5	2	26	7	6	2
GATCCTAAATCGGGAC-1	5	20	4	4	6	2	6	3	26	7	9	3
GATGCTACAAGCGCCT-1	1	9	1	3	0	0	3	1	22	0	6	0
GATTCCCTTGTCGCAG-1	0	5	0	4	2	1	2	1	20	5	3	1
GCAACGGCTAGTTATG-1	0	18	2	4	2	1	7	1	36	5	3	2
GCAAGTGCACAGAGAA-1	0	10	1	1	0	2	3	1	23	4	6	0
GCAGCCTATATCACAT-1	3	21	3	3	2	0	4	1	38	8	4	1
GCATTCAAGGCAACGC-1	0	26	1	4	7	4	7	1	37	5	6	0
GCCAACCATTTCCGGA-1	0	32	2	3	3	3	2	4	42	12	4	2
GCCAATAGGGCATCTC-1	1	19	3	1	2	5	5	9	29	6	2	1
GCCAGGAGTAACCGAT-1	1	14	1	1	5	1	5	3	36	7	3	0
GCCATATTGCACACAG-1	0	16	0	2	1	1	5	2	25	6	4	1
GCCCGTAATACCTTCT-1	2	15	1	1	3	3	9	1	29	7	4	0
GCCTAGCGATCTGACC-1	1	10	1	4	2	0	2	1	27	0	10	0
GCCTATTCCGATATAG-1	0	5	0	1	3	1	3	1	11	2	0	0
GCGACATGTAAACATC-1	1	20	2	7	1	1	4	1	43	4	5	5
GCGAGAGTTGCGTCCA-1	1	17	0	2	2	1	3	1	30	5	6	3
GCGAGCGCATGCTCCC-1	2	16	3	3	4	2	8	2	29	6	5	1
GCGGGAACCAGGCCCT-1	0	15	1	5	1	2	6	3	33	3	5	0
GCGTGGTACTGGGTTA-1	2	20	1	1	4	2	3	0	36	4	3	2
GCTAGTTTCATTGAGG-1	2	12	3	1	1	1	1	1	18	3	2	1
GCTCCCAGTCGGTCCA-1	0	25	3	5	5	2	8	1	38	3	5	0
GCTCCGCTCGCTTCAG-1	0	24	2	3	5	2	5	3	22	3	9	0
GCTCGGAATTTAAAGC-1	2	15	3	1	3	1	4	0	22	5	4	0
GCTCTAAACCCTGACG-1	2	16	4	5	7	5	5	3	41	11	5	1
GCTGTTGCTACCGAAC-1	2	13	3	5	3	1	7	2	33	4	4	2
GCTTCCGTCCCTAGAC-1	1	12	0	4	2	1	4	1	20	3	0	3
GCTTGATGATAATCAG-1	0	12	1	3	2	1	4	0	14	4	4	2
GGAGAAGTCATTGGCA-1	4	11	1	1	2	1	4	1	23	2	5	0
GGAGTGCCGCCCTGGA-1	1	19	5	5	1	1	1	2	18	4	1	0
GGATGTCCTTACCGCA-1	1	14	2	2	0	0	2	2	31	3	2	5
GGATTTCACTTCTATA-1	2	13	4	4	5	0	4	0	14	4	0	2
GGCTCGTGCCACCAGC-1	1	16	0	2	6	0	5	1	28	4	4	2
GGCTCTGCTCCAACGC-1	1	11	3	2	1	3	6	1	28	4	3	1
GGGCGTACATTTATAT-1	2	13	0	1	4	0	10	0	22	2	3	0
GGGCTCATCGAACCCA-1	3	14	2	4	5	2	3	1	20	6	4	0
GGGTCGTGGCAAGTGT-1	4	17	4	5	3	3	2	0	22	5	5	2
GGGTGCATATGAAAGC-1	1	26	7	3	4	1	7	4	46	7	9	1
GGGTTTAGGATAGGAT-1	3	27	2	3	3	1	1	2	35	4	4	3
GGTATAGTGACACATA-1	2	30	6	1	4	5	6	4	24	5	5	1
GGTCGGATAAACGGCG-1	3	32	1	2	1	1	6	2	32	10	7	1
GGTCGGCCAGGAGCTT-1	4	11	5	7	2	1	3	1	40	3	4	1
GGTGAGATGCAGATAA-1	0	9	0	3	0	1	1	0	13	2	0	0
GGTTTCAATCGGTCAG-1	2	9	4	3	4	0	6	1	33	2	3	2
GTACGAGATTGCGACA-1	0	22	4	3	3	2	6	4	23	4	3	1
GTACTCCTGGGTATGC-1	0	20	3	4	6	4	5	2	25	2	5	1
GTAGCTTCCTCTTGTT-1	0	9	0	0	3	2	1	0	14	1	1	3
GTCACTCTCCAAATCT-1	0	7	0	2	3	1	3	0	19	1	1	1
GTCCATTACTGCTACG-1	1	26	4	2	5	1	10	2	35	5	8	2
GTCTCGATCTGCTTTC-1	0	11	2	2	3	0	0	0	17	1	2	0
GTGAAACGGCGCCACC-1	0	17	5	4	7	0	11	0	25	9	5	0
GTGACGAGGGTGACCC-1	3	37	5	6	2	4	9	3	49	7	4	0
GTGGACGTGCTGAGAC-1	2	15	2	6	2	0	1	4	18	4	3	0
GTTAACTATGTTGTCA-1	1	17	1	2	3	1	5	3	20	3	5	1
GTTAGCCGTAAATCAA-1	1	26	1	3	4	2	6	1	32	4	4	2
GTTCATCGTTTGGCTG-1	0	15	5	3	3	1	8	3	23	1	5	0
GTTCGGATCGGGAACA-1	2	16	1	5	3	1	4	0	22	6	4	2
GTTGCACGGAGTTTCG-1	0	13	2	6	2	1	2	0	28	4	2	1
GTTGGATTGAGAACAC-1	0	14	0	5	3	1	3	0	23	1	4	2
GTTTCCTGGAGGGTGA-1	1	10	3	1	1	1	1	2	19	5	5	1
TAAATGAATCCGTTTC-1	0	6	0	2	1	0	0	1	16	3	0	0
TAACTATCGAAGGTCC-1	1	10	0	3	2	1	3	1	11	0	0	3
TAAGGCAACATAAGAT-1	2	15	3	2	3	1	1	0	27	4	3	0
TAATATTGAAATTCGC-1	0	24	1	1	3	1	5	6	31	3	4	1
TAATTAGGACATCCGT-1	4	21	4	3	2	4	3	1	17	7	4	1
TACGCTATAGAAACCT-1	0	20	5	5	4	3	6	3	23	7	7	2
TAGACGCCCGTACCGG-1	1	19	1	5	2	0	2	4	20	5	3	1
TAGGCATGTTACGCCA-1	1	6	5	3	4	0	4	2	13	8	4	0
TAGGGAGCTTGGGATG-1	2	16	1	2	3	0	1	1	18	6	3	1
TATAAATCCACAAGCT-1	0	21	0	4	3	4	6	2	27	5	4	0
TATCACCCAACCGACC-1	0	15	1	2	1	0	8	2	21	4	3	1
TATCCATATCATGCGA-1	1	17	3	1	0	0	3	2	23	5	6	0
TATCGATCTATGCATA-1	1	15	1	0	5	2	4	2	16	3	4	0
TATGCTCCCTACTTAC-1	1	10	1	3	4	0	4	0	12	3	2	0
TATGTCTCATTGTGCC-1	2	9	1	7	2	2	1	0	38	6	6	2
TATTACCATCCTGCTT-1	0	21	0	2	5	2	4	1	19	7	4	0
TATTTAGTCTAGATCG-1	0	9	1	2	0	0	4	1	27	4	1	0
TATTTGTTACCCTTTA-1	0	8	2	1	2	0	4	1	19	3	3	0
TCAAACAACCGCGTCG-1	2	19	1	3	2	1	2	4	42	7	7	1
TCAACCATGTTCGGGC-1	0	14	2	3	3	2	2	1	28	2	5	0
TCAAGAAATACTAGCT-1	3	16	5	3	8	1	17	3	32	6	10	0
TCAGGGTGTAACGTAA-1	4	15	6	11	2	3	12	2	46	5	9	2
TCCCGCGTACTCCTGG-1	2	7	3	4	4	3	2	0	20	8	5	2
TCCCGTCAGTCCCGCA-1	0	8	0	2	1	1	6	3	21	5	5	1
TCCCGTCGCGTCATAG-1	2	9	2	2	1	1	4	1	20	2	4	0
TCCGAATGGTCCTGAG-1	1	34	2	3	3	2	7	2	39	9	7	1
TCCGATAATTGCCATA-1	0	15	4	2	1	1	6	1	14	6	3	0
TCCGATGACTGAGCTC-1	0	7	4	1	8	1	11	2	27	3	6	0
TCCGATGGTGCGACAT-1	0	14	3	3	1	0	4	0	17	6	3	1
TCCGGCCTAGCGTACA-1	1	19	2	2	6	2	4	2	27	8	2	4
TCGCCGGTCGATCCGT-1	1	16	2	0	6	0	2	2	25	2	4	0
TCGCTGGGCGGATTGT-1	0	14	0	4	2	2	4	2	22	4	3	0
TCGCTGTGCGTAAATC-1	1	22	1	3	2	1	1	2	22	9	4	0
TCTACCGTCCACAAGC-1	1	12	2	8	1	0	3	1	25	5	1	2
TCTATCATGCAGTTAC-1	0	8	3	2	0	1	3	4	18	3	5	0
TCTCCAACGTAGGTTA-1	0	12	0	2	3	1	6	4	21	0	2	0
TCTGAATTCCGTACAA-1	3	18	6	8	3	2	3	0	32	8	5	5
TCTTACCGGAACTCGT-1	1	8	0	3	0	1	7	3	19	8	3	0
TCTTAGAGCTCCAATT-1	2	26	0	6	0	2	3	2	31	2	3	2
TCTTGGTAACACCAAA-1	2	15	1	4	1	2	1	1	37	5	5	1
TGACGATGCACTAGAA-1	2	14	2	1	3	0	9	2	34	6	4	3
TGAGAATGCTTTACCG-1	1	14	0	0	0	2	2	0	25	4	3	0
TGAGTGGTCCGTGACG-1	0	6	1	1	3	0	1	0	9	2	4	0
TGATCCCAGCATTAGT-1	2	27	0	5	0	1	11	2	37	11	8	2
TGATTTCCTCCTGACG-1	0	6	0	0	0	0	5	1	7	2	0	1
TGCATGTGGTAATCTA-1	1	18	4	4	2	0	10	2	29	6	7	2
TGCCACCTGGCGAAAC-1	2	22	7	7	3	0	8	2	33	9	7	0
TGCCATTACTAAAGAA-1	2	9	3	3	0	2	2	1	17	3	3	1
TGCCTGATCAAACGAT-1	1	12	3	2	4	1	4	2	32	5	2	2
TGCGGAGTAAAGGTGC-1	3	11	2	2	2	1	2	1	28	5	3	1
TGGAAGGATAAAGATG-1	3	7	1	0	1	2	5	2	17	3	2	0
TGGCAACTCGCGCGCC-1	0	8	1	1	0	3	1	1	21	12	6	1
TGGCCAAACTGAAGTA-1	1	24	5	4	6	5	7	4	35	4	10	3
TGGCTTTGGGTAGACA-1	2	10	0	3	4	0	2	2	20	2	3	0
TGGGAAATGCCTTTCC-1	1	8	1	3	2	0	1	2	8	1	2	0
TGTATAACAGATCCTG-1	1	9	1	2	1	3	2	0	18	9	4	2
TGTGGCAAAGCGTATG-1	1	17	3	3	1	3	2	1	22	4	3	1
TGTGTCGCGAGTTGCA-1	1	6	3	3	2	0	1	1	16	2	0	0
TGTTGTCAAGAAGTCT-1	4	8	3	3	4	1	4	2	18	3	2	1
TGTTTCGGTACTTCTC-1	0	9	1	2	1	0	4	2	15	2	0	0
TTAACCAACCCTCCCT-1	2	21	3	4	1	3	3	4	33	7	0	3
TTACAACTACGCATCC-1	1	16	2	2	2	2	3	3	18	4	2	1
TTACGGATGGTTCGAG-1	2	7	1	5	4	1	6	1	34	5	5	2
TTAGCTGATTTGCCGT-1	1	9	0	6	0	0	4	1	22	4	3	1
TTATATTTGGCAATCC-1	3	8	2	4	1	0	4	3	16	2	2	1
TTCAACGACCCGACCG-1	1	12	2	4	3	1	8	2	29	6	7	1
TTCATGGCGCAACAGG-1	0	28	1	1	2	1	2	2	21	6	5	0
TTCCAATCAGAGCTAG-1	0	22	3	1	3	0	1	3	22	9	1	1
TTCCAGACGAGATTTA-1	1	18	2	4	3	2	0	0	34	3	5	3
TTCGACGGGAAGGGCG-1	0	11	1	2	1	4	3	2	25	4	2	2
TTCGCACTCGCGTGCT-1	2	9	2	0	1	1	4	0	13	2	0	1
TTCTAACCGAAGCTTA-1	3	14	2	3	3	2	2	0	29	5	1	2
TTCTACTTGCGAGGGC-1	1	14	2	1	1	0	3	1	11	3	0	0
TTCTTGCTAGCATCTC-1	2	24	1	0	1	2	2	0	28	5	6	0
TTCTTGTAACCTAATG-1	0	7	0	2	2	2	3	1	19	0	1	0
TTGACCATGTTCTCCG-1	1	13	3	0	1	1	4	2	17	2	4	3
TTGCACGGAGCAGCAC-1	1	23	2	0	3	0	2	1	33	1	5	1
TTGCTCCCATACCGGA-1	2	15	3	1	5	1	7	1	18	7	7	3
TTGCTGAAGGAACCAC-1	1	22	4	6	1	2	4	3	29	4	6	2
TTGGATTGGGTACCAC-1	0	7	2	0	2	0	1	1	15	4	4	1
TTGGCTCGCATGAGAC-1	0	9	2	2	3	2	5	1	10	5	2	0
TTGTGGCCCTGACAGT-1	1	13	4	2	2	0	1	0	18	2	0	1
TTGTTAGCAAATTCGA-1	0	10	2	2	3	0	2	1	14	5	5	1
TTGTTCAGTGTGCTAC-1	0	10	0	4	7	1	3	0	18	2	5	1
