# Supplementary material for: Spatial transcriptomics reveals unique gene expression changes in different brain regions after sleep deprivation
Source: Nat Commun. 2023 Nov 4;14:7095. doi: 10.1038/s41467-023-42751-z (PMC10625558; doi:10.1038/s41467-023-42751-z)
Supplement: Supplementary file 15 — Source Data [file 41467_2023_42751_MOESM15_ESM.zip › Source Data/Source File Counts of 12 non sleep DEGs/S4_NSD.txt]

Cell name	Aida	Ap1s1	Dag1	Eef1d	Eif2s3x	Ep300	Llph	Magi1	Mlf2	Mrpl48	Ppp2r5b	Prdx4
AAACAATCTACTAGCA-1	1	14	4	2	4	1	3	1	25	2	1	0
AAACAGAGCGACTCCT-1	4	11	0	3	1	0	5	0	17	6	1	1
AAACGAAGAACATACC-1	1	18	5	1	7	1	4	0	13	7	7	2
AAACTCGTGATATAAG-1	2	9	3	2	0	2	1	1	7	3	3	0
AAATGATTCGATCAGC-1	2	7	0	3	4	0	3	0	7	3	2	0
AAATGTGGGTGCTCCT-1	1	12	3	8	4	0	8	0	30	5	3	2
AAATTTACCGAAATCC-1	0	25	2	2	3	1	6	1	19	8	5	1
AACCAGTATCACTCTT-1	1	14	1	0	2	2	6	1	14	4	2	1
AACGTGATGAAGGACA-1	0	5	0	4	4	0	6	1	16	5	3	0
AACTAGCGTATCGCAC-1	3	11	2	1	4	2	5	1	27	5	7	1
AACTGGTGTGGGCCTT-1	1	3	1	1	0	1	5	0	13	2	3	0
AAGCGGCGTCATGGGT-1	3	15	1	6	2	1	3	3	18	10	3	1
AAGGAGAACTTATAAG-1	1	13	2	7	2	2	3	4	28	7	3	2
AAGTTCAGTCTGCGTA-1	2	13	0	1	5	0	3	0	19	3	2	1
AATAAGTCCTCGAGAC-1	1	8	1	1	1	1	4	3	10	4	1	0
AATATCAAGGTCGGAT-1	0	10	2	3	3	1	1	2	10	3	1	1
AATATCGAGGGTTCTC-1	1	4	1	2	3	0	0	0	14	7	7	0
AATTTGGGACATAGTA-1	0	7	0	3	1	0	5	1	12	4	1	0
AATTTGGTTCCAAAGA-1	2	5	0	5	2	0	1	3	8	1	0	2
ACATCTCAACGCGTAA-1	0	20	6	1	4	2	5	4	24	8	4	0
ACCAAACACCCAGCGA-1	0	6	0	2	3	0	2	0	10	4	2	1
ACCAAACTAGAAATCC-1	2	9	2	3	3	1	4	3	23	9	7	4
ACCAGCCCGGTCTTTG-1	2	4	1	2	3	2	0	2	24	4	5	0
ACCAGGAGTGTGATCT-1	1	9	1	3	2	3	2	3	12	7	2	1
ACCAGTGCCCGGTCAA-1	1	11	1	5	5	1	6	1	25	5	1	2
ACCCTTTAGTTCTCCA-1	1	6	0	3	1	0	1	1	12	1	2	0
ACCGTTCCCGCTCTGA-1	1	3	1	2	2	1	3	0	12	6	5	0
ACGAGATATTTGCTTA-1	2	7	1	3	1	2	1	1	14	3	2	0
ACGCCCAGCTGTCGAT-1	0	7	1	3	1	0	2	0	27	3	0	0
ACGCTTAGTGTCTCTC-1	0	3	2	5	0	0	2	1	8	5	1	0
ACTAATACGTCAGGCG-1	1	15	4	2	4	0	6	2	23	7	5	2
ACTATATGCTGTGTTC-1	0	7	0	3	3	1	5	3	22	4	6	0
ACTGATTTAGTGATTC-1	1	7	2	2	1	1	4	0	8	2	1	0
ACTGTTTAGTGTAGGC-1	0	7	2	2	3	2	3	2	13	9	4	2
ACTTGCCATATTGTAC-1	1	12	1	3	5	3	3	1	16	2	2	2
ACTTTACCCTCATGAA-1	3	7	0	2	0	1	4	1	15	1	0	2
AGAATGCGGGTTCGGA-1	0	15	1	3	0	1	0	1	20	4	1	0
AGACGGGCCGATTTAA-1	3	9	2	3	6	0	4	0	25	5	4	1
AGAGGTATCTCGGTCC-1	3	14	3	4	2	1	8	0	20	4	6	3
AGATCGTGCATAAGAT-1	1	12	2	2	4	2	3	2	27	6	2	0
AGATGAGGGTTGCGAT-1	1	2	3	3	0	3	7	0	19	2	4	0
AGATGATGGAGTCTGG-1	1	8	0	0	2	1	0	0	13	3	2	0
AGCCCTTCTAATCCGA-1	0	14	1	5	6	0	5	0	22	5	2	1
AGCGCTTATGGGCAAG-1	3	11	0	5	6	0	4	1	19	4	3	0
AGCGGTTGCCGCTCTG-1	0	7	0	2	0	0	2	1	8	3	0	0
AGCTCTTCCCAGTGCA-1	0	8	0	1	2	0	0	0	9	1	3	2
AGGGACAGCACGGCGG-1	4	11	1	2	2	1	7	4	19	2	2	2
AGGGTCAGTAACCCTA-1	0	7	3	1	2	1	3	1	28	4	3	0
AGTAACGTTCATCCTG-1	1	11	0	2	6	1	3	2	9	2	1	0
AGTACGTGGCCTGTCT-1	0	11	0	0	0	2	4	1	13	4	2	0
AGTAGGAAGGAAGTTG-1	1	14	3	3	2	0	2	1	19	4	1	0
AGTGAGCCTCGCCGCC-1	1	12	0	3	1	0	2	1	20	3	0	1
ATAAACCATTGGACGG-1	0	9	1	3	2	0	5	1	23	4	4	1
ATAAAGGTCAAGTACG-1	2	12	0	0	2	1	1	5	14	6	3	1
ATACCAGCAAATTGCT-1	2	8	0	3	2	4	6	0	12	7	7	0
ATACCGTCATCCATAA-1	1	7	2	2	2	2	2	0	10	3	3	0
ATATCGTGCCAGACCC-1	1	10	1	3	1	0	5	0	21	4	1	0
ATATCTCCCTCGTTAA-1	0	9	0	6	3	0	1	2	15	2	2	0
ATCAGGTCGCCATTGC-1	0	6	1	4	0	0	6	1	19	9	5	2
ATCCACGCTAAATGTT-1	0	12	0	5	7	1	4	3	23	6	4	1
ATCGCTGCGTGCAGCA-1	0	11	2	4	3	0	2	1	6	1	2	0
ATGCATTCCGTGATGG-1	1	12	3	2	3	1	6	0	12	4	4	1
ATGCGACAATTGGTCC-1	0	20	2	1	3	1	5	0	18	7	6	1
ATGGCTGGAAATGGCC-1	1	15	4	3	2	1	3	2	35	11	2	3
ATGGGAACGGAAGCGG-1	0	11	1	1	3	1	5	2	15	5	1	0
ATGTGTAGTTTAGTCA-1	0	7	1	0	1	0	3	1	23	2	3	1
ATTACAACTACCGGCC-1	0	13	3	0	1	3	7	0	18	3	7	1
ATTCTGAGTATGAACT-1	1	12	2	4	2	2	2	1	18	6	1	0
ATTGACCGGCGATGAC-1	0	8	1	1	3	1	5	0	7	1	4	0
ATTGTGACTTCGCTGC-1	0	9	1	5	2	1	2	0	12	6	3	1
ATTTCATTATTTCGCG-1	1	6	0	1	0	0	1	1	17	0	3	2
CAAACGTGGTCTTGCG-1	2	15	2	1	1	0	5	2	15	2	4	0
CAACTCCAACGTTTAG-1	1	13	1	6	4	1	6	4	17	3	2	0
CAATCCCTATACCAGC-1	1	5	2	1	3	1	2	2	6	4	3	1
CAATGGAATCTACATA-1	0	8	4	4	2	0	5	4	12	4	6	0
CACAAGAAAGATATTA-1	1	10	1	3	2	2	6	3	21	8	9	0
CACACGTTTCAATGGG-1	2	15	3	1	2	0	5	0	23	3	2	1
CACCGATACACCGAGC-1	3	5	0	2	0	1	5	2	18	2	3	1
CACCGCGTCCACTCTA-1	0	9	0	4	0	1	6	0	9	1	7	0
CACCGGAGATATCTCC-1	0	16	2	2	0	1	11	3	24	2	5	0
CACGACTAAAGTTCTG-1	1	10	0	4	2	0	3	0	24	0	5	4
CACGATTGGTCGTTAA-1	2	15	1	4	1	2	5	2	19	5	2	3
CACGTCTATGATGTGG-1	0	23	2	4	3	2	5	3	18	7	1	0
CACTACTCAGTTCTGT-1	1	12	4	4	1	1	4	2	20	7	4	0
CAGATCATTTAAAGTC-1	2	8	0	1	0	1	4	1	15	2	1	2
CAGCCCTCACAGGCAG-1	0	8	3	3	3	1	5	3	11	2	6	0
CAGCCGGGCCCTCTAT-1	2	10	1	3	5	1	6	1	20	6	6	1
CAGGATCCGCCCGACC-1	3	17	0	4	4	2	1	1	25	5	4	1
CAGTCGAGGATGCAAT-1	1	4	0	1	1	0	6	0	7	1	2	1
CATATTATTTGCCCTA-1	0	10	2	4	0	1	1	1	6	1	0	0
CATCATCTACCCGGAC-1	0	9	1	2	4	0	0	1	10	0	0	1
CATGAACCTCTTATCA-1	1	10	0	5	3	0	2	0	25	6	1	0
CATGCATGGAGACCCT-1	0	10	0	3	4	1	3	0	13	4	4	2
CATTCACTGACAGCTA-1	1	13	4	5	6	1	5	2	16	3	3	1
CATTGCGGGTCAATTC-1	1	2	2	1	4	0	3	0	9	0	2	0
CATTTATCGTTCAAGA-1	1	11	1	5	1	0	7	3	28	2	3	0
CCAACGCTTGCCAGGG-1	2	17	2	3	1	1	7	1	17	4	3	1
CCAATTACGGGTCGAG-1	1	12	2	0	3	1	6	3	23	1	3	2
CCATAAACAACCCGAC-1	2	8	1	5	0	1	4	1	23	3	2	3
CCCAAGACAGAGTATG-1	1	14	2	1	5	0	2	3	14	6	2	3
CCCGCTTGCCCTCGTC-1	2	11	0	3	2	0	5	0	11	4	2	1
CCCTCGGGAGCCTTGT-1	0	12	4	4	4	2	6	0	26	2	4	0
CCCTGGTATGGGCGGC-1	2	11	1	2	6	0	4	0	21	4	4	2
CCCTTCTCGTACGCGA-1	1	6	0	4	1	1	1	0	20	5	3	2
CCGACTCGCATAGTCT-1	0	12	2	5	1	2	6	1	16	2	4	1
CCGAGGGATGTTAGGC-1	0	10	0	1	2	1	2	2	14	1	4	1
CCGCCACCACAATCCA-1	1	11	1	5	3	1	5	3	19	5	4	2
CCGCCTGCGAATTGGT-1	1	9	1	4	0	2	4	0	17	5	1	1
CCGCTGGTGCCATTCA-1	0	20	2	2	2	1	7	1	15	2	3	0
CCGCTTCGCGGTTAAC-1	4	14	3	4	1	1	7	2	14	1	3	2
CCTACAAGTCCGGAAT-1	1	10	0	3	0	1	2	1	16	1	1	0
CCTAGTTAGTCGCATG-1	2	9	1	2	2	0	1	0	9	4	2	1
CCTCACCTGAGGGAGC-1	2	10	2	0	0	0	2	0	9	1	2	1
CCTCGACCCACTGCCT-1	1	17	3	1	1	1	5	2	15	2	5	1
CCTCGCGCGATATAGG-1	0	7	0	5	2	0	0	1	18	2	1	0
CGAAGACTGCCCGGGA-1	1	18	3	2	3	2	1	3	26	5	2	2
CGAAGCTATAAATTCA-1	2	17	2	2	4	0	9	1	31	4	8	1
CGATGGACCCTACGCC-1	2	8	1	5	1	0	1	0	15	2	1	0
CGCAGATCTTCACCCG-1	0	4	1	1	0	0	4	0	5	0	0	0
CGCGGTCACAAACCAA-1	0	8	0	5	5	0	6	0	18	9	6	0
CGCTACCGCCCTATGA-1	2	16	2	2	0	1	6	2	18	13	6	0
CGGAAATTTCACATCC-1	2	16	6	1	1	3	4	0	21	4	2	0
CGGAGCTTATAACACC-1	2	6	3	3	1	0	2	2	11	7	6	0
CGGCTGCAAGATTAAG-1	3	15	3	2	2	0	4	2	20	1	5	0
CGGTGGGCTCCAGCCT-1	1	12	1	1	1	0	0	1	10	6	4	0
CGGTTCAAGTAGGTGT-1	1	11	0	2	4	0	5	1	17	4	2	4
CGGTTGGGTTCAAGTT-1	2	10	2	2	0	0	2	1	26	4	4	1
CGGTTTATGAAGGAAC-1	1	14	0	2	3	0	5	1	21	5	2	1
CGTCAGTTTATCGTCT-1	1	18	3	3	1	3	3	2	8	1	6	1
CGTTGAGTAATTGCGT-1	1	8	3	2	6	1	3	1	17	3	2	1
CTACGAACTAGGTCGA-1	2	11	1	1	2	2	5	1	16	6	3	1
CTAGCCGATGTTATGA-1	0	14	1	2	5	2	1	0	16	3	2	2
CTATAAGAGCCAATCG-1	0	7	0	3	2	0	2	1	7	1	2	0
CTCGATATTTGCGAGC-1	1	12	2	1	1	1	3	1	9	4	3	0
CTCTCGATGTGCGCCT-1	1	8	1	2	3	2	2	0	21	4	2	0
CTCTGTGCCTGCTATG-1	0	9	0	2	4	0	3	0	21	8	5	3
CTGCCTAGCCACCAAG-1	1	8	1	4	3	1	4	0	17	6	2	1
CTGTCACGCCAGGCGC-1	1	9	5	3	2	1	4	1	17	4	5	1
CTTGACCCGAAAGATA-1	2	14	2	4	0	4	3	2	15	4	5	1
CTTGTGCTCACCGATT-1	3	3	1	0	1	0	0	0	12	1	2	0
GAAACTCTAATGAAGG-1	2	10	1	8	2	3	7	3	23	4	2	1
GAAATACCTGCTGGCT-1	2	9	3	1	1	0	2	4	22	5	5	0
GAACCATCTGGGAGAC-1	2	14	4	3	1	1	4	1	18	5	3	0
GAAGACTTCAATGCCG-1	2	21	2	5	3	0	4	3	15	4	3	0
GACCAGGTCATTCATA-1	2	18	1	5	4	2	2	3	15	3	2	0
GACCCGTCGCCGGCTA-1	2	11	0	5	2	2	4	0	14	1	5	2
GACGGACCGCGTTCCT-1	0	11	2	2	1	3	2	0	27	2	5	3
GACGTTCGTAAATACA-1	1	3	1	0	1	1	1	2	4	1	1	0
GACTAACACAGCACCT-1	0	15	2	1	7	0	3	1	27	8	7	2
GACTGATTGGTCACAA-1	1	18	6	6	1	2	8	0	29	5	4	1
GACTGGGCGCCGCAAC-1	2	19	1	3	4	1	2	2	19	5	1	2
GAGCCGAGCGTTTATT-1	0	12	2	4	0	0	2	0	12	5	4	0
GAGCTGTCGTCTCGGA-1	1	5	0	4	2	0	3	0	14	4	9	1
GAGGAGTAATTCCTAC-1	1	10	3	2	5	2	7	2	18	3	6	0
GATATGCGGTAGCCAA-1	2	5	1	2	4	1	6	2	21	2	4	2
GATGACGATGATCGCG-1	1	9	0	2	1	0	3	0	10	6	1	0
GATGTGTTGTCACAAG-1	1	13	1	2	2	1	4	0	20	10	3	1
GCAACCACCAGACCGG-1	4	9	2	3	5	0	8	0	26	5	4	0
GCAAGATGTGTTCGCG-1	1	19	2	5	1	1	1	1	28	6	7	0
GCACAAGTGTCGGAAG-1	0	13	0	6	2	0	2	2	10	0	1	2
GCCGGAAACACATCTT-1	4	16	2	6	9	4	2	0	28	2	5	0
GCCTATGCTGGGCCTT-1	0	8	1	0	1	1	1	0	15	3	3	0
GCCTATTTGCTACACA-1	1	7	1	2	4	1	0	1	11	2	3	1
GCGCTGATCCAGACTC-1	2	9	1	3	1	3	3	1	14	0	5	1
GCGTCCAGCTCGTGGC-1	1	7	2	1	5	2	3	0	16	3	4	2
GCGTGTATGTCGTATT-1	1	8	3	3	2	1	4	1	15	2	3	2
GCTAGCAGGGAGTGGG-1	1	11	1	3	1	0	7	1	16	3	3	1
GCTCATTACTGCATGT-1	0	2	2	2	1	0	3	1	8	4	3	0
GCTTGCAGCACAATTG-1	0	3	0	0	0	0	0	2	4	3	0	2
GGAAACCTTGTTGAAT-1	0	4	3	4	3	3	6	2	27	9	7	2
GGAAAGTGCCCATGCC-1	2	12	2	5	11	1	2	1	33	6	0	1
GGAATAACCTCAAGAA-1	0	21	0	5	6	1	5	3	18	5	5	1
GGAGGATTGAAAGGAG-1	1	14	7	1	4	3	3	1	14	8	6	2
GGATCATCCCGTACGC-1	2	12	0	1	1	0	2	0	21	2	4	0
GGATTAAGCTAAGGTC-1	1	9	0	3	2	2	4	1	18	2	3	0
GGCAGCGGTAATCCTA-1	1	13	0	1	4	3	6	0	17	4	4	0
GGCATATCGGTTCTGC-1	2	4	0	0	4	0	7	0	10	5	0	2
GGCATCAACGAGCACG-1	0	11	5	5	6	1	6	1	20	5	4	0
GGCGTACCCTATATAA-1	4	11	1	3	2	2	9	2	32	6	4	1
GGCTGAGCATCGTAAG-1	0	20	2	1	3	1	3	4	31	3	3	0
GGTCGGATAAACGGCG-1	1	10	1	3	1	0	6	0	20	3	2	0
GGTGCAGAGCCTATCG-1	1	13	0	0	2	1	1	2	9	6	2	0
GGTTGTATCGTGAAAT-1	2	13	2	1	4	3	4	1	19	6	3	1
GGTTTAATTGAGCAGG-1	0	2	1	0	0	1	2	0	2	0	2	1
GTACGTCACGTATTAA-1	0	13	3	0	2	1	2	2	19	2	1	0
GTCACAAAGTTTCCAA-1	0	6	2	2	2	0	2	1	15	2	1	2
GTGAACTCCCATTCGA-1	1	13	0	2	3	2	3	3	15	2	3	1
GTGAAGCCGTATAGTC-1	0	7	1	1	0	0	5	1	12	3	3	0
GTGCGCTTACAAATGA-1	3	22	1	5	3	2	6	1	39	6	6	2
GTGGTCAGCGAAGTAT-1	0	13	2	2	5	3	8	1	14	3	3	1
GTGGTTACTTCTTTCG-1	1	7	1	3	3	1	4	0	13	2	1	1
GTTAGAGTGTGCCGCT-1	1	16	0	3	3	0	1	0	10	7	3	2
GTTATATCAGGAGCCA-1	0	3	1	1	0	0	1	0	11	2	2	0
GTTCAATCTATGTCAA-1	0	19	0	4	4	3	2	1	15	2	2	1
GTTGGACCGCATCAGG-1	0	7	0	2	1	0	2	0	2	1	0	0
TAAATGCCGTCTCATG-1	0	17	2	1	1	0	4	2	19	6	3	2
TAAGCCCTTACGACCA-1	0	13	4	4	0	1	8	1	11	3	3	0
TAATTGGAATCGGGAA-1	0	9	2	4	5	1	6	1	16	3	3	1
TACAAGCTGTTCACTG-1	3	17	3	4	1	2	4	3	25	3	4	0
TAGAAACCACTAAGTA-1	1	16	2	3	1	3	6	6	23	4	7	0
TAGGAACAGCCTCCAG-1	1	18	3	7	4	1	7	2	19	4	2	1
TATCACAGCACGGGCA-1	0	12	2	2	9	0	1	1	28	9	4	2
TATCACCATGTAAAGT-1	2	17	4	3	1	2	7	2	23	7	7	2
TATGATAAATCTAACG-1	1	13	4	2	3	2	10	5	20	10	5	1
TATGTCAAGACCGACT-1	0	10	0	1	1	2	5	2	30	2	1	3
TATTCCGGCAGTCCTA-1	0	7	1	2	4	0	5	0	13	3	3	0
TCACTACGACCAATGC-1	1	3	5	2	3	1	3	2	18	5	2	0
TCAGGGTGCACGAAAC-1	2	17	0	5	2	4	5	3	29	2	5	2
TCAGTTACGGAATGAT-1	0	11	2	2	4	1	6	0	15	4	4	2
TCATCCCAGAGGGTGG-1	0	6	0	4	2	0	1	0	6	3	2	2
TCCAGATGTACGCCAA-1	2	6	2	1	1	0	1	2	12	2	0	1
TCCATTGTGACCTCGT-1	1	4	0	1	2	0	1	3	13	10	1	2
TCCCAAACAGACAACG-1	1	11	0	5	1	2	3	2	18	3	2	3
TCCCTTAGATTACTCG-1	0	4	0	2	3	0	3	1	12	1	3	0
TCCGAAGTAGTCACCA-1	1	10	2	1	1	2	4	1	18	1	5	0
TCCGGAGGAAGGGCTG-1	1	10	4	2	3	1	3	2	13	7	0	0
TCCTGCCAACTGGAGA-1	0	11	1	0	2	0	6	1	17	2	2	2
TCCTGGCGCTGCCTGG-1	0	12	4	0	1	2	7	3	13	2	5	0
TCGATAGGCTAGTCGC-1	0	7	0	3	4	0	3	1	14	3	1	0
TCGCTAAACCGCTATC-1	1	16	1	2	2	0	3	0	22	6	7	2
TCGGAATGACCATCAA-1	4	9	2	2	3	0	7	3	20	6	5	1
TCGGCTAACTTCCCTT-1	1	13	1	2	3	1	4	1	24	2	2	0
TCGGGCACTTCTGGAT-1	1	16	2	3	3	2	2	1	15	2	2	2
TCGGTGACCGCTCCGG-1	1	7	3	1	1	0	3	0	25	3	3	1
TCGTATTTCGTCCGGA-1	2	12	0	2	4	0	0	0	16	8	3	0
TCGTTCGTTATTATGT-1	0	5	2	2	2	1	4	1	12	0	0	1
TCTGTGGCTACATTTC-1	2	7	1	3	3	0	3	1	14	7	3	1
TCTTACCGGAACTCGT-1	1	13	1	5	3	0	2	0	18	2	2	0
TCTTTCTCTTAAGGAG-1	1	6	1	1	3	1	3	1	10	4	4	2
TGAATATGCTATAAAC-1	2	11	2	3	1	0	7	3	10	2	1	0
TGACACTTCTCTTTGC-1	1	8	0	2	0	0	3	1	19	6	0	0
TGACCAGCTTCAAAGT-1	3	26	7	0	6	0	4	2	28	1	4	0
TGATCTACGCTGATCT-1	2	7	0	1	3	0	2	1	12	1	2	0
TGATTATGGCACGCAG-1	0	10	1	1	0	0	4	1	14	5	3	0
TGCACGAGTCGGCAGC-1	3	13	1	5	4	0	4	0	12	4	4	2
TGCGAGCCCTTCCGCG-1	0	13	1	3	0	0	0	0	21	2	3	2
TGCTATACAAACGGAC-1	0	15	2	6	3	0	3	1	16	7	1	1
TGGAGCTAAAGTTCCC-1	2	11	2	0	5	0	3	1	19	9	2	2
TGGCTTGTACAAGCTT-1	0	1	1	1	0	1	2	0	3	1	0	0
TGGGCACAAACAGAAC-1	3	16	0	7	5	2	4	2	25	4	7	2
TGGTTAAGGGCGCTGG-1	0	0	0	0	1	1	3	1	4	1	1	1
TGGTTTAAACGTGGGT-1	1	12	2	3	2	0	0	0	6	3	2	2
TGTATTTACCTAATGC-1	0	5	1	1	1	2	7	3	10	2	1	2
TGTCATTTGTTGGGAA-1	1	4	1	0	0	1	0	1	7	3	2	0
TGTGGAGGAAGCTTAA-1	1	11	2	2	4	1	4	2	19	3	4	2
TGTTTAATACTTCATC-1	0	7	2	2	2	0	3	4	14	5	3	0
TTAAACCGGTAGCGAC-1	3	8	1	1	1	1	0	1	15	4	3	1
TTAAGACGAACGAACC-1	0	14	1	5	0	3	3	0	20	1	5	0
TTAAGCCGACAACTTC-1	1	10	2	3	2	0	1	0	18	3	5	0
TTAATGCGAGGTAACT-1	0	16	2	6	1	0	5	2	18	10	2	0
TTACCCATTGCCGGGT-1	0	4	0	3	1	0	2	1	5	0	1	0
TTACTGTCTAGAGCTC-1	0	6	0	3	2	1	1	1	5	6	1	0
TTAGTTCAAGTGTTCG-1	0	3	0	2	2	1	1	0	6	2	0	1
TTATAGATGCACATTA-1	1	8	0	1	4	0	2	0	22	3	3	1
TTCAAGCCGAGCTGAG-1	2	4	0	1	2	0	0	0	13	3	2	1
TTCAATTAGCCATAAT-1	3	15	0	2	1	1	3	2	18	3	1	3
TTCCAATCAGAGCTAG-1	1	4	1	1	1	0	0	0	11	5	1	0
TTCCGGCTCGACTTCT-1	0	10	2	0	3	0	5	1	8	1	5	0
TTCTACCTTTATGTTG-1	0	9	1	1	3	1	5	2	12	4	2	0
TTGAGGCATTTAACTC-1	0	11	1	4	3	1	5	0	26	6	5	2
TTGATAGTCAATACAT-1	0	2	1	1	1	1	1	0	5	2	0	0
TTGCGTGAACGCTTAG-1	0	4	1	0	4	0	3	1	22	3	3	1
TTGCTGGCCGGGCTTC-1	1	5	0	0	2	3	4	0	21	7	3	2
TTGGAGTCTCCCTTCT-1	0	2	0	3	0	0	1	0	9	3	0	0
TTGGCCTAGAATTTCG-1	1	6	1	1	2	3	0	0	22	1	3	0
