# Supplementary material for: Spatial transcriptomics reveals unique gene expression changes in different brain regions after sleep deprivation
Source: Nat Commun. 2023 Nov 4;14:7095. doi: 10.1038/s41467-023-42751-z (PMC10625558; doi:10.1038/s41467-023-42751-z)
Supplement: Supplementary file 15 — Source Data [file 41467_2023_42751_MOESM15_ESM.zip › Source Data/Source File Counts of 12 non sleep DEGs/S5_SD.txt]

Cell name	Aida	Ap1s1	Dag1	Eef1d	Eif2s3x	Ep300	Llph	Magi1	Mlf2	Mrpl48	Ppp2r5b	Prdx4
AAACAGAGCGACTCCT-1	1	19	2	2	0	0	2	0	17	3	3	0
AAACTCGTGATATAAG-1	3	17	3	5	1	1	6	1	23	3	2	1
AAAGCTTGCCTACATA-1	0	25	2	2	5	1	8	1	35	8	6	2
AAATAACCATACGGGA-1	3	4	2	1	3	1	0	0	26	5	1	0
AAATGATTCGATCAGC-1	2	23	3	4	2	1	4	0	17	5	3	3
AAATTACACGACTCTG-1	0	7	1	1	1	0	3	0	12	6	4	0
AACACGACTGTACTGA-1	2	18	0	3	1	3	7	0	24	4	3	1
AACCCTGGTGGAACCA-1	1	5	0	2	2	0	4	2	18	4	2	0
AACTCCTAATCCCATG-1	0	8	1	4	2	1	4	0	14	7	2	1
AAGTTCAGTCTGCGTA-1	2	14	2	3	1	3	4	1	23	9	5	0
AATAGCTACCGCGTGC-1	0	16	0	4	1	1	2	0	24	9	2	2
AATATCAAGGTCGGAT-1	1	13	1	0	0	2	3	1	17	4	0	1
AATATCGAGGGTTCTC-1	0	9	2	1	1	1	1	2	13	6	1	2
AATCGGGACACTACGA-1	3	10	2	1	1	3	2	2	7	1	1	0
AATGATGCGACTCCTG-1	0	7	0	0	1	1	1	0	20	6	1	5
AATTTGGGACATAGTA-1	1	3	0	1	1	0	4	2	9	3	2	1
ACAGCGCACCCGCAGC-1	1	15	3	1	4	0	4	1	13	4	0	0
ACATCGTTAACCTAGT-1	1	19	1	2	2	1	4	5	23	4	5	3
ACCAACACCACACACT-1	2	18	0	2	4	2	10	0	26	4	4	0
ACCAAGAACGCGTGTC-1	0	6	2	2	3	2	8	1	21	1	1	0
ACCCTGGTAACGCCCT-1	0	16	2	3	2	0	1	3	22	2	3	0
ACCGAAAGGGCCCTGC-1	2	12	1	2	3	2	5	2	24	4	3	0
ACCTCCGTTATTCACC-1	3	12	0	0	2	0	6	1	21	4	4	0
ACGAGATATTTGCTTA-1	3	8	2	1	3	0	2	2	16	2	3	0
ACGAGTACGGATGCCC-1	3	7	2	4	1	1	5	0	13	2	1	3
ACGATGGATCCGATGC-1	3	18	4	5	2	0	2	2	25	3	1	1
ACGGAGCGCAAATTAC-1	2	14	2	5	4	0	3	1	25	4	5	1
ACGGGCGTATGCGACA-1	2	23	1	2	1	0	3	2	33	7	1	2
ACGTACAGATTTCTCT-1	0	4	2	1	0	2	2	0	14	2	1	0
ACGTGCGCCTCGTGCA-1	2	10	1	4	0	2	3	1	21	2	2	0
ACGTTCCGCGCTCCGT-1	0	9	2	4	2	0	3	1	11	5	2	2
ACTTTACCCTCATGAA-1	2	11	0	1	3	0	6	0	17	2	0	1
AGAGTATAGTGTTACG-1	0	16	2	2	1	2	4	0	23	5	3	1
AGATGAGGGTTGCGAT-1	1	12	2	2	2	2	3	0	15	3	2	0
AGCCCTTCTAATCCGA-1	1	13	0	3	0	1	2	0	21	6	5	0
AGCGACATCCCATTCA-1	0	4	0	1	2	0	5	0	13	1	3	1
AGCGCGGGTGCCAATG-1	2	6	0	3	2	0	11	0	15	4	1	2
AGGGACCGGCTGCGTT-1	0	16	1	5	5	1	4	0	19	6	2	3
AGGGCAGCGGCGTGGT-1	1	11	0	1	1	0	4	2	9	1	1	0
AGGTACGATATTGCCA-1	1	8	2	4	3	1	7	0	10	5	2	1
AGGTATAATTGATAGT-1	2	14	3	1	1	1	5	3	26	4	2	1
AGGTCGCGGAGTTACT-1	0	8	0	0	2	1	0	2	16	6	2	1
AGTACATCATTTATCA-1	1	8	1	2	2	1	1	4	22	3	6	1
AGTAGGAAGGAAGTTG-1	0	10	0	3	1	1	5	0	15	1	2	0
AGTGAGCCTCGCCGCC-1	1	7	1	0	2	0	2	1	18	4	4	2
AGTGTATTGCGCATTG-1	1	7	6	0	0	0	2	0	13	5	0	0
AGTTTATGTAAAGACA-1	0	23	3	0	3	0	5	4	24	5	3	1
ATAAGTAGGATTCAGA-1	2	7	0	4	2	2	3	2	15	2	3	1
ATACCAGGCTAATAGA-1	1	15	1	3	0	0	4	3	12	4	1	0
ATCAGTAGGCAGGGAT-1	0	8	1	3	3	2	5	0	17	2	3	2
ATCGCTGCGTGCAGCA-1	1	8	2	4	1	1	5	2	14	4	5	0
ATCTGCACCTCTGCGA-1	0	4	0	2	0	1	0	0	17	3	1	1
ATCTTGACTTGTCCAA-1	0	15	2	1	1	1	5	0	20	2	2	3
ATCTTTCGTATAACCA-1	3	19	2	1	1	1	7	3	34	8	3	2
ATGACGCCGGCTCTAA-1	2	5	2	4	1	1	6	0	21	2	3	0
ATGATCGGGAATAGAC-1	3	3	1	3	4	0	1	2	10	2	5	1
ATGCCAATCGCTCTGC-1	1	11	2	1	4	1	4	1	19	4	2	0
ATTACAACTACCGGCC-1	0	10	1	1	0	0	3	1	16	3	3	1
ATTGACCGGCGATGAC-1	0	12	1	0	1	1	4	0	18	6	4	0
ATTGACGTAACTCGGT-1	1	6	0	3	1	2	0	0	19	1	3	0
CAAACTACGATAGAGA-1	1	5	1	1	3	2	2	0	28	5	2	1
CAAACTATTGAGCTTC-1	2	12	1	2	4	0	1	1	33	2	4	3
CAAATTGGATTATGCC-1	1	18	2	3	1	1	4	1	31	2	3	2
CAACTTGTAGTGGGCA-1	2	13	1	3	3	2	6	1	19	6	2	0
CAAGCACCAAATGCCT-1	0	7	0	3	1	1	4	0	14	3	2	1
CAAGGTCCTATAGGCT-1	0	7	3	2	3	2	5	3	23	8	2	1
CAATCCCTATACCAGC-1	0	4	1	0	0	2	8	1	14	6	2	1
CAATGAGGTTCGACTA-1	1	7	0	2	0	1	2	0	21	7	1	0
CACCCTTTCCTCGCTC-1	3	8	1	1	2	1	1	3	18	3	3	0
CACCGCCGACCAGCGA-1	0	9	1	5	1	2	7	2	18	3	4	0
CACCTCGATGGTGGAC-1	0	4	1	2	2	0	4	2	11	1	1	3
CACGGCGCGCCAAAGG-1	0	15	1	2	0	1	6	4	21	3	3	1
CAGAGTGATTTAACGT-1	2	7	2	2	0	2	2	2	13	4	4	1
CAGATCATTTAAAGTC-1	1	7	1	1	2	0	5	1	19	3	2	1
CAGCCGGGCCCTCTAT-1	0	9	3	0	1	1	6	2	14	2	0	4
CAGCCTCTCCTCAAGA-1	0	5	1	3	1	0	4	1	16	3	6	0
CAGGAAGACTTTATAT-1	0	4	0	3	0	0	2	3	13	7	3	2
CAGTCGAGGATGCAAT-1	1	11	0	1	1	2	4	1	16	4	2	0
CATATACTACTGATAA-1	0	10	1	4	1	0	1	1	27	8	3	1
CATATTATTTGCCCTA-1	0	17	1	1	1	2	2	3	17	4	1	0
CATCTATCCCGTGTCT-1	1	6	2	0	2	0	4	0	12	4	1	2
CATGGCAGGAAGATCG-1	0	13	5	1	2	1	1	0	19	3	3	1
CATTACATAGATTGTG-1	1	7	0	3	5	0	2	0	21	5	4	2
CATTGATGAACACGCC-1	1	20	3	2	3	2	3	1	21	2	1	1
CATTGCGGGTCAATTC-1	0	7	0	4	2	1	4	3	19	9	4	1
CCAGCTACGCCTCATA-1	1	16	0	2	1	0	2	1	13	1	3	1
CCATACCTTTACTTGT-1	1	4	4	0	0	2	1	0	8	1	1	0
CCCAACCACACTAACA-1	1	17	0	3	2	1	2	2	26	9	5	1
CCCGCAGGGCCCAAAG-1	1	22	0	7	4	1	6	3	20	13	3	3
CCGACGTAAACACAAC-1	2	12	2	0	1	0	4	1	17	2	3	0
CCGAGCTGTGCTTGTC-1	0	7	2	0	1	0	1	2	21	1	1	0
CCGCCTGCGAATTGGT-1	1	5	0	2	0	0	1	3	18	2	2	2
CCGGCACGACCGTTTC-1	2	16	5	3	2	1	2	1	32	1	4	0
CCGTATTAGCGCAGTT-1	1	11	1	1	3	1	6	2	17	4	2	0
CCTATCTATATCGGAA-1	1	9	1	3	1	0	4	0	20	2	2	0
CCTATGAAGTGGTGCC-1	3	16	3	2	0	0	6	1	23	3	5	1
CCTCACCTGAGGGAGC-1	0	9	1	1	1	1	2	0	9	3	1	1
CCTCACCTTAGCATCG-1	1	5	1	0	1	0	2	0	9	3	0	1
CCTCCCGACAATCCCT-1	0	10	2	3	0	0	2	0	17	6	3	0
CCTTCTTGATCCAGTG-1	0	7	2	1	2	0	3	0	12	4	3	1
CCTTTCAATGAAGAAA-1	2	11	1	2	1	0	1	0	17	3	1	1
CGAAACATAGATGGCA-1	3	11	1	3	2	0	4	1	26	5	7	2
CGAAGCTATAAATTCA-1	0	9	1	4	1	0	3	2	24	2	1	0
CGACATGCGATCTTCT-1	1	11	1	0	1	0	4	2	13	3	7	0
CGACTCAGGATGTTAT-1	2	6	0	0	1	0	2	0	9	3	1	3
CGACTTTGTATAGCCT-1	0	7	0	0	4	0	1	0	8	5	3	0
CGAGCTGGGCTTTAGG-1	1	5	1	1	1	1	3	0	18	4	4	2
CGAGGAGCTTCCATAT-1	2	23	3	2	2	1	5	1	22	1	2	0
CGAGGATCGGGAACGA-1	6	17	1	3	3	3	4	3	41	6	3	4
CGCAGAAACATTTGCG-1	0	11	4	4	6	1	5	2	22	3	3	1
CGCAGATCTTCACCCG-1	2	13	1	0	3	1	7	0	17	4	2	1
CGCGAGAGGGACTTGT-1	1	7	1	3	3	2	4	2	18	4	5	0
CGCGGTCACAAACCAA-1	0	14	0	3	1	2	5	2	35	7	5	1
CGGCTTTGTATGATAA-1	4	13	2	3	1	2	3	2	21	6	4	1
CGGTTCAAGTAGGTGT-1	0	9	0	1	2	1	1	1	13	4	2	3
CGTTAGCTCACAACTG-1	2	12	1	0	2	1	1	2	7	6	2	0
CGTTCTTCGCACACCT-1	0	9	0	3	1	2	2	0	20	2	1	0
CGTTTACAAGGCAGCT-1	1	18	1	1	0	0	7	1	26	1	2	1
CTAATTCTCAGATATT-1	0	11	1	1	2	0	5	3	14	2	5	1
CTACGCCATTTCCGAT-1	1	4	0	3	2	0	3	4	22	7	2	0
CTATAAGAGCCAATCG-1	0	16	0	1	0	2	3	2	11	2	0	1
CTATTGTGTTTGGTCA-1	0	8	1	2	1	0	2	0	13	3	5	1
CTCAAGACATTAGCGC-1	0	12	2	1	1	1	4	2	11	1	1	1
CTCAGTCACGACAAAT-1	1	10	0	0	3	0	1	1	13	6	3	1
CTCATCACTTAGTGAT-1	1	14	3	0	1	0	1	2	19	5	1	1
CTGCCTAGCCACCAAG-1	0	1	0	1	1	1	2	3	3	3	1	0
CTGCTTTATGTCCGCG-1	1	14	0	3	0	0	2	2	14	3	2	2
CTGGTTCAACGCATCA-1	0	14	2	3	5	2	8	2	16	4	1	0
CTTGACCCGAAAGATA-1	0	19	2	9	0	2	8	3	27	5	4	2
GAAATCGCGCGCAACT-1	3	12	1	2	1	0	1	0	17	3	3	0
GAACGATAAGTTAAAG-1	0	22	1	9	3	0	9	5	37	7	2	1
GAAGGCTACCATTGTT-1	0	16	2	2	0	1	7	5	21	4	2	1
GAATAGCCCTGCGGTC-1	0	18	2	1	4	0	4	1	22	3	5	1
GACCCGTCGCCGGCTA-1	1	16	1	2	1	3	5	4	25	1	3	0
GACCGACGTGAAAGCA-1	4	20	2	5	3	0	6	3	18	5	3	1
GACGCCTGTTGCAGGG-1	1	9	2	3	2	1	3	3	13	2	4	0
GACGTTCGTAAATACA-1	2	22	1	7	2	1	4	2	31	8	11	3
GAGATGACAATCCTTA-1	1	16	3	5	0	0	4	3	29	5	8	1
GAGCCACGGTAGTAGG-1	0	13	2	2	3	2	3	1	26	3	5	1
GAGCTGTCGTCTCGGA-1	1	8	0	1	4	4	2	2	14	1	1	1
GATGACGATGATCGCG-1	0	17	3	0	0	1	4	2	24	5	2	1
GATGCTACAAGCGCCT-1	1	8	0	4	1	0	3	1	23	1	2	1
GATGGTGCCCTAGGCA-1	0	13	1	2	2	1	3	1	36	8	4	2
GATGTCGGTCAACTGC-1	1	19	3	2	4	2	3	5	21	7	3	0
GCAACCACCAGACCGG-1	0	9	1	1	2	0	3	2	18	5	2	0
GCACAAGTGTCGGAAG-1	0	11	0	2	2	2	4	2	20	4	2	0
GCACTGTGCAAATGTA-1	0	9	3	1	4	2	2	1	15	8	2	0
GCAGCCTATATCACAT-1	1	17	1	3	1	4	5	3	24	3	4	0
GCATTCAAGGCAACGC-1	1	22	0	1	2	2	12	1	34	8	4	2
GCATTTCCAAGGCTCC-1	1	9	0	5	2	3	9	2	30	2	5	1
GCCAATAGGGCATCTC-1	1	10	1	1	4	0	1	1	16	1	2	0
GCCATCGATGCTGCAT-1	0	18	3	2	4	2	6	2	20	5	2	1
GCGAGAGGCCATGTAA-1	2	15	1	1	1	1	6	2	24	4	2	1
GCGAGAGTTGCGTCCA-1	0	10	1	1	3	1	5	1	11	1	1	1
GCGATTCTGGAAGCAG-1	2	16	3	2	2	0	6	1	30	5	2	2
GCGTTCGGAGACCGGG-1	1	9	2	0	0	0	5	1	24	4	3	2
GCTAGCAGGGAGTGGG-1	4	14	1	2	0	0	3	0	20	3	3	1
GCTCATTACTGCATGT-1	0	3	2	0	0	1	2	1	8	3	3	1
GCTCGGAATTTAAAGC-1	0	8	2	2	5	0	1	0	12	5	3	0
GCTTACGTAGTTAGTA-1	1	13	2	2	2	1	2	2	23	1	5	2
GGAAGCTCGCTTACAG-1	1	6	1	2	1	0	2	2	20	6	1	0
GGACCTACGGTAACGT-1	0	19	0	4	0	2	5	3	24	3	4	1
GGAGACCAATGTGCTT-1	1	17	1	1	1	0	0	2	27	2	4	1
GGATACTCATGAATTG-1	1	16	1	5	2	1	2	0	30	6	3	1
GGCAGCGGTAATCCTA-1	0	18	1	0	1	0	4	0	13	3	4	3
GGGAATGAGCCCTCAC-1	2	9	1	2	2	3	9	0	17	3	2	1
GGTAAATGTGCGTTAC-1	1	12	2	2	0	0	5	2	22	3	5	0
GGTACCATTAAGACGG-1	1	9	1	1	1	0	5	1	24	3	5	2
GGTCGGATAAACGGCG-1	0	8	1	2	0	0	8	1	23	6	3	3
GGTGATTTCATCTTGT-1	1	7	2	1	1	0	2	3	17	4	2	0
GGTTTAATTGAGCAGG-1	1	11	1	1	5	2	4	0	14	6	5	1
GTAAGGATTTGTCGGA-1	1	14	2	2	2	1	3	1	29	4	3	0
GTACTCCTGGGTATGC-1	0	10	0	3	2	1	3	2	14	3	3	4
GTCACAAAGTTTCCAA-1	0	16	2	2	2	0	6	3	18	5	3	1
GTCAGTTGTGCTCGTT-1	1	12	0	1	1	2	4	0	18	4	0	0
GTCCTTCTAGTGGGTT-1	0	12	0	2	2	0	4	3	13	2	0	0
GTCTCGATCTGCTTTC-1	1	4	1	1	1	0	0	0	5	1	0	1
GTCTTAGTACAGCCGG-1	1	7	2	1	2	0	4	1	18	2	3	0
GTGAACTCCCATTCGA-1	0	8	0	2	0	0	6	0	17	8	3	0
GTGAAGCCGTATAGTC-1	1	15	2	2	3	2	7	1	27	5	6	0
GTGAGGAGCGGTTGAG-1	1	5	1	1	2	0	3	1	17	2	0	0
GTGATGCACAACATCT-1	2	7	0	2	0	0	2	0	10	2	1	0
GTGCCTCAGTGTACGG-1	1	7	0	1	0	0	2	4	9	4	0	0
GTGGTTACTTCTTTCG-1	1	6	0	1	1	0	1	1	6	0	0	0
GTTAGCCGTAAATCAA-1	0	19	1	8	4	3	6	5	22	5	3	1
GTTATATCAGGAGCCA-1	0	12	1	1	3	1	3	0	26	2	2	0
GTTCGGGCGTACCATT-1	2	7	1	2	3	1	3	1	15	2	3	0
GTTGGATTCAGTGGCT-1	1	8	2	0	1	0	3	0	15	3	3	0
GTTTGGCCGCTCAGCG-1	0	7	1	1	1	0	6	0	10	0	6	0
TAAAGCTGCAATAGGG-1	1	11	2	3	3	0	5	0	11	2	3	1
TAAATCTTTACACCTC-1	1	27	3	3	3	2	6	0	31	10	2	1
TAACCGCCCGCAGTGC-1	1	21	3	4	4	0	8	1	12	7	2	0
TAACTATTACGCCAAA-1	1	12	3	3	2	0	5	2	26	7	4	1
TAATATTGAAATTCGC-1	2	7	1	2	2	1	1	2	21	6	1	1
TAATCGATCCGTACGT-1	1	5	0	2	1	0	1	0	7	1	2	1
TAATTAGATGGATATG-1	0	8	2	1	2	1	3	0	9	7	0	0
TAATTGGAATCGGGAA-1	0	3	1	2	1	1	5	0	16	2	1	0
TACGGGATGCTAGCAG-1	0	7	0	2	3	0	1	1	10	5	2	0
TACTCTCCGAACAAAT-1	1	5	1	1	0	1	3	1	14	2	3	0
TAGAATTAAGGGCAAC-1	1	19	3	6	6	1	4	3	23	11	11	0
TAGATCCGAAGTCGCA-1	1	11	0	3	1	5	6	1	24	4	3	0
TAGTTAAGATAGGATA-1	0	5	2	1	0	0	6	2	25	1	3	0
TATATTACAAATGTCG-1	0	13	1	4	0	3	3	4	24	2	3	1
TATATTCGCGTCGATA-1	2	13	1	5	1	1	0	1	17	5	2	0
TATCACCCAACCGACC-1	1	10	1	1	3	0	5	2	26	4	4	2
TATCACTTCGAGTAAC-1	0	5	2	1	0	0	4	2	19	3	1	3
TCAAGAAATACTAGCT-1	1	11	1	4	0	0	4	4	28	5	6	2
TCACTACGACCAATGC-1	0	5	2	0	0	0	2	0	8	1	2	0
TCACTCGTGCAACGGC-1	1	8	4	0	0	1	5	1	20	3	1	1
TCAGAACCTCCACAGG-1	0	16	1	0	2	2	2	1	20	3	2	1
TCCAGATGTACGCCAA-1	0	13	4	10	4	3	7	0	30	6	4	4
TCCATTGTGACCTCGT-1	0	5	0	3	1	0	1	0	8	1	1	0
TCCCAAACAGACAACG-1	1	12	2	2	1	0	6	1	18	3	6	3
TCCCACTCTCTTCCGG-1	2	6	2	4	1	2	3	2	17	0	1	1
TCCTCTGGCCCATTAG-1	1	10	2	1	4	2	1	0	13	3	5	1
TCCTGCCAACTGGAGA-1	0	15	1	1	0	0	1	0	11	3	2	0
TCGATAGGCTAGTCGC-1	2	9	2	1	3	0	5	1	23	5	3	0
TCGCATTCAATGACTT-1	0	10	1	4	4	1	6	1	15	3	1	1
TCGGGAACGTGCCTAG-1	2	15	1	3	2	1	3	1	17	4	3	0
TCGTTCGTTATTATGT-1	0	7	4	1	1	0	4	1	10	6	3	0
TCTCCAACGTAGGTTA-1	0	7	1	0	0	1	2	0	9	1	2	1
TCTCGAACGAGGTCAC-1	3	10	2	2	0	0	1	1	12	5	0	0
TGAAACTTATGCAAGC-1	0	14	2	2	1	3	9	2	23	7	3	2
TGACACTTCTCTTTGC-1	3	8	0	3	1	0	0	1	11	4	1	0
TGAGATTAGGCCCTAA-1	0	4	0	3	0	0	2	0	7	3	1	0
TGATCCCAGCATTAGT-1	1	7	1	1	1	0	4	2	18	7	1	0
TGATCTACGCTGATCT-1	0	4	0	2	4	0	1	1	8	2	3	2
TGCAATTTGGGCACGG-1	0	12	1	0	0	1	2	1	14	2	3	1
TGGCAACTCGCGCGCC-1	2	15	0	1	1	1	1	1	16	3	2	0
TGGGATGCACTCATTC-1	0	10	0	0	1	1	0	0	7	0	0	1
TGGGCACAAACAGAAC-1	0	20	2	4	5	1	9	5	38	8	6	0
TGGGTAAGGTTCCCGC-1	0	5	0	6	1	0	4	0	15	1	2	0
TGGTATCGCATCCCAA-1	1	13	1	1	4	0	3	2	18	3	3	1
TGTCATTTGTTGGGAA-1	2	7	1	3	0	1	2	0	22	2	2	0
TGTTTAATACTTCATC-1	0	8	2	1	1	0	2	1	23	3	2	1
TTAAACCGGTAGCGAC-1	2	18	5	4	4	1	2	0	33	5	2	0
TTAACGAACAAGCAGT-1	2	26	2	2	0	0	7	3	34	7	6	1
TTAGTTCAAGTGTTCG-1	1	9	2	2	2	0	3	2	14	3	0	0
TTCCATCATGCGGTGA-1	2	10	2	1	1	0	6	0	5	3	2	1
TTCGTAATCCCAGCGG-1	1	8	1	0	0	0	5	3	18	7	0	0
TTCTGCTAGACTCCAA-1	3	17	1	2	2	0	3	2	25	5	3	0
TTCTTAGTGGCTCAGA-1	0	5	0	3	2	0	3	0	14	4	3	0
TTGAAAGGTGTAAAGG-1	0	10	1	1	2	3	3	0	15	4	3	0
TTGACGATTCAGCACG-1	2	10	1	0	1	0	4	2	31	3	3	0
TTGATGTGTAGTCCCG-1	0	6	0	5	0	0	3	0	6	1	2	1
TTGCGTGAACGCTTAG-1	2	9	1	1	1	0	2	0	15	4	0	0
TTGCTGGCCGGGCTTC-1	0	11	0	1	1	0	0	1	12	1	1	1
TTGGAGTCTCCCTTCT-1	1	9	1	1	4	1	6	0	12	2	2	0
TTGGATCGACTTCTGG-1	0	13	2	1	1	2	5	2	15	7	3	0
TTGGATTGGGTACCAC-1	3	5	3	0	0	0	1	1	20	4	1	0
