# Supplementary material for: Spatial transcriptomics reveals unique gene expression changes in different brain regions after sleep deprivation
Source: Nat Commun. 2023 Nov 4;14:7095. doi: 10.1038/s41467-023-42751-z (PMC10625558; doi:10.1038/s41467-023-42751-z)
Supplement: Supplementary file 15 — Source Data [file 41467_2023_42751_MOESM15_ESM.zip › Source Data/Source File Counts of 12 non sleep DEGs/S6_NSD.txt]

Cell name	Aida	Ap1s1	Dag1	Eef1d	Eif2s3x	Ep300	Llph	Magi1	Mlf2	Mrpl48	Ppp2r5b	Prdx4
AAACAATCTACTAGCA-1	0	10	0	5	0	1	2	1	20	5	5	1
AAACGAAGAACATACC-1	1	13	6	6	0	2	10	4	28	9	3	2
AAACGGGTTGGTATCC-1	1	6	2	4	3	0	4	2	17	3	3	1
AAATAACCATACGGGA-1	3	18	1	0	1	1	5	2	25	8	2	1
AAATTACACGACTCTG-1	0	15	1	0	2	0	2	3	27	3	3	2
AACACGACTGTACTGA-1	3	12	0	5	4	3	2	1	17	6	4	0
AACATTGGTCAGCCGT-1	1	2	2	1	1	0	0	1	12	4	0	0
AACCCTGGTGGAACCA-1	0	16	5	6	5	1	6	1	23	8	5	0
AACCTTTACGACGTCT-1	0	7	2	0	1	0	2	1	16	4	5	1
AACGTAGTCTACCCAT-1	0	14	0	4	1	1	6	1	9	5	7	0
AACGTGATGAAGGACA-1	0	9	2	4	1	1	3	1	13	3	1	1
AACTAGCGTATCGCAC-1	2	9	0	5	2	1	3	2	15	3	1	0
AACTTTAGCTGCTGAG-1	1	11	2	4	2	1	1	1	20	2	3	3
AAGTTTACTAATGGCA-1	1	9	0	4	2	1	4	0	18	6	4	0
AATAAGTCCTCGAGAC-1	2	16	5	0	1	0	9	1	22	7	4	1
AATCGGGACACTACGA-1	3	14	2	4	2	0	5	0	24	6	8	2
ACAATCGATCTTTATA-1	0	15	2	3	1	0	4	1	19	4	0	0
ACATCGTTAACCTAGT-1	0	13	4	1	2	0	1	4	18	2	1	2
ACCAAACTAGAAATCC-1	1	14	3	1	7	0	3	4	20	7	1	0
ACCAGGAGTGTGATCT-1	1	9	2	2	0	0	1	1	9	5	1	1
ACCGTTCCCGCTCTGA-1	1	8	4	3	6	0	3	0	17	5	2	2
ACGAGATATTTGCTTA-1	0	13	1	2	0	0	5	2	16	2	1	0
ACGATGGATCCGATGC-1	0	9	0	1	0	3	6	0	19	4	2	2
ACTATTCGTCCGTGGT-1	2	11	0	4	0	1	7	0	16	3	4	2
ACTTATCTGATCTATA-1	1	8	2	0	1	2	8	1	11	4	4	0
ACTTGCCATATTGTAC-1	0	9	1	3	3	0	2	0	13	3	2	3
AGAGGTATCTCGGTCC-1	0	9	0	1	2	0	4	1	15	2	6	0
AGATCGTGCATAAGAT-1	0	13	2	1	1	1	9	0	26	2	1	1
AGCTCTTCCCAGTGCA-1	2	4	1	6	1	0	3	0	21	6	2	3
AGCTGAAGTAAACCAA-1	1	14	4	5	5	0	2	3	27	3	4	3
AGCTTATAGAGACCTG-1	2	18	0	2	1	0	1	1	23	5	2	0
AGGCAAAGAGGAATCA-1	0	15	1	5	4	1	5	1	19	4	8	0
AGGGACAGCACGGCGG-1	1	14	1	1	2	1	1	0	21	11	3	2
AGGGCAGCGGCGTGGT-1	0	14	1	5	1	0	2	3	21	4	4	1
AGGTACGATATTGCCA-1	1	13	4	2	1	0	2	0	23	2	3	1
AGTCCCGCCTTTAATT-1	0	18	1	2	1	0	0	1	15	3	0	0
AGTTAAGCGGTCCCGG-1	0	8	0	2	6	0	0	1	18	2	2	1
ATAAACCATTGGACGG-1	3	9	1	2	5	2	7	1	16	5	1	3
ATACGCCGATCTACCG-1	0	17	1	0	1	0	3	0	20	3	4	3
ATAGGCTAGCTTCGCA-1	0	15	1	3	1	0	5	2	20	8	1	2
ATAGTCTTTGACGTGC-1	1	8	3	1	0	1	2	0	19	11	1	1
ATCAGTAGGCAGGGAT-1	0	11	1	2	1	0	4	0	22	2	3	1
ATCGCACGATTGTTCA-1	1	5	0	0	2	0	3	1	7	1	3	0
ATCGGCAAGCAGTCCA-1	1	12	2	1	0	2	3	2	17	4	1	1
ATGCATTCCGTGATGG-1	2	13	2	2	2	0	3	0	24	4	4	2
ATGCCGGTTGATGGGA-1	1	3	3	2	4	0	4	1	16	2	2	0
ATGTGTAGTTTAGTCA-1	1	4	0	2	2	0	3	0	15	6	2	0
ATTATCTCGACAGATC-1	1	12	1	1	3	0	5	0	17	2	1	0
ATTGACGTAACTCGGT-1	0	8	0	3	1	1	8	2	23	5	3	1
ATTTCATTATTTCGCG-1	1	7	2	2	2	0	2	1	13	3	2	1
CAAACTACGATAGAGA-1	1	19	3	2	1	0	4	2	30	3	1	1
CAAACTATTGAGCTTC-1	2	13	2	2	2	0	11	1	20	7	4	0
CAACTATATCGAATGC-1	1	9	2	8	4	0	3	2	23	4	2	1
CAAGGGAGTGTATTTG-1	0	8	0	3	0	0	4	0	12	3	3	1
CAAGTGAACTTTGGTT-1	2	10	0	3	2	2	3	0	19	6	0	2
CAATGGTCGGCCTGGG-1	0	15	1	2	1	1	2	0	13	2	5	2
CACATAAGGCGACCGT-1	0	13	0	5	5	1	5	2	14	5	6	1
CACATTCTTTCGATGG-1	0	8	0	0	3	2	2	2	22	4	3	2
CACCCACGAGGCAATT-1	2	10	4	1	0	0	1	1	13	5	5	1
CACCGATACACCGAGC-1	1	14	1	3	1	1	5	2	11	3	5	1
CACCGCCGACCAGCGA-1	0	10	0	0	2	1	3	1	11	5	2	1
CACGACTAAAGTTCTG-1	2	9	0	2	3	0	2	1	15	5	3	0
CACTCAGCTCTTGAGG-1	0	11	0	2	2	0	7	0	16	5	1	0
CACTCCTCTCGGTCGG-1	0	8	1	3	3	3	2	1	22	4	3	1
CAGAGTGATTTAACGT-1	0	9	5	1	2	1	4	1	23	6	2	1
CAGCCCTCACAGGCAG-1	2	8	0	2	1	1	4	0	16	2	6	2
CAGCCGGGCCCTCTAT-1	1	12	2	5	1	1	3	1	16	6	0	1
CAGGAAGACTTTATAT-1	1	9	0	0	3	1	4	2	15	2	2	2
CAGTCGAGGATGCAAT-1	1	12	2	1	4	1	2	1	23	3	0	1
CATACGGGTGCATGAT-1	0	4	1	2	1	0	3	2	12	3	3	2
CATAGTACATTGAGAG-1	1	14	4	3	3	0	3	1	16	4	5	0
CATCATCTACCCGGAC-1	2	14	2	1	3	1	4	0	20	3	3	4
CATGCGACCAGTTTAA-1	3	11	4	2	1	0	3	1	14	2	2	1
CATGGGTCGGGTGTGG-1	0	6	1	2	4	0	3	1	25	2	3	4
CCAAAGTCCCGCTAAC-1	4	19	1	6	4	1	2	2	17	2	7	0
CCAAGCTTGATCTCCT-1	0	2	2	3	3	0	4	0	6	1	3	1
CCAATTACGGGTCGAG-1	1	23	3	3	0	1	3	1	15	3	4	3
CCATAAACAACCCGAC-1	1	16	1	4	4	1	7	1	32	7	6	1
CCCAACCACACTAACA-1	0	11	1	2	4	2	5	0	26	1	6	1
CCCAAGACAGAGTATG-1	0	11	1	2	1	4	4	2	16	3	2	1
CCCGCAGGGCCCAAAG-1	2	14	3	9	3	1	5	1	33	6	5	1
CCCGCTTGCCCTCGTC-1	0	10	2	3	1	1	3	0	15	4	3	1
CCCTCGGGAGCCTTGT-1	0	14	1	2	1	0	3	3	20	4	4	0
CCCTGGTATGGGCGGC-1	0	12	2	5	3	0	1	1	22	7	1	1
CCCTTCTCGTACGCGA-1	1	14	0	1	1	0	2	1	26	4	1	2
CCGAGGGATGTTAGGC-1	1	10	3	1	2	3	0	1	18	8	4	0
CCGCCACCACAATCCA-1	2	7	0	0	1	3	6	1	23	5	1	0
CCGCTGGTGCCATTCA-1	1	14	3	3	1	1	6	2	20	6	4	0
CCGCTTCGCGGTTAAC-1	0	8	0	3	1	1	1	0	12	2	3	1
CCTAAAGGCTGACGCT-1	1	12	0	4	2	1	2	1	14	6	3	2
CCTAACTAAGGCTCTA-1	4	12	0	6	1	1	2	0	23	6	0	0
CCTAGTTAGTCGCATG-1	1	11	1	1	4	2	4	0	17	3	6	2
CCTCCCGACAATCCCT-1	0	20	3	5	2	2	6	0	30	5	6	3
CCTCGCGCGATATAGG-1	0	17	2	1	5	1	8	1	20	5	2	0
CCTCTGGCCTAGACGG-1	1	6	1	2	4	0	3	0	24	8	3	0
CCTGTGCATAGGAGAC-1	1	7	1	1	5	1	5	2	14	3	2	1
CGAAACATAGATGGCA-1	0	13	4	2	3	1	8	5	26	10	3	3
CGACATGCGATCTTCT-1	0	9	0	3	1	2	6	1	14	4	3	0
CGAGATGTTGCCTATA-1	2	12	1	1	0	4	3	1	11	3	5	3
CGATGGACCCTACGCC-1	0	22	5	2	2	1	8	3	23	5	1	0
CGCGTGCTATCAACGA-1	0	8	0	1	2	2	4	0	21	5	1	2
CGCTACCGCCCTATGA-1	2	8	3	2	2	0	4	1	24	6	6	0
CGCTGAGGACGTCCAA-1	2	11	2	3	4	0	2	1	30	4	3	1
CGGCTGCAAGATTAAG-1	2	18	1	2	2	0	3	2	25	3	3	0
CGGTCTATCAACCCGT-1	1	12	1	4	3	0	5	0	16	8	8	2
CGGTTCAAGTAGGTGT-1	0	18	1	0	1	0	6	4	25	2	3	0
CGTAGCGAATTGTCAG-1	0	8	0	3	0	0	3	1	15	2	2	0
CGTCAGTTTATCGTCT-1	1	12	2	5	0	0	3	1	20	2	4	0
CGTGACATTGGGTCGT-1	1	3	1	3	0	2	2	0	9	3	2	2
CTAAACGGGTGTAATC-1	2	12	2	3	4	2	2	3	17	3	3	0
CTACGAACTAGGTCGA-1	1	13	0	2	1	2	4	0	14	5	1	1
CTACGCCATTTCCGAT-1	0	9	0	3	2	1	2	2	15	3	2	1
CTATAAGAGCCAATCG-1	0	17	2	0	4	0	4	2	17	7	0	4
CTCAGTCACGACAAAT-1	0	26	0	3	4	1	7	1	25	4	3	0
CTCGATATTTGCGAGC-1	0	13	2	1	1	0	5	0	7	6	1	1
CTCTGTGCCTGCTATG-1	1	8	1	1	1	0	5	1	12	3	4	1
CTCTGTTTGAGGATTC-1	1	7	0	2	2	0	3	0	20	2	2	0
CTGCCTAGCCACCAAG-1	1	8	1	1	3	1	4	1	18	5	1	0
CTGCGTTACGATATAA-1	1	10	1	5	1	0	1	1	15	2	4	2
CTGGCGACATAAGTCC-1	0	10	0	2	1	0	2	1	18	4	1	1
CTGGTCCTAACTTGGC-1	0	13	2	2	5	0	8	4	20	6	6	1
CTTCGTGCCCGCATCG-1	0	7	0	1	0	0	2	0	7	3	0	1
CTTGTCGTACGTGTCA-1	1	10	0	4	0	0	1	0	12	3	3	1
CTTGTGCTCACCGATT-1	0	9	0	2	0	0	4	2	14	1	1	2
GAAACTCTAATGAAGG-1	1	17	2	5	2	1	4	2	23	4	4	0
GAACCATCTGGGAGAC-1	2	7	1	4	5	2	4	0	23	2	0	1
GAAGACTTCAATGCCG-1	2	17	3	0	0	0	4	2	25	2	3	2
GAAGCAAGGCAATGTT-1	2	13	4	3	2	0	4	1	14	2	4	2
GAATGTATGGCAGGTC-1	1	9	2	0	0	1	4	0	16	5	2	1
GACCGTCAGGTCGTGA-1	0	6	4	4	2	0	2	1	24	11	5	1
GACGGGATGTCTTATG-1	0	9	0	1	1	0	2	0	13	0	3	0
GAGGAGTAATTCCTAC-1	0	14	0	5	3	3	3	1	16	7	3	0
GATATGCGGTAGCCAA-1	3	15	0	5	5	0	5	2	29	8	4	1
GATGATTTGAAACTGG-1	0	12	3	4	4	1	8	0	23	2	6	1
GATGCCACACTACAGC-1	1	12	1	2	1	1	6	0	11	7	1	2
GATGGTGCCCTAGGCA-1	1	12	1	3	1	1	3	1	31	10	5	1
GATGTCGGTCAACTGC-1	1	9	2	1	3	0	6	0	16	6	6	0
GATTCCGCGTTTCCGT-1	2	9	1	1	2	1	4	1	13	1	3	3
GATTGACACTCTGCTC-1	4	15	0	3	3	3	5	0	27	8	2	2
GCACTCCCACAGTCCC-1	1	11	3	3	4	0	6	0	14	13	3	0
GCAGGTAGAGTATGGT-1	0	14	3	0	2	0	3	3	16	2	3	0
GCCGGAAACACATCTT-1	1	10	3	3	3	0	1	3	9	2	3	0
GCCGGTTTGGGCGGAT-1	2	12	0	0	0	0	2	1	28	6	2	0
GCGATTCTGGAAGCAG-1	0	12	3	4	5	0	5	0	22	8	4	0
GCGCTGATCCAGACTC-1	0	7	3	1	1	2	1	1	20	10	4	0
GCGGTGAACTGCGCTC-1	1	21	0	3	0	0	4	2	18	5	5	1
GCGTCCAGCTCGTGGC-1	0	9	0	2	3	0	3	2	11	1	2	0
GCTTCCAGCTTAGATT-1	0	6	0	2	1	0	1	0	6	1	1	0
GGAAGCTCGCTTACAG-1	2	11	0	1	5	2	4	1	23	4	1	0
GGAATAACCTCAAGAA-1	1	12	3	3	4	3	7	1	24	5	6	4
GGAGGATTGAAAGGAG-1	1	14	1	4	1	1	2	1	34	6	2	1
GGATCAAAGGACGAGG-1	0	7	2	3	5	0	5	2	12	7	3	1
GGCATATCGGTTCTGC-1	0	10	2	3	4	0	4	2	20	3	4	0
GGCATCAACGAGCACG-1	3	18	2	5	3	1	4	2	11	4	5	2
GGCCACAAGCGATGGC-1	0	15	0	1	2	1	5	0	25	4	3	0
GGCGAGCATCGAGGAC-1	1	9	1	1	1	1	5	0	22	4	1	0
GGGAACCACCTGTTTC-1	2	13	1	4	0	1	2	0	16	12	2	2
GGGCGTCCACTGGCTC-1	1	7	1	5	1	0	1	1	13	1	2	1
GGGTGGTCCAGCCTGT-1	2	8	0	6	2	0	6	0	24	1	3	0
GGTCGGATAAACGGCG-1	3	19	4	5	1	4	1	2	26	4	3	1
GTAAGGATTTGTCGGA-1	2	15	1	4	4	0	6	0	24	6	4	1
GTAGACAACCGATGAA-1	3	12	2	6	1	2	4	1	27	3	4	2
GTAGGTGATCCGTGTA-1	1	9	2	2	2	1	6	4	15	10	3	2
GTATCGGGACGAGCTG-1	1	7	1	5	1	0	4	0	5	2	0	1
GTCAATTGTACTGAAG-1	0	14	0	2	1	0	3	1	21	1	4	0
GTCAGTTGTGCTCGTT-1	0	2	2	4	0	0	6	1	13	2	3	0
GTCCTTCTAGTGGGTT-1	0	6	2	2	2	0	6	0	17	2	3	0
GTCGGATGTAGCGCGC-1	1	13	3	1	3	0	6	0	23	5	2	0
GTCGTATTGGCGTACA-1	1	10	1	0	2	0	8	0	17	3	4	0
GTGAGGAGCGGTTGAG-1	0	11	1	1	0	1	3	2	15	2	3	0
GTGTATGACTTTAAAG-1	3	9	3	1	3	0	2	0	16	5	5	2
GTGTGAGCCGAGGTGC-1	1	6	0	0	0	0	3	0	22	4	4	0
GTTACGAAATCCACGC-1	6	14	1	1	1	0	6	1	19	2	3	0
GTTACGGCCCGACTGC-1	0	14	3	3	3	1	1	0	24	6	3	0
GTTATCACCTTCTGAA-1	1	11	0	0	3	0	5	1	26	1	4	1
GTTCGTTGCGGACCAG-1	2	13	0	1	0	2	5	0	16	3	2	0
TAGAATTAAGGGCAAC-1	0	15	1	2	4	2	10	4	20	5	5	0
TAGATCCGAAGTCGCA-1	1	5	1	1	1	0	2	0	9	3	0	0
TAGTGAGAAGTGGTTG-1	1	13	0	2	1	0	4	1	9	4	4	0
TATATTCGCGTCGATA-1	1	8	0	2	1	0	3	0	15	2	2	0
TATCGATCTATGCATA-1	1	5	1	2	1	1	4	0	13	2	1	0
TATGTCAAGACCGACT-1	0	10	0	3	1	0	1	1	19	4	2	1
TATTCCGGCAGTCCTA-1	1	14	3	4	0	0	1	0	13	6	6	1
TATTTATACCGAGTAG-1	0	12	0	1	1	1	5	2	12	4	3	2
TCATCCCAGAGGGTGG-1	2	10	2	1	3	0	4	0	13	0	1	0
TCATGCAGGTTCTCAT-1	1	6	2	2	0	0	4	0	11	5	0	0
TCCCTTAGATTACTCG-1	0	14	3	0	1	0	4	2	15	0	3	1
TCGGAATGACCATCAA-1	0	7	3	2	3	1	1	0	11	2	2	0
TCGGGCACTTCTGGAT-1	0	12	1	1	1	0	2	0	13	4	1	0
TCTGTGGCTACATTTC-1	2	8	3	4	2	2	3	1	11	5	2	2
TGAAACCTCAACTCAC-1	1	12	0	2	2	0	5	1	22	4	3	0
TGAACACCCGAAGCAG-1	1	7	0	4	1	1	2	1	12	3	1	0
TGACCCAACTCACATT-1	0	13	1	2	1	0	2	0	14	6	0	0
TGAGATCAAATACTCA-1	3	20	3	4	1	0	4	1	24	3	3	0
TGAGCTTTAATGACGC-1	0	11	0	2	0	1	3	0	12	1	2	2
TGAGGTTGATCCCAAG-1	3	11	3	0	3	1	2	2	27	2	8	1
TGCAAACCCACATCAA-1	1	12	1	6	1	0	2	0	14	5	1	0
TGCACGAGTCGGCAGC-1	3	11	1	3	3	2	6	1	25	5	3	0
TGCCATTACTAAAGAA-1	0	13	0	3	1	0	5	2	22	4	5	1
TGCTATACAAACGGAC-1	5	11	2	2	3	1	2	3	18	1	3	1
TGGAAACGGAGTGAAC-1	1	8	0	0	1	0	2	1	19	4	2	2
TGGAGCTAAAGTTCCC-1	0	14	0	4	1	1	7	0	28	1	4	1
TGGCAACTCGCGCGCC-1	1	11	2	2	0	0	10	0	23	3	1	1
TGGGTAAGGTTCCCGC-1	0	7	1	2	3	0	5	0	14	4	2	0
TGGTATCGGTCTGTAT-1	1	7	0	3	2	0	3	0	9	1	2	0
TTAATGCGAGGTAACT-1	1	24	3	3	2	0	2	2	13	5	3	0
TTACAGACCTAAATGA-1	1	18	2	1	3	0	3	2	21	5	4	1
TTACCCATTGCCGGGT-1	0	10	2	2	1	0	4	1	13	7	3	0
TTAGACACGATCGTTG-1	1	6	0	1	0	1	2	0	12	3	4	1
TTAGCTAATACGATCT-1	1	7	0	1	0	0	2	1	12	5	1	1
TTATAGATGCACATTA-1	0	10	3	0	1	1	3	0	15	3	2	1
TTATTTCATCCCAAAC-1	0	12	2	3	1	2	5	0	19	6	3	1
TTCAAGCCGAGCTGAG-1	0	24	3	2	5	1	5	3	26	4	3	0
TTCAATTAGCCATAAT-1	2	7	2	2	4	2	2	2	13	1	3	0
TTCATAGCCTTGTAAC-1	0	5	1	2	1	0	2	1	12	4	1	2
TTCCAATCAGAGCTAG-1	1	8	1	3	0	0	4	2	17	5	1	1
TTCGGCAACCCGCTGA-1	1	11	3	2	1	1	6	0	28	5	4	1
TTCGTAATCCCAGCGG-1	2	12	1	1	0	1	1	2	13	3	4	1
TTGTATCACACAGAAT-1	0	16	2	2	4	0	2	0	9	6	3	2
