# Supplementary material for: Spatial transcriptomics reveals unique gene expression changes in different brain regions after sleep deprivation
Source: Nat Commun. 2023 Nov 4;14:7095. doi: 10.1038/s41467-023-42751-z (PMC10625558; doi:10.1038/s41467-023-42751-z)
Supplement: Supplementary file 15 — Source Data [file 41467_2023_42751_MOESM15_ESM.zip › Source Data/Source File Counts of 12 non sleep DEGs/S7_SD.txt]

Cell name	Aida	Ap1s1	Dag1	Eef1d	Eif2s3x	Ep300	Llph	Magi1	Mlf2	Mrpl48	Ppp2r5b	Prdx4
AACATATCAACTGGTG-1	1	13	3	0	2	1	8	2	25	7	6	0
AACCCTACTGTCAATA-1	2	15	1	3	1	2	4	0	34	7	4	2
AATATCGAGGGTTCTC-1	0	15	0	3	2	0	5	1	23	7	2	0
AATGATGATACGCTAT-1	0	3	0	2	1	0	4	0	11	9	1	0
AATGATGCGACTCCTG-1	1	13	0	2	1	1	2	0	15	4	2	0
AATTCATAAGGGATCT-1	2	9	1	0	1	0	3	0	15	6	5	0
ACATAATAAGGCGGTG-1	0	11	1	7	5	2	2	3	22	4	2	1
ACCCTTCATCTGCGAA-1	0	21	1	3	3	1	7	1	20	7	1	0
ACCGATGGTAGCATCG-1	0	6	1	3	2	1	4	1	22	2	1	0
ACCGGGCCTTTGTTGA-1	1	22	2	4	2	3	3	2	25	4	3	2
ACCTCCGTTATTCACC-1	1	32	2	0	2	1	4	1	36	3	4	0
ACGAGTACGGATGCCC-1	2	13	0	1	1	0	3	2	30	7	1	1
ACGTTTAGTTGTGATC-1	0	8	0	2	2	1	5	2	17	1	1	0
ACTTTACCCTCATGAA-1	3	10	0	2	2	3	9	0	16	7	4	1
AGATCGTGCATAAGAT-1	2	16	1	1	1	1	7	1	16	1	4	2
AGATGATGGAGTCTGG-1	1	6	0	3	4	3	1	1	25	3	3	2
AGCGCGGGTGCCAATG-1	0	6	1	1	3	0	9	0	25	6	6	1
AGCTAGAAGCAGAAGT-1	1	21	2	2	1	1	8	3	23	8	1	0
AGCTATTTAATCCAAC-1	0	9	2	1	0	0	7	1	15	4	2	0
AGCTGAAGTAAACCAA-1	0	6	1	2	2	1	4	1	21	2	2	1
AGGGACCGGCTGCGTT-1	1	16	1	5	2	4	9	0	32	5	3	1
AGGTATAATTGATAGT-1	1	15	0	4	2	0	9	1	21	6	4	3
AGGTCGCGGAGTTACT-1	0	14	1	1	2	1	4	1	20	2	3	2
AGTACATCATTTATCA-1	0	20	2	2	2	1	5	6	21	6	2	1
AGTGAGCCTCGCCGCC-1	2	12	5	3	5	1	5	0	22	1	4	2
AGTGGCGGCAATTTGA-1	1	12	4	3	1	1	3	0	25	5	2	0
ATAAGTAGGATTCAGA-1	2	11	1	1	2	1	1	2	13	6	1	1
ATAAGTAGGGCGACTC-1	0	15	3	6	2	2	3	1	34	9	4	1
ATAATAGTGTAGGGAC-1	1	7	0	5	3	0	9	0	27	0	8	1
ATAGGCTAGCTTCGCA-1	1	9	1	2	4	0	2	1	22	5	0	1
ATCGGCAAGCAGTCCA-1	0	12	2	1	3	0	4	0	16	1	1	1
ATCTGCACCTCTGCGA-1	2	16	2	1	3	1	7	4	17	7	6	1
ATCTGGTTAAGACTGT-1	2	6	1	4	2	0	5	0	13	1	3	0
ATCTTGACTTGTCCAA-1	0	21	2	2	2	1	6	1	26	5	3	1
ATGCCGGTTGATGGGA-1	0	6	2	0	1	0	4	0	14	6	1	1
ATGGATCCGGCGTCCG-1	1	19	2	5	0	2	1	5	26	9	5	0
ATTAATTCGGTCACTC-1	1	10	3	2	3	1	6	1	18	2	4	1
ATTACTTACTGGGCAT-1	0	13	0	0	3	1	4	0	18	2	2	1
ATTATACTTTGCTCGT-1	0	11	0	1	4	1	4	2	15	6	3	1
ATTGGGAATATCTTGG-1	2	8	2	0	0	1	6	1	15	3	2	1
ATTTACTAAGTCCATT-1	0	4	0	2	3	0	4	2	14	4	0	4
CAATGTGCCAACCCTT-1	2	17	1	5	3	3	3	5	27	7	2	3
CACAGCTAGGGAGTGA-1	2	7	0	2	2	1	1	0	12	4	4	0
CACATTCTTTCGATGG-1	0	14	2	3	1	0	6	1	28	3	2	2
CACCCACGAGGCAATT-1	0	5	0	0	0	2	4	1	26	14	5	0
CATACTTAGGCAATAC-1	2	9	0	4	1	2	2	4	25	6	8	0
CATGCGACCAGTTTAA-1	0	5	1	3	2	1	5	2	20	3	1	0
CATGGGTCGGGTGTGG-1	0	3	0	2	1	0	4	0	22	4	3	2
CCACGAGAAGAGAATC-1	0	20	3	3	1	0	4	1	17	3	2	1
CCACGGTGCCCGGTAG-1	1	14	2	3	2	0	7	1	30	2	10	0
CCATCTCACCAGTGAA-1	1	18	1	4	3	0	8	1	29	7	3	1
CCCAAACATGCTGCTC-1	0	6	1	2	0	0	0	2	8	3	2	0
CCGCCGGTCAACACAC-1	0	11	3	1	1	0	1	1	17	3	4	0
CCGGTAATGGCTAGTC-1	0	19	3	1	0	0	6	3	23	7	5	4
CCTAACTAAGGCTCTA-1	0	13	1	2	0	0	4	0	10	7	2	2
CCTATCTATATCGGAA-1	1	13	0	5	5	0	5	0	18	6	3	0
CCTATGAAGTGGTGCC-1	0	16	0	3	3	1	6	2	30	7	7	2
CCTCACCTGAGGGAGC-1	2	17	2	4	2	2	9	0	24	5	4	1
CCTCGAAGTGGACGGG-1	0	11	0	2	2	1	7	0	21	3	3	1
CCTCGCCAGCAAATTA-1	1	5	0	3	1	0	7	0	16	1	2	3
CCTCGCGCGATATAGG-1	1	12	0	4	1	1	8	0	20	8	4	1
CCTGTCCCTCACGTTA-1	0	19	1	2	0	0	10	1	22	8	3	0
CCTTTCAATGAAGAAA-1	0	11	1	3	4	0	4	2	16	0	3	1
CGAACGCCCAGTGCCG-1	0	18	0	5	1	1	5	2	22	7	2	4
CGAGTTTATCGGACTG-1	2	11	2	1	0	1	3	2	22	5	2	0
CGATGGACCCTACGCC-1	0	12	1	3	2	0	5	3	22	7	1	3
CGCCCGCTTCCGTACA-1	0	18	1	2	1	2	7	0	21	9	2	0
CGCGGCTCAACTTGAA-1	0	13	0	2	1	0	1	0	17	3	6	2
CGGTAGAGGTGCAGGT-1	0	6	0	3	2	0	0	0	13	0	1	0
CGGTTCAAGTAGGTGT-1	1	4	2	3	4	0	7	4	16	5	1	0
CTAATTCTCAGATATT-1	0	11	1	2	1	0	5	3	13	3	1	0
CTAGCCGATGTTATGA-1	2	14	0	3	3	1	1	0	19	6	3	1
CTCAGTCACGACAAAT-1	0	17	2	2	1	0	7	0	19	9	3	1
CTCATGGCTCACAATC-1	0	18	2	1	0	1	6	2	20	5	2	0
CTCGATATTTGCGAGC-1	0	7	0	2	0	0	4	0	21	5	0	1
CTCTGCGAAGCAAGCA-1	3	19	3	3	3	1	7	2	24	2	2	1
CTCTGTTTGAGGATTC-1	1	5	0	0	3	0	1	0	19	4	2	0
GAAACAGCCATGCAGT-1	3	16	1	1	2	0	7	2	20	2	6	4
GACCGACGTGAAAGCA-1	3	22	4	2	1	4	8	4	41	6	5	2
GATATGCGGTAGCCAA-1	1	18	0	0	2	0	4	1	21	3	1	0
GCAGCCTATATCACAT-1	3	21	5	6	1	2	7	3	26	6	7	0
GCAGCGGTGGGCATTA-1	0	13	4	4	2	1	4	2	22	10	4	1
GCATTCAAGGCAACGC-1	1	25	0	1	4	1	7	3	29	8	4	1
GCATTTCCAAGGCTCC-1	1	27	3	5	4	0	5	2	16	4	6	1
GCCAATAGGGCATCTC-1	1	14	1	3	1	1	3	2	24	8	1	2
GCCAGGAGTAACCGAT-1	0	12	0	4	2	0	7	1	26	6	8	0
GCCATATTGCACACAG-1	1	8	0	3	2	0	9	1	24	8	1	0
GCCATCGATGCTGCAT-1	0	12	1	4	1	0	2	1	24	7	5	4
GCGAGAGTTGCGTCCA-1	1	14	1	3	2	3	3	0	17	6	1	1
GCGCTGATCCAGACTC-1	2	11	1	3	1	1	3	2	11	6	4	2
GCGGGAACCAGGCCCT-1	1	8	1	1	4	1	1	0	23	7	6	1
GCGGTGAACTGCGCTC-1	0	12	2	0	3	2	6	1	27	11	2	1
GCTGTTGCTACCGAAC-1	2	21	0	3	3	1	2	0	24	2	2	2
GCTTACGTAGTTAGTA-1	1	15	2	1	0	0	4	2	20	4	2	0
GGATTCCGCTATACCC-1	0	10	1	4	2	0	3	1	13	3	5	1
GGGCGTCCACTGGCTC-1	2	13	2	0	3	0	5	2	17	2	3	2
GGTACCATTAAGACGG-1	2	16	2	4	0	2	4	2	28	2	1	1
GGTCGGATAAACGGCG-1	1	17	0	3	3	4	0	1	21	7	3	1
GTACTCCTGGGTATGC-1	3	12	1	1	0	0	2	2	18	8	2	0
GTATGACGTGGGAAAC-1	1	15	2	5	2	0	6	1	23	2	2	0
GTCGTATTGGCGTACA-1	0	12	0	2	2	0	4	0	12	2	3	0
GTCTCGATCTGCTTTC-1	1	6	1	1	2	1	3	0	16	2	2	0
GTGAACTCCCATTCGA-1	0	13	2	1	1	2	8	0	21	5	1	0
GTGATCACTAACGCCT-1	0	15	4	0	0	0	3	1	19	3	7	2
GTGCAACAAATGTGGC-1	1	10	1	3	3	1	13	0	19	6	0	1
GTTAGCCGTAAATCAA-1	0	20	3	3	2	0	9	1	22	5	3	0
GTTCATCGTTTGGCTG-1	0	9	4	4	2	0	6	0	13	5	2	3
GTTCGGGCGTACCATT-1	1	19	0	2	6	1	1	4	18	5	4	0
TAACTATTACGCCAAA-1	2	17	4	3	4	0	6	5	31	5	6	1
TAAGGCTGAATCCCTC-1	1	9	1	3	0	0	2	0	16	8	2	1
TACGGGATGCTAGCAG-1	0	13	2	3	2	0	5	0	21	4	3	1
TATCACCCAACCGACC-1	1	17	2	2	2	1	2	2	21	5	0	3
TATCGATCTATGCATA-1	3	6	1	2	0	0	4	0	12	3	2	2
TATGTCAAGACCGACT-1	0	10	1	4	3	1	2	0	19	5	0	0
TCAAGAAATACTAGCT-1	0	18	4	2	1	1	2	4	24	7	4	1
TCAGAACCTCCACAGG-1	3	9	3	1	4	2	8	1	27	4	2	1
TCCCACTCTCTTCCGG-1	0	18	0	7	2	1	3	1	30	8	4	0
TCCTTCAGTGGTCGAA-1	1	15	0	1	3	1	2	3	19	8	3	2
TCGGGAACGTGCCTAG-1	0	25	2	5	1	5	5	1	31	10	5	1
TCGTAAGACGACATTG-1	2	13	0	2	2	0	1	0	20	5	1	0
TCGTATAGTGCAATTA-1	1	4	0	2	1	0	2	2	9	2	1	1
TCTGGGAACCTTTGAA-1	1	13	2	1	4	0	6	2	18	6	9	1
TGAGCTTTAATGACGC-1	1	5	1	2	4	0	4	1	12	4	2	0
TGATCCCAGCATTAGT-1	0	22	2	3	5	1	3	2	17	5	3	0
TGCCATTACTAAAGAA-1	0	9	0	5	1	0	4	1	22	9	3	2
TGCGGCATAGTTCAAC-1	0	18	2	4	1	1	2	0	24	5	2	0
TGGAACCACTGACACA-1	1	15	3	4	3	1	5	3	31	8	2	0
TGGCAACTCGCGCGCC-1	1	14	0	2	5	2	4	3	19	5	3	1
TGGGCACGTTCTATGG-1	1	20	1	4	5	0	4	1	26	6	4	0
TTAACCAACCCTCCCT-1	2	8	1	2	6	1	4	0	29	4	2	0
TTAATCAGTACGTCAG-1	1	8	0	4	3	1	4	1	18	4	5	0
TTACAGACCTAAATGA-1	0	10	1	3	1	2	7	1	20	4	8	2
TTAGCTAATACGATCT-1	0	15	3	0	0	0	4	2	17	12	5	1
TTAGCTGATTTGCCGT-1	0	6	2	3	0	0	1	0	13	3	1	1
TTCATGGCGCAACAGG-1	1	16	0	2	3	0	8	1	31	8	5	0
TTCTGCTAGACTCCAA-1	0	20	2	2	3	1	6	2	24	5	0	2
TTGAATTCACGTGAGG-1	0	12	0	5	2	0	3	3	16	6	3	0
TTGGCCTAGAATTTCG-1	1	14	2	2	1	0	3	1	13	3	2	0
