# Supplementary material for: Spatial transcriptomics reveals unique gene expression changes in different brain regions after sleep deprivation
Source: Nat Commun. 2023 Nov 4;14:7095. doi: 10.1038/s41467-023-42751-z (PMC10625558; doi:10.1038/s41467-023-42751-z)
Supplement: Supplementary file 15 — Source Data [file 41467_2023_42751_MOESM15_ESM.zip › Source Data/Source File Counts of 12 non sleep DEGs/S9_NSD.txt]

Cell name	Aida	Ap1s1	Dag1	Eef1d	Eif2s3x	Ep300	Llph	Magi1	Mlf2	Mrpl48	Ppp2r5b	Prdx4
AAAGCTTGCCTACATA-1	0	11	0	0	2	0	1	3	11	2	4	0
AAAGTGTGATTTATCT-1	2	9	1	3	5	2	1	2	25	3	4	2
AAATAAGGTAGTGCCC-1	1	5	1	4	2	1	5	0	14	3	4	1
AAATAGCTTAGACTTT-1	2	5	0	2	1	2	1	1	17	4	4	2
AAATTCCAGGTCCAAA-1	2	10	3	2	7	3	1	1	12	6	2	0
AACCTGTCACGGAATT-1	0	7	1	2	0	0	2	3	6	1	1	0
AACTTTCTCGATCATG-1	4	15	3	6	5	0	3	1	18	1	3	1
AAGAAATCACCAGATT-1	1	17	2	7	4	1	7	1	31	6	5	3
AAGCCGCTTTACCTTG-1	3	9	0	2	1	0	6	3	15	3	9	1
AAGCGGAGTGCGCGCA-1	4	12	0	1	3	2	2	0	27	3	3	3
AAGTCAATTGTCGTCA-1	0	11	1	0	3	2	4	3	15	4	6	0
AAGTCTAGTAGCTGCC-1	2	14	1	3	1	2	10	1	30	5	5	2
AAGTGCCTTGACTGTA-1	0	4	1	3	1	1	2	1	14	7	3	0
AATCGCGCAGAGGACT-1	0	0	2	2	0	0	0	1	6	2	0	0
ACACAAATATTCCTAG-1	1	5	1	4	3	0	2	2	19	5	1	1
ACACCACATAATTAGC-1	0	13	1	3	2	1	4	0	15	4	2	1
ACACCTTACTACTTGC-1	0	6	2	1	1	1	2	0	7	1	0	1
ACAGTATACCGTGGGA-1	2	9	0	3	1	0	2	2	13	2	1	1
ACATCCTGGTAACTGT-1	0	10	0	0	0	0	2	1	11	3	1	0
ACATGGCGCCAAAGTA-1	1	13	3	3	3	2	5	0	22	3	3	0
ACCACCAATGTAACAA-1	3	13	0	6	2	3	1	0	16	8	1	1
ACCACCCTCTCTTCTA-1	2	5	1	2	4	1	3	2	15	5	1	1
ACCAGTGCGGGAGACG-1	0	7	3	2	1	3	4	4	17	4	2	1
ACCCTTGCCTGGGTCG-1	1	20	1	2	2	2	4	0	20	8	4	2
ACCGGGCCTTTGTTGA-1	1	8	0	1	3	1	1	4	14	5	2	1
ACCTACAGTATGTGGT-1	0	8	1	2	2	2	1	1	14	3	4	1
ACCTCCGTTATTCACC-1	0	8	0	4	4	1	0	0	11	2	7	0
ACGGGCGTATGCGACA-1	0	5	1	3	0	1	3	2	17	2	1	0
ACGTTCGCAATCAATT-1	0	10	1	1	5	1	2	1	18	3	8	4
ACTAAGGACGCACACC-1	1	12	2	6	7	0	5	0	28	4	0	0
ACTATCCAGGGCATGG-1	2	6	3	2	0	1	1	1	10	2	3	0
ACTCCCGTAGACTAGG-1	1	16	2	2	3	1	8	1	18	7	3	2
ACTGGCGAACCTGCGT-1	1	10	1	4	2	0	2	0	11	5	5	0
AGACGAAGTGCCGGTC-1	0	9	0	4	3	0	1	0	10	1	1	0
AGAGCGCTTGTAACGG-1	3	18	2	5	1	3	8	4	31	5	1	0
AGAGTATAGTGTTACG-1	1	5	3	1	2	0	1	0	12	3	2	1
AGAGTTGCAGGCCTCC-1	2	15	1	3	3	1	3	0	14	3	6	0
AGCTCGTTGATGGAAA-1	1	6	2	7	3	2	5	1	22	5	3	0
AGCTCTTCGTAACCTT-1	0	9	0	1	3	0	1	2	11	2	0	1
AGGAGACATCCACAGT-1	0	7	1	1	3	1	0	0	8	2	5	0
AGGATATAGGGATTTA-1	0	7	1	2	3	3	4	2	14	4	5	0
AGGATTGCTTACGACA-1	0	7	2	4	0	2	4	6	17	4	0	1
AGGCATTGTCGTAGGG-1	0	0	0	0	1	0	0	0	2	1	1	0
AGGGACCGGCTGCGTT-1	0	6	0	3	1	2	0	0	9	0	2	0
AGGTATAATTGATAGT-1	2	4	2	1	4	0	3	1	15	1	1	1
AGTCCATTGGCTGATG-1	3	9	1	2	3	1	5	0	26	3	1	2
AGTCCCTCGCAGAAAG-1	1	6	1	1	1	0	3	0	16	2	2	2
AGTCGGTTGCGTGAGA-1	3	9	0	1	2	2	1	1	9	2	3	0
AGTGAACAAACTTCTC-1	0	16	1	2	0	1	2	2	21	6	4	0
AGTGAAGATGGTGTCC-1	3	13	1	2	4	1	4	0	17	2	2	1
AGTTTATGTAAAGACA-1	0	7	3	2	0	0	2	3	17	3	3	0
AGTTTGGCACGGGTTG-1	0	0	0	0	0	0	0	0	1	0	0	0
ATAAGTAGGGCGACTC-1	0	6	0	5	3	0	2	1	17	2	4	0
ATACGTCCACTCCTGT-1	1	6	0	1	3	2	3	6	27	6	7	1
ATATCAACCTACAGAG-1	2	4	3	8	3	0	3	1	23	4	2	0
ATATCGGTAGGGAGAT-1	2	6	0	1	1	0	3	3	20	1	3	0
ATCGCCAGTCAACATT-1	1	7	1	0	2	0	1	1	11	0	0	0
ATCTTTCGTATAACCA-1	1	6	0	1	1	1	4	1	15	3	3	0
ATGTAAGGCTGCTCTT-1	1	6	2	2	2	0	2	2	7	0	3	1
ATTATAGCTACTTTAC-1	0	7	3	1	1	1	3	1	18	6	3	1
ATTCGCAGAGGACACT-1	3	10	3	6	4	1	8	0	18	4	4	1
ATTCGTGCTATCTCTT-1	0	0	0	1	0	0	0	0	1	0	1	1
CAACACATCTCCTGCC-1	1	15	2	4	1	1	5	1	12	7	1	1
CAACCTGAACCTGCCA-1	0	13	1	4	1	1	5	2	25	6	4	1
CAACTGAGGGTATGAC-1	0	2	0	0	0	0	0	0	7	1	1	0
CAAGGTCCTATAGGCT-1	1	10	3	3	4	1	4	0	12	3	3	0
CAATGAGGTTCGACTA-1	4	6	0	4	6	3	2	1	12	1	2	2
CAATGTGCCAACCCTT-1	2	4	2	3	0	0	5	0	16	4	1	0
CACACTTGTATTGCGA-1	0	3	0	1	2	0	2	1	2	2	1	0
CACATTTCTTGTCAGA-1	1	7	0	2	0	0	3	1	21	5	2	0
CACGCGGAACTGTTGC-1	0	11	3	2	5	2	6	2	24	5	2	1
CACGGACGTGGATGGC-1	2	13	2	1	1	1	4	1	11	3	7	2
CAGGTTTAGTACTACA-1	0	5	2	0	1	0	4	0	7	1	1	0
CATACTTAGGCAATAC-1	0	5	1	4	0	0	2	3	11	3	0	0
CATGACTTCGCTGAAT-1	0	9	0	6	2	4	2	0	15	1	3	0
CATGATGGAAGTTAGC-1	1	12	3	5	3	0	3	1	25	4	5	1
CATTACATAGATTGTG-1	1	4	1	3	0	1	0	1	8	1	2	1
CATTCCCATTCCGTCG-1	3	5	0	1	1	1	0	2	5	1	3	1
CATTGATGAACACGCC-1	1	4	2	4	1	0	2	0	20	0	4	1
CCACGAATTTAACCTC-1	3	9	0	5	1	2	2	2	21	4	5	0
CCACGGTGCCCGGTAG-1	1	9	2	5	6	0	3	2	24	5	7	2
CCACTATCCGGGTCAC-1	1	11	0	2	4	1	1	2	9	3	1	1
CCAGATGTAAATGGGT-1	2	18	0	6	6	0	11	3	18	3	3	2
CCATTGTTTCCTCCAT-1	0	0	1	0	1	0	0	0	1	1	0	1
CCGATCTTAAGAGGCT-1	1	6	0	3	0	1	3	2	14	5	1	1
CCGGCACGACCGTTTC-1	0	8	3	3	0	0	2	2	13	3	6	1
CCGGTAATGGCTAGTC-1	0	13	1	4	2	1	3	4	21	4	3	0
CCTACTGCGGCGGCCA-1	2	14	1	1	5	3	4	1	23	8	7	1
CCTATGAAGTGGTGCC-1	0	9	3	3	7	0	1	1	8	3	1	1
CCTGGAAACGTTCTGC-1	1	7	2	5	3	3	1	0	17	0	0	1
CCTGTCCCTCACGTTA-1	0	7	0	2	6	0	5	0	12	5	1	2
CGAACAGTATGGGCGT-1	0	1	0	1	0	0	0	1	2	1	1	0
CGAACATAGTCAGAAA-1	5	9	3	5	1	0	1	4	12	5	4	0
CGACACCGCTTAAGGA-1	0	2	0	0	1	0	0	0	7	1	2	1
CGACACGCTCCGACAG-1	2	15	2	2	6	0	5	1	18	5	1	2
CGACTCGGTACACGGT-1	0	8	2	3	1	1	2	1	15	3	2	0
CGACTTTGTATAGCCT-1	1	3	2	3	2	0	1	0	19	2	6	1
CGAGGATCGGGAACGA-1	2	12	0	1	2	1	3	0	17	5	3	1
CGATCATTAGAGGCAC-1	3	5	3	5	0	0	1	1	10	3	1	0
CGCATCCATCAGCCAG-1	0	6	3	1	1	0	3	0	11	1	4	1
CGCGGTAAGTCTAGCT-1	0	3	0	1	4	0	5	0	10	3	4	0
CGCTGGTGACTACCCT-1	1	7	1	2	1	0	4	1	13	3	4	1
CGGGAATATAGTATAC-1	0	0	0	0	1	0	0	1	1	1	0	0
CGTATTGTTTCCTAAT-1	0	10	1	3	3	0	4	1	20	4	7	0
CGTCAAATGGTCGCAG-1	1	13	2	3	2	2	4	3	16	7	9	1
CGTGGCCGAATATCTA-1	3	7	0	5	3	1	2	2	16	3	4	2
CGTGTGTTAAACCCTG-1	0	6	1	2	2	0	4	0	13	1	2	1
CTAATTATGAAGCGTA-1	1	3	0	1	0	0	0	0	1	1	0	0
CTCACACGCAAGCCTA-1	1	11	2	2	2	3	2	0	24	6	2	0
CTCATCACTTAGTGAT-1	0	2	0	2	0	0	0	0	2	2	1	0
CTCGGGATAACACCTA-1	0	1	0	1	0	0	2	1	4	1	0	0
CTCTTCTATTGACTGG-1	1	3	0	3	1	1	1	6	12	3	4	1
CTGCACCTAGTCCACA-1	0	6	1	1	1	1	0	2	11	2	1	0
CTGGGATACGCTACCC-1	0	3	1	1	2	0	2	0	10	2	1	0
CTTAGGTCCCAATCGT-1	0	1	0	0	1	0	3	1	14	1	3	1
GAACATTAGTATGTTA-1	0	4	3	1	2	1	2	0	11	0	0	1
GAACGATAAGTTAAAG-1	2	6	0	0	2	0	4	4	10	7	3	0
GAACTTGTGCACGGGA-1	2	6	4	6	4	1	3	1	30	7	4	0
GAAGGCTACCATTGTT-1	2	9	2	1	4	0	4	1	20	6	3	2
GACAAACATATGCAGG-1	3	20	3	5	0	3	4	9	17	8	3	0
GACGTTCGTAAATACA-1	0	10	0	1	1	1	5	1	12	4	6	0
GACTCACCCACGTGAG-1	0	9	2	3	2	0	1	1	12	4	1	1
GAGATGACAATCCTTA-1	0	12	2	1	4	1	6	3	21	6	5	0
GAGGATAAACAGTGCT-1	2	6	2	1	0	0	3	1	21	4	3	2
GAGGGCCATAATATTA-1	1	13	0	5	2	1	3	0	20	7	3	0
GAGTGCACGGACAACA-1	3	15	3	4	3	1	7	4	28	3	5	0
GATCGCTACCCGATTT-1	0	3	0	4	1	0	0	0	6	1	3	2
GATCTTTGCTCAAAGA-1	0	6	1	5	3	2	4	2	15	4	3	0
GATTTAGTGCGTACTG-1	2	10	1	2	5	0	4	1	15	0	6	1
GCAACAGCAGTATGCG-1	2	0	0	2	0	0	1	0	3	1	2	0
GCAGACCCAGCACGTA-1	1	4	3	1	2	0	1	0	16	1	1	1
GCAGCCTATATCACAT-1	3	4	1	0	3	2	0	1	11	4	0	0
GCATTTCCAAGGCTCC-1	1	9	2	4	1	1	4	1	20	5	1	0
GCCGTGGAAGAAATGT-1	1	9	0	2	3	0	2	0	17	2	3	1
GCGACATGTAAACATC-1	2	8	1	3	4	0	4	2	15	1	1	2
GCGGGCATTACGATGC-1	2	10	0	1	2	1	4	0	12	1	2	0
GCGGTCCCGGTGAAGG-1	0	5	0	4	1	1	1	0	15	1	2	1
GCTAGACCGTCTACTG-1	1	9	1	3	1	0	1	0	18	5	0	1
GCTCCGCTCGCTTCAG-1	2	2	4	2	1	0	2	2	12	5	4	1
GCTCGCTCATGTCCAA-1	1	9	1	3	7	1	3	2	29	4	3	0
GCTGGTGACTCGTAGT-1	0	4	0	0	1	0	1	0	6	3	2	0
GCTTACGTAGTTAGTA-1	0	8	2	2	2	0	3	1	16	1	1	0
GCTTAGGGAAGCGGTA-1	0	4	2	4	1	1	1	0	8	4	1	0
GGAGACCAATGTGCTT-1	0	7	0	4	0	1	2	1	11	1	1	1
GGAGGCCGAAGTCGTC-1	1	5	1	4	1	1	3	1	3	5	0	0
GGCCCGTATACCATGC-1	2	11	0	2	2	2	1	0	15	2	3	1
GGCGAACCGTTCTGAT-1	3	26	1	5	2	3	11	2	33	2	8	2
GGGATCCCAATACAAA-1	3	9	0	4	3	1	1	2	19	5	1	1
GGGTGCATATGAAAGC-1	0	6	3	8	5	0	2	1	14	4	2	1
GGTACACCAGATTTAT-1	2	8	0	2	2	2	3	0	21	2	0	0
GGTATAGTGACACATA-1	1	13	0	2	1	2	2	2	16	2	6	1
GGTTCTACTCGTCTGA-1	1	4	1	3	3	1	3	2	29	4	2	1
GGTTTAATTGAGCAGG-1	0	9	0	0	0	0	2	0	9	0	3	3
GGTTTAGCCTTTCTTG-1	0	9	1	3	0	1	4	2	15	4	1	0
GGTTTGCGAACACGTA-1	1	10	1	3	1	1	6	1	19	5	4	1
GTAACAACTGACCTTG-1	0	1	0	4	3	0	2	2	9	1	6	0
GTCAATGCTATAATTT-1	2	7	1	3	1	1	2	2	16	4	2	2
GTCCATTACTGCTACG-1	0	4	1	4	1	0	3	1	13	5	1	1
GTCGTCTGGTTGGCTA-1	0	7	1	0	1	0	3	1	1	0	0	0
GTCTTGAGGAGCAGTG-1	1	6	1	3	0	1	6	0	18	2	1	1
GTGACGAGGGTGACCC-1	1	8	0	4	1	2	1	1	17	6	4	1
GTTAACTATGTTGTCA-1	0	12	3	6	2	0	3	0	19	3	2	2
GTTAAGTTAGAGTGGG-1	1	5	1	0	2	0	5	0	17	1	2	0
GTTCGGATCGGGAACA-1	0	5	0	2	1	1	2	2	8	1	2	2
GTTCGTCTGGGTCCCT-1	0	12	0	1	0	0	2	1	6	3	0	2
TAAATCTTTACACCTC-1	0	4	1	0	2	0	7	3	13	5	2	1
TAAGGCTGAATCCCTC-1	3	8	3	3	0	1	6	1	13	5	1	2
TAATAGCTAAATGATG-1	1	5	1	3	3	1	2	0	5	2	2	2
TAATTAGGACATCCGT-1	0	6	1	2	3	0	2	3	17	4	2	0
TACACCGTCGTTAGTC-1	0	7	0	2	1	2	0	0	12	0	2	1
TAGACTACCTAGCGTT-1	2	6	1	2	3	1	2	0	13	3	3	2
TAGTCGATCACGGGTT-1	2	15	3	0	0	2	3	1	26	1	5	0
TATAGATGGTCGCAGT-1	1	4	2	4	3	0	1	2	16	4	3	1
TATGGCTAGGCTAATT-1	0	5	0	0	1	1	1	0	4	0	1	0
TATGGTTAGTGGGAGA-1	2	6	1	3	4	1	4	3	7	6	2	0
TATTGACATTTCTGCC-1	0	4	0	3	2	1	2	2	9	2	1	0
TCAAGAAATACTAGCT-1	1	4	1	2	3	0	4	0	9	3	2	2
TCAAGGTTACTACACC-1	0	7	2	0	0	0	0	1	3	1	0	1
TCAGATGGAGACGTAG-1	1	8	0	2	2	1	1	0	11	6	2	1
TCCATTCCCACTAGAG-1	2	4	5	5	4	1	3	2	17	6	5	0
TCCCGTCGCGTCATAG-1	0	6	0	2	3	0	1	1	7	2	3	0
TCCGAATGGTCCTGAG-1	2	5	1	1	0	1	2	0	11	4	2	0
TCCTTACGACGGTCCG-1	1	7	1	3	0	1	3	0	12	3	3	0
TCGAAGAACCGAGCAC-1	3	11	2	5	1	0	3	2	29	4	4	0
TCGCTTAATTACGAAG-1	0	4	2	1	1	0	2	0	10	2	0	0
TCTACGGGCTCAGTTG-1	1	10	1	5	1	0	0	0	8	3	2	1
TCTAGTGATATCGTGG-1	1	9	0	4	1	0	3	2	11	3	3	1
TCTGACGGGCTAACCC-1	2	7	0	2	1	0	2	0	17	0	2	3
TCTGATCGGGTGCTAG-1	0	4	0	0	0	1	1	0	1	3	2	0
TCTGCGAATCGTTCGC-1	1	7	0	4	5	1	3	2	32	8	5	3
TCTTAGAGCTCCAATT-1	0	5	0	1	0	0	2	1	21	6	2	0
TCTTCTATAACCCGCC-1	3	8	1	5	3	0	2	2	15	1	0	1
TCTTTAGCAGGCGAAC-1	1	8	1	3	1	2	1	0	11	2	1	0
TGAATGAGATACAGCA-1	0	11	0	2	3	0	6	3	17	10	5	1
TGATGGCTGTTTCTGA-1	0	5	1	0	3	1	3	2	16	2	0	1
TGCCGAAAGCGTATTC-1	0	3	0	2	1	0	1	1	7	1	1	0
TGCTCCACAGTTCTTA-1	0	9	2	4	2	0	4	0	22	5	2	1
TGCTGCGTCAGAGTTA-1	1	8	1	3	1	1	3	0	18	2	5	1
TGGAGGGAAACACCTC-1	0	10	1	3	4	2	3	0	23	3	3	2
TGGTAGAATATATGGG-1	0	7	2	2	2	1	0	3	8	1	0	0
TGTACTACTCTCACGG-1	0	6	3	1	0	0	4	4	12	6	3	0
TGTATACGGATGATGA-1	1	1	0	0	0	0	0	0	6	2	0	1
TGTTCTCTACTCCCTA-1	0	10	1	0	5	1	1	0	9	0	0	2
TTAAGATAGGATTGAC-1	1	8	0	1	1	1	7	2	19	1	5	0
TTACATGCCACAACTA-1	2	9	3	3	3	1	3	1	20	5	1	1
TTAGTTATTCGTGGCA-1	3	16	1	1	5	0	2	1	16	3	4	0
TTCCAGACGAGATTTA-1	1	7	0	1	2	0	2	0	13	3	1	0
TTCCGGTATCTGTGTC-1	0	1	0	1	1	0	1	1	3	1	1	1
TTCTATGCCTTTCGCA-1	0	6	2	2	2	2	3	2	12	2	0	0
TTCTTATCCGCTGGGT-1	1	4	0	2	2	0	2	1	5	1	2	1
TTCTTGCTAGCATCTC-1	1	6	3	3	4	0	1	2	7	3	1	0
TTGACAGGAGCTCCCG-1	1	15	6	8	2	2	2	3	23	4	6	2
TTGACGCTCCATGAGC-1	1	7	0	2	0	1	2	1	23	3	5	0
TTGACTATTGTCCGGC-1	0	5	2	2	4	1	4	3	13	3	1	2
TTGGGTTTATTCAGCG-1	1	10	0	0	1	2	4	2	20	8	1	0
TTGGTATGGCTTGTGT-1	0	9	1	3	0	0	2	2	12	0	1	0
TTGTGGTATAGGTATG-1	1	6	0	2	0	0	1	1	6	1	4	1
