# Supplementary material for: Spatial transcriptomics reveals unique gene expression changes in different brain regions after sleep deprivation
Source: Nat Commun. 2023 Nov 4;14:7095. doi: 10.1038/s41467-023-42751-z (PMC10625558; doi:10.1038/s41467-023-42751-z)
Supplement: Supplementary file 15 — Source Data [file 41467_2023_42751_MOESM15_ESM.zip › Source Data/Source File Counts of 12 sleep DEGs common to neocortical layers/S1_SD.txt]

Cell name	Arc	Egr1	Egr3	Fmnl1	Galnt9	Homer1	Hspa5	Neurod6	Pdp1	Sgsm1	Trib2	Vgf
AACCGAGCTTGGTCAT-1	2	10	4	4	4	6	2	1	4	1	0	5
AACGATATGTCAACTG-1	1	6	7	2	1	7	15	0	12	4	0	10
AACGCGGTCTCCAGCC-1	1	9	7	2	0	4	4	2	2	1	0	1
AACGTCAGACTAGTGG-1	7	14	2	3	5	3	5	8	5	0	0	2
AAGAGGCATGGATCGC-1	2	5	5	5	8	6	8	5	4	6	2	13
AAGGCGCGTAAAGCTT-1	2	3	1	1	8	12	4	2	3	2	0	5
AAGGTATCCTAATATA-1	3	7	18	4	2	9	7	0	17	0	1	9
AATCTGCGTTGGGACG-1	1	2	7	1	3	14	8	0	10	1	1	6
AATGACTGTCAGCCGG-1	3	2	3	0	2	6	8	3	7	5	0	5
AATGCAACCGGGTACC-1	5	2	2	3	10	4	3	7	3	4	1	4
AATGGTTCTCACAAGC-1	0	6	4	1	2	4	4	2	0	2	0	6
AATTGAACGCTCTGGT-1	1	3	1	1	2	7	6	3	1	1	4	7
ACAATTTGAGCAGTGG-1	1	6	10	2	4	5	6	1	11	1	1	4
ACACAAAGACGGGTGG-1	3	4	5	0	11	4	5	4	1	3	0	3
ACACGGGAACTTAGGG-1	3	5	2	2	7	7	5	3	2	0	0	5
ACATAATAAGGCGGTG-1	2	8	7	3	0	5	8	1	6	1	0	7
ACCCAACGCCCGTGGC-1	2	8	10	5	4	13	10	2	11	2	0	8
ACCGACTGAGTCCCAC-1	4	4	7	5	6	2	4	4	7	3	0	10
ACGATCATACATAGAG-1	1	2	3	4	11	7	11	1	7	1	1	13
ACGTAGATTGCTGATG-1	3	5	6	1	4	6	5	3	1	3	0	4
ACTCAATAAAGGCACG-1	1	8	5	3	4	2	4	2	4	0	3	3
ACTGTACGATACACAT-1	1	4	3	6	3	7	4	1	7	1	3	6
ACTGTCTTCTTTAGAA-1	5	5	5	3	3	6	4	4	4	0	1	6
ACTTATACTTACCCGG-1	3	5	8	2	2	6	5	1	11	1	0	7
ACTTCGCCATACGCAC-1	1	9	7	6	4	6	7	3	10	0	2	4
ACTTTCCTATAGCTTC-1	3	6	3	2	6	3	3	2	5	1	1	2
AGAACGTGGTACATTC-1	1	4	5	4	2	8	4	4	8	1	1	4
AGACCCGCCCTCCTCG-1	3	6	7	6	3	6	3	4	5	4	0	5
AGATACTCAAGATCGA-1	0	4	2	1	7	2	9	1	3	0	0	7
AGCATCGTCGATAATT-1	1	7	4	2	12	10	5	0	4	2	0	14
AGGGTGCTCTCGAGGG-1	3	2	11	1	0	3	1	0	7	1	0	3
AGGGTTCCCTTTGGTT-1	0	2	9	5	3	7	7	1	7	2	1	13
AGTACGGGCACCTGGC-1	0	8	8	3	1	6	7	1	6	2	0	7
AGTCGACGGTCTCAAG-1	1	1	9	1	0	6	6	1	6	0	1	4
AGTCTTCTCCTCAAAT-1	0	4	1	5	3	1	6	2	6	0	0	8
AGTGAGACTTCCAGTA-1	0	5	7	7	0	4	9	2	9	6	1	8
AGTGATTCAAGCAGGA-1	4	3	4	5	5	4	6	4	8	1	1	5
AGTGCTTGCACGAATA-1	2	4	7	4	3	3	11	1	7	1	1	3
ATAACGCCGGAGGGTC-1	0	4	2	2	6	4	10	3	0	0	1	10
ATAACGGAGTCCAACG-1	3	3	8	5	10	8	5	2	7	1	1	3
ATACTAGCATGACCCT-1	1	8	3	1	0	2	1	1	5	2	2	3
ATAGAGTACTGGGACA-1	1	2	1	0	6	4	3	0	0	1	0	6
ATCAATCTGGGCTGCA-1	1	1	0	2	2	3	5	1	2	0	0	2
ATCGACTCTTTCCGTT-1	1	8	1	3	3	6	4	3	5	3	0	7
ATCTGGTTAAGACTGT-1	1	7	9	5	3	7	4	4	7	0	1	2
ATGAAGCCAAGGAGCC-1	0	5	4	2	10	5	11	1	8	3	1	8
ATGGATTGACCAAACG-1	5	2	7	4	7	6	5	2	4	3	1	6
ATGTGCATCCGACGCA-1	1	6	0	2	6	5	6	3	6	2	0	10
ATTAATACTACGCGGG-1	3	4	3	3	1	3	2	1	3	0	0	0
CAACGACCCGTTTACA-1	0	8	6	2	0	2	0	3	2	0	2	2
CAATAAACCTTGGCCC-1	5	6	3	6	3	6	11	5	8	3	1	2
CAATGGATCTCTACCA-1	1	11	13	1	3	7	7	0	8	2	0	7
CAATTAAGGGTGATGA-1	2	4	1	4	5	3	8	0	5	3	0	12
CACACGCGCTGTCTTA-1	3	6	9	2	3	11	10	1	15	5	0	8
CACCGCCAGAAGGTTT-1	4	10	7	1	2	4	6	1	6	1	1	9
CACGCACAGCGCAGCT-1	0	10	11	4	4	9	6	0	8	3	1	5
CACGTTCGTGCTCTAG-1	0	1	0	2	4	3	4	1	3	0	1	9
CACTGTCCAAGTGAGA-1	3	8	7	5	4	3	5	1	5	0	2	6
CAGAGCATGAGCTTGC-1	1	5	2	2	7	6	8	5	9	2	2	7
CAGCAGCCCGTTCCTT-1	1	10	6	1	5	7	7	3	4	0	0	3
CATGGTCTAGATACCG-1	2	4	7	3	4	4	1	3	3	0	0	6
CATTATGCTTGTTGTG-1	3	5	1	1	2	4	0	3	2	1	0	2
CCAAACAGAACCCTCG-1	2	5	9	2	12	9	10	3	4	1	1	16
CCACAATGTACGTCTT-1	2	5	2	3	3	17	6	5	8	1	0	8
CCAGATAGTTGAGTGA-1	1	5	2	3	4	10	5	1	5	1	0	16
CCAGGGACGTGGCCTC-1	1	5	4	1	3	4	3	0	2	1	1	5
CCCAAACATGCTGCTC-1	2	7	11	3	3	15	9	3	15	0	1	6
CCCAGTTAAGGCGCCG-1	1	2	4	2	4	11	4	2	4	5	0	10
CCCGCCATGCTCCCGT-1	4	14	7	2	2	7	7	4	3	1	2	2
CCCGTCAGCGTCTGAC-1	2	8	2	3	2	4	4	4	5	1	1	5
CCGCACAAAGACCAAC-1	7	10	8	4	7	14	12	5	13	8	2	15
CCGGGCTGCTCCATAC-1	3	6	3	6	2	6	6	3	1	2	3	14
CCTAGGCGTAGCGATC-1	2	6	10	0	4	1	7	8	9	2	0	7
CCTCGGACCGGGATAG-1	3	6	3	2	1	4	3	2	7	0	1	8
CCTCTAATCTGCCAAG-1	1	7	3	0	2	3	5	1	1	3	0	3
CCTGAATATTTACATA-1	1	5	8	1	2	3	3	1	4	1	0	5
CCTGCTATTTGAGAAG-1	1	4	3	0	6	5	7	4	3	2	0	2
CGAGAGATGTGAACCT-1	4	5	4	2	9	5	12	3	2	2	1	19
CGAGGCTAAATATGGC-1	2	2	6	0	12	3	4	2	6	3	0	8
CGAGTTCTGTCCCACC-1	0	7	14	2	1	5	7	0	14	5	0	5
CGCAATTACTTTCGGT-1	3	6	1	2	3	1	4	0	3	2	0	5
CGCACATGTCCACTAC-1	2	9	1	5	2	2	4	2	4	0	0	5
CGCATTAGCTAATAGG-1	7	6	6	3	3	7	6	2	4	3	0	7
CGCCGCCCATGCCTGT-1	1	1	2	2	8	4	3	0	3	1	1	9
CGCGTTCATGAAATAC-1	2	2	3	1	3	1	0	2	1	0	0	4
CGCTATTCAATGTATG-1	1	3	4	1	6	4	4	3	4	4	0	5
CGCTGTGACGCCGCAC-1	1	6	2	1	1	1	6	0	2	0	0	3
CGCTTTCTTGCATTCG-1	3	7	12	3	3	2	5	1	3	0	1	6
CGGGTGTACCCATTTA-1	3	5	2	7	3	7	3	2	6	1	0	4
CGGTCAAGTGGGAACC-1	2	4	2	2	2	4	7	0	6	1	0	3
CGTACCTGATAGGCCT-1	2	6	5	4	1	8	5	1	8	0	1	5
CTAAATCCTATTCCGG-1	0	5	4	6	2	14	7	1	10	1	0	4
CTACCCTAAGGTCATA-1	0	4	5	0	3	10	7	0	7	0	0	6
CTAGCATAGTATAATG-1	0	2	4	4	7	5	2	1	2	0	0	5
CTAGTTGGGCCCGGTA-1	2	6	3	3	5	2	3	2	5	2	1	8
CTATCGGGTCTCAACA-1	1	7	2	2	5	9	5	1	4	2	2	1
CTATTTGGTTACGGAT-1	1	2	3	4	9	4	3	5	3	2	1	10
CTCATTTGATGGGCGG-1	1	8	1	0	2	0	4	0	1	1	0	3
CTCGAGGTCGAACAGT-1	0	2	5	1	6	8	8	2	7	1	0	10
CTCGCACCTATATAGT-1	6	2	6	5	2	4	7	1	5	3	0	0
CTCGGTACCACTGCTC-1	2	1	2	1	3	1	5	0	0	4	0	3
CTCTCACAATCGATGA-1	4	8	5	5	4	6	8	1	3	2	1	2
CTCTGGACGCCTGGTG-1	2	3	2	1	4	4	3	3	4	1	0	2
CTGGCGCACAGGTCTG-1	1	3	6	5	3	4	5	0	6	2	0	8
CTGGCGGGAATAAGTA-1	1	5	3	3	7	4	8	2	2	4	0	8
CTGGGATAAATAATGG-1	1	4	1	4	5	5	8	3	3	1	0	14
CTGGTAACACATAGAA-1	2	8	12	1	2	8	11	2	6	0	0	3
CTGTTCATCTCACGGG-1	3	9	6	3	6	3	3	3	4	5	0	4
CTTCATAGCTCAAGAA-1	1	7	7	0	5	5	3	0	7	3	4	10
CTTGTTGCTGAGTCAA-1	2	4	4	3	3	5	3	2	4	2	0	3
CTTTAACTTTCAAAGG-1	3	3	4	6	2	5	4	1	3	1	2	4
CTTTAGGAACACTGTT-1	1	3	4	0	0	7	7	0	1	1	1	3
GAACACACATCAACCA-1	2	4	7	3	9	6	10	1	2	2	0	19
GAACGTCTCATGGTCG-1	1	3	6	6	5	9	13	0	9	1	1	7
GAAGTCTCCCTAGCGA-1	0	0	6	1	0	1	0	2	1	0	0	1
GAATGTGGTCCGGATT-1	1	2	4	4	4	6	7	3	1	2	0	8
GAATGTTGGGTAATCT-1	3	6	5	6	0	2	5	1	4	1	3	5
GAATTATAGTGAAAGG-1	1	4	2	0	4	5	6	1	1	0	0	2
GACAACGACCATTGAA-1	2	6	12	5	4	7	7	2	9	2	1	8
GACAACGCAGCTTACG-1	0	10	6	4	1	3	4	1	7	1	2	10
GACACAAGGGAAGAAA-1	2	3	8	5	3	3	5	1	7	5	0	14
GACACGAGTTAGAGGA-1	2	8	3	7	14	7	5	6	3	3	1	4
GACAGCCAGACCTGAC-1	0	5	2	2	2	9	6	1	7	1	3	13
GACTAAGATCATGCAC-1	1	2	4	2	10	7	12	2	3	2	0	6
GAGACTGATGGGTAGA-1	1	7	3	0	4	1	9	1	3	1	0	4
GAGCTAAGGGCATATC-1	2	6	8	4	1	9	8	1	5	3	0	0
GAGTGTGCGGTACCCA-1	0	7	4	0	0	3	9	2	4	3	2	6
GATAACTCGCACTGTG-1	1	4	3	5	1	6	11	1	10	0	0	5
GATATGAGACACTAAC-1	1	3	3	1	2	5	9	6	1	1	1	1
GATCCCTTTATACTGC-1	6	7	6	4	0	8	9	6	4	1	0	4
GATGGCGCACACATTA-1	1	8	9	2	12	12	10	4	4	2	1	16
GCAAGTGCACAGAGAA-1	5	15	6	2	3	9	9	4	1	1	0	6
GCATGAGGGACGCGGC-1	1	5	7	6	1	4	9	1	6	4	0	3
GCGAAACTTAACTGGA-1	0	6	5	0	3	6	13	3	5	1	2	14
GCGAAGCCATACCCGT-1	0	12	2	0	8	9	10	3	6	2	0	4
GCGCTAATTGAATAGA-1	1	4	6	7	11	6	5	2	5	3	1	6
GCTAAGTAGTTTCTCT-1	0	3	2	1	6	5	7	3	1	0	0	7
GCTATCGCGGCGCAAC-1	4	8	11	4	7	7	9	18	8	8	1	14
GCTCTAAACCCTGACG-1	0	2	2	2	8	11	11	2	5	2	2	8
GCTGCTCTCCGGACAC-1	3	4	2	2	5	4	12	2	3	3	1	8
GCTTATGAAGCAGGAA-1	2	7	14	4	2	12	6	3	8	0	1	3
GCTTCCGTCCCTAGAC-1	3	6	4	3	7	4	8	3	5	1	0	5
GGAATGCGCTAGCGTG-1	4	4	5	5	2	7	5	3	10	2	0	8
GGAGCACCAAGAACTA-1	3	7	13	3	5	9	7	0	7	0	0	4
GGATCCGGAATATACT-1	1	3	4	3	5	3	3	2	4	1	2	14
GGATGTCCTTACCGCA-1	0	1	9	1	3	7	8	1	5	2	0	6
GGATTCAGTACGGTGG-1	1	1	4	3	1	5	4	3	2	1	0	10
GGATTTCACTTCTATA-1	4	6	2	5	2	6	4	1	5	1	0	2
GGCAATAGTCAATGAG-1	1	2	3	2	5	3	1	6	3	1	1	8
GGCGAAATCTAACTTG-1	2	7	6	4	3	14	8	1	6	5	1	4
GGCGGTAGGATCATTG-1	2	8	1	2	6	7	2	3	4	2	0	6
GGCTCTGCTCCAACGC-1	1	7	1	8	4	9	9	2	8	2	0	6
GGGAGAACTCACAGTA-1	2	6	3	6	3	3	7	5	3	3	1	5
GGGCCGGCCGAAGTAC-1	1	5	3	3	3	3	9	1	3	1	3	13
GGGCGATATGTGTGAA-1	0	11	7	1	5	7	5	2	6	1	1	4
GGGCGTACATTTATAT-1	0	2	7	1	4	5	7	2	4	0	0	4
GGGCTGCCTAGGGCGA-1	5	4	4	3	5	6	10	3	5	2	0	3
GGTAGTGCTCGCACCA-1	3	7	7	2	9	2	5	3	3	1	2	5
GGTCGGCCAGGAGCTT-1	0	6	7	2	1	5	7	3	2	0	3	13
GGTCTGAGAATCTGGA-1	3	10	4	7	3	5	3	3	3	2	1	9
GGTTTACAATCTCAAT-1	2	13	12	6	4	10	5	3	6	0	1	5
GGTTTCAATCGGTCAG-1	1	8	23	4	3	12	13	0	12	3	3	10
GTAAGCGGGCAGTCAG-1	0	7	1	2	6	7	6	1	9	0	1	5
GTAAGTAACAGTCTGG-1	1	5	3	0	6	2	1	2	1	0	0	6
GTACAGAGGCAAGGGT-1	1	6	3	3	3	0	9	6	7	1	2	11
GTACGAGATTGCGACA-1	2	12	7	3	2	8	6	0	7	3	0	6
GTACTAAGATTTGGAG-1	4	7	5	1	8	1	3	3	3	3	1	3
GTACTGGAGTTAGACC-1	3	5	6	4	7	3	3	2	15	1	0	7
GTAGCTTCCTCTTGTT-1	1	3	5	2	5	7	8	1	11	2	0	7
GTCACTCTCCAAATCT-1	0	4	3	1	3	6	2	2	0	2	0	1
GTCATGCACCTCCGTT-1	3	3	5	5	7	10	5	0	5	4	0	5
GTCCCAACGTAAAGTA-1	2	8	7	2	5	3	7	6	3	4	1	11
GTGCCCGTTCGGATTC-1	0	6	5	2	5	1	6	2	2	2	0	7
GTGCGGGTCTCCAAAT-1	2	7	13	6	2	4	6	2	7	6	2	5
GTGCGTGTATATGAGC-1	0	2	0	2	6	1	2	2	2	3	4	8
GTGTACCTTGGCTACG-1	2	4	5	0	1	7	4	1	2	2	1	4
GTGTGAATAACTTAGG-1	0	3	6	3	6	3	4	0	2	4	1	7
GTTGCACGGAGTTTCG-1	5	8	4	1	4	2	3	2	5	2	1	5
GTTGGATTGAGAACAC-1	3	2	3	5	3	4	9	0	6	0	1	7
GTTTCCTGGAGGGTGA-1	3	7	3	1	2	5	7	2	4	1	0	2
TAAAGCGTTAGGAGAA-1	2	3	11	5	3	7	7	0	8	2	0	9
TAACTCCATGGAGGCT-1	1	9	8	4	10	9	10	10	3	2	2	13
TAAGGCAACATAAGAT-1	0	0	5	2	1	3	10	0	6	0	1	8
TAATAGTGACGACCAG-1	3	6	14	4	4	7	10	0	9	4	0	10
TACTTGTTAGTAGTCC-1	1	6	3	1	0	4	1	3	2	3	3	5
TAGAAAGGTGGCGCTA-1	2	6	2	5	1	5	4	4	10	3	1	11
TAGACGCCCGTACCGG-1	2	6	9	5	3	10	8	1	13	4	1	11
TAGAGTCTAAGCGAAC-1	0	3	4	3	5	3	8	3	2	1	1	7
TAGCCGGCGGTCAGCG-1	3	10	4	2	3	4	4	4	6	3	0	6
TAGCTAAGTCCGGGAG-1	1	6	4	6	5	3	3	4	6	2	0	4
TAGGTGCTCGCCTAGC-1	5	2	0	5	0	2	3	3	3	0	0	0
TAGTACCTTAGTGGTC-1	0	10	8	2	4	5	10	5	3	0	3	5
TATCGATGATTAAACG-1	3	6	5	3	4	8	2	1	9	3	1	10
TATGCTCCCTACTTAC-1	5	2	4	3	4	10	6	2	1	2	0	12
TATGGATGTGCTACGC-1	0	6	2	7	2	4	5	2	3	2	0	3
TATGTCTCATTGTGCC-1	1	7	7	6	6	4	4	1	3	2	0	3
TATTTGTTACCCTTTA-1	0	7	9	2	4	2	2	2	3	2	0	4
TCAAACAACCGCGTCG-1	2	2	4	2	14	4	5	1	4	2	2	7
TCAAACTTAGATTGTT-1	2	9	13	3	8	1	2	1	8	2	2	3
TCACGGTCATCGCACA-1	1	5	5	2	2	1	8	4	8	2	0	6
TCCGCGGCAGCATCTG-1	5	9	2	4	2	7	6	2	7	2	1	9
TCCGTTTAGCCTTGAA-1	0	4	9	2	1	3	2	0	3	0	0	6
TCCTTTCTTACGCTTA-1	5	5	2	3	4	7	4	2	8	0	2	10
TCGCTGGGCGGATTGT-1	3	3	2	2	1	10	5	1	2	0	1	3
TCGTAAGACGACATTG-1	1	3	8	4	6	1	3	0	7	1	0	1
TCTATCGGTCGCAACA-1	1	8	1	1	2	4	3	0	4	0	0	5
TCTCTAATAGCTGGTA-1	1	7	6	3	0	5	1	1	1	1	1	1
TCTGTGCCATCATAGT-1	3	3	1	3	8	5	4	6	3	0	2	3
TCTTCGATACCAATAA-1	3	11	3	7	4	4	4	6	7	1	2	8
TCTTGATGCGTAGCGA-1	2	5	4	2	8	6	2	3	5	0	0	10
TGAAAGGACCTGACTC-1	1	4	0	4	5	5	3	4	3	1	2	8
TGAGTGGTCCGTGACG-1	4	8	3	1	4	2	5	1	10	1	0	9
TGATCGGTTTGACCCT-1	1	0	0	0	2	5	2	2	1	3	1	2
TGCAAGAATGACGTAA-1	4	2	4	2	7	6	5	7	8	1	2	7
TGCAGGATCGGCAAAG-1	0	10	6	5	2	13	12	0	11	2	3	5
TGCATATGTCTGTCAC-1	3	3	3	12	4	5	11	1	6	2	2	6
TGCGCAAAGCATTTGG-1	5	9	5	6	8	10	5	2	4	2	1	6
TGGCCAAACTGAAGTA-1	2	19	5	4	2	7	7	6	5	1	2	15
TGGTTCGTAGCAAAGG-1	1	4	2	0	12	10	7	3	3	0	0	6
TGTAGGAGAAATTTCC-1	7	10	6	5	4	4	3	4	6	3	2	7
TGTATAACAGATCCTG-1	0	7	8	11	5	13	3	3	9	2	1	2
TGTGGCAAAGCGTATG-1	0	1	12	2	2	8	10	0	7	1	1	10
TGTGTCGCGAGTTGCA-1	1	7	4	2	4	4	5	2	1	0	0	2
TTACAACTACGCATCC-1	7	9	4	3	7	5	4	3	6	0	0	8
TTAGCAACATGGATGT-1	1	3	9	3	5	9	11	7	6	2	3	9
TTATATTTGGCAATCC-1	0	2	4	1	6	6	4	2	1	2	0	5
TTATCTGTATCATAAC-1	2	5	3	3	0	6	7	0	4	1	1	6
TTATGATCTTAACGAA-1	1	3	2	1	3	6	6	1	2	2	1	8
TTCAACGACCCGACCG-1	0	5	5	1	3	5	7	5	3	2	0	4
TTCAATACTCTGAATC-1	1	9	9	3	0	8	8	2	8	5	0	5
TTCCGGTTACCCACTT-1	1	5	8	2	1	3	4	1	3	2	1	5
TTCGACGGGAAGGGCG-1	3	5	3	1	8	6	10	2	1	2	0	4
TTCTAACCGAAGCTTA-1	2	9	13	0	2	7	13	2	12	2	2	5
TTCTAGGCCAATTGTG-1	2	5	6	0	2	4	6	2	7	2	0	8
TTCTTGTAACCTAATG-1	2	3	4	0	1	2	2	3	4	1	1	3
TTGACCATGTTCTCCG-1	1	9	9	1	2	6	5	1	9	1	0	5
TTGCACGGAGCAGCAC-1	1	7	8	5	3	1	6	2	4	0	2	0
TTGGGACACTGCCCGC-1	2	2	4	0	3	2	3	4	3	0	2	13
TTGGGCGGCGGTTGCC-1	4	3	7	1	9	3	4	4	9	1	2	7
TTGTAAGGCCAGTTGG-1	3	4	7	3	1	5	3	0	8	3	0	5
TTGTCGTTCAGTTACC-1	2	5	2	0	2	2	2	3	4	0	0	4
TTGTTAGCAAATTCGA-1	2	2	7	1	2	7	4	4	3	1	0	11
TTGTTCAGTGTGCTAC-1	0	2	3	1	3	0	2	1	2	0	0	4
TTGTTGTGTGTCAAGA-1	1	3	2	1	5	7	5	1	6	3	2	11
