# Supplementary material for: Spatial transcriptomics reveals unique gene expression changes in different brain regions after sleep deprivation
Source: Nat Commun. 2023 Nov 4;14:7095. doi: 10.1038/s41467-023-42751-z (PMC10625558; doi:10.1038/s41467-023-42751-z)
Supplement: Supplementary file 15 — Source Data [file 41467_2023_42751_MOESM15_ESM.zip › Source Data/Source File Counts of 12 sleep DEGs common to neocortical layers/S10_SD.txt]

Cell name	Arc	Egr1	Egr3	Fmnl1	Galnt9	Homer1	Hspa5	Neurod6	Pdp1	Sgsm1	Trib2	Vgf
AAACGCCCGAGATCGG-1	1	7	1	0	4	2	2	3	6	0	1	5
AAACTCGTGATATAAG-1	1	6	2	0	1	3	1	0	3	0	1	4
AAAGGTAAGCTGTACC-1	2	5	3	1	5	5	9	5	1	0	0	4
AAAGTGTGATTTATCT-1	2	5	5	2	0	3	7	0	3	1	0	3
AAAGTTGACTCCCGTA-1	3	2	1	1	2	10	5	1	1	0	1	1
AAATAGCTTAGACTTT-1	2	22	8	3	5	9	10	1	9	3	1	10
AAATGATTCGATCAGC-1	2	14	13	1	6	11	6	1	9	2	2	5
AACACACGCTCGCCGC-1	8	16	0	4	2	3	3	4	5	2	1	8
AACCAGTATCACTCTT-1	1	0	0	1	1	0	1	0	1	1	0	0
AACCCTACTGTCAATA-1	5	6	5	3	4	1	5	0	4	1	1	3
AACCGCTAAGGGATGC-1	1	6	1	0	2	2	4	0	1	0	1	12
AACGCATGATCTGGGT-1	3	3	3	0	3	5	9	5	1	2	0	9
AACGCTGTTGCTGAAA-1	2	16	12	8	3	11	11	1	11	1	4	18
AACGGACGTACGTATA-1	2	6	4	1	1	9	6	5	5	4	3	6
AACTGAGGTCAGCGTC-1	2	9	7	1	3	6	3	1	4	1	0	2
AAGCTCTTTCATGGTG-1	0	7	0	1	1	1	2	0	1	0	0	1
AAGGTGATAAACCAGC-1	7	10	6	1	2	7	5	3	4	0	1	5
AAGTCAATTGTCGTCA-1	4	17	2	6	4	6	10	1	4	0	0	4
AAGTGCCTTGACTGTA-1	1	11	6	1	3	9	9	2	5	0	1	5
AAGTTCACTCCAAGCT-1	4	10	2	1	1	2	11	1	4	0	0	4
AAGTTCAGTCTGCGTA-1	5	9	3	2	2	4	2	3	5	2	0	6
AATAGCAAGCCTCCTG-1	1	9	6	4	2	5	6	4	1	1	0	6
AATAGCTACCGCGTGC-1	2	8	9	0	2	4	5	0	5	1	0	8
AATATCGAGGGTTCTC-1	2	5	5	0	1	3	6	3	3	0	0	5
AATCATGTAAAGACTC-1	3	3	5	0	0	4	5	2	1	2	0	3
AATCTATGCCGGAGCC-1	2	10	7	4	4	6	11	1	12	1	2	8
AATCTGGGTAGACCCT-1	0	2	0	2	9	4	5	1	3	0	1	6
AATGATGCGACTCCTG-1	0	5	2	2	2	4	2	3	1	0	1	5
ACAAATTCAGATCTGA-1	2	4	3	3	2	2	6	2	6	0	2	5
ACAAGGCCTACCAGCC-1	0	4	2	4	3	3	2	1	1	1	0	3
ACAATGATTCTTCTAC-1	5	6	10	5	5	4	9	6	5	0	3	3
ACAATTGTGTCTCTTT-1	2	13	9	3	2	4	4	0	5	2	0	4
ACATCCTGGTAACTGT-1	5	17	3	5	7	2	5	2	6	1	0	0
ACATGGCGCCAAAGTA-1	15	43	13	4	6	22	8	3	12	3	4	10
ACCAACACCACACACT-1	4	16	10	3	2	7	11	3	7	1	0	3
ACCAATATGCAAGTTA-1	2	4	0	0	7	6	7	0	5	3	1	5
ACCACCAATGTAACAA-1	4	25	22	8	1	16	8	1	24	4	1	22
ACCCGGATGACGCATC-1	5	5	3	2	4	7	12	4	6	1	2	6
ACCGCGGTGGAAGTCG-1	1	14	11	2	2	10	8	1	8	3	1	8
ACCGGGCCTTTGTTGA-1	3	14	2	6	2	5	5	3	2	0	3	6
ACCGGTCTGAGTACGG-1	3	3	2	1	3	3	4	3	4	2	2	13
ACGAGTACGGATGCCC-1	4	20	18	3	3	10	6	8	4	1	0	9
ACGATCATCTTGTAAA-1	9	34	6	4	8	9	8	3	8	0	0	13
ACGCAATCACTACAGC-1	7	14	6	7	6	9	13	3	9	2	2	9
ACGCATAAATGACATG-1	0	8	12	5	7	9	11	7	10	3	0	10
ACGCTAGTGATACACT-1	3	4	6	1	2	3	5	5	1	0	2	7
ACGGAGCGCAAATTAC-1	5	14	7	4	4	11	5	4	7	0	3	4
ACGGCGACGATGGGAA-1	1	10	3	2	5	10	8	8	2	0	4	10
ACGTATTACTCCGATC-1	3	5	1	0	1	5	8	2	3	0	1	5
ACTATCCAGGGCATGG-1	2	8	3	1	2	0	4	0	4	0	0	5
ACTCCCGAATTCGTTT-1	8	18	13	9	7	10	10	3	7	1	4	17
ACTTATTTATGTGCCA-1	1	5	1	0	3	5	5	1	2	0	1	4
ACTTTACCCTCATGAA-1	13	33	14	11	1	13	14	2	14	2	3	9
AGAATTATGGATTCGA-1	6	16	7	5	6	3	3	5	4	2	1	7
AGACGAAGTGCCGGTC-1	10	18	13	3	4	7	8	3	11	1	0	3
AGACGGGCCGATTTAA-1	4	8	5	2	2	4	4	2	4	1	3	5
AGAGTTAGAGACCGAT-1	1	4	2	3	4	2	5	2	2	3	0	6
AGATGATGGAGTCTGG-1	6	21	6	5	4	6	7	1	13	2	4	9
AGATTCAAGCGGGTCG-1	5	4	9	0	4	5	8	2	7	3	0	7
AGCAACATATCTTATT-1	7	3	5	2	4	2	2	3	3	3	1	6
AGCACTACCTCACCAG-1	4	2	4	4	1	3	10	1	5	1	0	10
AGCATATCAATATGCT-1	5	17	10	4	0	5	2	3	5	2	0	2
AGCTCCTTCGCACATC-1	1	3	0	3	1	7	7	0	4	3	0	4
AGCTCTTCGTAACCTT-1	2	9	3	2	1	8	6	0	7	4	1	6
AGGAGGCCTTCGCGCG-1	7	4	8	3	4	5	6	0	4	0	2	6
AGGCATTGTCGTAGGG-1	3	5	9	3	0	5	7	3	9	1	0	5
AGGCGTCTATGGACGG-1	4	6	4	0	3	8	11	0	6	2	1	6
AGGGTCAGTAACCCTA-1	2	5	3	1	2	8	2	1	1	4	1	4
AGTACATCATTTATCA-1	7	12	11	7	4	5	6	2	10	1	1	14
AGTACTCTTATGCCCA-1	4	10	7	3	2	5	7	0	7	0	2	4
AGTAGCTAGACGCCGA-1	1	1	0	0	3	1	2	0	0	1	0	2
AGTCAAGATGACACTT-1	2	2	2	1	3	3	5	2	2	1	0	3
AGTGAACAAACTTCTC-1	5	9	2	3	2	6	3	4	5	0	0	3
AGTGCACGCTTAAGAA-1	6	9	5	1	4	3	8	2	9	0	1	9
AGTTTGGCACGGGTTG-1	2	2	8	2	1	3	5	1	2	1	0	2
ATAAGTACCCGATTGT-1	0	3	1	0	1	1	6	1	1	1	1	3
ATAAGTAGGATTCAGA-1	2	6	7	2	3	4	5	2	4	0	0	4
ATACGTACTTAGCCAC-1	1	11	4	1	6	8	10	0	2	4	1	9
ATACGTCCACTCCTGT-1	1	4	2	1	2	7	5	2	2	4	0	5
ATAGGAATCTAAGCTT-1	0	3	1	0	5	4	2	2	2	0	1	3
ATAGTTCCACCCACTC-1	7	27	5	4	3	12	10	5	7	1	3	8
ATATCAACCTACAGAG-1	5	30	9	6	4	10	8	2	10	3	0	11
ATATGTCTCCCTAGCC-1	11	10	8	6	4	6	9	3	5	1	1	14
ATCAGCCTCATGCTGC-1	1	4	3	0	3	11	4	1	5	0	0	4
ATCGCTGCGTGCAGCA-1	4	8	11	0	2	4	6	0	8	2	0	1
ATCTGCACCTCTGCGA-1	0	8	4	2	2	2	8	1	3	4	0	9
ATCTTGACTTGTCCAA-1	4	8	10	6	3	10	8	1	16	3	1	4
ATGACTATGCGACATT-1	2	5	2	3	2	6	3	1	2	0	0	7
ATGCCAATCGCTCTGC-1	3	4	4	3	9	6	5	5	4	3	1	10
ATGCCATTTGCGACCA-1	5	5	5	3	0	8	4	0	2	0	0	5
ATGCGACAATTGGTCC-1	3	18	21	4	4	12	7	6	8	3	2	9
ATGGGCCTCGGCCTCT-1	3	10	3	1	4	6	1	4	2	0	0	4
ATGTTTGTAAGATCAT-1	7	8	8	3	2	7	8	7	9	0	3	7
ATTACTTACTGGGCAT-1	3	8	5	1	1	4	5	1	2	1	0	3
ATTAGATTCCTCAGCA-1	8	9	4	2	3	1	1	3	2	2	0	1
ATTGATGAGTCCTAAC-1	7	12	7	5	15	5	12	6	2	1	1	17
ATTGTACAACTCGGCT-1	16	31	6	7	7	17	7	8	7	1	4	22
CAAGTGTGGTTGCAAA-1	9	9	5	5	5	10	4	3	8	2	2	6
CAATATGTAGATTTAC-1	2	0	2	1	0	4	7	2	1	1	0	10
CAATGCGAGAAGTATC-1	4	6	6	2	13	7	8	3	5	0	1	11
CACAAGAAAGATATTA-1	3	2	11	1	2	5	15	3	2	4	0	5
CACCCAAATCTTATGT-1	12	54	9	9	11	6	12	6	8	3	3	6
CACCCTAACAAGATCT-1	1	8	2	0	4	6	3	1	6	3	3	3
CACCGCGTCCACTCTA-1	0	5	6	1	7	8	2	1	4	3	0	3
CACCTTGGCGCCTTTG-1	8	11	7	5	3	7	3	0	3	0	0	8
CACGACGTAATAGTAA-1	1	3	2	1	4	4	2	2	2	2	0	6
CACGCGGAACTGTTGC-1	2	4	1	3	8	3	7	3	0	1	1	4
CACGTCTATGATGTGG-1	3	2	2	1	2	4	2	2	1	1	0	1
CACGTTTCGTACACAC-1	3	4	7	0	2	3	3	3	2	1	0	5
CAGACCTGTAAGTGTT-1	7	7	4	2	4	3	5	2	3	1	1	5
CAGCAGTCCAGACTAT-1	2	7	6	1	2	6	4	2	4	0	1	4
CAGTAACTATTTATTG-1	0	6	2	2	4	5	2	2	6	0	0	3
CAGTGTCGGCTGGCCC-1	5	15	4	3	3	8	9	8	6	2	3	5
CATATACTACTGATAA-1	5	7	8	0	7	4	5	5	4	4	1	9
CATCATTACCCTGAGG-1	3	6	4	3	1	5	7	0	5	1	0	4
CATCCTCTCAAAGATC-1	4	6	6	1	2	9	3	2	8	1	0	9
CATCTACCCGAGAACG-1	4	5	8	4	1	7	10	0	4	3	2	9
CATGACTTCGCTGAAT-1	6	11	7	6	6	16	9	0	8	1	2	9
CATGATGGAAGTTAGC-1	3	10	4	2	2	5	7	0	3	2	1	2
CATGGAAATGGGACCA-1	4	1	3	6	1	6	7	8	1	1	0	10
CATGGGTATGCCTTAT-1	3	18	3	6	5	10	3	2	7	0	1	7
CATGTAGGAGCGCCAA-1	0	3	2	0	0	1	1	1	0	1	0	1
CATGTCTCATTTATGG-1	3	5	1	1	0	6	2	2	2	0	1	2
CCACAGTACCCATCCT-1	4	8	0	1	2	5	2	2	3	0	1	9
CCACGGTGCCCGGTAG-1	3	28	11	8	4	6	12	1	12	2	4	9
CCATACCTTTACTTGT-1	3	9	8	2	7	5	4	1	7	2	4	9
CCATCTCACCAGTGAA-1	5	7	2	2	5	3	6	2	5	0	0	7
CCCAGAGGAGGGCGTA-1	1	13	6	2	3	12	4	3	2	3	1	9
CCGAGCTGTGCTTGTC-1	3	4	5	1	2	7	6	5	12	4	0	7
CCGATCTCAACCTTAT-1	5	21	5	6	2	13	6	1	9	0	7	15
CCGTATTAGCGCAGTT-1	1	5	10	1	1	7	8	1	7	3	1	1
CCGTGGAACGATCCAA-1	4	23	7	4	3	10	4	3	6	3	0	5
CCTAACCCAAACAAGT-1	1	6	1	2	4	8	5	1	4	2	1	9
CCTACAAGTCCGGAAT-1	2	1	3	0	6	3	3	2	2	1	0	6
CCTACGCGACCTTACA-1	2	16	2	2	5	5	8	5	2	5	1	8
CCTATAATGAGTGCCC-1	2	8	8	3	1	8	6	5	1	2	0	3
CCTCACCTGAGGGAGC-1	4	0	4	2	6	8	6	3	2	1	1	11
CCTCGTTACGCCTGTT-1	1	9	0	3	3	2	6	0	5	0	0	11
CCTGTGCGGATTGTAA-1	0	6	2	8	4	5	4	1	1	1	0	11
CGAACAGTATGGGCGT-1	5	14	10	2	4	7	0	6	8	0	2	2
CGAAGCTATAAATTCA-1	2	6	3	2	2	3	3	2	4	2	1	3
CGACAATTTGATCTAA-1	7	4	6	1	8	2	2	6	4	0	0	7
CGACACGCTCCGACAG-1	0	3	5	1	3	5	7	4	2	0	1	4
CGCACGTGCGCTATCA-1	2	8	5	1	0	5	1	1	2	2	0	2
CGCGAGAGGGACTTGT-1	8	20	9	2	2	4	10	1	8	1	0	6
CGCGGCTCAACTTGAA-1	2	6	6	2	7	3	2	4	2	0	2	2
CGCGGTCACAAACCAA-1	6	18	6	1	4	9	12	8	4	0	1	7
CGCTGGTGACTACCCT-1	5	11	0	4	3	9	7	1	2	0	1	1
CGGCCCAGGTATATCC-1	9	31	11	5	5	7	4	2	9	1	0	11
CGGGAGCTTCAGTGTA-1	2	4	2	1	4	4	4	1	2	0	0	6
CGGGTTCGGCACGTAT-1	0	3	2	2	5	0	1	2	4	4	0	5
CGGTTGGGTTCAAGTT-1	1	3	2	3	0	0	2	3	3	1	0	2
CGGTTTATGAAGGAAC-1	1	9	2	2	2	2	4	4	3	0	1	4
CGTGGCCGAATATCTA-1	6	8	6	2	1	5	2	1	2	0	1	1
CGTTCTTCGCACACCT-1	1	8	11	2	0	8	5	4	5	1	1	7
CGTTGTAAGATTGATT-1	7	13	9	3	1	8	9	5	7	1	1	5
CTAAGTACAGGGCTAC-1	2	4	4	6	4	4	3	1	5	3	0	2
CTAGACATATATGTAG-1	0	4	3	2	6	2	6	0	6	1	2	10
CTAGATGTGAGTGTAA-1	4	25	5	4	7	10	12	4	8	2	0	4
CTAGCCGATGTTATGA-1	3	7	1	5	2	8	4	6	4	2	1	6
CTAGGTCTGAAGGAAT-1	10	35	7	7	3	9	6	4	2	0	1	6
CTATCGACGAAATACA-1	5	7	3	5	1	10	6	1	8	1	1	5
CTCCTTTACGCAAGTC-1	4	7	12	5	3	1	9	0	10	4	0	6
CTCGAATGGAACGTAT-1	5	4	1	1	3	2	5	3	3	0	1	3
CTCGTTTCTAATGTTT-1	5	8	4	1	13	9	7	2	2	4	1	6
CTCTAATGCATTGATC-1	4	18	9	5	3	5	9	2	15	1	1	4
CTGAATTTATTGCCAG-1	5	20	12	3	7	5	5	4	7	1	0	4
CTGACTGCGCAGCTCG-1	7	12	7	3	7	7	7	2	2	1	1	14
CTGCACAACTACATAT-1	5	6	3	2	11	13	15	8	2	1	5	6
CTGCTTTATGTCCGCG-1	0	6	9	1	2	7	2	0	2	1	1	5
CTGGAAGACACGGTGG-1	5	2	4	2	4	4	4	3	1	2	0	6
CTGGGCTATCCTTTGG-1	3	5	2	0	6	3	8	1	0	4	0	5
CTGTGGTCGGGAGATA-1	0	7	6	3	2	6	6	2	8	3	3	10
CTTAGTAGGCCTACAG-1	5	10	5	3	7	15	7	4	7	1	4	2
CTTCCTGCATATTTAC-1	0	0	1	0	8	4	2	0	1	0	1	2
CTTTAATATTGGTCGA-1	5	7	0	2	8	6	8	7	1	2	5	15
CTTTACCGAATAGTAG-1	10	12	7	3	3	9	6	5	5	5	2	10
GAAACCATGGTGCGCT-1	3	17	11	5	8	15	4	3	16	3	1	10
GAAAGAACAGCGTTAT-1	16	53	6	12	2	17	14	3	5	4	4	7
GAAATATGCTTGAATG-1	3	21	11	2	4	14	13	4	7	1	0	9
GAACGGTGTAAAGCAG-1	6	7	6	1	2	3	8	4	13	1	0	9
GAACTTAGCGCCCGGT-1	3	1	1	0	8	1	6	1	2	0	1	7
GAATAGCCCTGCGGTC-1	7	21	12	3	4	7	5	2	7	1	0	9
GACAAACATATGCAGG-1	5	14	5	7	5	9	5	4	4	2	0	5
GACGGTCAATAGAAGC-1	4	4	5	6	12	8	9	4	2	1	0	18
GACTCACCCACGTGAG-1	6	16	7	6	6	8	13	0	15	2	1	12
GACTCCCAGAATAAGG-1	8	6	10	5	5	7	8	0	18	2	0	9
GACTCGGTCGGCGGAT-1	4	1	4	1	5	3	5	4	2	2	0	4
GACTGCACCAGCCCAG-1	2	5	5	3	1	2	9	6	0	0	0	4
GACTGGGCGCCGCAAC-1	4	3	0	1	2	1	3	6	2	3	0	5
GAGACCCTGCAACGCC-1	2	14	17	1	2	14	7	6	11	3	2	9
GAGATGGGAGTCGACA-1	1	8	1	3	12	5	11	11	2	3	4	5
GAGCCAGCTACCTGTG-1	6	14	4	4	2	13	5	6	6	0	4	5
GAGCCGAGCGTTTATT-1	4	19	8	1	6	7	6	7	0	1	2	6
GAGGTCTTAGTGGGTC-1	1	4	4	7	3	2	4	3	1	2	2	12
GATATTGAGATTGGCG-1	1	7	6	4	2	10	14	1	1	4	3	5
GATCGCTACCCGATTT-1	11	15	11	2	2	9	12	2	6	3	0	7
GATGACGATGATCGCG-1	1	4	6	3	1	4	5	1	3	1	1	1
GATTAACCGAAAGCCC-1	0	5	7	3	3	10	4	0	3	2	0	5
GCAAGATGTGTTCGCG-1	0	4	6	0	6	5	1	1	5	2	0	4
GCAGACCCAGCACGTA-1	18	40	8	7	5	12	7	7	4	2	2	7
GCAGATCCATAAGACT-1	1	11	4	2	2	6	6	3	4	0	3	7
GCAGCTATGGACAGGT-1	1	3	2	3	1	6	4	0	2	3	0	2
GCATTCAAGGCAACGC-1	7	22	13	6	2	14	10	4	10	2	1	16
GCCAACCATTTCCGGA-1	10	19	6	3	5	6	3	4	6	0	2	5
GCCTATGCTGGGCCTT-1	0	1	2	0	1	3	3	2	4	0	0	4
GCCTCATCTGGAAATA-1	8	7	3	6	2	5	2	1	4	1	0	4
GCCTGCTACACTGAGA-1	1	3	1	0	2	3	1	2	3	0	1	6
GCGACATGTAAACATC-1	7	12	6	3	4	10	5	0	8	3	0	5
GCGAGAGGCCATGTAA-1	6	3	5	1	2	8	2	2	6	2	0	2
GCGAGAGTTGCGTCCA-1	11	14	23	7	5	9	10	0	12	3	2	12
GCGCAAGAGCGCGCTG-1	4	3	2	2	2	5	3	0	1	3	1	7
GCGCGTCATTGGTACA-1	3	10	2	2	0	5	6	0	1	0	0	1
GCGTAAATGGCCATAA-1	8	26	6	8	9	16	12	9	7	8	1	13
GCGTTCGGAGACCGGG-1	3	4	4	0	4	5	9	1	2	0	1	2
GCTACTATAGTAGAGT-1	7	13	6	2	3	8	4	3	4	2	1	4
GCTAGACCGTCTACTG-1	4	15	6	4	1	6	8	1	6	2	1	8
GCTAGCAGGGAGTGGG-1	2	4	2	3	2	3	4	2	2	1	0	6
GCTAGGCACCACGGAG-1	3	17	6	5	0	9	5	4	5	1	1	8
GCTATACGTCTCGGAC-1	3	9	1	0	4	11	5	1	5	1	2	11
GCTCCGGACGTTGATA-1	2	3	5	4	4	7	5	1	3	0	3	5
GCTCGCTCATGTCCAA-1	4	3	4	2	5	4	2	4	6	0	2	5
GGAAACCTTGTTGAAT-1	3	27	9	5	2	5	6	4	10	0	1	5
GGACCTACGGTAACGT-1	5	15	8	4	2	7	7	2	5	3	0	6
GGAGGCGAAGAACCGC-1	5	6	4	4	10	4	8	1	0	3	1	10
GGATCATCCCGTACGC-1	2	4	4	2	6	3	3	1	1	0	0	4
GGATGAAGATCGCTGA-1	6	11	5	3	6	7	4	4	3	3	1	3
GGGAATGAGCCCTCAC-1	6	15	6	1	5	7	7	4	2	1	1	9
GGGTCACGTGCTTATG-1	1	2	1	0	1	1	7	6	2	1	0	2
GGGTCGTGGCAAGTGT-1	6	13	12	3	1	7	3	1	5	3	1	2
GGGTTTAGGATAGGAT-1	3	2	4	1	1	5	3	1	2	0	1	2
GGTACCATTAAGACGG-1	11	37	8	8	4	6	12	5	9	5	1	4
GGTGCAGAGCCTATCG-1	1	3	5	3	8	9	7	2	1	4	0	7
GGTGGACCACGTGTTA-1	1	2	3	3	4	3	3	4	4	1	0	9
GGTGGACTGCTCTGGC-1	19	20	5	7	5	14	17	5	12	1	3	10
GGTTCGATGCTGAGTT-1	1	7	2	1	3	2	2	3	1	0	0	5
GGTTCTACTCGTCTGA-1	8	23	10	9	3	5	7	0	3	3	0	4
GGTTTAGCCTTTCTTG-1	8	5	3	6	2	9	3	4	6	2	1	3
GGTTTGACAAGAAGCT-1	3	10	10	4	3	6	10	0	3	1	0	2
GTAATAAAGGGCTCCC-1	12	29	4	6	7	14	8	8	13	0	1	11
GTACTCCTGGGTATGC-1	4	4	4	3	12	5	5	0	3	3	1	4
GTATAGTGGCCCATGT-1	3	2	1	1	5	1	2	9	2	0	2	9
GTATTAGGGTTCGCGT-1	1	5	3	3	1	1	3	3	2	0	1	1
GTCACCTGTCTATGTC-1	9	6	4	2	6	1	9	1	5	0	0	7
GTCCATTACTGCTACG-1	3	8	12	2	3	8	5	1	5	1	1	8
GTCCGGACCTGAAATT-1	5	11	5	2	3	4	8	1	6	2	1	5
GTCCTTTAATGACTTC-1	2	2	3	1	5	1	3	1	0	1	0	3
GTCGTGTCTGGTCATC-1	2	2	2	0	0	2	2	0	3	0	0	0
GTCTATTGGTTCCGGT-1	3	3	3	4	4	4	6	5	3	1	0	2
GTCTCGACTAAGTTTG-1	3	10	10	1	1	5	7	1	9	0	0	4
GTGAACTCCCATTCGA-1	9	21	6	5	3	8	6	3	5	3	1	4
GTGAAGATTTCAAGTG-1	2	7	3	2	6	10	5	1	4	2	0	11
GTGAAGCCGTATAGTC-1	9	22	6	4	1	8	6	4	9	6	3	7
GTGATCACTAACGCCT-1	6	13	1	4	4	3	5	4	5	1	2	6
GTGCGACAGGGAGTGT-1	9	11	6	4	10	7	6	2	6	2	1	15
GTGGTTACTTCTTTCG-1	6	23	3	4	5	11	9	1	8	1	2	7
GTGTCCGATAAGGCAT-1	1	4	0	2	7	1	7	3	3	0	2	2
GTTAAAGTAGGACTGG-1	9	13	4	3	4	7	7	3	8	1	1	5
GTTAGCCGTAAATCAA-1	4	7	7	2	2	7	6	2	7	1	2	9
GTTCATCGTTTGGCTG-1	11	27	5	4	4	8	9	5	5	1	5	3
GTTCGGGCGTACCATT-1	5	20	12	3	4	12	7	3	10	0	0	3
GTTCGTCTAAAGAACT-1	2	3	3	3	2	3	5	0	9	1	2	3
TAACCTACCGTCCGAG-1	6	11	16	1	9	7	10	2	8	2	1	4
TAACTATTACGCCAAA-1	16	32	14	6	3	8	8	4	16	2	1	10
TAAGGCTGAATCCCTC-1	4	6	2	5	0	3	4	1	1	0	0	2
TAAGTAAATGTGCCGC-1	1	5	1	3	3	3	4	1	0	0	2	5
TAAGTTGCGACGTAGG-1	5	10	5	2	1	13	5	1	8	4	2	7
TAATTGGAATCGGGAA-1	3	7	10	3	10	11	11	0	5	3	1	10
TACGATCCAAGCCACT-1	0	9	7	1	6	4	5	1	5	2	0	11
TACGCTATAGAAACCT-1	12	27	8	8	6	10	10	2	3	0	0	5
TACTGCAATCAATTAC-1	1	6	5	3	5	9	8	1	1	0	1	9
TAGACTACCTAGCGTT-1	6	17	7	7	1	5	3	3	3	1	3	2
TAGAGGTTCTACTTGT-1	4	9	11	3	5	4	6	1	9	0	1	6
TAGGTCGCCGGAACTG-1	8	8	3	1	11	3	12	2	1	3	2	9
TAGTCTGTGACGTTGC-1	5	7	5	1	10	8	4	5	2	2	0	7
TATAGATGGTCGCAGT-1	7	16	4	2	7	11	6	4	8	2	5	4
TATATCCCTGGGAGGA-1	7	8	0	2	8	2	6	0	2	2	0	7
TATATTACAAATGTCG-1	8	17	6	4	2	2	3	2	5	1	1	3
TATCACCCAACCGACC-1	4	7	7	3	3	5	6	4	6	1	1	4
TATCCAATTGGTTATC-1	1	12	5	2	5	5	11	2	6	4	1	13
TATGATCCGGCACGCC-1	2	2	1	1	0	1	1	0	6	1	1	3
TATGGTTAGTGGGAGA-1	5	19	7	8	2	12	5	3	12	2	2	8
TATTCCGAGCTGTTAT-1	2	10	2	1	1	2	4	3	6	0	0	4
TCAAGAAATACTAGCT-1	5	30	4	0	4	14	10	0	11	1	2	8
TCAAGGTTACTACACC-1	2	7	7	2	1	2	5	0	5	0	0	6
TCACAGGGAATCGCAA-1	1	7	3	0	4	7	10	8	1	2	3	3
TCAGAACCTCCACAGG-1	4	19	7	6	6	12	9	3	7	2	1	7
TCATTTAAGTCTCCGA-1	5	10	2	5	7	5	6	1	1	4	1	7
TCCCAAACAGACAACG-1	7	18	7	1	2	14	9	1	6	0	1	8
TCCCACTCTCTTCCGG-1	5	17	10	3	8	13	11	2	7	1	0	12
TCCGAAGTAGTCACCA-1	2	7	9	1	5	7	7	2	7	1	0	8
TCCGCGGCCCAATGAA-1	2	9	8	5	0	11	7	3	14	4	1	4
TCCTGGCGCTGCCTGG-1	1	10	9	3	6	1	3	2	2	1	1	12
TCCTTACGACGGTCCG-1	3	15	4	4	4	2	5	3	3	0	1	7
TCGAAGAACCGAGCAC-1	12	17	3	3	4	6	6	5	4	0	1	3
TCGCTCGGCACCAGCG-1	8	12	10	4	3	10	7	2	5	2	0	4
TCGGGAACGTGCCTAG-1	6	10	13	4	5	20	10	1	12	5	1	8
TCGGTGACCGCTCCGG-1	1	15	6	4	4	8	3	4	9	0	0	1
TCGGTTAGCCATGTAG-1	0	4	1	1	2	0	7	1	0	1	0	7
TCGTAAGCTCCGAGGA-1	2	17	4	3	4	4	5	5	0	1	1	6
TCGTCTTAGGCGTTAA-1	3	3	5	2	3	12	6	1	3	2	1	9
TCTACACGTTCATGCA-1	2	3	3	0	1	0	6	2	1	1	0	5
TCTAGGTGGCGACGCT-1	2	5	0	2	2	3	4	1	2	0	0	2
TCTCATGAGATAGGGT-1	2	9	3	1	3	8	3	1	5	1	0	12
TCTCCCTGGGCAGCGT-1	5	4	3	2	3	5	11	4	3	3	1	4
TCTGAACTCGTACCCG-1	5	15	1	1	2	1	3	2	3	0	2	6
TCTGAAGCACGTGGTC-1	21	16	4	11	3	9	12	5	6	1	4	8
TCTGATGTATTCTGTC-1	0	6	3	2	1	9	3	1	0	1	0	2
TCTGGGAACCTTTGAA-1	6	7	4	2	6	2	7	4	4	1	2	3
TCTTACTTATGCCTCT-1	1	3	1	2	1	3	1	1	0	2	0	2
TCTTAGAGCTCCAATT-1	4	10	7	3	3	3	4	0	2	1	1	3
TCTTTAAGACTATGAA-1	6	11	3	3	7	9	6	3	3	6	0	5
TGACACTTCTCTTTGC-1	1	7	4	1	9	3	8	6	2	2	0	2
TGACATCGAGCGGACC-1	6	22	4	6	6	11	6	3	4	2	4	14
TGACCCAGCATTCCCG-1	1	5	1	1	1	1	4	1	5	0	2	6
TGATTATGGCACGCAG-1	3	5	7	3	2	4	10	4	9	2	0	10
TGCACAGTGAAGTTAT-1	5	2	1	2	1	1	2	0	4	1	0	2
TGCCAGTACGTGGAGA-1	0	5	2	0	4	0	7	3	2	4	2	7
TGCCATGGCTTATAAG-1	4	0	3	2	5	5	6	1	6	2	0	4
TGCTCACACAACAACC-1	6	14	9	3	6	24	5	2	12	2	2	5
TGCTCCACAGTTCTTA-1	3	6	4	1	9	2	3	1	3	1	1	15
TGGAACCACTGACACA-1	5	10	4	1	1	2	6	1	2	0	1	6
TGGAATATCCTTGACC-1	8	26	7	4	5	11	6	6	9	1	2	6
TGGCACGAGCTCGAGT-1	2	1	1	3	4	2	3	2	4	3	0	10
TGGGTGGGATGTCATT-1	6	13	8	1	1	3	2	0	6	0	0	4
TGGTAGAATATATGGG-1	8	11	8	4	2	13	6	1	9	2	1	8
TGGTCGTTTGATAGAT-1	3	16	12	5	3	10	6	4	9	0	2	12
TGGTTCAACGGGTAAT-1	2	9	4	5	4	6	12	7	2	1	2	10
TGGTTTAAACGTGGGT-1	4	6	7	1	1	7	4	0	8	1	1	3
TGTAATGCCTTCGGAC-1	3	8	8	3	3	3	5	2	5	2	0	3
TGTATCAGACTGAAGC-1	3	7	6	0	3	4	7	4	2	3	0	4
TGTATGGCGCAGACAG-1	5	4	5	3	8	7	2	3	5	1	0	7
TGTCATTTGTTGGGAA-1	2	13	4	3	2	2	5	1	6	0	1	4
TGTGCCGGTGCCGGAA-1	4	8	7	1	3	5	2	2	7	1	0	7
TTAAGACGAACGAACC-1	4	7	1	1	5	7	4	4	5	1	0	9
TTAAGATAGGATTGAC-1	13	22	3	3	5	5	5	3	5	0	2	5
TTACATGCCACAACTA-1	7	14	5	6	5	7	10	4	4	1	0	5
TTACGTAGCGCGTGCT-1	1	1	0	1	1	1	5	2	0	0	0	2
TTAGTTATTCGTGGCA-1	6	7	1	1	8	9	7	1	2	3	0	2
TTAGTTCAAGTGTTCG-1	5	4	7	1	1	5	4	1	11	1	0	6
TTATAGTCCAAGGTGC-1	2	3	2	1	2	5	5	0	0	1	1	7
TTATCCGGGATCTATA-1	2	4	3	0	5	5	6	2	4	0	0	4
TTCAGCTGGCGTGCCC-1	0	5	3	0	0	0	0	0	1	1	0	0
TTCCGCAGAGAAATAT-1	4	9	9	1	3	19	6	7	5	3	0	2
TTCCGGCTCGACTTCT-1	1	8	4	3	1	6	6	3	6	1	0	8
TTCCTCGGACTAACCA-1	2	1	3	2	2	8	10	0	4	0	2	8
TTCGGACTGATGCCTT-1	1	3	2	1	2	2	1	0	1	0	0	0
TTCGTTCAACGAAGTT-1	4	10	6	3	9	7	2	6	4	2	1	5
TTCTGACCGGGCTCAA-1	1	5	5	4	6	7	6	3	4	2	0	7
TTCTTATCCGCTGGGT-1	3	4	2	2	1	7	6	1	3	2	0	11
TTCTTTGGTCGCGACG-1	2	10	5	2	10	6	5	1	7	0	0	1
TTGAATTCACGTGAGG-1	4	2	4	1	5	3	5	1	1	1	0	5
TTGACAGGAGCTCCCG-1	5	9	4	3	1	4	7	1	9	0	2	5
TTGACTATTGTCCGGC-1	0	9	14	5	0	10	8	0	6	0	1	9
TTGAGAAGTTTAGCAT-1	2	12	7	1	1	7	10	0	7	2	0	5
TTGGACCTATAACAGT-1	7	29	12	8	2	13	9	2	4	0	3	8
TTGTAACTTCATAGCG-1	2	5	2	1	0	3	4	1	5	0	1	1
TTGTGAACCTAATCCG-1	0	0	2	1	0	0	2	0	1	1	0	3
