# Supplementary material for: Spatial transcriptomics reveals unique gene expression changes in different brain regions after sleep deprivation
Source: Nat Commun. 2023 Nov 4;14:7095. doi: 10.1038/s41467-023-42751-z (PMC10625558; doi:10.1038/s41467-023-42751-z)
Supplement: Supplementary file 15 — Source Data [file 41467_2023_42751_MOESM15_ESM.zip › Source Data/Source File Counts of 12 sleep DEGs common to neocortical layers/S11_NSD.txt]

Cell name	Arc	Egr1	Egr3	Fmnl1	Galnt9	Homer1	Hspa5	Neurod6	Pdp1	Sgsm1	Trib2	Vgf
AAACCCGAACGAAATC-1	0	1	2	1	2	4	1	0	2	0	1	1
AAACTCGTGATATAAG-1	0	2	9	1	5	5	8	2	4	4	0	7
AAATAAGGTAGTGCCC-1	1	0	6	3	0	5	3	3	8	2	2	2
AAATTCCAGGTCCAAA-1	0	2	6	1	0	2	3	0	5	0	1	5
AACAGGTAGTATGGAT-1	0	2	3	2	0	3	5	1	6	0	0	2
AACATCGATACGTCTA-1	1	4	8	4	7	7	5	2	7	1	0	6
AACTACCCGTTTGTCA-1	0	1	4	2	2	5	4	0	2	0	0	1
AAGAGGCCCTTTGGAA-1	1	3	4	0	0	2	2	2	1	0	0	1
AAGCCGAAGCGGTTTA-1	3	5	2	2	3	2	2	1	3	1	1	2
AAGCGCAGGGCTTTGA-1	0	0	2	0	2	0	3	2	0	2	0	2
AAGTTTATGGGCCCAA-1	1	2	0	1	2	6	4	3	3	1	1	4
AATATCGAATCAATGC-1	1	2	1	1	1	4	1	2	3	0	0	2
AATATCGAGGGTTCTC-1	1	2	1	1	1	1	3	2	2	2	0	5
AATCATGTAAAGACTC-1	0	4	7	1	1	4	5	5	2	2	1	5
AATCGCGCAGAGGACT-1	0	11	4	1	1	10	6	1	5	1	2	3
AATGATGCGACTCCTG-1	0	0	0	3	4	6	7	6	4	1	1	6
AATTCGATTCGAGGAT-1	0	2	2	0	1	2	9	1	1	3	0	3
AATTGCAGCAATCGAC-1	1	1	4	1	1	6	5	0	4	0	0	3
ACAAAGCATGACCTAG-1	1	3	5	4	2	5	11	1	3	1	2	2
ACACGTAGGCCACAAG-1	0	2	3	1	1	3	6	0	0	2	2	2
ACAGCGACATTCTCAT-1	0	3	0	0	3	7	2	0	4	0	1	3
ACAGGCACGGATCCTT-1	0	2	3	0	2	0	2	0	7	0	0	2
ACCAACACCACACACT-1	0	0	2	0	4	2	9	0	0	3	1	6
ACCAACCGCACTCCAC-1	0	3	7	3	4	2	5	2	4	1	0	2
ACCCATTTGTCCCTCT-1	2	3	4	1	1	1	5	2	4	1	1	1
ACCCTGGTAACGCCCT-1	0	2	6	8	1	12	5	2	9	1	0	7
ACCGAGTCTCCTTATT-1	0	1	0	0	5	2	6	1	1	0	0	0
ACCTACAGTATGTGGT-1	0	4	6	1	3	3	4	0	5	1	0	2
ACCTCCGCCCTCGCTG-1	0	0	3	3	3	4	2	0	4	0	0	0
ACCTCCGTTATTCACC-1	0	3	6	2	4	3	3	1	2	0	0	3
ACGACTCTAGGGCCGA-1	2	2	4	2	1	5	5	0	3	1	1	8
ACGCATACGTTTACTA-1	0	2	3	3	4	3	7	2	2	3	0	4
ACGCCACTCGAAACAG-1	0	0	0	0	0	0	0	0	0	0	0	0
ACGTAGGAGAGTCGCT-1	0	3	2	1	1	6	5	3	3	2	0	5
ACGTTCGCAATCAATT-1	2	5	5	1	3	5	8	1	7	2	0	8
ACGTTCTGTACAAGTC-1	2	8	8	2	1	2	5	5	8	3	0	1
ACTCCGGCCGACCACT-1	1	0	2	1	1	6	3	1	4	1	1	6
ACTCTGACCTAATAGA-1	0	0	4	2	1	3	4	2	4	1	1	4
ACTTGTGGATGGAACG-1	0	2	5	0	4	2	5	0	2	2	0	2
AGACCGCTCCGCGGTT-1	0	2	5	1	1	0	6	0	4	0	0	3
AGAGTAAACTTCACTA-1	0	0	1	2	0	6	0	1	2	0	0	4
AGCATATCAATATGCT-1	0	1	1	3	2	3	8	6	3	0	0	4
AGCTAGAAGCAGAAGT-1	1	5	4	1	2	1	3	0	1	1	1	3
AGCTCCATATATGTTC-1	0	4	5	3	1	2	4	0	6	4	0	4
AGGGAGACATACTTCG-1	0	2	2	2	2	4	5	1	0	0	0	3
AGGTTACACCATGCCG-1	0	2	5	1	0	3	7	0	1	0	1	2
AGTACAGAAGCTTATA-1	0	2	1	1	2	2	2	1	4	2	0	0
AGTAGGAAGGAAGTTG-1	1	5	9	3	3	3	5	13	5	4	0	4
AGTCACTAGCTCTCGA-1	0	1	4	3	6	4	3	1	1	0	1	7
AGTCCATTGGCTGATG-1	0	0	2	1	4	3	3	3	1	0	0	3
AGTCGGTTGCGTGAGA-1	0	3	3	0	0	4	7	4	4	2	0	7
AGTCTAAAGTATACTC-1	1	3	4	2	1	7	9	3	9	1	2	3
AGTCTTTAAAGTGTCC-1	0	1	1	0	6	2	1	4	1	2	0	1
AGTGATAACCTGCGCG-1	0	2	1	4	1	0	6	3	2	1	0	1
ATAAACGTTGCACCAC-1	0	4	3	1	2	2	7	1	4	1	0	7
ATACTACCCGTACCAC-1	1	2	6	3	2	5	2	1	2	0	0	0
ATAGCAACTAGGGAAG-1	0	3	4	1	2	2	3	1	4	2	1	3
ATAGTTCCACCCACTC-1	0	2	1	1	2	1	5	1	2	0	0	3
ATATAACACGGGCGCA-1	1	8	1	1	3	7	6	5	5	1	2	2
ATATCGTTCCTCGAAC-1	0	8	5	3	4	4	4	2	7	0	0	0
ATCAAACACTGTTCCA-1	1	3	1	1	2	4	2	3	4	0	3	2
ATCAGCCTCATGCTGC-1	0	0	0	0	3	0	4	3	2	4	1	0
ATCGGCAAGCAGTCCA-1	1	2	4	1	2	2	2	2	1	0	0	3
ATCTACCATCTGCTCC-1	0	6	4	3	2	2	8	4	5	0	0	6
ATCTAGCTTGTGAGGG-1	0	1	2	1	1	3	2	0	0	1	0	3
ATCTCCCACGGAATAT-1	0	1	0	1	0	2	2	2	2	3	2	1
ATCTTATCGCACACCC-1	0	2	4	1	2	0	2	0	1	0	1	2
ATGTAAGGCTGCTCTT-1	1	1	5	0	2	3	5	9	5	0	1	4
ATGTAGCGCGCGTAGG-1	1	1	1	0	3	1	8	0	0	0	0	1
ATTACTTACTGGGCAT-1	0	0	3	0	1	0	2	0	0	0	0	1
ATTATAGCTACTTTAC-1	0	5	8	1	0	4	6	0	9	1	0	10
ATTATTCAGAGTCACT-1	0	1	4	2	0	4	2	0	8	3	0	4
ATTCAACCATTTAAGG-1	1	3	2	1	4	4	8	2	4	1	1	5
ATTCGTGCTATCTCTT-1	0	3	1	4	0	2	3	1	3	0	0	0
ATTGACCGGCGATGAC-1	2	3	4	2	4	5	6	3	5	3	1	9
ATTGGATTACAGCGTA-1	1	1	2	1	1	6	4	1	6	1	1	4
ATTTACTAAGTCCATT-1	1	3	1	1	1	5	2	4	2	1	1	1
ATTTATACTGGTAAAG-1	0	0	0	0	0	0	0	0	0	0	0	0
CAAACCCTCCGGCGGG-1	0	2	2	1	3	1	8	3	2	5	2	3
CAAACTCGCGACGCCG-1	0	0	2	1	3	6	4	1	10	0	1	6
CAACCTACCGAGCAGT-1	0	12	9	2	3	11	8	0	7	1	2	9
CAAGGCCAGTGGTGCA-1	1	1	4	3	1	4	2	0	4	1	0	4
CAAGGTCCTATAGGCT-1	0	6	4	1	2	4	8	4	2	2	2	1
CAATGTGCCAACCCTT-1	0	6	4	0	0	0	5	0	3	1	1	2
CACACACGCTAACGAG-1	0	8	3	2	5	2	6	3	1	0	2	5
CACATTTCTTGTCAGA-1	0	4	2	2	2	2	8	2	2	1	1	13
CACCGCGTCCACTCTA-1	0	1	3	5	4	0	10	10	4	2	1	4
CACCGTATCCCATCCG-1	0	3	1	0	1	7	5	0	3	0	0	2
CACGTTTCGTACACAC-1	0	3	0	0	4	4	6	0	8	0	1	3
CACTACGGGAGCTGCC-1	0	2	5	1	1	7	7	1	6	0	0	6
CACTCTTCTGCTAGCC-1	2	3	1	0	5	2	1	1	0	0	1	2
CAGAATAACACACGGA-1	0	2	2	1	1	1	4	1	1	0	0	2
CATACTTAGGCAATAC-1	2	3	2	1	1	2	5	3	3	1	0	5
CATCATTACCCTGAGG-1	1	2	0	0	2	2	2	3	0	0	0	1
CATCCTCTCAAAGATC-1	2	2	1	1	4	3	5	3	2	1	0	0
CATTGCGGGTCAATTC-1	0	2	3	1	1	3	3	0	1	2	0	6
CCAAATAACAAGATTC-1	0	4	4	1	3	1	9	0	1	0	0	4
CCACTATCCGGGTCAC-1	1	1	2	0	1	6	5	1	5	2	0	3
CCACTGTTTGGATTAA-1	0	1	2	1	0	2	2	0	2	0	0	2
CCATATGGAAACTATA-1	0	2	0	0	2	3	7	1	2	0	0	6
CCCAAGTCATTACACT-1	0	4	5	1	2	1	2	1	5	0	0	4
CCCAGAGGAGGGCGTA-1	0	2	3	0	3	2	5	5	1	0	0	7
CCCAGGTCTGAAGGCT-1	0	0	2	2	1	2	3	0	3	0	0	1
CCCGAGTTTCTCCGTA-1	0	1	4	4	1	1	3	1	2	0	0	1
CCCGTTTCGCAGATGT-1	0	1	2	3	0	4	2	0	1	2	1	2
CCCTCCTCGCTCGTAT-1	0	2	2	2	1	1	3	0	1	0	1	4
CCCTGGGAGGGATCCT-1	0	0	0	0	0	0	0	0	0	0	0	0
CCGACAATAGGCCGCC-1	0	2	2	0	1	3	6	0	0	0	0	3
CCGAGAAGTCGCATAA-1	0	3	3	4	0	7	7	1	2	0	0	2
CCGAGCTGTGCTTGTC-1	0	4	6	0	2	4	7	5	4	0	0	9
CCGCTCCAGGGCGATC-1	0	2	3	0	3	1	8	1	1	1	1	1
CCGCTCTTCCGAACTA-1	0	2	4	0	4	2	3	3	6	1	0	1
CCGCTTGCTGACATGG-1	2	2	6	2	1	4	4	4	5	1	0	3
CCGGCACGACCGTTTC-1	0	2	4	3	0	2	5	4	3	1	4	3
CCGGTAATGGCTAGTC-1	1	0	5	1	2	5	7	2	3	2	0	5
CCGTAGGGTTGTTTAC-1	1	1	7	0	3	3	6	0	2	0	0	2
CCGTATTAGCGCAGTT-1	1	6	2	1	3	3	4	7	1	0	0	6
CCTATGAAGTGGTGCC-1	0	3	5	0	3	1	5	2	2	1	1	1
CCTATGGTCAAAGCTG-1	0	1	0	1	3	3	1	1	0	2	0	2
CCTCACCTGAGGGAGC-1	1	2	5	1	3	2	2	7	2	1	0	1
CCTGGAAACGTTCTGC-1	2	3	5	3	4	2	1	2	6	1	1	3
CCTGTCCCTCACGTTA-1	0	5	6	2	3	7	4	0	5	0	0	3
CCTTGACCACTTTATT-1	0	4	2	0	3	5	2	0	0	0	0	3
CGAACAGTATGGGCGT-1	1	3	4	1	2	3	0	2	1	1	0	4
CGAGAGGGTAGCCGCG-1	2	2	7	0	0	1	4	2	4	0	0	0
CGATAGTCGTACTGCA-1	0	3	3	2	2	5	4	2	2	4	0	5
CGCAGATCTTCACCCG-1	2	4	9	0	4	3	2	4	4	1	0	6
CGCATCCATCAGCCAG-1	0	0	2	0	3	0	3	1	3	0	0	2
CGCCCAGCGTTTCACG-1	0	1	1	2	1	4	2	0	1	0	0	6
CGCCGTTCAGCATAGT-1	0	7	6	2	2	5	6	2	9	0	1	3
CGCGAAGTGGCATACT-1	2	7	3	1	3	2	7	1	5	0	0	0
CGCGAGAGGGACTTGT-1	1	5	4	2	8	8	8	7	4	2	0	8
CGCTAGAGACCGCTGC-1	1	7	1	2	2	0	7	2	2	1	0	2
CGCTGGTGACTACCCT-1	0	1	0	1	5	0	4	0	1	2	0	2
CGGACCTTTACGTCCC-1	0	4	2	0	2	0	4	0	3	3	0	3
CGGCAATAAGATCGCC-1	0	5	10	1	3	4	7	0	6	1	2	2
CGGCCCAACCTGTAGT-1	0	5	5	0	2	3	7	4	1	0	0	3
CGGCTCTAAAGCTGCA-1	0	6	3	1	0	3	6	2	4	1	0	4
CGGGCGATGGATCACG-1	0	1	2	1	0	1	1	4	4	0	0	1
CGTAGAGAGTAATTAT-1	1	2	2	1	3	4	5	3	3	0	1	8
CGTCGCATGTGAGCCA-1	0	3	4	1	5	6	8	3	1	1	0	3
CGTGCACACCACTGTA-1	0	2	4	0	3	5	6	0	1	2	0	5
CGTGTGTTAAACCCTG-1	1	3	3	1	1	5	4	1	3	0	0	1
CGTTAAACTAGTTAGG-1	0	1	2	1	0	6	6	0	1	0	1	3
CGTTAATGTCCCGACG-1	0	1	1	0	0	5	1	1	2	0	0	2
CTAACTGATAATCGCC-1	0	4	1	3	2	8	0	0	8	0	2	4
CTACACTCGCAGATGG-1	0	2	2	2	1	6	2	1	1	0	2	4
CTATCGACGAAATACA-1	0	2	3	2	8	3	11	6	4	1	0	4
CTATGGGAAGCGGAAT-1	2	5	0	4	2	2	7	1	2	0	0	5
CTCGTCTGTGCCTTCG-1	0	1	1	1	1	5	3	0	4	1	0	2
CTCGTTTCTAATGTTT-1	0	2	7	0	3	2	2	0	1	0	0	1
CTGCAGAGAATCAGAG-1	0	7	1	2	4	6	6	1	2	1	0	2
CTGCGACCTCGCCGAA-1	0	4	2	1	1	5	8	3	4	3	0	6
CTGGGATACGCTACCC-1	0	1	6	0	1	4	3	0	3	0	1	1
CTTCGGCCAATTGTTT-1	1	0	4	2	0	2	1	0	1	1	1	2
CTTTGCATCGCTCTTG-1	0	2	4	1	2	4	2	0	0	0	1	6
GAAATATGCTTGAATG-1	0	7	13	2	5	5	5	4	11	2	0	12
GAACGCGGGTCACACG-1	0	0	4	2	2	2	4	3	3	0	1	1
GAACTGTGGAGAGACA-1	0	5	5	3	2	3	16	2	0	2	1	0
GACACTGGAACCCGAT-1	0	4	1	0	1	1	4	0	5	0	0	2
GACACTTCCAATTACC-1	0	2	2	1	2	3	4	0	2	0	0	3
GACCAAACGTTGACTG-1	0	2	5	3	1	10	14	0	3	3	0	6
GACCACACTTCCCTTT-1	0	1	2	0	2	1	2	0	0	0	1	0
GACCGACGTGAAAGCA-1	0	5	2	2	2	9	7	1	3	2	1	5
GACCGCGTCTGACGTG-1	1	0	1	0	0	4	3	0	4	1	0	2
GACCTTCCACGTCTAC-1	0	0	4	1	0	1	8	2	1	2	0	5
GACGAGGCTAATAAAC-1	0	4	3	2	4	6	6	4	6	0	1	5
GACGTTCGTAAATACA-1	1	2	8	4	3	5	6	2	2	0	0	2
GAGATGGCTTTAATCA-1	0	4	4	1	5	4	3	3	0	1	1	4
GAGCGCAAATACTCCG-1	1	3	3	1	0	1	9	1	3	0	0	2
GAGCTGTCGTCTCGGA-1	0	0	0	0	0	1	1	1	1	0	0	1
GAGGATAAACAGTGCT-1	0	3	9	0	1	7	2	3	2	1	0	0
GAGGTACGCGTGTCCC-1	0	2	1	1	2	0	6	4	2	1	1	2
GATGACGATGATCGCG-1	1	4	7	4	2	5	2	5	7	2	1	5
GCAACGGCTAGTTATG-1	0	3	5	1	0	6	1	1	1	1	0	1
GCACAAACGAGGCGTG-1	0	0	4	4	3	8	4	0	4	4	0	6
GCACACACTGGTAGCC-1	2	4	4	2	5	9	9	4	3	0	0	4
GCACACAGCTATTACC-1	0	3	3	1	3	1	1	0	0	0	1	5
GCAGCCTATATCACAT-1	1	5	6	5	2	3	12	1	5	0	1	1
GCAGCTGTCAACGCAT-1	1	3	2	1	4	1	7	0	2	0	1	6
GCATGCTAATAACGAT-1	3	3	10	1	2	2	6	2	7	1	0	4
GCATTTCCAAGGCTCC-1	1	7	2	2	0	4	5	5	5	1	0	3
GCCAATAGGGCATCTC-1	0	0	1	0	2	2	3	0	0	0	0	3
GCCCTAAGTGCAGGAT-1	0	0	0	0	0	0	0	0	0	0	0	0
GCCCTGAGGATGGGCT-1	0	0	1	0	1	3	6	1	2	1	0	7
GCCGTGGAAGAAATGT-1	1	0	12	0	0	1	1	0	3	0	0	3
GCCTACGTTCTGTGCA-1	1	4	3	3	3	3	5	4	1	1	0	2
GCCTATGCTGGGCCTT-1	1	5	3	2	3	6	2	2	6	2	1	3
GCCTCCGACAATTCAC-1	1	6	1	1	7	0	9	0	4	5	0	7
GCGAATGGACTAGCGA-1	0	0	0	0	0	0	0	0	0	0	0	0
GCGAGAGGCCATGTAA-1	1	2	7	4	2	8	4	5	3	2	0	10
GCGCAAGAGCGCGCTG-1	0	3	1	2	3	3	5	5	2	2	1	5
GCGCCTCCCACTCCGA-1	0	1	1	2	0	3	1	2	2	0	0	1
GCGGCTTTAGCAAGTT-1	0	0	0	1	5	1	11	2	1	0	0	4
GCTAACTGAAGTCTGA-1	1	4	4	3	7	2	9	3	8	1	1	6
GCTACAATCGAGGATA-1	0	3	8	1	1	11	4	1	5	1	1	3
GCTCCGCTCGCTTCAG-1	0	1	4	2	0	5	6	1	2	1	0	1
GCTTACGTAGTTAGTA-1	1	2	4	1	1	2	3	4	1	2	1	1
GGAAACTAAATGGGCC-1	1	12	7	2	5	3	0	4	7	2	0	3
GGAAAGGGAATTGAGC-1	0	0	1	0	1	1	1	0	1	0	0	0
GGACACAAGTTTACAC-1	0	2	4	0	1	2	4	0	2	0	0	3
GGAGCGAGGCCTACTT-1	0	3	0	1	1	0	4	3	3	1	0	1
GGAGGCCGAAGTCGTC-1	0	5	2	0	1	1	5	2	3	0	0	4
GGATGGCTTGAAGTAT-1	1	1	6	0	0	3	7	0	3	0	0	0
GGATTAATCATGGACC-1	0	1	1	1	2	0	1	1	2	0	0	4
GGATTGCTGTGACTCC-1	3	1	0	0	1	1	2	1	2	2	1	0
GGCCCAGCTGGTTTGC-1	0	2	3	0	2	4	0	3	0	1	0	9
GGCCGGCGTCTGCTAT-1	0	5	2	0	3	8	4	1	3	1	0	4
GGCGCGGAGATCTTTC-1	1	0	1	1	7	2	5	2	1	0	0	0
GGCGCTTCATTCCCTG-1	0	2	0	2	1	3	7	2	1	1	0	2
GGGAAGACGGTCTGTC-1	1	1	2	4	1	5	10	6	2	3	1	1
GGGAGCGACCGTAGTG-1	1	5	3	1	2	6	9	3	4	3	1	6
GGGCAGTCAACGCCAA-1	0	0	1	0	8	2	8	5	2	1	0	5
GGGCGTGGTTTCCCAG-1	1	2	1	0	2	3	3	3	0	0	0	1
GGGTGCATATGAAAGC-1	0	5	3	2	0	7	5	5	3	2	1	11
GGTATAGTGACACATA-1	1	5	6	2	1	4	4	0	5	1	4	8
GGTCAAGACTACTTCG-1	2	3	2	3	1	3	2	2	2	1	0	6
GGTCTCCGTCCAGGTT-1	0	0	5	1	0	2	1	1	4	0	0	1
GGTGTAAATCGATTGT-1	0	3	0	3	8	3	8	3	2	3	3	4
GGTTTGTGACCTGAGG-1	1	7	5	0	0	3	7	1	1	1	0	4
GTAACATCTAAGATAA-1	1	4	9	4	2	7	9	1	7	0	1	6
GTACTCCTGGGTATGC-1	0	1	2	0	3	1	3	9	1	0	0	1
GTATCAAGGTACTTCC-1	0	2	5	1	4	4	4	1	0	2	2	1
GTCAACCAGGCCTATA-1	0	4	6	0	0	6	5	0	2	0	0	1
GTCATGCGCGAGGGCT-1	2	2	3	0	1	8	6	0	2	0	0	6
GTCCGGGTTCACATTA-1	1	4	1	1	2	1	3	1	1	0	2	4
GTCTGCCGACTCGACG-1	0	0	2	0	3	0	2	0	1	0	0	1
GTCTTGAGGAGCAGTG-1	0	4	5	2	1	4	7	0	3	0	1	1
GTGAAGCCGTATAGTC-1	0	1	3	1	1	2	3	3	5	1	0	4
GTGACGAGGGTGACCC-1	0	5	5	4	2	5	3	1	1	0	2	10
GTGACGCAGGTTTCAT-1	0	1	1	0	4	3	2	5	1	1	0	2
GTGCCTGAGACCAAAC-1	1	7	5	3	2	8	7	1	0	1	0	5
GTGGCTGTTTCTGTTC-1	0	0	3	0	3	2	2	0	2	0	0	7
GTTAACTATGTTGTCA-1	1	2	6	2	0	2	4	5	4	0	0	4
GTTAAGTTAGAGTGGG-1	0	0	2	0	0	3	5	1	10	0	0	3
GTTAGCCCATGACATC-1	2	5	0	1	1	2	6	3	1	0	1	3
GTTATAATACGGTGAA-1	0	4	0	4	1	2	7	0	1	0	0	2
GTTCGCTGAGACGTCT-1	2	1	4	4	0	2	4	0	2	0	0	2
GTTCGGATCGGGAACA-1	1	5	4	1	2	5	1	2	4	1	1	1
GTTGGATTCAGTGGCT-1	0	0	6	2	0	1	9	4	6	1	2	6
GTTTCTAGAGGCGCGG-1	1	1	6	1	2	5	9	0	4	0	0	4
TAACCTAGGGAGTCCA-1	0	3	3	0	4	2	3	0	1	1	0	2
TAAGGGCCTGTCCGAT-1	2	2	4	1	4	7	1	0	2	1	0	4
TAATACTAGAACAGAC-1	0	2	1	0	3	1	9	0	4	1	0	3
TAATTACGTCAGTAGA-1	0	3	6	1	0	4	4	1	6	0	0	4
TACAAGGGCTTCTTTA-1	0	5	2	0	0	5	0	0	3	0	0	0
TACACCTCTTCGAATC-1	0	3	5	2	1	4	2	0	10	1	0	9
TACAGAAACGGTGGGC-1	0	3	4	2	3	1	3	2	0	0	0	1
TACCGAATAATTGTAA-1	2	8	5	0	4	3	3	1	5	0	0	3
TACGGAAGCCAAACCA-1	0	4	4	2	3	1	7	2	2	2	0	2
TACGGGTAATAACATA-1	0	1	5	4	4	7	2	1	0	1	0	3
TACGTAAAGCGGAGTG-1	0	2	5	3	2	8	7	1	5	1	0	4
TACGTGGGCCCAGGGC-1	0	0	3	2	1	2	5	4	0	2	0	4
TACTCGTTTGAATCAA-1	0	2	1	1	1	6	6	0	3	1	0	3
TAGAATAGCCGATGAA-1	1	7	8	0	1	4	3	4	3	2	1	4
TAGCAGTATGACTAAA-1	2	2	4	3	1	5	8	0	1	2	0	4
TAGCGTCCCTCGATTG-1	0	1	2	2	1	5	1	5	0	0	0	1
TAGGCTAAAGTGGCAC-1	0	2	5	2	1	4	7	1	4	1	0	4
TAGTAGTTGCCGGACA-1	0	0	0	0	0	0	0	0	0	0	0	0
TATGAAGAATTAAGGT-1	0	3	5	1	0	6	10	1	6	1	0	10
TATGATCTTCTCTTTA-1	0	7	3	0	4	2	2	2	0	1	1	4
TCAAATTGTTGTGCCG-1	1	1	2	0	2	2	7	2	1	0	0	1
TCAACTGCAGAGTCAG-1	0	2	3	1	0	1	3	1	6	2	0	5
TCAGCCAATCCGTAAA-1	0	2	3	4	2	1	5	1	2	1	0	7
TCATCGACGACCGTCG-1	0	2	1	3	1	1	1	2	1	0	0	2
TCATTTAGAAGTGTGA-1	0	0	3	2	0	0	4	0	3	1	0	2
TCCAAGCCTAGACACA-1	1	1	4	0	7	4	3	1	0	0	0	1
TCCACATCGTATATTG-1	1	1	1	1	4	6	2	2	0	2	0	2
TCCAGATGTACGCCAA-1	1	3	9	1	3	4	5	8	4	2	0	6
TCCCAAAGCCCTAAAT-1	1	1	5	0	2	0	6	0	0	1	2	3
TCCCGTCGCGTCATAG-1	0	2	6	0	0	7	2	1	2	0	2	5
TCCCTAGATCAATAGG-1	0	4	5	1	0	7	8	4	1	1	0	2
TCCGAATGGTCCTGAG-1	1	3	2	3	0	5	8	2	3	1	0	6
TCCGGGCTTGACGGGA-1	0	7	5	0	0	11	6	1	4	0	0	1
TCCGTTAAGCTAATAT-1	1	1	1	2	1	4	4	1	2	1	0	1
TCCTTACGACGGTCCG-1	0	1	4	1	0	1	2	2	0	0	0	3
TCCTTGTCCTTTAATT-1	2	2	1	2	5	1	5	4	0	2	1	2
TCGCTGCCAATGCTGT-1	0	3	1	2	4	2	2	1	0	1	0	5
TCGTAAGCTCCGAGGA-1	0	1	6	2	4	5	7	4	2	2	0	4
TCGTGTTCGACCACAA-1	0	1	2	0	2	1	2	1	2	1	0	0
TCGTTTACGCGACCCT-1	0	1	2	1	0	6	6	1	1	1	2	4
TCTACCCAATAGAGAG-1	1	3	5	2	3	4	3	0	6	2	0	3
TCTATCCGATTGCACA-1	2	1	3	0	0	3	1	0	3	0	0	2
TCTCAAATCAATCGGG-1	0	4	4	1	1	5	10	1	6	1	0	7
TCTCGACGTATCGCCG-1	1	0	4	0	1	3	4	0	4	1	0	2
TCTCGAGGAGGTTCGC-1	0	2	4	4	2	2	4	1	2	0	0	0
TCTGAGCAATTGACTG-1	1	1	3	2	0	0	3	1	0	0	0	2
TCTGCATACCTTGCTT-1	1	2	5	0	2	1	4	1	5	0	2	4
TCTTAGAGTGAACTCT-1	0	1	1	0	2	1	2	3	1	0	0	2
TCTTCTATAACCCGCC-1	0	5	1	1	2	6	4	1	1	1	0	2
TCTTTAGCAGGCGAAC-1	0	0	2	0	1	0	2	1	2	0	1	2
TGAATGTCAGCCGGCC-1	1	5	5	4	2	2	6	2	2	0	0	2
TGACACTTCTCTTTGC-1	0	3	13	5	3	4	3	1	7	3	2	2
TGAGATTAGGCCCTAA-1	0	3	6	2	2	1	11	9	3	4	1	0
TGAGTTAAAGACATTC-1	0	4	7	1	2	4	4	0	2	0	0	6
TGATCTACGCTGATCT-1	2	2	6	1	3	2	4	12	4	3	0	1
TGATCTATCACACTCT-1	0	0	3	1	0	3	3	1	2	0	1	1
TGATGGCTGTTTCTGA-1	0	1	3	2	3	3	7	0	4	2	0	3
TGATGTCAATTAAGTG-1	1	8	3	2	0	0	6	3	4	2	0	3
TGCCGTGGGACCCAAT-1	0	1	3	3	1	3	7	3	3	0	1	7
TGCCTAATTGAAGATT-1	1	4	2	3	3	5	2	4	2	2	0	3
TGCTCGGTGGGTCACC-1	0	3	0	1	6	0	4	4	1	0	1	5
TGGAACCACTGACACA-1	0	2	3	1	4	2	6	3	1	1	0	2
TGGACCAATCTAAGAT-1	3	2	5	1	0	3	4	3	6	1	0	7
TGGCAATGGGACGGCG-1	3	5	3	2	0	4	3	2	1	0	0	0
TGGCTACACTCTACCT-1	0	1	5	3	2	2	3	1	1	0	0	1
TGGCTATGTGACATAC-1	0	0	1	0	2	1	1	4	1	1	1	2
TGGGCAATAGTTGGGT-1	1	0	0	1	2	2	5	1	2	1	0	0
TGGGTGCACAAGCCAT-1	1	2	6	1	0	2	3	2	4	1	0	9
TGGGTGTTAAGTAGAA-1	0	0	1	2	9	5	5	2	1	1	0	4
TGGTTAAGGGCGCTGG-1	0	4	7	3	0	5	7	0	3	3	1	3
TGTAGCCAATTCCGTT-1	0	2	1	0	0	3	3	0	4	0	0	2
TGTCATTTGTTGGGAA-1	1	1	0	0	2	0	4	6	1	1	0	5
TGTCCACGGCTCAACT-1	0	2	4	3	0	4	5	0	7	1	0	2
TGTTCCGGCCTGAGCT-1	0	1	3	0	2	5	3	2	2	3	0	5
TTAACGAACAAGCAGT-1	0	4	12	4	6	4	7	5	5	2	2	7
TTACTGTCTAGAGCTC-1	0	0	0	1	1	0	3	4	0	0	0	1
TTAGTTCAAGTGTTCG-1	0	3	2	1	1	1	3	0	2	1	0	5
TTCCAGACGAGATTTA-1	0	2	1	1	3	2	4	4	2	0	0	0
TTCCGCAGAGAAATAT-1	0	0	5	1	1	0	3	3	2	0	0	5
TTCCGGTATCTGTGTC-1	1	0	4	2	1	3	3	0	3	1	1	5
TTGACCAGGAACAACT-1	3	6	2	2	10	8	7	4	2	2	0	2
TTGACGCTCCATGAGC-1	0	1	1	2	1	2	6	3	0	0	0	1
TTGATAGTCAATACAT-1	0	4	5	0	2	1	4	2	1	1	1	7
TTGCAAGAAGACTCCT-1	1	1	5	1	1	3	4	2	2	1	0	5
TTGCCAAGCAGAACCC-1	0	2	5	2	0	9	2	1	3	2	0	2
TTGCGTGTGTAGGCAT-1	0	0	0	0	0	0	1	0	0	0	0	0
TTGGACCATCTGGCAA-1	1	3	4	0	2	3	3	0	0	0	0	3
TTGGGAAGACGAGCCG-1	0	1	3	2	1	0	9	3	1	2	1	5
TTGGGACGTAAGAGTT-1	0	2	1	2	3	4	1	0	2	0	2	2
