# Supplementary material for: Spatial transcriptomics reveals unique gene expression changes in different brain regions after sleep deprivation
Source: Nat Commun. 2023 Nov 4;14:7095. doi: 10.1038/s41467-023-42751-z (PMC10625558; doi:10.1038/s41467-023-42751-z)
Supplement: Supplementary file 15 — Source Data [file 41467_2023_42751_MOESM15_ESM.zip › Source Data/Source File Counts of 12 sleep DEGs common to neocortical layers/S12_SD.txt]

Cell name	Arc	Egr1	Egr3	Fmnl1	Galnt9	Homer1	Hspa5	Neurod6	Pdp1	Sgsm1	Trib2	Vgf
AAAGTGTGATTTATCT-1	0	8	0	3	0	3	5	3	5	0	0	2
AAATAGGGTGCTATTG-1	1	9	0	0	8	10	5	5	9	3	0	13
AACACACGCTCGCCGC-1	2	7	8	1	4	11	9	2	13	0	0	6
AACCCTACTGTCAATA-1	0	2	0	1	1	1	3	0	0	0	1	0
AACCGCTAAGGGATGC-1	0	4	0	1	0	0	2	0	1	1	3	3
AACGCATGATCTGGGT-1	1	3	5	1	1	0	0	1	1	1	0	1
AACGCTGTTGCTGAAA-1	0	1	7	1	0	9	1	0	2	0	0	3
AACGGACGTACGTATA-1	2	15	1	2	1	8	6	2	2	1	0	4
AAGCACCCTGCGTATC-1	2	6	3	3	3	2	7	2	9	2	0	4
AAGCTCTTTCATGGTG-1	1	4	6	6	2	6	5	5	5	2	4	9
AAGTCAATTGTCGTCA-1	1	3	2	0	0	3	3	0	2	1	1	1
AAGTGTTTGGAGACGG-1	1	8	5	2	4	5	11	5	5	1	2	7
AAGTTCACTCCAAGCT-1	3	9	16	1	4	11	12	3	8	2	0	9
AAGTTCAGTCTGCGTA-1	2	3	5	2	0	2	0	2	1	1	0	5
AATAGAATCTGTTTCA-1	4	3	0	2	4	6	10	5	2	3	0	5
AATATCGAGGGTTCTC-1	0	6	1	1	0	1	0	1	2	1	2	0
ACAATTGTGTCTCTTT-1	2	7	7	2	0	6	6	0	7	1	2	5
ACAGGCTTGCCCGACT-1	1	3	2	3	1	4	2	0	5	0	0	3
ACATCCTGGTAACTGT-1	2	1	3	3	0	0	2	0	0	0	0	1
ACCAATATGCAAGTTA-1	1	11	3	4	2	13	11	3	9	2	2	7
ACCAGTGCGGGAGACG-1	2	12	1	2	1	8	1	1	2	0	0	3
ACCCGGATGACGCATC-1	0	2	0	0	3	5	2	1	1	0	1	0
ACCCTCCCTTGCTATT-1	0	9	5	0	2	7	5	3	7	1	2	2
ACCGACACATCTCCCA-1	3	8	10	4	0	14	3	3	5	1	0	5
ACCGGGCCTTTGTTGA-1	0	1	3	1	1	0	1	0	2	1	1	1
ACGATCATCTTGTAAA-1	0	2	1	2	0	1	2	1	3	0	0	0
ACGGACTCTCAAAGCG-1	3	7	10	1	1	7	9	1	8	2	1	10
ACGGATGGTGCGGATA-1	3	6	3	4	1	9	4	2	4	4	2	16
ACTCCCTAATGCTAAA-1	2	6	3	1	4	7	8	0	3	3	4	4
ACTTACGCATCCACGC-1	2	11	9	8	1	5	10	6	6	3	1	5
ACTTCAGGCTGATCCC-1	2	4	2	2	1	2	4	2	3	1	0	7
AGACGAAGTGCCGGTC-1	4	5	8	4	2	5	4	1	9	1	2	3
AGCACTACCTCACCAG-1	4	9	2	5	7	3	3	4	1	1	0	6
AGCATATCAATATGCT-1	1	8	12	2	1	8	6	0	8	1	0	6
AGCGGACACTTCGTAG-1	1	3	9	0	2	11	5	1	8	1	1	11
AGCTCCTTCGCACATC-1	3	14	4	4	2	6	3	4	5	1	3	3
AGGAAGCTGTCCGCCG-1	1	6	8	3	1	9	13	1	4	2	1	4
AGGATATAGGGATTTA-1	0	4	2	2	1	1	0	1	3	0	0	0
AGGGTCGATGCGAACT-1	1	2	3	2	2	4	4	2	5	0	1	2
AGGTCGCGGAGTTACT-1	3	3	2	0	1	1	2	0	3	1	0	0
AGTACTCTTATGCCCA-1	2	3	3	0	1	5	5	1	7	0	0	5
AGTCAAGATGACACTT-1	0	6	1	1	1	1	3	1	4	2	0	3
AGTCCATTGGCTGATG-1	0	4	1	0	1	2	5	0	2	0	1	1
AGTGCACGCTTAAGAA-1	0	7	6	3	1	7	4	1	6	2	1	8
AGTTTGCACCTGCCTC-1	2	11	4	5	3	6	1	3	5	1	2	3
ATAATCTTGGAGAACC-1	1	8	6	3	0	5	6	3	10	1	3	5
ATACAGGCCCTCCAAT-1	3	1	8	1	7	7	11	2	2	5	1	9
ATACGTACTTAGCCAC-1	0	6	4	5	1	20	4	3	6	2	2	12
ATACGTCCACTCCTGT-1	4	9	1	1	1	6	4	0	3	0	0	5
ATACGTTATGCACGGA-1	1	8	9	2	1	6	4	0	4	2	1	7
ATATAAAGCGCTCGTG-1	1	4	2	1	2	6	5	2	4	1	2	5
ATATAAATGTAGCTGC-1	2	5	3	2	8	7	12	6	4	5	3	6
ATCAGCCTCATGCTGC-1	2	5	9	3	1	3	7	0	4	1	0	4
ATCCACATCGACAGAA-1	0	3	3	2	1	6	9	1	6	3	1	4
ATCTGGGCTGTTCTTG-1	0	3	3	0	1	2	11	2	2	1	0	5
ATGACTATGCGACATT-1	1	3	2	0	2	3	1	2	0	0	2	5
ATGCCAATCGCTCTGC-1	1	7	7	2	10	2	0	1	3	4	1	7
ATGCTCTGGCGCGGTA-1	1	2	2	1	1	7	4	2	10	3	0	5
ATTCACTGATGTTGGA-1	2	3	2	0	3	5	8	3	1	4	1	5
CAATGCGAGAAGTATC-1	5	25	11	5	9	17	11	8	3	2	7	7
CACAGGGCCGTTGTCA-1	2	8	10	5	5	13	8	4	9	3	0	10
CACATCTCACCGACGA-1	1	7	5	2	6	12	10	4	4	2	3	7
CACCCTAACAAGATCT-1	3	8	4	8	5	11	8	5	11	1	1	17
CACCGCGTCCACTCTA-1	1	3	7	0	1	4	1	3	1	0	0	4
CACCTTGGCGCCTTTG-1	0	0	3	2	0	0	4	0	3	0	0	1
CACGCGGAACTGTTGC-1	0	1	2	0	0	0	0	0	1	1	0	1
CACGTTTCGTACACAC-1	2	7	14	3	1	3	6	0	6	4	1	6
CAGAACTTAGCCCTCT-1	3	11	3	1	3	5	2	2	4	1	0	4
CAGCAGTCTGTGCTGC-1	2	3	3	4	1	3	8	3	6	2	0	3
CATAAGAAGCTTGGCT-1	1	13	5	6	1	10	6	2	3	3	3	2
CATCATTACCCTGAGG-1	0	4	5	0	0	7	6	2	6	1	1	6
CATCCTCTCAAAGATC-1	3	10	19	2	3	6	3	0	22	4	1	6
CATCTTACACCACCTC-1	2	9	0	0	2	4	1	0	1	0	1	0
CATGAGATGCACTCTC-1	5	10	9	2	5	15	8	1	13	3	1	18
CATGGGTATGCCTTAT-1	0	9	10	2	3	7	9	5	5	6	0	5
CATGTAAGAGACATTT-1	4	11	15	4	0	9	8	2	7	1	0	11
CATGTCTCATTTATGG-1	2	10	9	2	4	9	10	4	2	2	3	4
CCACAGTACCCATCCT-1	2	9	7	2	2	2	1	5	4	0	3	3
CCAGCTCGAACGCATT-1	0	6	7	0	4	7	7	0	3	2	0	2
CCATCTCACCAGTGAA-1	0	8	1	1	2	5	2	0	2	3	0	2
CCGATCTCAACCTTAT-1	1	0	1	0	1	2	1	1	2	0	0	1
CCTAACCCAAACAAGT-1	1	10	3	1	5	7	7	0	7	1	2	3
CCTATAATGAGTGCCC-1	2	9	7	3	7	11	10	4	9	0	6	10
CCTCACCTGAGGGAGC-1	0	5	2	0	1	6	0	0	2	0	1	2
CCTGGTCGAATGTGGG-1	1	3	3	2	3	5	7	2	1	2	0	7
CGAATGACGCATAATG-1	0	2	11	1	0	10	12	2	17	2	2	16
CGACAATTTGATCTAA-1	0	9	0	0	1	4	2	2	2	0	0	3
CGACACGCTCCGACAG-1	0	6	2	1	1	3	4	1	3	0	0	4
CGATTCGCCTGGCTGC-1	3	4	0	0	5	6	8	1	1	3	2	7
CGCACGTGCGCTATCA-1	0	4	0	1	0	2	0	1	4	0	0	1
CGCGGCTCAACTTGAA-1	0	2	0	1	0	0	1	0	0	0	0	0
CGGATCCTCAAGGACT-1	1	10	15	4	2	7	12	4	7	2	2	16
CGGGAGCTTCAGTGTA-1	7	9	3	2	2	6	2	1	7	0	2	4
CGTCGTCCTTCGCGAA-1	1	3	11	6	2	6	8	3	2	1	2	8
CGTGGCCGAATATCTA-1	0	3	7	1	1	2	0	0	4	0	0	1
CGTTAATGTCCCGACG-1	1	2	3	0	0	5	1	0	2	2	0	7
CGTTGAATACCGCGCT-1	2	10	3	0	4	4	5	4	6	3	0	6
CTAGGCGCCCTATCAG-1	0	7	2	1	4	7	3	1	6	1	1	3
CTAGGTTCGGACGTGA-1	0	4	1	2	1	3	6	4	5	2	0	2
CTATGCCCGAATGCAA-1	0	4	7	10	2	13	13	0	7	2	2	16
CTCACATTTACTAAAT-1	0	7	6	1	0	10	9	1	12	2	0	3
CTCATTGCTCTAACAA-1	0	7	14	3	1	10	7	1	8	4	0	10
CTCTTCTATTGACTGG-1	0	2	3	1	1	3	1	0	1	1	0	3
CTGACTGCGCAGCTCG-1	1	2	3	0	1	0	2	0	1	1	0	0
CTGGAAGACACGGTGG-1	4	13	1	2	1	7	3	2	4	0	0	5
CTGGCTGATTCATCCT-1	2	6	2	0	1	3	2	0	1	0	0	2
CTGTGGTCGGGAGATA-1	1	9	10	2	1	3	5	1	5	0	0	2
CTTAGTAGGCCTACAG-1	2	3	1	1	0	1	3	0	0	0	0	1
CTTCAACTCCACTTGG-1	0	5	10	2	1	6	5	3	5	3	2	7
CTTGGCCAAGCTGGGA-1	2	8	9	8	2	10	10	6	6	4	8	9
GAACAGATTACTAAAT-1	2	2	7	5	1	6	4	6	5	2	3	7
GAACCCTCTGTGTTCT-1	1	9	0	3	0	9	6	0	8	0	2	4
GAAGCCTGCACATTCC-1	1	12	7	2	2	13	4	2	8	4	2	6
GAATGCGAATCGGTTC-1	0	2	1	0	3	2	4	2	2	0	0	1
GACAAACATATGCAGG-1	2	4	3	2	4	6	2	0	6	0	0	2
GACTGCAAATCGAGCT-1	4	8	10	6	5	13	6	2	6	3	2	5
GAGCACCTGTGTCCAG-1	3	6	6	1	2	6	5	1	7	3	0	4
GAGCCAGCTACCTGTG-1	1	6	8	5	0	6	5	1	10	4	4	0
GAGCGCGCACGAGTAG-1	4	12	2	1	1	5	6	1	4	0	1	0
GAGTAGATACTAGTTG-1	0	6	11	2	1	10	9	2	11	7	2	7
GAGTATGCGCGTGCAT-1	0	1	1	0	1	3	0	0	1	0	0	1
GATATTGAGATTGGCG-1	0	6	4	0	0	1	1	3	0	1	0	0
GATCGCTACCCGATTT-1	1	2	6	1	3	12	4	1	0	0	0	4
GATTAACCGAAAGCCC-1	0	3	5	5	0	8	4	1	4	1	0	6
GCAGTGTGGCTATAGG-1	2	6	14	2	3	3	4	0	7	2	3	3
GCCAATAGGGCATCTC-1	0	1	1	1	0	0	0	2	1	1	0	1
GCCTCATCTGGAAATA-1	1	1	1	0	1	2	0	0	3	0	3	1
GCCTCTATACATAGCA-1	1	10	3	0	7	7	6	2	8	0	2	7
GCGCAAGAGCGCGCTG-1	2	2	1	0	0	1	1	0	2	0	0	1
GCGCGTCATTGGTACA-1	2	9	3	1	2	3	2	3	6	0	1	2
GCGCTTAAATAATTGG-1	1	1	11	2	2	9	11	0	9	2	1	7
GCTAACTGAAGTCTGA-1	2	2	7	2	2	6	4	1	8	1	1	2
GCTACTATAGTAGAGT-1	0	14	6	0	0	6	12	1	7	1	0	7
GCTAGACCGTCTACTG-1	2	1	0	0	1	2	2	0	0	0	2	1
GCTAGGCACCACGGAG-1	7	15	5	4	5	8	5	4	13	0	1	9
GCTATACGTCTCGGAC-1	5	12	4	1	4	10	7	2	5	1	2	3
GCTATCATACTCATGG-1	0	5	8	4	5	4	6	7	7	1	0	11
GCTCAATGTAATACCG-1	2	5	18	4	4	8	17	4	10	3	0	11
GCTCGCTCATGTCCAA-1	1	2	4	1	1	3	3	2	3	1	0	0
GGCGCGGAGATCTTTC-1	0	15	15	3	1	12	5	1	6	1	1	5
GGTGCAGAGCCTATCG-1	4	8	7	3	2	5	4	4	7	1	2	3
GGTGGACTGCTCTGGC-1	4	12	5	3	3	1	5	2	13	2	0	6
GTAGACACGCCTGACT-1	1	6	3	0	1	2	4	0	4	2	0	5
GTCCCGCGACGTTATG-1	2	6	12	0	2	10	8	6	5	2	0	14
GTCCGGACCTGAAATT-1	0	11	7	3	2	9	8	4	12	1	0	5
GTCCTACGAATAGTCT-1	1	13	12	1	3	12	3	1	5	1	3	9
GTCTATTGGTTCCGGT-1	2	4	5	1	3	3	6	1	1	2	1	6
GTGAAGATTTCAAGTG-1	1	4	5	0	1	0	1	3	0	0	1	2
GTGATCACTAACGCCT-1	0	2	3	2	1	1	1	1	2	0	2	2
GTGCGACAGGGAGTGT-1	0	3	1	0	4	0	1	1	0	0	0	1
GTGTATATCAGCGGGC-1	2	6	4	4	4	8	4	8	6	2	2	2
GTTAAGGGTGCGATGT-1	0	1	4	1	1	3	7	4	9	0	0	7
GTTCGTCTAAAGAACT-1	3	25	10	6	4	8	1	2	2	1	1	3
GTTGAGTCCCGCCGGT-1	2	10	1	2	7	11	7	4	7	1	3	8
TAACCTACCGTCCGAG-1	1	3	4	3	2	3	1	1	2	2	1	1
TAAGGCCCGTCACCCT-1	0	7	9	3	5	10	8	1	5	3	0	6
TAAGGCTGAATCCCTC-1	0	0	4	1	2	5	2	1	2	0	2	4
TAAGTTGCGACGTAGG-1	0	6	0	2	1	5	6	0	4	2	0	0
TAATTGGAATCGGGAA-1	0	1	3	1	1	3	0	5	2	1	1	7
TACCAATAAAGTACCA-1	2	24	2	5	7	5	6	2	8	1	2	15
TAGACGAAACGCCAAT-1	0	2	1	1	0	2	5	0	0	1	0	0
TAGCGTCCGGTGTGGT-1	1	6	4	2	0	5	6	8	5	1	0	5
TAGGTCGCCGGAACTG-1	2	2	3	4	1	1	2	2	1	3	0	0
TAGGTGACGATAACCT-1	0	5	8	3	2	11	15	1	12	5	1	8
TAGTCGATCACGGGTT-1	0	5	5	0	5	4	3	1	4	0	0	1
TATAGATGGTCGCAGT-1	0	0	2	0	0	0	0	0	1	0	0	0
TATATCCCTGGGAGGA-1	1	1	0	1	0	2	0	1	0	0	0	1
TATCCAATTGGTTATC-1	1	10	3	4	3	10	6	4	5	2	1	9
TATTCCGAGCTGTTAT-1	3	7	11	4	0	9	3	1	4	0	0	4
TCAATACGCCGTCATG-1	1	2	14	0	2	10	14	0	7	2	1	6
TCATTTAAGTCTCCGA-1	0	0	1	1	0	0	2	0	0	0	0	1
TCCAGGGTATATACGA-1	0	15	6	1	0	6	7	3	7	2	1	2
TCCGCCTGTCTACAAG-1	1	10	8	3	8	6	10	5	5	5	2	15
TCCTAAATTGGGAAGC-1	3	4	3	2	9	5	5	6	2	1	0	2
TCCTTACGACGGTCCG-1	2	3	3	6	0	8	3	0	2	0	2	5
TCGAAGAACCGAGCAC-1	1	2	3	1	1	4	2	0	2	1	0	4
TCGGGAGACAGCGTAC-1	3	7	2	2	1	6	4	7	3	1	1	5
TCGTCTTAGGCGTTAA-1	2	17	9	6	4	6	4	2	7	3	2	7
TCTAGTGATATCGTGG-1	0	0	0	2	1	4	0	0	0	1	0	1
TCTCATGAGATAGGGT-1	0	2	5	3	5	3	7	1	2	1	1	3
TCTCCCTGGGCAGCGT-1	1	6	7	1	8	16	5	4	2	1	0	4
TCTGAACTCGTACCCG-1	0	3	0	0	0	1	4	0	2	0	1	2
TCTGAAGCACGTGGTC-1	3	13	7	5	5	9	10	6	6	4	1	5
TCTGATGTATTCTGTC-1	2	2	2	3	2	7	10	0	2	1	1	8
TCTGGGAACCTTTGAA-1	1	5	0	1	1	1	0	1	0	0	0	3
TCTTACTTATGCCTCT-1	2	6	0	0	2	2	1	0	1	1	0	1
TCTTAGAGTGAACTCT-1	0	3	2	0	0	0	1	0	3	1	0	3
TGACATCGAGCGGACC-1	0	3	1	1	0	0	1	0	2	0	0	3
TGCAATTTGGGCACGG-1	2	5	2	2	3	4	0	2	5	2	2	5
TGCCTTGGCCAGGCAA-1	1	9	4	3	3	5	7	2	1	0	0	8
TGCGAGCCCTTCCGCG-1	2	3	2	1	4	6	6	0	0	4	1	17
TGCTCCACAGTTCTTA-1	2	1	2	0	0	2	1	0	0	1	0	2
TGCTTCCCAAGCAGTA-1	1	12	4	1	1	4	12	4	6	2	0	4
TGGAACCACTGACACA-1	1	1	3	0	2	1	3	0	1	0	1	4
TGGCTATGTGACATAC-1	1	9	18	2	4	12	10	0	14	2	1	10
TGGGCCCATACTAATT-1	1	2	0	0	7	6	6	1	2	1	1	5
TTAAGATAGGATTGAC-1	1	3	0	2	0	4	2	1	5	0	0	1
TTAATTGCTTTGGGTG-1	1	4	6	3	3	6	7	0	4	1	0	6
TTAGTTATTCGTGGCA-1	1	5	0	2	1	3	1	1	1	1	0	2
TTATAGGTAATTGTCT-1	1	5	14	2	0	5	6	1	2	3	0	2
TTATCCGGGATCTATA-1	3	12	6	2	0	7	4	3	6	1	3	2
TTCCTCGGACTAACCA-1	1	3	2	1	3	3	6	4	11	4	1	3
TTCGCACTGTACGACA-1	3	16	9	3	1	12	5	4	6	2	3	3
TTCTGACCGGGCTCAA-1	2	12	2	5	7	5	11	3	3	1	1	6
TTGACAGGAGCTCCCG-1	2	3	3	1	2	2	4	0	6	0	0	1
TTGACGCTCCATGAGC-1	0	1	0	0	0	0	2	0	2	0	0	0
TTGAGAAGTTTAGCAT-1	1	5	4	0	2	8	2	3	3	2	2	2
TTGCCGCTTTCTAGTA-1	1	2	1	0	1	3	3	0	1	0	0	6
TTGGACCTATAACAGT-1	2	11	9	2	4	10	9	4	7	3	0	8
TTGTGAACCTAATCCG-1	1	10	8	1	3	12	15	1	13	4	1	5
TTGTGCAGCCACGTCA-1	1	5	5	5	2	11	3	3	7	2	0	2
