# Supplementary material for: Spatial transcriptomics reveals unique gene expression changes in different brain regions after sleep deprivation
Source: Nat Commun. 2023 Nov 4;14:7095. doi: 10.1038/s41467-023-42751-z (PMC10625558; doi:10.1038/s41467-023-42751-z)
Supplement: Supplementary file 15 — Source Data [file 41467_2023_42751_MOESM15_ESM.zip › Source Data/Source File Counts of 12 sleep DEGs common to neocortical layers/S13_NSD.txt]

Cell name	Arc	Egr1	Egr3	Fmnl1	Galnt9	Homer1	Hspa5	Neurod6	Pdp1	Sgsm1	Trib2	Vgf
AAACTCGTGATATAAG-1	3	8	10	3	3	9	7	0	7	2	0	3
AAATAAGGTAGTGCCC-1	2	4	7	1	4	7	3	1	9	1	2	3
AAATGATTCGATCAGC-1	1	4	7	4	2	2	4	0	7	0	0	8
AAATGGCATGTCTTGT-1	4	8	3	1	5	6	2	4	3	1	1	4
AAATTACCTATCGATG-1	6	15	4	3	5	3	8	3	2	1	0	1
AACACGACTGTACTGA-1	2	3	4	2	4	6	6	4	2	2	1	7
AACATATCAACTGGTG-1	1	14	2	1	2	8	5	1	5	1	1	7
AACCTGTCACGGAATT-1	3	7	9	5	0	2	8	1	10	1	1	8
AACGCATGATCTGGGT-1	4	8	2	5	2	2	6	1	2	0	2	1
AACGTGATGAAGGACA-1	1	9	2	4	3	1	5	2	2	2	0	5
AAGGATCGATCGCTTG-1	2	4	3	3	0	1	3	1	1	2	0	2
AAGGCAGGCTGTCTCC-1	1	7	3	3	1	2	1	0	5	1	0	1
AAGGGACAGATTCTGT-1	0	5	2	0	0	1	6	0	3	0	0	0
AATAAGTCCTCGAGAC-1	1	2	8	1	1	6	5	1	3	4	0	2
AATAGCTACCGCGTGC-1	0	0	1	6	1	5	4	1	4	0	0	0
AATCGGGACACTACGA-1	0	4	4	1	4	5	8	1	0	3	0	5
AATCTATGCCGGAGCC-1	4	6	3	2	2	1	4	2	4	2	0	0
AATGATGATACGCTAT-1	1	5	2	2	6	2	2	2	3	1	0	0
AATTCATAAGGGATCT-1	3	2	3	2	1	2	6	0	1	3	0	2
ACACCACATAATTAGC-1	1	3	7	2	0	4	5	0	3	0	2	1
ACACGGCACTATGCAT-1	3	3	3	1	0	1	3	6	2	1	2	4
ACATCTCAACGCGTAA-1	1	3	3	2	0	3	5	1	1	1	0	6
ACCAACACCACACACT-1	1	7	5	1	0	4	3	0	5	0	1	2
ACCACAACTCAGAACA-1	0	0	6	3	1	7	7	2	9	1	0	5
ACCACCAATGTAACAA-1	3	8	6	2	5	3	5	4	5	0	0	0
ACCAGCCCGGTCTTTG-1	0	4	0	3	0	3	2	0	0	0	0	1
ACCCTTTAGTTCTCCA-1	1	3	4	1	2	1	5	1	4	0	1	6
ACGAGATATTTGCTTA-1	1	9	2	2	1	4	5	0	2	0	1	2
ACGCAATCACTACAGC-1	1	4	3	4	1	0	1	0	0	0	1	2
ACGCTAGTGATACACT-1	1	5	2	0	0	1	4	0	2	0	1	2
ACGGAGCGCAAATTAC-1	2	6	1	0	1	2	3	0	7	3	0	2
ACGTACAGATTTCTCT-1	1	5	3	1	4	3	5	2	2	2	0	2
ACTATCCAGGGCATGG-1	0	6	2	2	3	3	2	4	3	0	0	2
ACTATTCGTCCGTGGT-1	1	3	0	1	3	4	4	1	2	1	1	4
ACTCCCGAATTCGTTT-1	4	7	5	4	3	2	6	1	3	0	2	4
ACTTACCGGGCGCGCA-1	2	3	10	1	2	11	4	0	7	1	0	5
AGAAATTATGACTCGC-1	2	0	2	2	0	0	4	2	1	0	0	1
AGACCGCTCCGCGGTT-1	1	1	1	0	1	1	0	2	1	1	0	1
AGATGATGGAGTCTGG-1	4	8	5	1	2	3	6	1	3	2	0	3
AGCCCTTCTAATCCGA-1	1	5	11	0	0	6	6	1	3	0	0	8
AGCGCGGGTGCCAATG-1	0	5	4	1	1	0	2	0	4	1	1	0
AGCTCTTCCCAGTGCA-1	4	6	0	1	4	1	1	1	4	0	0	3
AGCTCTTCGTAACCTT-1	1	0	3	1	0	2	5	1	0	0	0	2
AGCTGAAGTAAACCAA-1	0	8	6	1	4	8	6	5	7	0	0	5
AGGGAGACATACTTCG-1	0	3	6	0	2	3	4	2	4	1	0	2
AGTAGGAAGGAAGTTG-1	3	9	3	0	1	1	3	3	1	2	1	2
AGTCTAAAGTATACTC-1	2	13	2	3	2	4	5	3	4	0	0	3
AGTGAGGGTTTCTGAC-1	2	1	11	2	0	3	8	1	11	2	0	3
AGTGGCGGCAATTTGA-1	5	8	3	6	4	4	6	1	3	0	0	5
AGTTAAGCGGTCCCGG-1	5	10	2	4	5	6	3	2	4	0	0	3
ATAGAGTTATCAACTT-1	1	1	3	2	6	4	5	2	3	0	0	3
ATAGGCTAGCTTCGCA-1	2	8	7	1	4	3	2	0	2	1	0	0
ATAGTCTTTGACGTGC-1	1	4	2	0	3	1	1	1	2	1	0	3
ATATCAACCTACAGAG-1	5	3	2	1	1	3	4	3	1	0	0	2
ATATCTCCCTCGTTAA-1	3	10	2	5	1	2	6	1	3	0	1	2
ATCACATTAGAATATC-1	1	2	6	1	2	3	6	5	0	1	1	2
ATCAGTAGGCAGGGAT-1	1	4	6	2	2	5	0	6	5	3	0	2
ATCGCTGCGTGCAGCA-1	2	7	4	4	1	4	9	2	8	0	1	3
ATCGTTCACTTTCGCC-1	3	2	3	1	2	0	2	1	2	0	0	3
ATCTGCACCTCTGCGA-1	0	3	3	0	0	2	4	3	3	0	0	3
ATGCCAATCGCTCTGC-1	0	1	4	1	1	3	2	3	4	2	1	4
ATGCCGGTTGATGGGA-1	2	2	2	1	3	2	2	1	2	0	0	2
ATGGCTGGAAATGGCC-1	3	1	6	0	1	3	6	0	6	0	0	5
ATGTAAGGCTGCTCTT-1	0	4	1	3	1	2	1	4	0	0	0	1
ATTATCTCGACAGATC-1	1	3	2	0	2	2	7	0	2	4	1	5
ATTGTACAACTCGGCT-1	1	7	2	2	5	4	5	3	1	0	0	1
ATTTACTAAGTCCATT-1	1	4	1	2	1	1	1	1	2	1	0	0
ATTTCATTATTTCGCG-1	1	2	3	1	0	2	5	0	3	2	0	7
CAAACTCGCGACGCCG-1	1	7	2	4	2	6	2	6	3	0	2	1
CAATACGAGAGTCTGA-1	1	3	5	1	2	5	2	1	4	2	0	5
CAATGGAATCTACATA-1	0	3	5	1	2	7	6	0	3	0	1	5
CACAGTTCGCTTCCCA-1	0	1	3	0	0	1	0	0	1	0	0	2
CACATTCTTTCGATGG-1	3	2	4	3	0	6	5	0	0	1	0	5
CACATTTCTTGTCAGA-1	0	3	2	1	1	2	2	5	0	0	0	3
CACCCAAATCTTATGT-1	2	13	5	0	4	3	8	4	4	2	0	3
CACCCACGAGGCAATT-1	1	8	2	1	2	3	2	4	1	1	0	3
CACCGATACACCGAGC-1	2	4	1	2	2	1	6	2	1	0	0	3
CACCGCGTCCACTCTA-1	2	5	2	3	2	3	4	0	9	4	0	6
CACGGCGCGCCAAAGG-1	0	2	3	2	2	3	7	1	4	0	0	7
CACTACTCAGTTCTGT-1	0	2	6	1	2	0	7	0	2	1	1	4
CAGACCTGTAAGTGTT-1	2	4	1	1	2	1	6	2	1	0	0	0
CAGATCATTTAAAGTC-1	2	4	1	2	1	5	2	0	0	0	1	0
CAGTAACTATTTATTG-1	3	8	3	6	0	3	10	1	5	1	1	2
CAGTACATTCTCTAAA-1	1	11	2	3	3	2	5	1	5	1	1	4
CAGTAGCCCACGCGGT-1	1	7	5	1	3	1	6	1	2	0	1	2
CATAGTACATTGAGAG-1	7	11	4	2	11	8	9	2	3	2	1	3
CATCTAGTGAAGGGAA-1	1	4	3	1	2	3	4	3	7	0	0	4
CATCTATCCCGTGTCT-1	1	5	2	5	1	4	3	1	2	0	0	2
CATGAACCTCTTATCA-1	0	1	7	1	2	6	13	1	3	2	1	3
CATGACTTCGCTGAAT-1	0	3	2	0	1	2	1	2	1	1	2	1
CATGCGACCAGTTTAA-1	0	5	3	0	2	0	5	0	0	1	0	6
CATTCACTGACAGCTA-1	0	2	11	2	1	2	4	0	3	0	0	2
CATTCCCATTCCGTCG-1	1	4	4	3	2	6	8	1	6	2	0	1
CATTGCGGGTCAATTC-1	0	1	6	0	3	2	3	1	2	1	0	3
CATTTATCGTTCAAGA-1	0	2	4	0	1	1	6	1	2	1	1	3
CCAAATAACAAGATTC-1	1	4	2	1	2	1	0	2	2	0	0	4
CCACGAATTTAACCTC-1	1	5	3	2	1	1	3	2	1	1	0	4
CCATAAACAACCCGAC-1	1	12	5	6	6	4	7	3	4	0	0	2
CCATACCTTTACTTGT-1	4	7	3	4	2	3	8	2	2	0	0	2
CCCAACCACACTAACA-1	1	2	3	2	5	1	7	1	5	4	2	7
CCCAGAGGAGGGCGTA-1	1	3	1	2	1	1	5	0	0	1	1	1
CCGACGTAAACACAAC-1	3	4	6	3	3	4	8	0	2	0	0	3
CCGAGAAGTCGCATAA-1	4	3	4	3	1	3	7	0	3	1	3	7
CCGCCACCACAATCCA-1	0	2	5	1	1	4	4	1	1	1	0	4
CCGCCTGCGAATTGGT-1	4	3	1	5	2	4	6	3	5	0	0	12
CCGTGGAACGATCCAA-1	0	7	1	1	5	3	5	0	0	0	2	1
CCGTTACGTTAGAACA-1	0	4	1	1	2	2	8	4	2	2	1	3
CCTAAATTGTATCCTA-1	1	4	2	3	1	0	2	1	1	1	0	5
CCTAACTAAGGCTCTA-1	1	4	2	1	4	5	2	1	4	0	0	1
CCTCCCGACAATCCCT-1	0	3	3	0	2	4	5	5	1	1	0	3
CCTCTGGCCTAGACGG-1	3	11	6	0	0	2	6	5	3	0	0	5
CCTTTCAATGAAGAAA-1	4	10	1	7	3	6	5	1	5	1	0	7
CGAACGCCCAGTGCCG-1	0	7	5	0	0	2	1	6	3	1	0	1
CGACATGCGATCTTCT-1	3	2	1	1	5	5	4	1	4	1	0	3
CGAGAGGGTAGCCGCG-1	2	4	0	4	1	1	2	4	1	0	0	0
CGCAGAAACATTTGCG-1	3	3	2	2	4	5	5	3	1	1	2	3
CGCATCCATCAGCCAG-1	2	1	3	2	0	0	3	2	5	0	0	1
CGCCCGCTTCCGTACA-1	3	4	2	2	2	3	6	5	4	0	0	2
CGCGGTCACAAACCAA-1	3	9	5	2	1	5	5	1	7	1	0	5
CGGAGCTTATAACACC-1	4	10	3	1	5	0	8	3	7	0	3	4
CGGCAATAAGATCGCC-1	1	1	2	0	3	0	1	0	2	0	0	1
CGGCACCGTTAGCGCC-1	3	5	6	3	2	6	2	2	2	1	0	4
CGGCCCAACCTGTAGT-1	2	9	5	2	0	2	3	2	3	4	0	3
CGGCTCTAAAGCTGCA-1	1	6	2	2	4	1	3	0	3	1	0	1
CGGCTCTTCGTCGAAC-1	0	3	4	0	1	6	6	1	8	2	0	6
CGGCTGCAAGATTAAG-1	2	2	8	1	2	5	10	0	3	3	0	5
CGGTAGAGGTGCAGGT-1	5	6	5	2	2	3	3	3	0	2	1	4
CGGTATAGGTATTAGC-1	1	2	2	0	0	2	4	0	3	0	0	0
CGGTCTATCAACCCGT-1	2	7	1	1	1	1	7	3	2	1	0	4
CGGTTATCCAACAGTG-1	0	5	3	1	5	2	2	0	3	2	1	1
CGTAGCGAATTGTCAG-1	2	6	1	2	2	4	8	4	1	2	0	2
CGTTAAACTAGTTAGG-1	1	2	0	0	3	2	2	2	1	0	0	2
CGTTCTTCGCACACCT-1	0	1	2	1	0	3	8	1	5	0	1	2
CGTTGTAAGATTGATT-1	2	3	0	1	1	2	3	0	2	0	2	2
CTACACTCGCAGATGG-1	0	2	1	1	0	0	1	1	1	0	0	1
CTACGAACTAGGTCGA-1	1	3	6	0	0	8	4	1	2	1	1	3
CTAGACTGCATTTCGT-1	0	1	4	2	0	2	1	1	2	0	0	2
CTAGATGTGAGTGTAA-1	1	7	4	3	2	3	2	3	3	1	0	2
CTAGGTCTGAAGGAAT-1	1	3	1	1	3	0	3	2	2	1	0	1
CTATTGTGTTTGGTCA-1	0	0	2	0	1	1	3	0	1	1	1	4
CTCAAGACATTAGCGC-1	2	1	4	2	1	2	2	1	3	1	0	7
CTCAGTCACGACAAAT-1	7	9	2	5	4	2	3	1	6	1	1	4
CTCCTTTACGCAAGTC-1	2	8	2	1	2	2	3	0	3	0	2	0
CTCGTTTCTAATGTTT-1	0	12	3	1	1	1	2	0	1	1	1	1
CTCTAATGCATTGATC-1	2	4	2	2	1	5	4	2	7	0	0	5
CTCTGTTTGAGGATTC-1	2	4	2	1	8	5	2	2	1	0	1	2
CTGAATTTATTGCCAG-1	1	4	0	0	2	2	2	2	6	0	0	2
CTGACTGCGCAGCTCG-1	1	8	4	0	5	3	3	0	4	2	0	7
CTGCCTAGCCACCAAG-1	3	4	4	6	2	3	4	2	2	1	0	4
CTGCGGTAGTCACGTG-1	1	5	3	1	0	3	6	0	3	0	1	7
CTGCTTTATGTCCGCG-1	1	2	0	1	3	2	2	1	3	1	0	1
CTGGGATACGCTACCC-1	2	3	6	2	5	4	2	0	10	1	0	6
CTGGTCCTAACTTGGC-1	0	0	1	3	2	2	6	1	2	0	1	5
CTTAGTAGGCCTACAG-1	1	7	4	1	2	4	3	1	2	1	0	2
CTTGACCCGAAAGATA-1	1	5	3	2	8	3	7	3	3	0	0	10
CTTGTGCTCACCGATT-1	4	4	4	4	3	1	3	3	1	3	0	3
GAAACCATGGTGCGCT-1	2	12	3	1	3	2	4	0	1	1	5	5
GAAACTCTAATGAAGG-1	1	6	5	3	8	2	8	5	3	0	2	1
GAAATACCTGCTGGCT-1	2	7	5	3	2	3	8	2	7	1	0	13
GACCCGTCGCCGGCTA-1	1	2	3	0	3	5	6	6	2	3	1	3
GACCGCGTCTGACGTG-1	0	3	0	3	2	3	1	4	3	0	1	1
GACGGTCAATAGAAGC-1	3	8	4	3	3	4	3	1	2	0	0	0
GACTAACACAGCACCT-1	0	4	3	1	1	10	6	0	4	0	1	8
GACTCACCCACGTGAG-1	4	6	1	1	2	5	3	1	1	2	1	2
GACTCCCAGAATAAGG-1	0	5	2	5	2	4	2	1	2	1	1	2
GACTCGCGGGAATGAC-1	4	3	3	2	6	5	4	2	1	1	0	4
GAGCTGTCGTCTCGGA-1	2	3	6	1	1	5	2	0	9	0	0	1
GATATGCGGTAGCCAA-1	6	7	2	4	4	7	0	4	3	1	0	3
GATATTTCCTACATGG-1	1	1	5	0	2	2	2	1	0	0	1	4
GATCCTAAATCGGGAC-1	0	6	9	3	7	3	6	2	4	1	0	8
GATCCTCTTGCGCTTA-1	1	7	5	2	1	4	4	2	7	2	0	3
GATGTGTTGTCACAAG-1	0	1	4	3	0	4	1	1	2	1	1	6
GCACAAGTGTCGGAAG-1	0	6	3	4	5	2	5	4	3	2	1	2
GCAGAAGGTAATCTCC-1	0	2	1	0	2	4	3	2	6	2	0	2
GCCAGGCGTTCGCATG-1	0	3	3	3	1	1	5	0	11	3	2	10
GCCATATTGCACACAG-1	3	8	1	2	3	1	3	2	4	3	0	4
GCGACATGTAAACATC-1	2	7	4	0	7	3	5	4	2	1	0	8
GCGAGAGGCCATGTAA-1	0	4	3	2	2	6	5	0	3	1	0	1
GCGCATCCAGTCAGCA-1	0	2	0	1	2	1	3	1	0	0	0	1
GCGCCTCCCACTCCGA-1	0	1	1	2	0	0	1	0	1	1	0	1
GCGCTGATCCAGACTC-1	5	4	2	1	4	4	6	3	3	2	0	3
GCGCTGCTTTGCATTT-1	1	4	3	0	3	2	4	1	1	1	1	0
GCGTAAATGGCCATAA-1	0	6	2	1	5	1	4	1	1	1	1	3
GCGTTCGGAGACCGGG-1	1	4	2	1	1	4	2	1	3	0	0	5
GCTAGCAGGGAGTGGG-1	1	5	4	1	4	5	6	3	9	1	0	1
GCTCATTACTGCATGT-1	1	4	0	5	3	3	7	3	1	0	0	1
GCTCCCAGTCGGTCCA-1	2	6	2	3	5	2	5	8	2	0	0	7
GCTTGGATCGATTAGG-1	3	2	2	3	1	3	1	3	1	1	0	7
GGAAAGTGCCCATGCC-1	1	5	4	0	1	8	6	1	2	0	0	0
GGACACAAGTTTACAC-1	4	4	4	3	1	0	4	5	1	1	0	2
GGATCATCCCGTACGC-1	6	6	4	2	1	6	6	2	6	0	2	3
GGATTAAGCTAAGGTC-1	1	2	5	1	0	8	5	1	4	2	0	6
GGATTCCGCTATACCC-1	3	4	5	1	3	3	2	2	0	1	2	2
GGCAGCGGTAATCCTA-1	0	3	3	0	0	1	5	1	2	1	0	5
GGCATATCGGTTCTGC-1	2	4	4	4	4	3	3	1	1	3	1	3
GGCCCGGAGCATGTCT-1	0	5	13	2	0	2	6	2	6	3	1	2
GGGAATGAGCCCTCAC-1	1	3	4	3	0	3	5	0	2	1	0	3
GGGCTCATCGAACCCA-1	2	5	1	2	8	2	4	4	1	1	1	5
GGGTCGTGGCAAGTGT-1	5	7	0	4	2	6	4	2	3	2	0	2
GGGTGCATATGAAAGC-1	2	9	2	1	2	2	5	1	2	1	2	4
GGGTGGTCCAGCCTGT-1	3	2	2	1	2	4	6	1	6	1	2	8
GGGTTTAGGATAGGAT-1	2	4	0	1	2	1	4	2	1	3	0	0
GGTTCTACTCGTCTGA-1	2	6	0	0	4	0	2	2	3	1	0	2
GTAAGTCCACACTCTA-1	1	2	2	0	2	1	2	0	3	1	1	1
GTAATAAAGGGCTCCC-1	2	10	8	1	1	1	7	0	3	3	1	3
GTCACAAAGTTTCCAA-1	1	6	5	2	3	2	7	3	8	1	1	3
GTCTCGACTAAGTTTG-1	1	6	1	1	2	2	4	3	4	0	1	5
GTGAAACGGCGCCACC-1	2	5	1	3	3	0	3	1	0	3	0	3
GTGAAGATTTCAAGTG-1	3	9	3	1	2	3	4	2	4	0	1	1
GTGAAGCCGTATAGTC-1	0	5	5	1	2	2	5	1	2	0	0	1
GTGATGCACAACATCT-1	2	2	5	1	2	2	6	2	4	1	0	9
GTGCCTCAGTGTACGG-1	1	6	4	1	2	3	8	4	4	3	0	6
GTGGAACCTACATGCG-1	0	10	3	3	5	3	6	1	7	2	1	8
GTTAAGTTAGAGTGGG-1	2	3	6	1	0	4	4	3	2	1	1	5
GTTAGCCGTAAATCAA-1	4	7	2	2	2	4	8	4	2	0	0	4
GTTATAATACGGTGAA-1	0	2	0	0	4	0	1	0	0	2	0	0
GTTCATCGTTTGGCTG-1	2	4	4	1	4	2	7	2	5	1	0	2
GTTCGGATCGGGAACA-1	2	5	3	2	2	0	7	6	2	1	1	3
TAACCTACCGTCCGAG-1	0	3	3	3	7	1	3	0	2	0	0	3
TAATCGATCCGTACGT-1	4	2	2	0	1	0	3	1	3	0	0	4
TAATTAGGACATCCGT-1	2	5	2	0	4	1	3	0	3	0	0	1
TAATTGGAATCGGGAA-1	1	6	5	5	0	7	7	1	4	1	1	7
TACGCTATAGAAACCT-1	4	5	4	3	3	3	3	2	3	0	0	2
TACGGGATGCTAGCAG-1	2	6	4	4	2	4	2	1	3	0	1	4
TACTTTACTGAGCCGG-1	0	1	2	0	2	1	0	0	0	1	1	4
TAGAAACCACTAAGTA-1	0	2	3	2	1	4	6	1	7	1	0	4
TAGCGTCCCTCGATTG-1	1	1	1	3	2	2	2	0	0	1	0	1
TAGGTCGCCGGAACTG-1	2	15	2	2	8	4	4	2	0	3	0	3
TATATTACAAATGTCG-1	0	2	6	2	1	4	3	0	3	0	0	4
TATATTCGCGTCGATA-1	0	2	3	2	5	1	5	4	1	1	0	8
TATCACAGCACGGGCA-1	0	3	0	0	1	3	8	0	3	0	0	1
TATCACTTCGAGTAAC-1	7	8	1	5	0	0	7	4	3	0	0	4
TATCGATCTATGCATA-1	1	1	2	3	1	6	3	4	2	0	0	2
TATGATAAATCTAACG-1	0	2	9	2	2	3	6	0	6	0	0	3
TATGATCCGGCACGCC-1	2	5	5	4	4	4	4	1	6	0	2	6
TATGTCAAGACCGACT-1	2	1	7	3	1	3	3	1	2	2	0	1
TATTGACATTTCTGCC-1	2	4	1	3	0	1	2	2	11	1	1	6
TATTTATACCGAGTAG-1	7	5	5	2	3	2	3	2	4	0	1	4
TCAGGGTGCACGAAAC-1	5	0	2	0	0	1	9	1	3	2	2	9
TCATGCAGGTTCTCAT-1	6	6	5	4	6	2	4	5	2	2	0	7
TCATTTAGAAGTGTGA-1	0	0	0	0	1	0	1	3	0	0	0	1
TCCAGATGTACGCCAA-1	2	1	3	1	1	5	2	0	3	2	1	4
TCCCAAACAGACAACG-1	1	4	5	5	2	7	6	1	5	0	0	5
TCCCGTCGCGTCATAG-1	0	0	2	2	2	0	6	2	3	1	0	4
TCCCTTAGATTACTCG-1	4	7	3	2	3	3	2	0	0	2	2	0
TCCGAATGGTCCTGAG-1	4	7	0	1	1	2	6	1	5	0	0	1
TCCGGCCTAGCGTACA-1	3	4	2	1	1	1	1	3	3	1	0	4
TCCTATCATAGGTAAC-1	2	3	3	1	1	4	2	5	2	0	0	3
TCGCTCGGCACCAGCG-1	3	9	1	3	1	1	5	0	3	1	0	0
TCGGAATGACCATCAA-1	0	4	1	1	3	0	4	0	0	1	1	4
TCGTAAGCTCCGAGGA-1	2	4	8	2	1	2	4	0	8	1	0	9
TCGTTCGTTATTATGT-1	0	2	2	3	3	4	5	2	3	1	1	4
TCTGATCGGGTGCTAG-1	0	3	4	1	1	3	4	0	6	2	1	7
TCTTACCGGAACTCGT-1	5	9	1	2	2	1	4	0	2	1	0	3
TCTTAGAGCTCCAATT-1	2	3	2	1	4	1	2	2	1	0	0	1
TCTTCTATAACCCGCC-1	1	1	0	0	1	2	1	2	0	2	0	3
TCTTTAGCAGGCGAAC-1	4	4	4	5	1	3	4	0	10	1	0	0
TCTTTCTCTTAAGGAG-1	1	2	1	2	1	2	5	0	2	0	0	1
TGAATGTCAGCCGGCC-1	0	1	0	0	1	1	0	2	1	1	1	3
TGACACTTCTCTTTGC-1	0	1	2	1	0	0	1	0	0	0	0	2
TGAGATCAAATACTCA-1	2	5	2	2	2	3	9	4	1	2	0	7
TGAGCTTTAATGACGC-1	5	7	5	4	4	5	6	1	4	0	0	4
TGAGTTAAAGACATTC-1	3	4	3	0	2	3	3	1	1	2	0	2
TGATGGCTGTTTCTGA-1	2	6	0	2	0	6	5	0	5	0	1	6
TGCACAGTGAAGTTAT-1	2	0	4	0	0	0	4	1	6	1	0	0
TGCCATTACTAAAGAA-1	2	9	4	1	5	3	9	2	1	2	1	7
TGGCAACTCGCGCGCC-1	1	3	1	0	1	2	0	1	0	1	1	1
TGGCAATGGGACGGCG-1	0	0	0	0	2	2	3	1	0	0	0	3
TGGGATGCACTCATTC-1	2	5	1	0	1	2	4	0	4	1	0	1
TGGGCAATAGTTGGGT-1	0	0	0	0	3	0	2	1	0	1	0	0
TGGGCACGTTCTATGG-1	4	1	3	2	5	1	5	1	1	2	0	6
TGGTTAAGGGCGCTGG-1	0	2	2	1	1	3	4	0	2	0	1	0
TGGTTTAAACGTGGGT-1	3	4	8	3	3	6	3	0	9	0	1	5
TGTCATTTGTTGGGAA-1	0	6	3	1	1	3	3	0	4	2	0	1
TGTTGCCGTCGTCCCA-1	1	1	2	1	1	4	8	0	2	2	0	1
TTAACGAACAAGCAGT-1	1	1	6	3	2	6	3	1	7	1	0	5
TTAATGCGAGGTAACT-1	0	1	10	2	0	3	3	0	3	2	1	5
TTACAGACCTAAATGA-1	1	12	7	5	2	6	7	2	2	1	0	4
TTACCCATTGCCGGGT-1	1	11	2	5	5	4	8	4	4	0	0	6
TTAGTTCAAGTGTTCG-1	0	5	2	2	0	4	2	1	11	0	0	2
TTCCAATCAGAGCTAG-1	1	3	2	3	0	2	1	1	3	0	0	3
TTCCATCATGCGGTGA-1	0	1	1	1	3	6	2	1	4	0	0	7
TTCGTTCAACGAAGTT-1	1	8	1	2	1	2	5	0	3	0	0	1
TTCTACCTTTATGTTG-1	0	0	5	1	2	5	4	0	3	1	1	2
TTCTTGCTAGCATCTC-1	1	6	3	1	1	2	2	0	3	1	1	4
TTGAGCGCCACGTGAT-1	0	4	4	0	3	2	5	1	2	2	0	4
TTGATAGTCAATACAT-1	0	5	6	2	1	2	3	0	8	0	0	4
TTGATGTGTAGTCCCG-1	2	1	2	1	3	6	3	2	1	0	0	0
TTGCCGGTGATCCCTC-1	1	1	4	0	2	1	1	2	8	2	2	5
TTGCGTGAACGCTTAG-1	3	7	1	3	2	3	7	2	3	3	1	2
TTGGCCTAGAATTTCG-1	2	9	1	1	2	2	2	3	5	3	0	1
TTGGGACGTAAGAGTT-1	0	2	1	0	4	2	3	0	0	2	0	0
TTGTTTGTGTAAATTC-1	1	1	9	0	1	8	7	0	2	0	1	15
