# Supplementary material for: Spatial transcriptomics reveals unique gene expression changes in different brain regions after sleep deprivation
Source: Nat Commun. 2023 Nov 4;14:7095. doi: 10.1038/s41467-023-42751-z (PMC10625558; doi:10.1038/s41467-023-42751-z)
Supplement: Supplementary file 15 — Source Data [file 41467_2023_42751_MOESM15_ESM.zip › Source Data/Source File Counts of 12 sleep DEGs common to neocortical layers/S14_SD.txt]

Cell name	Arc	Egr1	Egr3	Fmnl1	Galnt9	Homer1	Hspa5	Neurod6	Pdp1	Sgsm1	Trib2	Vgf
AAACCGGGTAGGTACC-1	5	4	4	0	4	10	16	5	3	3	1	12
AAACGAAGAACATACC-1	7	27	5	7	2	7	10	2	13	4	4	2
AAAGTCACTGATGTAA-1	4	8	9	4	4	12	7	3	7	2	3	8
AAATGGCATGTCTTGT-1	1	15	5	2	4	8	2	9	4	1	0	6
AACAACTGGTAGTTGC-1	5	11	8	0	5	4	13	6	9	0	0	8
AACACGACTGTACTGA-1	0	17	3	4	3	12	6	4	4	3	0	15
AACAGGAAATCGAATA-1	2	7	10	4	6	3	4	1	3	0	0	6
AACAGGATGGGCCGCG-1	3	10	11	3	1	10	10	1	16	4	0	14
AACCTAAAGCCGTCCG-1	4	11	5	2	5	9	8	3	8	2	0	11
AACGTCAGACTAGTGG-1	2	9	4	2	4	4	5	9	5	4	1	7
AACTGATATTAGGCCT-1	4	10	7	5	5	9	14	0	2	2	3	9
AAGAGGATGTACGCGA-1	3	10	1	1	13	4	3	0	2	1	2	9
AAGGCGCGTAAAGCTT-1	2	12	9	5	3	10	9	6	13	6	1	5
AAGTGACGACCGAATT-1	1	5	10	2	5	10	6	4	4	3	0	8
AAGTTTACTAATGGCA-1	1	7	4	3	10	7	4	1	8	1	2	5
AATAACAACGCTCGGC-1	3	15	11	4	8	12	8	6	8	7	3	11
AATCCAAGGGCCTGAG-1	4	14	10	5	1	12	8	1	9	3	0	14
AATCGGGACACTACGA-1	1	24	2	3	3	5	9	3	1	1	4	6
AATGACTGTCAGCCGG-1	3	5	4	5	5	7	6	4	7	2	1	7
AATTTGGTTCCAAAGA-1	3	5	3	4	7	14	5	4	1	4	3	9
ACAAACCGACAAGGCG-1	1	3	12	3	0	7	11	4	6	4	1	11
ACAAGGACAAGAGGTT-1	1	12	5	0	8	6	10	3	1	2	1	5
ACAATCCATTTAAACC-1	5	8	7	3	8	13	15	5	9	5	1	25
ACACCCAGCATGCAGC-1	4	7	3	3	4	4	4	3	4	3	2	2
ACACCCGAGAAATCCG-1	5	6	9	4	3	6	9	3	9	1	1	11
ACACCTTAAGTAGGGC-1	0	3	2	4	7	6	9	4	4	0	2	3
ACACGGCACTATGCAT-1	1	5	1	1	4	4	3	4	1	0	1	10
ACAGATTAGGTTAGTG-1	3	10	4	5	4	9	3	1	6	2	1	3
ACAGCATAGAGCCAGT-1	6	19	9	4	6	7	6	10	4	1	0	6
ACATCGGTCAGCCGCG-1	1	4	1	1	3	2	4	3	0	0	0	2
ACATCGTTAACCTAGT-1	1	12	1	1	1	2	5	1	2	4	2	19
ACATCTCAACGCGTAA-1	11	27	7	6	3	8	8	1	7	3	5	7
ACCAAACTAGAAATCC-1	2	15	12	5	4	14	15	5	14	3	0	12
ACCACAACTCAGAACA-1	4	17	7	6	5	9	13	7	14	3	1	13
ACCAGCCCGGTCTTTG-1	5	8	6	5	4	2	5	1	5	2	1	8
ACCCTTCATCTGCGAA-1	1	5	4	3	5	8	4	1	5	3	0	5
ACCCTTTAGTTCTCCA-1	2	7	1	3	2	5	8	3	3	2	2	6
ACCGAAAGGGCCCTGC-1	5	24	6	7	3	13	4	1	14	4	0	12
ACCGTTCCCGCTCTGA-1	4	8	3	3	5	8	11	0	3	3	0	8
ACCTAATCGACTTCCT-1	3	5	9	3	2	15	7	4	7	6	1	3
ACGATGGATCCGATGC-1	5	13	3	4	3	10	8	3	5	2	1	12
ACGCCCAGCTGTCGAT-1	1	6	0	9	2	2	4	1	4	1	1	6
ACGCTTAGTGTCTCTC-1	1	8	2	1	3	4	2	2	5	1	1	10
ACGTGCGCCTCGTGCA-1	4	10	7	4	3	11	3	6	3	5	0	6
ACGTGGTCGAATGTGC-1	7	7	7	3	4	7	4	6	2	1	1	3
ACGTTCCGCGCTCCGT-1	2	6	11	3	1	12	9	2	6	0	0	15
ACTACCAGCTCTCTGG-1	0	5	3	3	6	5	4	4	1	3	0	5
ACTGATTTAGTGATTC-1	4	6	4	1	3	4	0	3	1	1	2	7
ACTGTAGCACTTTGGA-1	6	15	3	2	6	12	2	2	8	2	1	8
AGACGGGATTGGTATA-1	1	2	3	3	0	6	3	0	6	1	2	4
AGAGCGGGCTAATCAT-1	4	13	12	6	4	14	9	5	3	6	2	8
AGCACTTAAGGACGCC-1	6	11	2	3	9	5	4	8	6	0	2	16
AGCCCTAAGCGAAGTT-1	1	9	2	0	2	7	5	5	5	3	1	6
AGCTTCAATACTTTGA-1	1	4	6	1	0	0	4	0	4	4	0	9
AGCTTGATCTTAACTT-1	1	10	4	1	6	8	4	2	6	0	1	6
AGGCCACCCGTTATGA-1	2	10	3	2	6	6	6	2	4	0	1	4
AGGGCAGCGGCGTGGT-1	1	11	3	4	2	3	5	2	2	3	0	4
AGGGCGTGATCGGCTA-1	7	16	11	3	4	10	11	8	3	0	0	4
AGGTAGGTACAAAGCT-1	4	19	8	3	4	10	10	10	12	2	6	20
AGTAGCGTGAACGAAC-1	3	15	14	8	0	18	4	1	10	1	0	8
AGTAGGTAACATACAT-1	5	16	8	10	1	14	9	4	10	2	2	3
AGTTATTGAAAGGTAA-1	14	12	16	4	2	7	3	0	8	2	1	12
ATACCAGCAAATTGCT-1	3	9	7	6	3	9	10	0	11	2	0	15
ATACCAGGCTAATAGA-1	5	14	2	5	3	5	5	3	6	3	0	11
ATAGATTTGCAGTCGG-1	2	3	5	2	0	11	11	0	4	2	2	2
ATATCGTGCCAGACCC-1	0	2	3	0	2	4	6	1	4	1	4	6
ATATTCCCACAGGTCA-1	2	18	4	7	3	10	6	0	9	3	2	4
ATCCAACGCAGTCATA-1	1	11	6	4	6	4	8	4	7	2	1	5
ATCCACGCTAAATGTT-1	4	6	8	7	11	4	11	6	3	5	2	14
ATCCTGAATCGCTGCG-1	5	5	8	0	9	7	5	5	9	3	1	7
ATCTTGACCTGCAACG-1	1	7	2	3	5	4	3	6	0	0	2	3
ATGAAGCCAAGGAGCC-1	3	5	4	3	5	9	9	2	1	1	2	7
ATGAGGAGTGTTAATC-1	0	8	4	1	4	13	9	3	6	5	3	5
ATGATCGGGAATAGAC-1	8	13	5	2	8	9	8	1	7	1	0	2
ATGTGTAGTTTAGTCA-1	1	10	7	6	1	8	8	1	3	3	0	14
ATTACGCGCTGGCAGG-1	2	6	4	1	7	2	7	1	0	3	0	6
ATTACTAGCCTCTTGC-1	2	13	3	5	6	7	5	2	6	3	0	0
ATTAGATTGATAGCGG-1	1	7	3	0	4	3	5	1	2	1	0	12
ATTATCTCGACAGATC-1	4	14	9	9	3	7	6	2	8	3	0	9
ATTATGCCATAGGGAG-1	1	9	2	2	4	4	8	4	4	1	1	4
ATTCCTCCGCCAGTGC-1	1	18	7	5	2	7	4	5	14	2	1	8
ATTCGACGCCGGGCCT-1	4	15	8	5	7	7	6	5	10	3	0	9
ATTCTCGTCTCTTTAG-1	2	4	5	0	0	6	5	0	0	0	1	2
ATTGACGTAACTCGGT-1	0	13	2	4	5	7	5	2	3	2	0	3
ATTGGGAATATCTTGG-1	5	14	8	3	4	9	4	4	2	0	2	4
ATTTAACTCGTATTAC-1	1	16	3	5	2	7	8	4	5	2	1	5
ATTTACAGTTTACTGG-1	0	1	2	1	5	3	6	2	3	2	0	4
CAAACGGTCGCACTTT-1	2	3	5	0	4	3	7	5	2	9	2	7
CAAACGTGGTCTTGCG-1	2	10	5	6	1	8	9	3	5	2	3	13
CAAATCTCTCACAAGG-1	5	8	11	3	0	9	13	5	19	1	5	13
CAAATTGTCAGCAAGC-1	2	6	4	5	3	5	3	3	2	1	0	7
CAACGACCCGTTTACA-1	2	4	3	6	1	2	9	8	4	1	0	5
CAACTCCTTGATCCCG-1	0	12	1	2	5	6	4	5	3	2	0	0
CAAGCAACGTCGGAGT-1	6	6	4	0	10	4	9	6	2	4	1	7
CAATGGTCGGCCTGGG-1	1	10	6	5	2	11	8	3	7	3	0	8
CACCATCGGAGGAGAC-1	1	6	4	3	6	6	3	5	2	0	3	7
CACCCACACGTCACCC-1	0	5	6	5	1	8	10	1	8	4	1	6
CACCGCCGACCAGCGA-1	4	9	7	2	7	1	9	4	3	2	1	13
CACGAAAGTTAGTCCC-1	1	13	12	7	12	10	12	6	14	3	0	5
CACTACTCAGTTCTGT-1	2	12	7	3	4	4	1	2	9	0	6	8
CACTGTCCAAGTGAGA-1	2	6	1	2	1	7	8	1	5	1	1	1
CAGAGTGATTTAACGT-1	2	5	4	4	2	2	8	2	3	2	1	5
CAGATACTAACATAGT-1	0	10	9	3	8	5	11	5	1	3	0	4
CAGCCCTCACAGGCAG-1	3	3	6	3	0	3	7	0	6	1	1	9
CATACCCGTACCCAGT-1	0	5	6	1	9	8	2	6	4	2	2	16
CATAGTAGCATAGTAG-1	2	16	0	2	5	5	7	3	6	0	1	1
CATCATCTACCCGGAC-1	2	14	4	6	3	6	7	1	2	6	0	7
CATGAACCTCTTATCA-1	3	19	6	5	1	3	4	4	4	1	3	9
CATGCATGGAGACCCT-1	2	9	6	4	3	7	6	8	3	8	1	8
CATGGCAGGAAGATCG-1	1	3	7	2	4	3	4	2	5	0	0	6
CATTCACTGACAGCTA-1	2	14	3	5	5	7	7	4	9	1	0	6
CATTGCAAAGCATAAT-1	2	13	2	2	2	5	5	5	5	2	3	3
CATTTATCGTTCAAGA-1	2	9	2	4	6	5	4	0	4	3	1	11
CCAAACAGAACCCTCG-1	6	14	9	3	3	11	8	2	5	3	0	12
CCAACGATGCACTGAT-1	4	7	5	4	8	6	10	3	2	4	0	7
CCAAGGAACAGAGAGG-1	5	15	13	4	2	7	5	4	6	4	1	4
CCAATTGAATGTTAAT-1	4	11	5	0	3	8	3	2	10	1	2	2
CCACGGAGCCATAAGA-1	2	10	6	1	3	0	6	12	2	2	2	2
CCATAGGTTGGCGTGG-1	2	5	0	1	4	4	8	0	5	3	1	4
CCATGCTCTGCAGGAA-1	6	23	7	5	4	6	8	5	9	3	4	4
CCCAACCACACTAACA-1	1	24	3	3	9	7	11	0	8	2	2	15
CCCGCCATGCTCCCGT-1	2	12	6	6	3	4	8	0	13	1	0	9
CCCGCTAGAGGGTTAA-1	1	2	4	5	1	2	9	0	5	2	1	3
CCCGTAAGTCTAGGCC-1	1	6	6	4	7	9	6	5	3	1	1	7
CCCGTCAGCGTCTGAC-1	3	10	4	2	10	4	11	5	5	2	0	3
CCCTCATTCTGGAATT-1	6	15	8	5	3	5	4	0	8	1	0	12
CCCTGAAATGAGTTGA-1	5	9	5	3	5	7	11	6	4	2	1	8
CCCTGGTATGGGCGGC-1	2	4	3	1	4	3	8	3	6	1	1	7
CCGCCGGTCAACACAC-1	2	22	3	7	5	5	7	6	4	0	1	9
CCGCTGGTGCCATTCA-1	3	7	1	2	6	4	7	6	2	1	2	11
CCGTGCCCATGACGGC-1	2	8	6	4	3	7	6	1	6	3	1	5
CCTCCGACAATTCAAG-1	4	16	17	3	10	6	11	8	3	5	2	14
CCTCGACCCACTGCCT-1	4	18	9	4	2	6	7	1	4	1	1	7
CCTCTCTCCCATCTAG-1	1	5	1	0	8	6	6	1	2	2	0	5
CCTGGCTAGACCCGCC-1	2	10	6	6	9	1	7	3	5	2	2	3
CCTGTACTCACGCCCA-1	1	6	5	1	6	7	8	3	5	2	1	10
CGAAACGCAATTCATG-1	2	3	3	1	6	3	3	2	4	1	0	2
CGAACGCCCAGTGCCG-1	0	9	9	5	5	9	0	6	3	1	0	10
CGAAGTTGCTCTGTGT-1	2	9	4	1	11	8	5	4	3	5	0	10
CGATCTGTTGGAGGAC-1	3	10	2	1	4	4	4	2	9	1	2	5
CGCAAACACGAGTTAC-1	3	17	7	0	1	6	3	7	9	4	4	5
CGCAATTAGGGTAATA-1	2	12	3	3	5	7	8	4	7	2	0	6
CGCAGAAACATTTGCG-1	4	13	3	4	3	10	7	1	6	2	1	10
CGCGTCATATTAAACC-1	1	4	6	2	1	11	6	1	7	1	1	3
CGCTCGACATAATGAT-1	4	5	4	1	4	4	8	1	2	4	2	2
CGCTCTCCGTAGATTA-1	1	7	2	0	9	7	10	3	5	1	1	9
CGCTTCCACTGAAATC-1	3	8	4	5	3	2	9	2	11	0	2	6
CGCTTTCATACCGGTG-1	5	20	8	1	4	8	5	1	8	0	1	7
CGGAAATTTCACATCC-1	3	10	3	2	5	5	6	2	6	7	1	7
CGGCTTTGTATGATAA-1	2	14	7	5	3	12	7	2	6	2	1	11
CGGTTGACCTGGCATA-1	1	9	4	4	4	6	8	5	9	2	1	6
CGTCAGTGCGCACAAG-1	4	13	3	3	4	6	8	3	6	1	1	8
CGTCTGGAAGGGCCCG-1	0	12	2	2	8	3	6	2	2	3	1	12
CGTGTCCCATTCGCGA-1	1	4	0	0	3	8	3	2	3	4	0	5
CGTTTAAGCGGAGCAC-1	2	6	2	5	17	16	6	6	4	3	0	16
CTAAAGAATGCCTACT-1	1	13	6	5	9	8	12	5	2	1	0	12
CTAACCGCGCGCCCGT-1	1	6	7	0	13	7	5	11	6	2	1	5
CTAATTCGCACGCGCT-1	4	5	5	0	1	7	9	2	4	4	0	6
CTACGAACTAGGTCGA-1	0	9	4	5	4	7	8	7	4	1	2	8
CTACGACTAGCTATAA-1	0	6	6	3	2	5	1	2	3	1	1	5
CTAGTGAAGGACAGGA-1	0	6	5	3	11	9	9	6	8	3	3	7
CTATGTCTATTGAAAC-1	2	19	5	8	5	6	8	4	6	1	1	9
CTCATGGCTCACAATC-1	0	10	6	2	7	3	8	6	2	1	1	10
CTCCGGCCTAATATGC-1	1	13	2	0	3	7	4	0	2	2	0	6
CTCGGTCCGTAGCCTG-1	3	9	1	2	6	3	17	4	1	0	2	6
CTCTCGATGTGCGCCT-1	0	14	12	6	4	5	7	0	8	2	4	10
CTCTGCGAAGCAAGCA-1	3	16	16	7	3	6	9	2	7	2	1	5
CTGCACCTGGAACCGC-1	2	26	7	3	6	11	8	5	9	1	1	9
CTGCCTAGCCACCAAG-1	2	12	1	4	11	8	7	4	1	2	0	9
CTGGGCGGCCAAATGT-1	2	11	2	4	1	2	4	1	7	0	0	3
CTGGTCCTAACTTGGC-1	1	19	4	3	6	13	8	5	3	2	0	4
CTTAACTTCGAAGTAC-1	2	6	2	2	3	7	7	1	5	0	0	13
CTTACACTGGGAAATA-1	17	34	9	13	4	13	12	10	9	1	1	3
CTTGACCCGAAAGATA-1	4	10	6	4	4	7	13	2	15	1	0	8
CTTGTACTTGTTGACT-1	4	8	5	5	5	3	7	3	2	2	0	6
GAAATTCACATCGCTG-1	2	13	13	1	2	8	12	3	9	0	1	8
GAAGACTTCAATGCCG-1	1	8	7	3	4	2	14	1	8	2	2	6
GAATCGACATGGTCAC-1	1	3	6	3	2	3	4	2	5	1	0	6
GACAACGCAGCTTACG-1	5	9	6	2	8	5	7	4	5	2	0	7
GACCAGGTCATTCATA-1	1	10	7	2	1	9	8	0	7	2	0	4
GACCCGTCGCCGGCTA-1	1	23	7	6	2	6	3	1	12	0	1	3
GACTAAGTAGGCTCAC-1	2	7	5	4	6	6	3	6	2	1	0	5
GACTACAATTGCTCGT-1	4	6	2	1	8	5	9	3	2	1	2	4
GAGGCTATCAAAGTCG-1	4	19	14	3	5	14	13	2	13	8	2	11
GATATCTCATGCAATA-1	3	14	3	1	5	3	7	1	4	2	0	7
GATCTTTGCAGGGTAT-1	1	5	4	3	7	4	4	3	3	2	0	7
GATGCTACAAGCGCCT-1	4	11	4	1	11	8	7	2	4	2	1	7
GATGTCGGTCAACTGC-1	2	12	6	1	4	7	6	2	6	3	0	11
GATGTGTTGTCACAAG-1	1	9	7	8	8	4	11	2	4	0	0	11
GCAAGTGCACAGAGAA-1	2	3	4	1	5	6	9	4	3	0	1	5
GCAGGACTATAGAATA-1	4	8	6	2	3	5	11	9	3	3	1	4
GCCCAGTTGGTATGCC-1	5	8	14	1	3	16	7	4	17	1	2	9
GCCCGCGCGTTTGACA-1	5	7	6	4	5	9	7	1	8	3	0	9
GCCTAGCGATCTGACC-1	2	7	12	4	1	6	6	2	7	3	3	4
GCGATTCTGGAAGCAG-1	3	15	4	5	9	7	4	2	3	3	1	3
GCGCTAAGTATGCATG-1	0	7	1	2	2	8	3	2	3	3	2	8
GCGGCTCTGACGTACC-1	3	11	6	5	6	2	6	6	4	1	0	7
GCTAATACCGAATGCC-1	2	8	4	2	13	4	10	4	1	1	0	18
GCTCTATGTTACGTGC-1	1	11	3	3	9	9	6	5	6	0	2	11
GCTGGCATATTCACCT-1	0	6	9	1	2	1	6	0	10	2	1	6
GCTTGATGATAATCAG-1	3	5	7	3	0	7	6	0	4	1	1	3
GGAATAACCTCAAGAA-1	4	18	4	7	3	17	11	1	12	2	2	9
GGAGAAGTCATTGGCA-1	3	22	11	7	6	8	11	14	10	2	4	9
GGAGGATTGAAAGGAG-1	3	5	3	7	3	7	7	6	3	6	1	6
GGCATACAGGTAGCGG-1	1	17	5	1	3	3	11	3	5	3	0	10
GGCGCAGGACATCTTC-1	5	13	11	3	4	13	16	10	12	4	1	11
GGCTCGTGCCACCAGC-1	5	7	2	3	4	6	11	3	10	2	2	10
GGGAACGGGAGGTTAG-1	2	4	6	2	2	0	4	3	5	0	1	5
GGGTACTTCATGAACT-1	0	3	5	1	5	6	6	5	5	2	1	1
GGGTGGTCCAGCCTGT-1	0	8	1	2	2	7	6	7	2	0	3	7
GGTGCGGATAAGTGGC-1	5	13	4	5	7	9	9	4	12	4	0	7
GTAAGGATTTGTCGGA-1	1	5	4	5	4	5	5	2	8	0	0	9
GTAAGTAGGGTATACC-1	3	15	10	1	1	7	5	6	9	0	0	2
GTACTCCCTTATCGCT-1	4	10	11	2	3	4	6	3	10	0	3	12
GTAGACAACCGATGAA-1	3	15	11	3	8	6	9	1	9	3	1	11
GTAGCTAGTAAGCGCG-1	1	15	4	5	3	4	9	2	3	3	0	8
GTATAGGACTCAGTAG-1	1	6	1	1	0	4	1	4	0	2	1	0
GTCACAAAGTTTCCAA-1	1	16	2	7	2	6	5	0	3	2	0	2
GTCAGAATAGTCTATG-1	2	7	8	5	1	8	8	5	5	3	2	9
GTCAGTTGTGCTCGTT-1	2	4	0	3	2	5	10	3	1	1	0	4
GTCGGATATCTCAGAC-1	2	7	6	2	10	4	11	6	4	2	1	8
GTCTCGCCAACACGCC-1	0	3	10	4	2	9	9	0	6	0	1	2
GTGCGGGTCTCCAAAT-1	3	5	4	1	5	5	5	6	2	1	0	6
GTGGCGGGCCGTAGCT-1	6	8	9	6	1	4	5	3	9	6	0	10
GTGGGCTTAGACACAC-1	2	8	6	2	3	3	8	1	3	0	1	5
GTTACAATTGGTGACG-1	1	3	10	1	4	3	6	5	6	3	0	6
GTTAGAGTGTGCCGCT-1	5	14	2	2	7	5	3	0	2	2	0	8
GTTATCACCTTCTGAA-1	1	11	2	4	0	11	7	1	4	4	1	1
GTTATTAAATACGACC-1	0	7	2	4	1	3	2	2	3	3	3	5
GTTCAATCTATGTCAA-1	1	4	3	1	2	3	4	1	2	1	1	1
GTTCACAGGAGTCTAG-1	2	14	7	0	4	5	5	7	2	5	2	7
GTTCCAGTCTGACCAT-1	2	2	1	0	7	4	5	1	1	2	1	10
GTTCTTCCCTCGATGT-1	4	17	2	5	4	5	5	5	5	1	4	6
GTTGTCGTGTTAGTTG-1	5	8	4	2	2	6	4	1	3	2	0	4
TAAAGGAGAAACTAGT-1	0	6	6	2	2	2	5	0	7	0	0	7
TAACTATCGAAGGTCC-1	1	1	3	0	2	6	5	3	2	1	0	4
TAATATTGAAATTCGC-1	5	22	8	12	6	7	6	6	3	2	0	3
TACAAATTGCGGAGGT-1	8	22	5	2	1	3	6	4	3	2	0	5
TACCTCACGCTTGTAC-1	4	6	5	4	2	2	4	5	2	3	3	9
TACGATGTTGATCATC-1	1	4	3	0	9	5	4	8	4	2	2	4
TAGAAACCACTAAGTA-1	5	8	5	3	6	12	8	7	7	2	2	10
TAGAATTAAGGGCAAC-1	4	24	5	3	7	10	6	4	7	2	0	4
TAGAGCTACGAAGAAC-1	6	31	7	10	4	9	5	7	3	1	2	4
TAGATCCGAAGTCGCA-1	5	15	3	5	9	10	12	2	8	2	1	9
TAGGTGAGCCCTACTC-1	1	7	7	5	3	4	5	2	3	0	2	2
TAGTCTAACAACGAGA-1	0	2	2	2	2	2	3	2	4	2	0	1
TAGTGGAACTCATACA-1	1	1	1	5	2	3	2	0	2	1	2	6
TATAAGTGAGGATAGC-1	3	15	11	4	3	7	12	2	15	4	1	13
TATATTCGCGTCGATA-1	6	17	3	5	3	3	1	3	1	2	1	2
TATCCATATCATGCGA-1	0	4	3	1	3	7	7	7	4	3	1	4
TATCCTGCATGGGAAT-1	3	25	4	11	2	9	9	4	6	2	2	4
TATCGATGATTAAACG-1	1	8	2	1	4	6	6	6	2	0	0	4
TATGATAAATCTAACG-1	0	12	6	4	4	3	6	4	7	1	0	12
TATGGCCCGGCCTCGC-1	2	7	9	3	5	9	9	1	6	2	1	7
TATTCCGGCAGTCCTA-1	5	12	2	2	4	10	4	1	10	1	2	8
TATTTAGTCTAGATCG-1	1	18	1	5	5	3	4	4	6	1	0	8
TATTTGTTACCCTTTA-1	3	6	1	2	4	1	10	4	5	1	0	7
TCACGGTCATCGCACA-1	1	7	2	1	2	4	8	2	0	0	0	6
TCAGGTTCTTTGAGAA-1	4	12	4	2	4	6	4	6	0	1	2	0
TCAGTACTGACCCGCG-1	3	10	9	3	3	3	10	0	7	2	1	11
TCAGTTACGGAATGAT-1	2	12	4	2	1	6	9	5	11	3	2	5
TCATCCCAGAGGGTGG-1	0	16	4	2	4	6	9	5	3	3	1	8
TCCACAATGGTTTACG-1	2	5	11	0	6	7	9	5	4	5	1	7
TCCCACGGAGGGAGCT-1	2	5	4	2	1	4	9	2	2	0	0	6
TCCCGGGTGTGCTGCT-1	1	9	3	3	5	7	5	3	4	4	2	11
TCCGGCCTGCATCGAT-1	2	4	3	2	2	3	3	3	1	3	1	2
TCCTTCAGTGGTCGAA-1	2	9	2	2	6	1	5	0	4	0	0	1
TCGCCGGTCGATCCGT-1	1	3	2	1	4	5	4	1	1	0	1	0
TCGGAATGACCATCAA-1	3	11	4	5	6	6	7	7	7	5	1	15
TCGGAGAGTATCGGGA-1	2	6	5	2	3	4	8	3	6	3	0	5
TCGGCTAACTTCCCTT-1	2	8	3	4	0	6	4	1	4	2	1	5
TCGGGTGAAACTGCTA-1	1	17	2	5	7	9	3	1	2	2	1	5
TCGTATAGTGCAATTA-1	1	15	4	2	1	2	3	2	1	0	0	0
TCGTATTACCCATTGC-1	2	9	1	1	4	7	4	5	3	1	1	11
TCGTATTTCGTCCGGA-1	1	6	3	3	5	7	2	2	3	1	0	13
TCGTCCGCTGGCGTCT-1	1	15	4	1	3	6	10	5	11	5	2	6
TCGTGTCACGCTGACA-1	0	5	3	1	1	2	2	5	4	0	1	2
TCTAGCATCTTCGATG-1	0	5	4	2	3	5	4	7	7	3	0	3
TCTATCATGCAGTTAC-1	2	1	2	3	0	5	3	0	2	2	0	2
TCTCTAATAGCTGGTA-1	4	11	6	3	7	4	5	6	4	2	0	3
TCTGAACCGGTCGGCT-1	0	8	6	5	1	12	7	2	18	1	1	14
TCTGGGTAGCGCTCAT-1	2	3	0	0	4	0	11	3	2	3	1	2
TCTTACAGAGGTACCG-1	1	9	6	4	4	4	7	2	4	1	0	4
TGAAACTTATGCAAGC-1	5	15	7	5	7	5	10	0	6	5	1	12
TGAGATCAAATACTCA-1	4	39	10	8	10	7	7	1	5	2	2	3
TGAGCCATACAGTCTC-1	1	1	4	1	1	0	2	0	1	1	0	1
TGATCAGGGAACTGCT-1	1	14	4	3	5	3	6	5	5	0	1	13
TGCACGAGTCGGCAGC-1	5	15	4	5	5	8	6	3	4	3	0	4
TGCGCGATTAACGGAG-1	4	5	1	1	4	3	2	6	1	1	1	13
TGCGGCATAGTTCAAC-1	3	24	8	5	9	4	4	7	7	2	1	3
TGCGGGTATTGGGATC-1	0	5	8	2	5	9	3	1	9	2	0	7
TGCGGTGAAATTTCAT-1	3	6	5	3	11	1	8	2	2	3	0	5
TGCTGGTTGGACAATT-1	5	17	4	4	2	7	10	7	7	2	5	5
TGGAAGAAGGGAACGT-1	2	7	3	3	3	2	7	4	3	1	0	8
TGGAGCTAAAGTTCCC-1	5	6	4	3	4	6	5	2	8	1	0	6
TGGAGTGATGCGATGA-1	2	6	3	3	4	5	3	5	2	0	0	3
TGGTATCGCATCCCAA-1	3	3	4	5	6	7	7	4	4	2	2	18
TGGTATCGGTCTGTAT-1	0	8	1	2	8	5	10	0	4	3	1	4
TGTAGTGATCTATAAT-1	2	13	9	3	11	11	11	4	5	5	1	14
TGTATCCTTATTCCAT-1	1	6	6	1	1	3	3	1	6	0	0	3
TGTCCCGACATAGCAC-1	3	20	5	0	0	8	13	3	3	1	0	3
TGTCTACAGTTTCTGT-1	0	3	5	4	2	8	6	0	5	2	1	3
TGTGTCGCGAGTTGCA-1	1	11	8	1	2	11	7	2	10	3	2	11
TGTTTAATACTTCATC-1	2	13	3	4	5	7	2	0	2	1	0	5
TTAACGTCGCAAGACC-1	0	13	5	4	2	6	3	0	2	2	1	7
TTAAGCGCCTGACCCA-1	1	1	3	2	1	2	6	3	2	1	0	2
TTAATGCGAGGTAACT-1	5	4	6	3	2	6	7	3	7	1	0	3
TTACCATTGATTACCC-1	4	12	11	3	2	13	9	3	10	2	2	14
TTACTGTTTCTCTACG-1	0	4	7	2	3	8	6	2	6	1	0	4
TTATGACAAACTGGAT-1	7	12	12	8	2	14	6	7	9	2	2	4
TTCAACGACCCGACCG-1	2	4	3	0	7	3	10	4	1	2	1	9
TTCAATTAGCCATAAT-1	2	11	7	4	1	6	9	8	9	4	1	10
TTCCACATTTCTCGTC-1	3	2	3	2	2	7	4	1	8	1	0	3
TTCCTCGAGGGTGTCT-1	4	3	5	3	4	7	4	1	0	3	2	12
TTCGACGGGAAGGGCG-1	0	8	4	4	6	5	12	0	1	1	1	6
TTCGCACTCGCGTGCT-1	3	6	3	5	4	3	6	3	3	1	0	4
TTCTAGGCCAATTGTG-1	0	6	6	2	7	6	12	3	3	1	4	6
TTCTTCCCTTTGATAT-1	1	3	4	1	3	3	4	0	5	0	1	3
TTCTTGTAACCTAATG-1	2	6	2	3	1	9	5	3	7	3	0	6
TTGATTATGCAGATGA-1	2	6	8	3	2	5	11	1	12	2	0	7
TTGCATGCTGATCACG-1	3	6	2	0	2	4	1	2	1	1	1	7
TTGCCCTGATCACGGG-1	2	3	4	2	3	7	4	2	0	1	0	7
TTGCGGCGACTCATGC-1	2	4	11	4	1	5	6	1	9	2	2	5
TTGCTGAAGGAACCAC-1	10	12	10	1	7	4	11	5	4	1	1	9
TTGCTGGCCGGGCTTC-1	1	15	2	2	3	11	4	4	3	2	1	5
TTGGACATGTGGCTTA-1	1	1	5	2	6	2	5	3	3	7	0	7
TTGGATCGACTTCTGG-1	2	15	7	5	7	6	6	2	2	0	0	1
TTGGCTCGCATGAGAC-1	4	8	8	5	4	7	4	5	5	0	0	9
TTGTTAGCAAATTCGA-1	1	12	6	3	3	4	6	6	7	3	4	6
