# Supplementary material for: Spatial transcriptomics reveals unique gene expression changes in different brain regions after sleep deprivation
Source: Nat Commun. 2023 Nov 4;14:7095. doi: 10.1038/s41467-023-42751-z (PMC10625558; doi:10.1038/s41467-023-42751-z)
Supplement: Supplementary file 15 — Source Data [file 41467_2023_42751_MOESM15_ESM.zip › Source Data/Source File Counts of 12 sleep DEGs common to neocortical layers/S15_NSD.txt]

Cell name	Arc	Egr1	Egr3	Fmnl1	Galnt9	Homer1	Hspa5	Neurod6	Pdp1	Sgsm1	Trib2	Vgf
AAACAGAGCGACTCCT-1	0	1	2	1	1	0	7	0	3	2	1	8
AAATAACCATACGGGA-1	1	13	11	1	2	5	7	2	8	2	1	7
AAATAAGGTAGTGCCC-1	1	2	6	0	0	1	4	1	8	1	0	4
AAATTACACGACTCTG-1	1	11	1	4	4	7	5	3	3	2	3	2
AACATATCAACTGGTG-1	2	1	4	3	5	6	3	3	5	1	0	4
AACCTGTCACGGAATT-1	0	0	6	1	1	8	9	4	4	2	0	6
AACCTTTACGACGTCT-1	0	6	5	3	6	9	11	4	2	3	1	3
AACGCATGATCTGGGT-1	0	7	3	4	3	6	3	0	4	1	2	4
AAGGCAGGCTGTCTCC-1	2	0	2	0	4	2	2	5	1	2	1	6
AAGTTCAGTCTGCGTA-1	0	1	6	2	1	4	4	2	6	2	1	7
AATATCGAGGGTTCTC-1	1	4	1	1	3	1	5	2	0	3	1	6
AATCGCGCAGAGGACT-1	2	0	1	1	3	3	6	3	4	1	1	3
AATCTATGCCGGAGCC-1	1	2	4	0	0	4	3	0	2	0	1	4
AATGATGCGACTCCTG-1	0	4	2	1	3	1	2	3	2	0	0	3
AATGCACCAAGCAATG-1	2	8	2	11	7	5	5	1	8	0	1	3
AATTTGGGACATAGTA-1	0	2	2	2	0	2	4	0	4	2	0	2
ACAATTTGGCCATATT-1	1	3	6	1	1	2	6	2	7	1	2	2
ACCTACAGTATGTGGT-1	1	0	2	0	3	2	1	1	2	2	1	1
ACCTCCGTTATTCACC-1	1	4	4	2	1	3	4	3	3	0	0	2
ACGAGTACGGATGCCC-1	1	5	4	3	7	0	9	4	1	5	0	5
ACGCAATCACTACAGC-1	1	2	3	1	4	4	7	0	9	2	1	9
ACGCTAGTGATACACT-1	0	1	1	2	3	2	5	1	3	1	0	2
ACTCCCGAATTCGTTT-1	0	2	2	1	0	1	5	12	7	2	1	4
ACTGCGGACACACCGT-1	0	3	4	1	3	8	3	3	5	3	0	7
ACTTTACCCTCATGAA-1	0	0	3	2	3	6	10	3	5	1	2	8
AGAACCCAGCGTGACA-1	1	7	5	1	4	5	4	9	9	0	2	6
AGATCGTGCATAAGAT-1	1	3	3	3	4	4	6	1	2	2	1	9
AGATGATGGAGTCTGG-1	0	6	2	2	2	0	6	4	1	1	0	2
AGCCCTGTCGCACCGT-1	1	3	3	4	2	1	6	1	4	1	1	5
AGCGCTAGAGCGATGT-1	1	6	7	2	4	3	2	3	3	3	2	3
AGCTAGAAGCAGAAGT-1	2	9	4	4	2	3	10	5	4	0	1	6
AGCTCTTCCCAGTGCA-1	4	1	2	3	2	3	6	0	2	1	1	10
AGCTGAAGTAAACCAA-1	3	6	5	1	4	6	11	1	6	1	0	8
AGGACGCTCGATGTTG-1	0	7	7	9	5	3	6	1	4	1	1	4
AGGGAAACGAGGTACT-1	2	4	10	3	3	8	2	1	7	3	1	10
AGGGACCGGCTGCGTT-1	2	2	1	2	4	7	4	2	3	0	0	5
AGGGAGACATACTTCG-1	0	1	6	0	2	1	5	3	5	2	0	3
AGGTACGATATTGCCA-1	1	5	2	2	2	4	1	1	3	0	1	3
AGGTATAATTGATAGT-1	1	3	2	0	8	11	7	2	1	4	1	6
AGGTCGCGGAGTTACT-1	0	1	2	6	1	2	4	2	2	0	0	4
AGGTTACACCATGCCG-1	0	0	2	0	1	0	2	3	1	2	1	2
AGTAGGAAGGAAGTTG-1	2	3	10	4	2	2	6	1	6	1	0	7
AGTCCCGCCTTTAATT-1	1	4	1	3	2	3	6	1	2	0	2	6
AGTCGGTTGCGTGAGA-1	0	1	4	0	1	0	4	6	1	2	0	4
AGTCTAAAGTATACTC-1	0	4	7	0	1	4	3	2	12	2	0	2
AGTGTATTGCGCATTG-1	3	2	2	5	6	6	8	1	6	2	1	4
AGTTAAGCGGTCCCGG-1	3	4	2	1	8	9	12	1	5	4	1	11
AGTTACTCTATCGTGG-1	1	4	9	5	7	8	6	2	5	0	1	2
ATAAGTAGGATTCAGA-1	1	1	2	2	5	3	1	3	1	1	0	5
ATAAGTAGGGCGACTC-1	0	1	1	1	3	3	3	0	3	0	2	7
ATATCGGTAGGGAGAT-1	0	4	2	0	4	3	5	1	2	1	2	1
ATATCTCCCTCGTTAA-1	1	3	3	2	3	0	5	3	2	1	1	2
ATCACATTAGAATATC-1	2	6	6	2	1	2	6	2	3	2	2	6
ATCGGCAAGCAGTCCA-1	3	4	1	1	1	2	3	0	4	1	1	5
ATCTGCACCTCTGCGA-1	0	3	6	2	2	4	7	4	2	2	0	7
ATCTTGACTTGTCCAA-1	3	2	3	3	4	0	1	5	3	0	0	4
ATGAGGGCAGCGGCTA-1	0	0	2	3	6	4	5	2	3	1	0	3
ATGCCGGTTGATGGGA-1	6	10	5	2	8	10	9	3	6	5	0	8
ATGGAACCTTTGCACA-1	0	1	4	1	3	7	8	1	5	1	2	3
ATGGATCCGGCGTCCG-1	2	6	2	2	0	5	4	4	9	1	0	4
ATTACTTACTGGGCAT-1	2	7	1	3	0	3	7	1	1	0	1	4
ATTAGATTCCTCAGCA-1	2	3	3	1	2	0	4	1	5	2	1	1
ATTATACTTTGCTCGT-1	3	8	7	2	4	3	4	2	2	1	0	10
ATTATAGCTACTTTAC-1	0	2	7	2	4	4	3	3	1	1	0	5
ATTCAGGACCTATTTC-1	1	1	1	0	2	4	2	3	5	0	1	3
ATTTCATTATTTCGCG-1	1	0	3	1	8	3	6	2	4	2	0	11
CAAACTACGATAGAGA-1	0	4	4	0	1	1	2	0	5	0	0	4
CAAACTATTGAGCTTC-1	0	1	0	1	0	0	1	0	1	0	0	1
CAAAGGTCATCTGAAA-1	1	10	2	3	1	1	8	3	6	0	1	5
CAACTATATCGAATGC-1	1	3	3	2	7	5	7	1	1	2	2	11
CAAGGTCCTATAGGCT-1	0	0	3	2	4	3	3	6	4	0	0	7
CAATACGAGAGTCTGA-1	0	3	2	1	1	1	3	2	2	1	0	4
CAATCCCTATACCAGC-1	2	4	10	4	1	6	6	1	7	2	0	8
CAATGTGCCAACCCTT-1	1	1	3	2	4	3	4	7	3	0	1	5
CACATTCTTTCGATGG-1	1	7	2	6	4	4	11	1	2	2	1	6
CACTCCTCTCGGTCGG-1	2	7	1	4	6	1	5	1	4	3	0	2
CAGCCTCTCCTCAAGA-1	2	2	8	2	2	4	6	1	7	1	1	4
CAGGAAGACTTTATAT-1	0	12	7	3	1	9	7	0	4	2	0	3
CAGTAACTATTTATTG-1	1	3	6	0	2	5	5	0	6	2	1	4
CAGTACATTCTCTAAA-1	3	5	6	1	1	4	6	1	4	2	0	6
CAGTCGAGGATGCAAT-1	1	1	3	2	6	1	6	1	3	3	0	6
CATACTTAGGCAATAC-1	1	3	5	2	6	4	1	4	2	5	1	9
CATATACTACTGATAA-1	0	4	6	1	2	2	2	1	5	0	0	4
CATCTAGTGAAGGGAA-1	0	2	2	0	5	3	3	1	0	2	2	3
CATCTATCCCGTGTCT-1	1	0	3	1	2	3	0	0	2	0	0	0
CATGCGACCAGTTTAA-1	1	1	3	1	4	4	5	1	2	2	0	5
CATGGGTCGGGTGTGG-1	0	6	2	1	3	2	6	0	1	0	0	2
CCAATCGGTAGATCGA-1	1	13	5	6	2	6	4	2	3	0	0	4
CCACGGTGCCCGGTAG-1	0	4	2	3	1	3	1	5	3	2	1	3
CCATACCTTTACTTGT-1	2	1	3	1	4	3	7	3	1	1	0	5
CCCAGAGGAGGGCGTA-1	4	2	4	1	1	6	11	0	5	0	0	6
CCGCCTGCGAATTGGT-1	0	1	2	1	0	1	3	0	5	0	0	3
CCGGCACGACCGTTTC-1	3	5	3	1	5	4	3	0	3	0	0	2
CCGGTAATGGCTAGTC-1	0	1	0	2	5	1	8	2	1	1	0	3
CCGTGGAACGATCCAA-1	0	7	5	1	0	6	8	1	5	1	0	5
CCTAACTAAGGCTCTA-1	0	2	0	3	3	4	4	1	4	1	0	4
CCTATGAAGTGGTGCC-1	0	2	0	2	2	3	0	2	1	3	0	7
CCTCACCTGAGGGAGC-1	1	1	2	3	5	10	3	6	4	1	1	8
CCTCGCGCGATATAGG-1	0	5	2	0	5	7	8	1	5	0	0	9
CCTGGAAACGTTCTGC-1	0	1	2	0	1	6	5	5	0	0	0	6
CCTGTCCCTCACGTTA-1	1	2	6	1	3	3	5	3	2	2	1	3
CGAAGCTATAAATTCA-1	1	2	3	1	3	4	4	1	2	1	1	8
CGACTTTGTATAGCCT-1	0	1	3	3	7	4	3	3	3	2	0	7
CGAGATTTCGCTCGGG-1	0	2	1	1	3	0	4	1	0	1	0	7
CGATAATACTCAGGTT-1	0	2	2	1	0	2	2	0	0	2	0	4
CGCCTTTAGCATGCTC-1	1	5	2	1	2	0	3	2	0	0	0	1
CGGCCCAACCTGTAGT-1	0	2	6	1	0	7	4	1	5	2	1	6
CGGTCTATCAACCCGT-1	2	12	2	6	9	7	5	2	5	4	0	5
CGTGACATTGGGTCGT-1	0	3	0	3	3	2	5	1	3	2	1	8
CGTTAGCTCACAACTG-1	0	4	2	5	2	5	7	0	3	2	1	6
CGTTGTAAGATTGATT-1	1	2	1	1	1	2	3	3	3	1	0	3
CGTTTCACTTCGGGCG-1	1	3	3	2	3	2	3	2	3	0	0	2
CTAATTCTCAGATATT-1	1	4	2	1	6	7	3	4	1	2	1	3
CTACGCCATTTCCGAT-1	0	2	2	1	1	1	0	0	0	0	0	0
CTAGCCGATGTTATGA-1	1	3	3	2	2	6	2	5	1	1	1	0
CTAGCTTAATGGTCCC-1	1	2	1	3	0	1	5	0	0	0	0	0
CTAGTATTCGGAATTA-1	1	2	2	4	7	5	7	0	3	3	3	6
CTATAAGAGCCAATCG-1	0	3	4	2	1	1	4	0	0	2	0	10
CTCAGTCACGACAAAT-1	0	6	2	1	3	3	7	2	1	2	1	3
CTCGATATTTGCGAGC-1	0	6	0	5	2	3	1	2	3	0	2	2
CTCGTTTCTAATGTTT-1	0	1	1	0	0	2	2	2	3	2	0	1
CTGAATTTATTGCCAG-1	0	6	10	1	0	8	3	1	3	0	0	5
CTGCGTTACGATATAA-1	4	5	7	11	4	9	12	3	4	1	2	3
CTGGGATACGCTACCC-1	0	5	12	2	3	2	8	7	2	1	0	5
CTGGTTCGCGAGCTAC-1	0	0	5	1	3	2	5	4	0	0	1	1
GAAACCATGGTGCGCT-1	0	3	6	1	3	7	5	0	3	1	1	4
GAAATTAGCACGGATA-1	5	7	6	7	0	5	6	1	3	0	0	6
GAATATTCGGAGTCCC-1	0	8	8	4	5	4	5	3	6	1	0	3
GAATGTATGGCAGGTC-1	4	7	7	3	2	8	6	1	6	0	1	5
GACCGACGTGAAAGCA-1	0	4	3	1	7	4	9	7	2	0	0	7
GACCGTCAGGTCGTGA-1	2	6	6	8	2	5	9	5	4	1	0	2
GACGGTCCTAGGGTGT-1	1	2	4	2	2	6	3	0	3	0	0	3
GACTCCCAGAATAAGG-1	1	4	8	3	3	7	5	4	7	3	1	4
GAGGATAAACAGTGCT-1	0	2	4	3	6	3	6	3	3	0	0	9
GATATGCGGTAGCCAA-1	0	2	3	0	5	2	11	2	7	2	2	16
GATATTTCCTACATGG-1	3	9	7	3	5	3	4	1	3	1	4	4
GATCTCGACGCTGTGG-1	2	3	3	0	1	2	2	6	3	0	0	2
GCAACCACCAGACCGG-1	0	7	3	3	4	13	7	1	8	2	0	14
GCAGCCTATATCACAT-1	3	4	8	1	3	1	5	2	4	2	1	4
GCAGGTAGAGTATGGT-1	1	1	4	1	3	2	1	1	4	2	0	2
GCATTTCCAAGGCTCC-1	0	2	3	0	4	4	3	4	1	1	0	2
GCCAATAGGGCATCTC-1	2	4	3	4	2	2	1	0	2	0	1	5
GCCATCGATGCTGCAT-1	0	5	4	3	2	5	3	3	3	3	0	8
GCCGCACTCCGTTTCA-1	0	1	2	2	5	1	1	4	0	0	1	1
GCCGTGGAAGAAATGT-1	0	3	3	3	5	4	1	6	4	2	0	7
GCGAGAGTTGCGTCCA-1	1	7	2	5	6	1	7	8	2	2	1	6
GCGAGCGCATGCTCCC-1	1	4	2	6	3	0	4	2	1	1	0	7
GCGCTCGATCACCTGT-1	0	4	1	1	2	3	2	3	5	1	0	5
GCGCTGATCCAGACTC-1	1	6	4	5	11	5	17	9	10	1	0	22
GCGTTCGGAGACCGGG-1	1	3	4	0	2	6	8	0	8	1	0	5
GCTAGCACCTGGGCCA-1	1	3	2	1	4	2	6	4	4	0	2	7
GCTCATTACTGCATGT-1	0	0	2	0	0	1	1	0	3	0	0	0
GCTTACGTAGTTAGTA-1	0	3	4	0	7	4	7	4	0	1	1	9
GGAAACCTTGTTGAAT-1	1	3	6	2	0	7	4	0	6	1	0	8
GGACTCACAAATTAGG-1	1	3	3	2	1	2	1	4	3	2	0	4
GGAGGCCGAAGTCGTC-1	0	6	2	0	4	4	2	3	1	4	0	3
GGATTCCGCTATACCC-1	2	2	7	3	6	5	6	4	11	0	0	9
GGCATATCGGTTCTGC-1	5	6	2	3	5	5	13	2	3	0	0	18
GGCTAAAGGGCGGGTC-1	1	5	3	6	2	6	0	0	2	1	2	4
GGGCGTCCACTGGCTC-1	2	4	2	3	8	12	8	3	10	2	1	10
GGGTCGTGGCAAGTGT-1	2	6	6	3	1	6	4	2	3	3	1	5
GGGTGCATATGAAAGC-1	1	3	4	2	2	8	11	4	10	1	1	6
GGTACCATTAAGACGG-1	3	2	5	3	7	5	3	4	3	1	0	9
GGTCGGATAAACGGCG-1	0	2	2	3	10	4	3	2	4	0	0	11
GGTGTTGGGCGTCTTA-1	0	3	7	1	1	4	5	4	7	1	0	3
GTAAGTCCACACTCTA-1	0	5	2	1	3	2	3	1	0	1	0	5
GTAATAAAGGGCTCCC-1	0	1	1	0	4	4	9	4	3	1	1	9
GTACTCCTGGGTATGC-1	0	2	1	5	4	1	4	1	3	4	0	3
GTAGGTGATCCGTGTA-1	1	4	4	2	5	7	12	2	5	3	0	5
GTCGGATGTAGCGCGC-1	3	11	2	6	6	9	6	2	3	2	0	6
GTCGTATTGGCGTACA-1	3	2	1	2	2	0	4	3	1	1	0	2
GTCGTGTCTGGTCATC-1	0	1	0	0	0	0	0	0	1	0	0	0
GTCTCGATCTGCTTTC-1	0	3	3	0	5	4	7	2	2	0	0	7
GTCTTAGTACAGCCGG-1	1	2	9	2	2	8	2	2	5	0	2	5
GTCTTGAGGAGCAGTG-1	0	5	12	1	1	4	3	11	0	3	1	4
GTGAACTCCCATTCGA-1	2	2	3	2	4	5	5	8	7	2	0	9
GTGAAGATTTCAAGTG-1	0	1	7	2	3	5	4	1	0	0	0	1
GTGACGAGGGTGACCC-1	1	7	9	0	3	7	11	1	10	0	1	7
GTGAGGAGCGGTTGAG-1	0	7	4	2	2	7	6	1	8	4	1	3
GTGGAACCTACATGCG-1	3	5	3	2	6	6	12	0	3	2	0	10
GTGGTTACTTCTTTCG-1	0	3	3	4	3	3	8	7	2	2	0	5
GTTCATCGTTTGGCTG-1	0	3	1	1	2	6	1	2	3	2	0	6
GTTCGGGCGTACCATT-1	0	3	1	0	8	4	1	1	2	2	0	5
GTTGCGCTAACATTAC-1	1	3	1	2	5	3	1	1	2	0	1	9
GTTGGATTCAGTGGCT-1	2	2	6	4	2	4	8	0	5	1	0	1
TAAAGACAACCCTTTA-1	0	2	3	2	4	4	6	3	5	3	1	13
TAAAGCTGCAATAGGG-1	0	9	10	7	3	9	13	2	10	2	0	10
TAACTATTACGCCAAA-1	0	11	8	2	9	6	6	13	7	5	2	5
TAATAAACAAGGAGAT-1	0	16	5	9	4	5	7	2	9	2	0	6
TACCATGTATTGATTT-1	0	4	1	4	0	2	2	4	1	1	0	1
TACGGGATGCTAGCAG-1	1	3	2	0	6	1	3	4	2	1	3	10
TACTGCAATCAATTAC-1	1	6	4	1	4	2	6	0	6	1	0	0
TAGTCTGTGACGTTGC-1	4	4	2	0	0	8	4	0	2	1	0	2
TAGTTAAGATAGGATA-1	0	0	4	0	0	0	2	0	1	0	0	0
TATCACCCAACCGACC-1	2	6	5	0	4	1	3	4	3	3	0	7
TATCACTTCGAGTAAC-1	0	2	5	2	0	3	3	0	7	0	1	3
TATGTCAAGACCGACT-1	1	3	2	1	2	4	4	0	3	0	0	15
TATTGACATTTCTGCC-1	1	8	9	3	1	10	6	3	6	2	1	5
TCAAGAAATACTAGCT-1	1	6	4	1	9	2	6	3	2	2	0	9
TCACTCGTGCAACGGC-1	2	0	5	1	1	4	17	1	5	4	0	5
TCAGAACCTCCACAGG-1	1	7	2	1	6	6	2	3	0	1	1	2
TCCCAAAGCCCTAAAT-1	1	3	5	4	4	4	7	2	6	1	2	6
TCCCACTCTCTTCCGG-1	1	8	4	1	3	4	9	5	2	1	0	5
TCCCTTAGATTACTCG-1	2	3	1	2	4	2	7	0	1	2	1	9
TCCGAATGGTCCTGAG-1	0	0	5	3	2	2	4	2	0	0	0	6
TCCTGCCAACTGGAGA-1	0	1	0	1	1	1	2	0	1	0	1	2
TCGCTAAACCGCTATC-1	2	1	5	4	10	5	8	1	3	1	0	18
TCGCTCGGCACCAGCG-1	2	3	5	1	2	5	7	1	7	0	0	3
TCGGGAACGTGCCTAG-1	0	7	1	2	6	5	3	8	2	0	1	4
TCTTACCGGAACTCGT-1	0	6	1	1	4	2	5	1	1	3	0	9
TCTTTAGCAGGCGAAC-1	1	4	4	0	2	4	8	1	7	0	0	2
TGAAACTTATGCAAGC-1	0	6	3	3	2	4	0	0	1	1	0	4
TGAGATTAGGCCCTAA-1	1	3	7	2	2	8	9	1	6	2	0	6
TGAGCTTTAATGACGC-1	3	9	5	1	4	7	6	4	3	1	1	8
TGATGGCTGTTTCTGA-1	0	0	3	0	1	2	4	0	1	1	0	2
TGCCATTACTAAAGAA-1	2	7	6	0	7	4	5	2	3	1	0	2
TGCGCCGTTAATAACG-1	0	4	6	3	1	10	7	1	7	6	0	0
TGGAACCACTGACACA-1	0	2	2	2	0	4	8	1	7	0	1	5
TGGAATATCCTTGACC-1	1	4	7	0	2	8	4	1	6	0	0	7
TGGGTAAGGTTCCCGC-1	0	5	1	3	4	11	5	0	8	3	0	5
TGTGGCTCCCACCAAC-1	0	1	3	1	2	1	3	0	3	1	0	6
TGTTGCCGTCGTCCCA-1	1	0	1	1	1	1	2	3	1	0	2	0
TTACCCATTGCCGGGT-1	3	2	2	3	3	8	8	2	2	1	0	11
TTAGACACGATCGTTG-1	1	6	2	3	3	5	10	1	5	1	2	12
TTAGCTAATACGATCT-1	1	1	5	3	5	5	5	1	2	4	2	5
TTCCAGACGAGATTTA-1	0	4	2	1	11	4	7	7	0	0	0	1
TTCCGCAGAGAAATAT-1	2	6	3	6	3	2	1	1	9	2	1	3
TTCCGGTATCTGTGTC-1	3	3	1	0	5	6	3	0	3	2	0	1
TTCGCTAGGAAGTTGT-1	0	1	1	0	2	2	4	3	2	2	1	5
TTCGCTATCTGACGTG-1	1	2	3	1	1	4	3	0	4	0	0	2
TTCGGCAACCCGCTGA-1	3	13	2	1	3	6	5	2	4	0	2	4
TTCGTAATCCCAGCGG-1	0	3	4	0	3	1	0	0	2	0	0	2
TTCGTTCAACGAAGTT-1	1	3	4	2	5	3	7	2	4	0	1	3
TTCTGCTAGACTCCAA-1	0	2	4	5	5	6	4	1	2	1	2	6
TTCTTTGGTCGCGACG-1	1	3	3	3	1	5	4	1	1	2	0	3
TTGGCCTAGAATTTCG-1	2	5	5	2	3	7	7	4	4	1	5	9
