# Supplementary material for: Spatial transcriptomics reveals unique gene expression changes in different brain regions after sleep deprivation
Source: Nat Commun. 2023 Nov 4;14:7095. doi: 10.1038/s41467-023-42751-z (PMC10625558; doi:10.1038/s41467-023-42751-z)
Supplement: Supplementary file 15 — Source Data [file 41467_2023_42751_MOESM15_ESM.zip › Source Data/Source File Counts of 12 sleep DEGs common to neocortical layers/S16_SD.txt]

Cell name	Arc	Egr1	Egr3	Fmnl1	Galnt9	Homer1	Hspa5	Neurod6	Pdp1	Sgsm1	Trib2	Vgf
AAACTCGTGATATAAG-1	1	15	7	5	2	9	11	1	4	1	3	10
AAAGCTTGCCTACATA-1	0	18	11	3	4	9	8	3	3	3	3	6
AAATAAGGTAGTGCCC-1	5	18	8	6	15	15	5	6	4	2	1	6
AAATGATTCGATCAGC-1	1	13	4	2	5	6	6	2	5	1	0	2
AACACGACTGTACTGA-1	0	4	8	3	4	19	14	1	7	3	2	10
AACATCGATACGTCTA-1	3	8	7	4	3	6	0	1	6	2	0	8
AACGCATGATCTGGGT-1	3	4	2	0	5	4	3	2	3	9	0	2
AACGTGATGAAGGACA-1	3	10	13	9	6	7	10	1	5	5	0	6
AACTGAGTTATACTGA-1	0	7	0	1	4	0	4	2	3	0	0	3
AAGTTCAGTCTGCGTA-1	1	11	3	2	5	7	5	1	4	1	1	8
AATGATGATACGCTAT-1	1	19	8	5	12	23	10	10	8	1	4	7
AATGATGCGACTCCTG-1	3	4	2	3	6	7	5	4	6	4	2	5
ACAATTTGGCCATATT-1	2	9	3	2	11	2	9	3	0	2	0	17
ACAGCGCACCCGCAGC-1	3	11	7	3	5	9	5	1	5	0	0	12
ACATCGTTAACCTAGT-1	1	3	13	2	3	6	11	3	2	1	0	4
ACCAACACCACACACT-1	3	14	8	8	7	10	4	3	4	1	1	2
ACCACCCTCTCTTCTA-1	1	1	14	0	1	2	2	0	3	1	0	1
ACCCTGGTAACGCCCT-1	2	6	7	3	3	6	14	1	9	0	0	6
ACGAGATATTTGCTTA-1	0	7	6	5	1	8	19	0	7	4	0	24
ACGATGGATCCGATGC-1	0	7	7	1	1	6	4	0	3	5	1	8
ACGCCAGATGATTTCT-1	2	7	5	2	12	13	4	5	8	2	2	4
ACGTACAGATTTCTCT-1	1	0	6	3	0	5	4	1	8	1	0	4
ACTATATGCTGTGTTC-1	0	4	10	2	1	7	4	0	11	1	3	5
ACTCTCTTATACACGA-1	0	2	7	2	2	6	11	1	5	3	0	5
ACTCTTCAGCTCCCGC-1	1	5	0	1	4	6	4	1	7	0	1	2
ACTGCGGACACACCGT-1	1	6	3	3	4	5	11	2	2	5	1	5
ACTTACCGGGCGCGCA-1	1	11	9	1	5	13	8	0	7	3	1	14
ACTTCGCTAGCGAGTG-1	0	6	12	4	3	6	6	0	3	0	1	5
AGAACCCAGCGTGACA-1	2	7	3	0	2	13	4	2	0	3	0	3
AGATCGTGCATAAGAT-1	2	14	6	4	8	7	14	2	8	6	0	7
AGCCCTGTCGCACCGT-1	0	0	2	1	2	0	3	1	0	2	0	4
AGCGCTAGAGCGATGT-1	1	3	4	2	5	6	3	5	1	1	0	1
AGCGGTTGCCGCTCTG-1	1	2	2	1	3	4	4	0	2	1	0	2
AGCTAGAAGCAGAAGT-1	3	12	7	4	6	18	10	7	5	3	0	7
AGCTCTTCCCAGTGCA-1	0	10	4	0	8	17	6	3	9	3	0	11
AGCTGAAGTAAACCAA-1	5	19	10	5	9	15	15	7	2	7	1	7
AGGAGACATCCACAGT-1	1	7	10	1	2	6	1	0	4	1	0	6
AGGATTGCTTACGACA-1	1	12	5	1	7	6	7	3	3	3	0	11
AGGCCACATTGGTTAC-1	4	7	5	0	5	5	7	4	2	4	0	5
AGGCGTCTATGGACGG-1	1	2	7	1	2	7	4	0	5	1	0	6
AGGGAGACATACTTCG-1	2	11	6	4	8	5	5	4	2	3	0	8
AGGTCGCGGAGTTACT-1	2	5	2	7	6	11	1	4	1	4	0	12
AGTACATCATTTATCA-1	1	9	8	4	8	7	9	5	0	2	1	6
AGTAGGAAGGAAGTTG-1	1	11	6	0	1	10	7	1	8	2	0	5
AGTCTAAAGTATACTC-1	4	15	10	2	12	9	6	4	7	7	1	11
AGTTACTCTATCGTGG-1	0	12	9	1	8	8	8	4	4	5	2	12
AGTTTATGTAAAGACA-1	1	14	9	0	0	5	3	2	9	0	0	4
ATAGGCTAGCTTCGCA-1	0	1	4	1	6	2	4	0	1	3	0	3
ATATCTCCCTCGTTAA-1	7	22	15	2	11	10	13	7	7	3	1	2
ATCACATTAGAATATC-1	2	13	13	4	12	9	17	3	3	7	1	7
ATCATGGACTACCGAC-1	4	0	6	1	5	6	2	3	2	4	0	3
ATCGCTGCGTGCAGCA-1	4	2	9	1	5	9	7	0	2	1	1	9
ATCGCTTTACGTCTCA-1	1	4	5	0	3	4	6	2	1	1	0	6
ATCGGCAAGCAGTCCA-1	5	16	8	6	7	13	12	1	8	4	0	7
ATCGTTCACTTTCGCC-1	1	3	7	4	3	4	5	1	6	1	0	9
ATCTCCCTGCAATCTA-1	3	24	15	1	9	15	19	12	3	4	0	5
ATGCCGGTTGATGGGA-1	4	11	8	3	9	13	8	3	6	3	2	9
ATGGAACCTTTGCACA-1	2	1	1	1	4	2	5	4	2	1	1	2
ATGGATCCGGCGTCCG-1	1	14	9	6	7	13	11	5	4	3	1	13
ATGGCGGAATAGTCGC-1	1	6	2	1	4	3	3	1	2	0	0	8
ATGTTTCGGCCCGGAG-1	3	7	15	2	4	4	9	4	7	3	0	5
ATTAGATTCCTCAGCA-1	2	8	12	4	3	8	5	3	0	1	0	8
ATTATACTTTGCTCGT-1	2	10	7	7	11	14	13	2	6	2	1	6
ATTCAGGACCTATTTC-1	2	17	6	11	9	7	8	1	5	1	2	7
ATTCCTAAGACGTGGA-1	5	13	4	3	2	8	14	0	5	1	2	5
ATTCTTCGTACTTATG-1	0	1	6	1	2	5	8	0	8	0	0	7
ATTGACCGGCGATGAC-1	2	6	6	3	3	8	6	3	7	1	2	6
ATTGTTCAACGATCCG-1	4	8	3	3	1	2	3	2	2	3	1	5
ATTTACTAAGTCCATT-1	3	6	1	2	5	7	8	1	0	2	2	7
CAACCTGAACCTGCCA-1	2	3	4	4	3	8	6	0	13	2	0	10
CAAGACTCAGAAGCGC-1	5	8	13	1	3	7	5	0	10	4	0	9
CAATGAGGTTCGACTA-1	2	2	3	3	11	5	5	0	4	0	2	8
CAATGGAATCTACATA-1	0	8	8	5	3	5	8	1	7	3	0	16
CACATTCTTTCGATGG-1	3	4	13	6	5	8	6	1	3	4	1	8
CACCCACGAGGCAATT-1	3	8	15	4	8	15	8	2	3	0	1	5
CACCGATACACCGAGC-1	0	6	5	1	2	4	6	3	7	5	0	10
CACCGCCGACCAGCGA-1	0	0	4	1	2	2	5	2	5	4	0	5
CACTCCTCTCGGTCGG-1	2	7	7	4	1	8	7	4	9	6	5	7
CAGAGTGATTTAACGT-1	1	2	2	1	1	7	6	4	6	1	1	6
CAGATCATTTAAAGTC-1	3	16	2	2	5	6	7	0	2	2	0	12
CAGGACAGCTGCCCTT-1	2	9	6	4	2	3	4	4	8	1	0	5
CAGTCGAGGATGCAAT-1	1	3	2	2	6	7	9	4	1	2	2	9
CATATACTACTGATAA-1	7	16	7	7	4	8	9	1	4	4	2	9
CATATTATTTGCCCTA-1	2	9	10	7	4	12	12	2	17	0	0	10
CATGGGTCGGGTGTGG-1	2	9	3	6	8	7	15	6	7	7	0	11
CATTACATAGATTGTG-1	3	9	4	3	1	4	1	1	4	0	1	3
CATTGATGAACACGCC-1	1	10	8	4	0	8	5	0	10	1	1	8
CATTGCGGGTCAATTC-1	1	7	2	5	1	4	6	2	3	1	1	6
CCACGAGAAGAGAATC-1	3	22	3	5	11	9	7	3	3	6	0	7
CCAGCGGGATCACCAG-1	2	7	6	4	10	14	2	2	3	2	2	1
CCCAGAGGAGGGCGTA-1	1	3	2	1	9	4	3	0	5	1	1	4
CCCGATAGCCTCGCCT-1	1	5	3	0	7	5	2	5	0	1	0	6
CCGAAGGGCGTACCGC-1	3	5	8	4	6	9	4	1	14	0	2	6
CCGACGTAAACACAAC-1	2	12	12	5	4	12	10	3	10	2	1	12
CCGAGCTGTGCTTGTC-1	3	8	21	4	3	9	9	2	9	2	0	3
CCGGAAGTTATCAGTC-1	0	2	2	2	4	2	1	2	0	1	0	4
CCGTATTAGCGCAGTT-1	1	9	6	3	3	6	8	1	4	1	0	9
CCGTGAGGCATTCATG-1	1	6	8	1	4	4	4	1	1	1	0	4
CCGTGGAACGATCCAA-1	3	6	4	5	2	9	3	1	8	4	3	7
CCGTTACGTTAGAACA-1	0	10	8	4	5	11	8	1	8	1	0	5
CCTAACTAAGGCTCTA-1	4	13	13	2	10	18	17	5	12	3	2	8
CCTATCTATATCGGAA-1	1	10	4	3	4	9	16	3	2	2	0	7
CCTCGCCAGCAAATTA-1	3	12	11	5	4	12	15	10	0	7	1	7
CCTCGCGCGATATAGG-1	5	13	7	1	5	13	13	9	3	4	0	20
CGAAGCTATAAATTCA-1	2	4	3	2	2	5	5	1	3	0	3	5
CGAGGATCGGGAACGA-1	0	8	3	0	2	2	3	0	3	4	1	9
CGATGGACCCTACGCC-1	4	12	8	4	2	9	12	2	2	4	3	7
CGCAGATCTTCACCCG-1	3	9	12	2	6	8	7	0	7	3	3	14
CGCATCATGGCTTCAG-1	2	7	11	1	3	9	6	0	5	1	0	6
CGCATCCATCAGCCAG-1	0	6	11	1	8	13	6	1	1	0	0	6
CGCCCGCTTCCGTACA-1	2	17	7	5	13	17	17	1	4	1	1	8
CGCCGTCTACCCATCG-1	2	5	5	2	1	4	8	1	4	2	1	2
CGCGGTAAGTCTAGCT-1	1	0	2	1	1	2	4	1	1	0	0	2
CGGAGCTTATAACACC-1	3	13	11	6	4	13	9	1	12	3	5	11
CGGCACCGTTAGCGCC-1	2	8	9	3	3	9	3	2	1	2	1	22
CGGCCCAACCTGTAGT-1	1	9	4	2	7	6	7	2	4	2	1	1
CGGTAGAGGTGCAGGT-1	0	4	3	1	7	7	3	5	1	2	0	3
CGGTATAGGTATTAGC-1	0	0	9	3	2	6	9	0	4	0	1	0
CGGTCCATGAGACTCC-1	0	3	7	2	5	6	5	1	9	0	0	6
CGGTCTATCAACCCGT-1	2	11	5	2	4	9	8	5	8	4	2	9
CGGTTCAAGTAGGTGT-1	1	2	3	1	4	5	5	3	0	0	0	8
CGTCTTGAGTGTGACG-1	8	12	5	4	5	9	6	10	5	1	0	10
CGTGTGTTAAACCCTG-1	2	13	4	2	3	7	2	1	3	4	1	2
CGTTGAGTAATTGCGT-1	2	0	3	2	1	2	3	1	4	1	0	3
CGTTGTAAGATTGATT-1	2	7	4	3	2	5	6	2	2	1	0	1
CGTTTACAAGGCAGCT-1	0	7	10	6	0	18	2	2	8	5	0	6
CTAATTCTCAGATATT-1	1	3	2	1	1	2	5	2	2	2	0	2
CTAGACTGCATTTCGT-1	0	5	6	2	0	5	12	0	1	4	5	1
CTAGCCGATGTTATGA-1	3	7	8	1	5	9	6	3	7	2	0	8
CTAGCTTAATGGTCCC-1	0	2	0	2	3	0	4	5	0	3	1	1
CTATTGTGTTTGGTCA-1	0	0	6	3	0	3	4	2	7	2	0	5
CTCAGTCACGACAAAT-1	5	17	2	6	8	10	16	2	6	9	3	7
CTCATCACTTAGTGAT-1	1	9	9	2	2	10	4	0	5	0	0	3
CTCATTAACGTTGCCC-1	2	4	5	0	1	2	5	1	2	0	0	3
CTCGATATTTGCGAGC-1	0	9	9	0	5	10	7	1	2	4	0	4
CTCGGGATAACACCTA-1	3	4	7	1	6	8	5	0	1	8	1	20
CTCGTTTCTAATGTTT-1	2	9	2	5	5	11	4	2	2	1	2	5
CTGCACCTAGTCCACA-1	1	6	3	1	3	3	4	1	5	2	0	2
CTGCCTAGCCACCAAG-1	0	1	5	1	2	9	14	2	3	5	1	19
CTGCGGTAGTCACGTG-1	0	8	7	3	4	9	5	1	14	3	0	15
CTGGCGACATAAGTCC-1	4	16	8	7	12	14	10	5	7	5	0	6
CTGGTTCGCGAGCTAC-1	4	8	5	1	5	9	7	4	5	3	1	4
CTTGTGCTCACCGATT-1	2	5	8	1	3	4	4	5	4	2	0	6
GAAACCATGGTGCGCT-1	5	7	4	3	7	10	9	2	6	1	2	8
GAAATATGCTTGAATG-1	1	9	7	5	2	11	11	5	7	1	1	12
GAACGATAAGTTAAAG-1	4	8	8	4	8	5	5	1	9	2	1	7
GACGGTCCTAGGGTGT-1	1	5	7	2	3	5	7	4	5	0	0	3
GACGTTCGTAAATACA-1	1	10	5	3	1	3	5	2	6	0	0	0
GACTACAATTGCTCGT-1	1	1	5	5	2	6	10	2	12	1	0	10
GAGCACGGCGCCTCTT-1	0	1	0	1	2	4	4	2	0	2	0	2
GAGCCGAGCGTTTATT-1	1	4	8	1	3	8	10	0	10	2	1	8
GAGCTGTCGTCTCGGA-1	1	11	4	1	2	7	2	1	3	0	1	6
GATAGGTGTCCCGGGC-1	0	8	1	4	5	6	9	6	2	1	1	4
GATATGCGGTAGCCAA-1	2	12	11	1	7	9	10	5	6	2	0	4
GATGACGATGATCGCG-1	4	8	6	3	0	10	5	1	6	3	1	6
GATGGTGCCCTAGGCA-1	2	9	9	3	3	10	7	4	7	0	1	11
GATGTCGGTCAACTGC-1	1	4	15	6	0	13	10	2	3	2	1	7
GCAATTAGTCGCACCG-1	1	9	11	6	3	8	4	1	1	1	1	5
GCATTCAAGGCAACGC-1	4	7	6	8	11	8	9	4	6	7	0	5
GCCAACCATTTCCGGA-1	4	10	2	4	11	12	12	5	3	5	0	12
GCCAATAGGGCATCTC-1	0	2	2	1	2	3	4	1	4	0	1	2
GCCAGGAGTAACCGAT-1	3	9	5	2	5	8	14	7	6	1	0	8
GCCAGGCGTTCGCATG-1	2	5	10	4	3	7	9	2	7	4	1	17
GCCATATTGCACACAG-1	0	11	2	4	5	10	15	7	4	5	3	7
GCCCAGATGCTGGAGA-1	3	2	7	5	1	5	5	1	8	1	0	5
GCCTATGCTGGGCCTT-1	1	4	3	4	1	8	6	0	10	3	0	1
GCGCTCGATCACCTGT-1	2	4	1	1	3	5	2	2	0	4	0	0
GCGGTGAACTGCGCTC-1	1	4	13	2	9	6	7	6	4	2	2	7
GCGTTCGGAGACCGGG-1	1	9	7	1	8	3	3	0	3	0	1	9
GCTAGCACCTGGGCCA-1	2	13	5	1	9	6	4	2	1	1	0	1
GCTGGACCCAAAGTGG-1	2	7	9	6	6	13	6	0	3	1	3	4
GCTTGCAGCACAATTG-1	1	4	5	1	0	6	5	0	8	2	1	4
GGAAACCTTGTTGAAT-1	1	7	3	6	7	4	8	1	4	1	1	8
GGAAAGTGCCCATGCC-1	4	8	5	3	9	12	8	2	3	1	1	5
GGAGACCAATGTGCTT-1	1	9	6	2	1	4	5	2	4	2	1	2
GGATCATCCCGTACGC-1	1	5	6	1	11	16	6	1	7	5	0	14
GGATTCCGCTATACCC-1	0	11	7	3	5	10	9	5	5	2	2	6
GGCATATCGGTTCTGC-1	2	11	10	2	8	7	15	6	11	4	1	9
GGCCCGGAGCATGTCT-1	1	5	10	5	9	4	16	7	6	7	0	7
GGCCCGTATACCATGC-1	2	15	4	4	1	8	3	2	6	2	1	2
GGGAATGAGCCCTCAC-1	2	24	3	4	2	4	4	3	3	3	0	2
GGGTCGTGGCAAGTGT-1	4	3	3	0	8	5	6	1	5	0	0	10
GGGTGCATATGAAAGC-1	3	16	11	7	8	11	13	7	5	4	0	13
GGTACACCAGATTTAT-1	6	10	5	2	1	7	4	4	3	0	4	6
GGTCGGATAAACGGCG-1	1	8	7	7	5	5	14	5	8	1	0	5
GGTGCAGAGCCTATCG-1	0	0	5	7	0	7	6	0	3	0	2	5
GGTTACCCGACACTTT-1	1	1	5	1	1	4	4	1	0	1	0	2
GGTTTAATTGAGCAGG-1	2	7	11	0	6	4	8	6	5	4	2	5
GTAAGGATTTGTCGGA-1	1	4	11	4	2	18	13	2	7	3	0	9
GTACTCCTGGGTATGC-1	1	5	2	2	4	0	2	1	2	0	0	4
GTAGGTGATCCGTGTA-1	2	9	6	5	12	15	14	4	5	7	1	4
GTCAATGCTATAATTT-1	1	5	7	2	3	4	7	0	2	1	1	1
GTCAGTTGTGCTCGTT-1	0	3	6	2	0	6	14	0	3	2	0	9
GTCCTTCTAGTGGGTT-1	1	10	2	3	3	8	4	2	5	0	0	5
GTCGGATGTAGCGCGC-1	4	22	8	2	8	17	13	5	3	5	4	10
GTCGTCTGGTTGGCTA-1	3	19	19	2	7	14	6	3	10	1	0	8
GTCGTGTCTGGTCATC-1	1	1	2	0	0	2	0	1	0	0	0	1
GTCTCGATCTGCTTTC-1	2	5	13	0	9	3	6	5	5	5	3	5
GTGAAGCCGTATAGTC-1	0	7	6	1	8	2	6	0	3	2	0	5
GTGACGAGGGTGACCC-1	2	9	4	2	10	8	11	0	0	0	2	4
GTGATGCACAACATCT-1	5	15	17	7	11	11	17	2	16	4	1	8
GTGCAGCGTAGAGTAG-1	2	2	1	3	6	5	6	5	3	3	1	8
GTGCCTCAGTGTACGG-1	2	12	7	3	5	12	10	0	6	1	1	10
GTTAGCCGTAAATCAA-1	2	16	5	5	11	4	5	2	2	8	0	8
GTTCGTCTGGGTCCCT-1	0	3	8	2	1	5	8	1	5	3	0	5
GTTGGACCGCATCAGG-1	1	4	6	2	2	5	7	0	4	2	1	4
GTTGGATTCAGTGGCT-1	2	6	2	0	3	4	2	1	3	3	0	8
TAAATCTTTACACCTC-1	4	2	4	3	2	6	4	0	5	1	0	11
TAATAGCTAAATGATG-1	1	14	17	5	4	14	5	1	15	4	0	12
TACACCGTCGTTAGTC-1	2	9	2	3	5	7	3	1	7	1	2	6
TACATGCCGGAATTGT-1	1	2	2	2	0	2	0	2	0	1	0	4
TACGGGATGCTAGCAG-1	0	12	6	3	8	7	9	7	5	3	1	6
TACGTGCAAGGTTCCT-1	0	3	4	2	4	0	5	2	2	1	2	2
TACTGCAATCAATTAC-1	5	8	3	4	7	5	6	5	4	1	0	5
TAGAATTAAGGGCAAC-1	4	18	8	5	4	6	13	1	8	2	2	4
TAGATCCGAAGTCGCA-1	0	7	8	2	2	1	10	2	3	0	0	10
TAGTCTGTGACGTTGC-1	5	10	1	5	9	10	4	1	4	2	2	4
TATCACCCAACCGACC-1	1	6	2	0	12	4	3	1	2	1	0	4
TATCACTTCGAGTAAC-1	4	14	4	1	11	16	6	1	1	0	0	12
TATCGATCTATGCATA-1	1	5	2	2	10	4	10	6	2	4	2	4
TATGGCTAGGCTAATT-1	3	5	14	0	4	4	3	1	6	2	0	3
TATGTCAAGACCGACT-1	0	10	3	6	5	12	6	4	7	5	0	3
TATTGACATTTCTGCC-1	0	4	1	1	9	4	11	1	3	2	0	1
TCAAGCTGCCTTGAAA-1	3	7	10	4	2	11	4	1	12	1	0	10
TCATGCAGGTTCTCAT-1	5	7	12	5	11	9	10	6	7	1	0	6
TCCAGATGTACGCCAA-1	1	10	3	6	5	7	1	2	6	0	1	4
TCCATTGTGACCTCGT-1	4	6	3	3	1	10	7	2	4	2	0	8
TCCCAAACAGACAACG-1	0	8	5	6	3	5	5	2	5	2	3	8
TCCCGCCTATGTGCGT-1	1	5	1	2	3	5	1	4	1	1	0	2
TCCCTTAGATTACTCG-1	2	12	5	5	6	12	5	5	6	2	0	7
TCCGAAGTAGTCACCA-1	1	6	3	0	0	3	3	0	1	0	0	3
TCCGAATGGTCCTGAG-1	1	4	6	4	0	2	10	4	3	1	1	4
TCCGGAGGAAGGGCTG-1	2	6	17	5	0	8	3	0	12	1	0	6
TCCTCTGGCCCATTAG-1	0	10	3	6	3	5	12	1	4	2	0	5
TCGCTAAACCGCTATC-1	1	10	10	1	3	9	5	2	5	2	1	8
TCGGTCCCTGACTCCA-1	2	4	7	2	3	10	9	0	10	0	1	9
TCGGTGACCGCTCCGG-1	3	9	10	0	1	7	3	1	7	1	0	9
TCTCCAACGTAGGTTA-1	2	14	5	4	11	9	12	12	6	6	5	11
TCTTACCGGAACTCGT-1	2	2	4	3	6	4	7	1	4	1	0	1
TCTTTAGCAGGCGAAC-1	0	7	4	1	1	7	8	2	1	5	0	7
TGACAACGCATGTCGC-1	1	5	6	3	5	6	8	5	2	4	0	6
TGAGATTAGGCCCTAA-1	1	10	3	4	3	7	5	5	3	1	1	8
TGAGCTTTAATGACGC-1	2	14	4	5	4	6	7	5	13	3	0	9
TGATCCCAGCATTAGT-1	3	6	8	5	5	10	5	3	4	3	0	4
TGATGGCTGTTTCTGA-1	3	7	4	5	10	11	1	3	1	1	0	4
TGCACAGTGAAGTTAT-1	1	4	7	3	2	6	4	0	6	3	0	5
TGCCACCTGGCGAAAC-1	0	14	3	6	4	10	9	1	3	3	3	7
TGCCATTACTAAAGAA-1	4	15	10	7	9	9	10	5	3	6	2	9
TGCGAGCCCTTCCGCG-1	1	2	6	2	1	2	7	2	3	6	0	1
TGCGCCGTTAATAACG-1	2	11	6	5	4	9	6	5	1	4	0	15
TGGAACCACTGACACA-1	4	10	6	6	5	9	10	6	4	5	1	8
TGGGATGCACTCATTC-1	0	12	8	2	4	9	5	0	9	2	0	6
TGGTTAAGGGCGCTGG-1	0	2	2	2	5	2	3	2	2	0	0	1
TGGTTGGAGGATCCTG-1	1	14	15	2	4	11	11	2	11	0	0	8
TGGTTTAAACGTGGGT-1	1	5	3	2	9	5	2	0	1	0	2	12
TGTCATTTGTTGGGAA-1	2	9	4	1	2	3	7	4	4	1	0	3
TGTGGACTATCTACGT-1	0	1	5	2	4	1	3	2	1	2	1	4
TGTTTAATACTTCATC-1	2	11	7	0	1	7	11	3	7	2	1	7
TTAATCAGTACGTCAG-1	0	16	5	3	10	11	9	8	0	2	2	3
TTACTGTCTAGAGCTC-1	0	5	4	1	1	6	5	0	2	1	0	2
TTAGCTAATACGATCT-1	2	6	6	4	6	11	8	2	8	2	0	4
TTAGGATGGGAGGGTA-1	2	2	2	0	4	2	4	0	2	3	0	1
TTAGTTCAAGTGTTCG-1	0	13	1	5	2	6	6	2	7	0	0	9
TTCATGGCGCAACAGG-1	1	3	3	1	10	17	8	3	3	1	1	8
TTCCAATCAGAGCTAG-1	1	5	4	1	5	2	13	4	5	2	0	10
TTCCATCATGCGGTGA-1	6	2	11	3	3	8	6	1	9	1	2	2
TTCCGCAGAGAAATAT-1	1	14	8	3	3	14	9	5	3	3	0	12
TTCGCTATCTGACGTG-1	2	24	11	6	7	12	14	3	9	2	1	7
TTCGTTCAACGAAGTT-1	3	13	7	5	8	12	7	1	8	0	1	3
TTCTATGCCTTTCGCA-1	3	9	4	3	3	6	7	0	4	1	0	4
TTCTTTGGTCGCGACG-1	1	10	2	3	4	11	10	3	6	2	0	5
TTGATAGTCAATACAT-1	1	2	0	1	4	2	5	1	3	0	0	4
TTGCTGGCCGGGCTTC-1	1	9	8	5	1	12	6	0	8	3	3	15
