# Supplementary material for: Spatial transcriptomics reveals unique gene expression changes in different brain regions after sleep deprivation
Source: Nat Commun. 2023 Nov 4;14:7095. doi: 10.1038/s41467-023-42751-z (PMC10625558; doi:10.1038/s41467-023-42751-z)
Supplement: Supplementary file 15 — Source Data [file 41467_2023_42751_MOESM15_ESM.zip › Source Data/Source File Counts of 12 sleep DEGs common to neocortical layers/S2_NSD.txt]

Cell name	Arc	Egr1	Egr3	Fmnl1	Galnt9	Homer1	Hspa5	Neurod6	Pdp1	Sgsm1	Trib2	Vgf
AAACAGAGCGACTCCT-1	0	1	9	3	5	10	8	1	6	0	0	5
AAAGACCCAAGTCGCG-1	2	2	5	1	6	0	6	2	3	2	1	5
AAAGTCACTGATGTAA-1	1	6	2	2	9	3	6	4	2	2	0	4
AAATAACCATACGGGA-1	4	3	4	6	3	9	9	0	5	3	0	3
AAATAGCTTAGACTTT-1	0	7	8	3	6	2	7	3	3	4	3	10
AAATGGCATGTCTTGT-1	0	6	4	2	4	11	3	1	5	2	0	3
AAATGTGGGTGCTCCT-1	1	3	3	2	0	6	1	1	2	0	0	5
AAATTACACGACTCTG-1	1	3	2	4	5	3	4	0	4	0	2	3
AAATTACCTATCGATG-1	0	15	5	2	6	8	9	2	7	4	0	3
AACAGGAAATCGAATA-1	0	5	3	3	6	5	1	3	0	7	1	4
AACCGTTGTGTTTGCT-1	0	5	3	2	1	3	0	1	0	1	1	1
AACCTTTACGACGTCT-1	2	4	5	4	5	2	7	2	3	0	0	4
AACGCATGATCTGGGT-1	0	5	7	1	3	6	7	0	9	0	1	11
AACGTGATGAAGGACA-1	0	5	7	2	1	3	2	1	4	1	2	3
AACTCCTAATCCCATG-1	0	3	5	4	1	2	8	0	4	3	1	1
AAGATTGGCGGAACGT-1	0	4	5	4	4	7	5	2	0	0	0	4
AAGGGACAGATTCTGT-1	1	8	6	1	2	6	2	1	3	0	1	6
AAGTAAGCTTCCAAAC-1	0	6	8	2	2	6	4	5	6	4	1	6
AAGTTCAGTCTGCGTA-1	0	6	12	2	3	6	10	1	5	1	1	7
AATCTATGCCGGAGCC-1	0	6	14	6	1	8	11	2	15	3	1	14
AATGCACCAAGCAATG-1	1	4	9	3	5	6	6	6	7	6	2	7
AATTTGGGACATAGTA-1	0	2	7	3	4	5	3	0	7	0	0	6
ACAATCGATCTTTATA-1	1	1	2	2	3	5	5	1	7	0	0	5
ACAGCGCACCCGCAGC-1	1	5	2	5	4	4	3	1	1	0	1	6
ACATCGTTAACCTAGT-1	0	3	8	3	2	4	1	1	2	0	2	5
ACCAAACTAGAAATCC-1	1	3	9	1	0	4	5	1	3	2	1	5
ACCACAACTCAGAACA-1	0	3	6	1	1	12	7	0	7	2	0	8
ACCCGGATGACGCATC-1	0	3	5	2	4	7	7	6	4	5	1	12
ACCCTTCATCTGCGAA-1	1	3	1	2	5	9	2	2	3	2	0	7
ACCCTTTAGTTCTCCA-1	0	3	5	2	3	3	4	0	9	3	1	3
ACCGTTCCCGCTCTGA-1	1	4	9	2	2	6	3	2	9	2	1	2
ACGAGAACCCATCACG-1	0	1	1	2	6	2	4	9	3	3	0	2
ACGAGTACGGATGCCC-1	0	6	3	4	3	7	5	3	5	2	4	8
ACGATACATAGAACTA-1	2	7	2	2	5	6	4	4	0	4	1	6
ACGATCATCTTGTAAA-1	0	4	7	2	4	8	11	10	3	4	5	9
ACGATGGATCCGATGC-1	2	2	1	1	2	3	5	2	3	0	1	7
ACGCAATCACTACAGC-1	0	5	13	7	1	12	11	2	8	1	2	6
ACGCCAGATGATTTCT-1	0	2	4	3	3	5	7	1	7	1	0	4
ACGTTTAGTTGTGATC-1	0	10	1	3	5	3	3	0	2	0	0	3
ACTCAGACCTGCTTCT-1	0	2	4	0	1	5	1	2	3	0	0	6
ACTCCCGAATTCGTTT-1	2	4	4	3	5	7	9	12	1	4	3	11
ACTCTCTTATACACGA-1	0	1	10	0	2	5	6	0	1	0	0	5
ACTGCCGTCGTAACTC-1	1	5	6	1	2	1	6	2	2	2	2	4
ACTTTACCCTCATGAA-1	1	5	6	3	3	3	6	5	7	4	8	8
AGAATTATGGATTCGA-1	0	6	8	5	11	10	7	3	3	1	2	6
AGAGAACCGTCTAGGA-1	1	1	5	0	5	5	10	5	1	2	2	4
AGATGAGGGTTGCGAT-1	0	3	11	3	1	7	6	1	13	5	0	9
AGATGATGGAGTCTGG-1	1	14	6	5	10	3	12	5	4	0	2	13
AGCCCTAAGCGAAGTT-1	0	4	2	1	5	4	5	3	0	2	0	8
AGCCCTTCTAATCCGA-1	0	2	6	4	1	6	5	1	7	1	1	9
AGCGCGGGTGCCAATG-1	0	7	7	5	8	6	0	0	7	1	0	6
AGCTAGAAGCAGAAGT-1	2	7	3	3	1	9	4	8	4	3	2	1
AGCTCTTCGTAACCTT-1	1	8	7	6	11	20	12	5	10	6	1	15
AGCTGAAGTAAACCAA-1	0	11	14	6	6	10	7	1	7	0	0	11
AGGACGCTCGATGTTG-1	0	3	8	1	8	6	4	3	14	1	0	5
AGGCAGATGCGTAAAC-1	0	2	4	0	9	7	4	2	2	0	1	3
AGGGAAACGAGGTACT-1	0	4	5	3	3	6	2	0	10	2	1	4
AGGGAGACATACTTCG-1	1	0	2	3	3	7	3	2	3	0	0	7
AGGTCGCGGAGTTACT-1	0	4	5	7	3	7	7	4	6	1	1	6
AGTACATCATTTATCA-1	0	6	7	5	2	4	3	3	6	1	2	7
AGTAGGAAGGAAGTTG-1	0	7	7	5	1	7	11	1	10	2	0	12
AGTCCCGCCTTTAATT-1	0	4	7	4	1	8	2	1	4	1	1	3
AGTCTAAAGTATACTC-1	0	6	13	1	2	11	9	1	13	6	1	3
AGTGAGCCTCGCCGCC-1	0	3	3	3	8	13	15	9	2	2	0	10
AGTGAGGGTTTCTGAC-1	0	3	3	3	3	7	4	0	4	1	0	2
AGTGTATTGCGCATTG-1	1	2	2	5	5	4	6	6	1	3	0	1
AGTTACTCTATCGTGG-1	0	6	4	3	2	7	7	5	4	2	1	3
AGTTTCGCAGGTCGGA-1	0	1	2	0	3	4	2	3	2	0	0	5
ATACCAGCAAATTGCT-1	1	5	10	0	3	8	6	1	4	6	0	4
ATACCAGGTGAGCGAT-1	0	3	4	1	0	4	3	1	4	2	0	2
ATACGCCGATCTACCG-1	0	2	4	0	6	4	4	2	4	1	1	15
ATACGGGTTTCGATTG-1	0	0	1	3	2	4	2	3	3	0	0	5
ATAGACAACGGGACCT-1	2	7	10	2	6	8	8	7	5	3	0	5
ATAGAGTTATCAACTT-1	1	3	5	2	11	11	4	2	3	2	1	6
ATATTCCCACAGGTCA-1	0	1	2	1	7	3	5	2	4	0	0	2
ATCACATTAGAATATC-1	0	4	3	2	5	2	5	3	2	2	1	2
ATCAGTAGGCAGGGAT-1	1	7	5	3	2	6	3	1	5	0	0	3
ATCTCCCTGCAATCTA-1	0	9	4	4	8	9	5	2	5	1	1	8
ATCTGCACCTCTGCGA-1	0	4	7	2	6	9	8	8	8	4	1	5
ATGGATCCGGCGTCCG-1	0	6	3	3	11	5	2	3	3	1	1	3
ATGGTGCTCAAAGCCA-1	0	2	2	0	2	9	9	1	6	1	0	3
ATTAATTCGGTCACTC-1	0	3	2	3	2	11	6	0	0	4	1	8
ATTACAACTACCGGCC-1	2	6	6	4	2	9	5	1	10	0	0	7
ATTACTTACTGGGCAT-1	1	6	5	7	4	6	5	3	3	1	0	4
ATTAGATTCCTCAGCA-1	0	6	5	8	1	6	10	2	8	1	1	8
ATTATACTTTGCTCGT-1	1	4	2	2	5	6	4	1	5	0	1	5
ATTCAGGACCTATTTC-1	2	3	3	1	4	4	1	3	4	0	1	1
ATTCTTCGTACTTATG-1	0	2	4	0	0	5	4	0	3	3	0	4
ATTGTACAACTCGGCT-1	0	5	3	3	6	8	14	8	5	4	3	10
ATTTACTAAGTCCATT-1	0	4	6	1	2	9	10	1	3	4	2	10
CAAACTACGATAGAGA-1	0	4	8	3	3	5	6	4	7	1	1	5
CAAATTGTCAGCAAGC-1	1	8	5	1	2	4	3	5	4	2	0	0
CAACTTGTAGTGGGCA-1	0	2	1	1	4	0	3	6	1	0	1	7
CAATCCCTATACCAGC-1	0	4	4	4	3	6	10	1	6	1	0	5
CAATGGAATCTACATA-1	1	1	6	5	1	6	1	3	3	0	0	0
CACCCAAATCTTATGT-1	0	3	9	0	10	12	9	3	10	7	2	21
CACCCACGAGGCAATT-1	2	5	3	2	5	3	9	2	6	3	0	10
CACCCTTTCCTCGCTC-1	1	4	2	2	4	1	9	8	4	1	1	6
CACCGATACACCGAGC-1	1	6	2	3	4	7	5	0	4	1	0	5
CACCTTGCGAAACTCG-1	2	4	2	1	3	3	5	7	2	2	0	7
CACGATTGGTCGTTAA-1	1	2	1	0	0	3	3	2	3	2	0	7
CACTACTCAGTTCTGT-1	0	2	3	1	0	9	3	0	4	1	0	5
CAGACCTGTAAGTGTT-1	3	5	8	2	10	5	11	3	8	5	1	9
CAGAGTGATTTAACGT-1	0	7	1	4	4	5	5	2	5	1	0	8
CAGATCATTTAAAGTC-1	0	3	1	4	1	10	8	0	7	2	1	5
CAGCCCTCACAGGCAG-1	0	5	3	3	2	7	2	0	11	2	1	3
CAGCCGGGCCCTCTAT-1	0	4	2	6	5	6	6	3	6	2	1	5
CAGCCTCTCCTCAAGA-1	0	6	10	3	1	6	5	2	11	3	0	5
CAGCTCGACAAGTTAA-1	0	2	5	1	7	1	9	7	0	4	0	7
CAGGAAGACTTTATAT-1	1	4	2	6	5	4	6	1	4	0	0	4
CAGGATCCGCCCGACC-1	0	4	2	1	2	5	4	3	3	1	0	6
CAGTAACTATTTATTG-1	2	10	12	2	2	9	5	3	12	4	0	11
CAGTACATTCTCTAAA-1	1	13	5	6	3	8	8	1	16	3	0	14
CAGTAGCCCACGCGGT-1	1	4	8	1	6	5	3	3	8	0	0	2
CATATACTACTGATAA-1	1	4	10	7	0	7	6	3	7	1	1	6
CATATTATTTGCCCTA-1	1	6	3	3	2	8	3	0	4	1	0	4
CATCTATCCCGTGTCT-1	0	5	1	1	0	13	6	1	7	4	0	4
CATGAACCTCTTATCA-1	2	4	3	0	2	4	4	1	1	1	1	1
CATGCATGGAGACCCT-1	1	2	11	0	1	7	7	0	4	0	0	2
CATGCTGGCTCCAATT-1	1	5	1	0	2	4	4	0	7	1	0	2
CATGGGTCGGGTGTGG-1	0	7	2	2	2	5	3	5	3	1	0	7
CATTTAGCGGACCATG-1	0	3	0	2	5	4	2	1	4	1	2	2
CATTTATCGTTCAAGA-1	0	2	1	1	3	1	0	0	1	0	0	4
CCAAAGTCCCGCTAAC-1	1	3	5	3	9	7	5	12	5	3	1	10
CCACGAGAAGAGAATC-1	0	10	4	2	4	15	6	5	5	3	1	3
CCACGGTGCCCGGTAG-1	0	4	4	3	6	14	8	8	7	5	4	15
CCAGTAGTCTGATCCA-1	0	3	8	2	4	9	2	4	7	0	0	12
CCAGTCTAGACGGCGC-1	0	5	4	1	5	5	9	4	4	0	1	5
CCATACCTTTACTTGT-1	0	5	5	1	3	3	4	4	7	2	0	7
CCCAGAGGAGGGCGTA-1	1	2	9	0	2	6	5	2	9	4	1	6
CCCGCAGGGCCCAAAG-1	1	10	3	9	7	13	5	4	5	1	2	7
CCCTGGTATGGGCGGC-1	0	4	4	3	2	1	6	2	8	2	0	3
CCCTTCTCGTACGCGA-1	0	0	1	1	6	9	4	5	4	9	2	6
CCGACGTAAACACAAC-1	0	3	4	2	0	7	6	1	9	1	0	9
CCGCCACCACAATCCA-1	0	1	9	2	3	2	5	1	9	4	1	5
CCGCCTGCGAATTGGT-1	0	7	8	4	2	5	6	2	11	4	0	10
CCGCTGGTGCCATTCA-1	1	0	7	1	1	4	8	2	5	1	0	2
CCGCTTCGCGGTTAAC-1	0	5	5	4	3	4	6	7	0	1	0	5
CCGCTTGCTGACATGG-1	0	3	2	1	2	4	6	0	3	1	0	6
CCGTGGAACGATCCAA-1	1	7	3	4	2	9	11	0	10	1	0	6
CCGTTACGTTAGAACA-1	0	11	4	3	6	10	3	2	8	5	0	10
CCTATCTATATCGGAA-1	1	10	0	1	3	10	4	3	10	0	0	4
CCTCGAAGTGGACGGG-1	0	6	5	3	5	7	2	4	9	4	0	5
CCTCGCCAGCAAATTA-1	2	8	2	3	7	9	6	1	4	1	1	5
CGAAACATAGATGGCA-1	0	2	7	2	2	3	9	6	7	2	5	6
CGAACGCCCAGTGCCG-1	1	11	4	8	3	8	6	4	4	1	0	9
CGAAGACTGCCCGGGA-1	0	2	5	4	3	4	4	2	6	1	0	8
CGAAGCTATAAATTCA-1	1	7	12	8	2	9	8	1	11	1	0	9
CGACTCAGGATGTTAT-1	1	1	3	3	4	3	4	3	1	4	1	1
CGAGATGTTGCCTATA-1	0	4	4	2	4	0	2	1	0	1	0	6
CGCATCATGGCTTCAG-1	1	7	2	1	1	4	2	0	7	1	1	12
CGCCCGCTTCCGTACA-1	1	4	2	1	4	9	3	1	2	0	1	4
CGGAGCTTATAACACC-1	1	4	11	6	1	5	5	0	2	0	1	5
CGGCACCGTTAGCGCC-1	1	3	7	3	3	5	8	0	5	2	0	6
CGGCCCAACCTGTAGT-1	0	6	16	3	2	6	5	1	5	2	0	13
CGGCTCTTCGTCGAAC-1	1	3	5	6	2	6	11	2	5	2	0	8
CGGCTGCAAGATTAAG-1	1	3	5	6	1	2	8	0	3	2	0	3
CGGGTTGTAGCTTTGG-1	2	2	2	4	4	7	7	6	5	2	2	8
CGGTGGGCTCCAGCCT-1	0	5	9	2	2	12	8	0	6	1	0	6
CGGTTATCCAACAGTG-1	0	9	7	4	12	12	9	1	6	2	0	11
CGTTAGCTCACAACTG-1	0	5	2	4	1	8	2	4	2	0	0	2
CGTTGTAAGATTGATT-1	0	8	9	4	5	9	9	1	6	1	1	5
CGTTTAAGCGGAGCAC-1	0	0	1	0	7	3	5	2	0	6	0	6
CTAACGAAACTTGCTG-1	0	9	6	2	8	6	15	11	6	2	0	7
CTAATTCTCAGATATT-1	0	8	10	2	5	11	6	2	8	3	2	7
CTACCCTAAGGTCATA-1	0	1	3	2	8	7	4	3	2	1	0	3
CTACGAACTAGGTCGA-1	0	5	6	2	1	5	4	0	5	2	0	4
CTACGCCATTTCCGAT-1	0	7	3	5	2	5	5	2	6	1	1	4
CTACTATCTTTCAGAG-1	3	13	7	3	7	11	2	4	7	0	0	1
CTAGATGTGAGTGTAA-1	0	1	5	0	6	9	9	4	2	5	2	10
CTAGCCGATGTTATGA-1	2	10	1	2	3	11	8	2	5	1	0	2
CTAGGTCTGAAGGAAT-1	1	9	6	4	8	9	12	6	3	2	1	12
CTATGTCTATTGAAAC-1	0	7	3	0	0	4	4	1	1	1	1	2
CTCATGGCTCACAATC-1	0	2	0	2	3	5	4	1	2	2	0	2
CTCCTTTACGCAAGTC-1	0	4	13	4	1	8	11	1	11	4	0	12
CTCGTTTCTAATGTTT-1	3	2	9	1	2	6	5	1	9	1	0	8
CTCTAATGCATTGATC-1	1	4	7	2	2	10	9	2	9	2	1	9
CTCTCGATGTGCGCCT-1	1	5	3	0	4	5	3	1	5	1	0	6
CTGAATTTATTGCCAG-1	1	6	11	2	3	7	9	0	5	2	0	8
CTGACTGCGCAGCTCG-1	0	7	10	0	6	5	8	10	6	7	2	17
CTGCCTAGCCACCAAG-1	1	6	8	3	3	2	6	1	2	1	2	4
CTGCGTTACGATATAA-1	1	1	2	4	2	3	2	1	10	4	2	2
CTGGTAACGAGCTCTT-1	4	9	5	1	8	10	8	8	1	1	0	8
CTGGTTCAACGCATCA-1	0	3	3	2	3	5	4	8	3	2	0	4
CTGTCAAATGGCTCGG-1	0	5	9	2	5	6	2	4	1	2	0	3
CTTAGTAGGCCTACAG-1	0	2	4	3	5	7	11	9	7	4	5	7
CTTCGTGCCCGCATCG-1	0	4	6	6	3	7	5	2	11	1	1	8
CTTGTCGTACGTGTCA-1	0	1	2	4	3	3	3	2	2	1	1	3
GAAACAGCCATGCAGT-1	1	6	1	3	6	7	4	1	2	1	1	3
GAAACCATGGTGCGCT-1	0	4	9	1	3	7	13	4	18	2	0	13
GAAAGAACAGCGTTAT-1	0	10	9	6	11	20	11	11	2	4	4	16
GAAATACCTGCTGGCT-1	0	8	4	6	0	7	8	2	1	1	1	3
GAAATTAGCACGGATA-1	3	11	5	2	2	9	5	5	2	2	0	8
GAATATTCGGAGTCCC-1	4	4	1	2	9	2	4	1	1	2	4	4
GAATGTATGGCAGGTC-1	1	6	5	4	2	5	4	0	7	0	0	5
GACCGTCAGGTCGTGA-1	0	3	3	7	4	6	2	0	7	3	1	13
GACTACAATTGCTCGT-1	0	0	3	2	4	10	4	1	3	4	1	6
GACTCACCCACGTGAG-1	2	7	5	2	9	10	13	7	5	4	2	16
GACTCCCAGAATAAGG-1	0	3	20	6	3	14	13	1	18	4	0	14
GACTCGCGGGAATGAC-1	0	4	3	7	2	12	6	3	9	1	0	6
GAGCCACGGTAGTAGG-1	3	3	3	1	5	3	4	5	1	4	0	5
GAGGGCGCAGCTCTGC-1	1	6	6	3	7	9	2	3	1	2	0	15
GATATCTCATGCAATA-1	0	0	1	1	11	5	4	5	4	0	0	5
GATATTTCCTACATGG-1	1	2	3	1	10	10	5	2	12	2	3	10
GATCCTAAATCGGGAC-1	3	8	4	4	3	6	13	8	4	3	1	10
GATCCTCTTGCGCTTA-1	0	3	3	7	3	6	3	0	6	1	2	3
GATGTCGGTCAACTGC-1	0	5	3	7	5	6	4	2	5	2	0	4
GATGTGTTGTCACAAG-1	1	4	4	0	1	6	5	1	5	1	1	5
GCAACCACCAGACCGG-1	0	9	10	5	5	6	4	0	5	0	0	4
GCACTCCCACAGTCCC-1	0	3	3	4	4	4	5	1	2	0	2	5
GCAGGTAGAGTATGGT-1	0	3	2	0	1	5	5	3	3	0	1	9
GCATGAGGGACGCGGC-1	3	3	1	1	6	8	8	7	4	2	1	8
GCATTCAAGGCAACGC-1	1	10	6	4	2	13	12	4	12	3	2	11
GCCAACCATTTCCGGA-1	1	16	6	6	2	8	9	4	5	0	3	10
GCCAATAGGGCATCTC-1	1	4	4	6	2	6	7	5	2	3	2	6
GCCAGGAGTAACCGAT-1	1	8	6	2	4	5	6	5	4	2	1	3
GCCAGGCGTTCGCATG-1	0	5	6	5	2	7	3	1	2	2	1	7
GCCATATTGCACACAG-1	0	1	1	6	8	5	4	1	3	3	0	5
GCCTATAGTGTCAGGG-1	0	4	9	4	6	7	5	7	1	3	2	9
GCGAGAGTTGCGTCCA-1	0	3	7	3	5	7	8	5	9	0	2	12
GCGATTCTGGAAGCAG-1	1	9	2	2	1	4	2	2	8	0	1	7
GCGCATCCAGTCAGCA-1	1	9	9	6	3	15	7	3	5	3	0	10
GCGCTGCTTTGCATTT-1	1	5	3	2	6	5	4	2	6	0	2	7
GCGTAAATGGCCATAA-1	1	6	5	8	8	9	13	6	6	8	0	15
GCGTCCAGCTCGTGGC-1	0	3	2	1	5	3	4	0	1	2	1	11
GCGTGTATGTCGTATT-1	0	2	5	1	2	2	4	2	3	1	1	3
GCGTTCGGAGACCGGG-1	1	4	9	4	0	6	8	0	4	5	0	6
GCTAGCAGGGAGTGGG-1	1	3	8	1	2	3	6	2	4	1	0	11
GCTCATTACTGCATGT-1	1	1	3	0	2	5	2	0	3	3	1	8
GCTCGGAATTTAAAGC-1	0	0	1	3	6	5	6	2	6	2	1	5
GCTTGGATCGATTAGG-1	0	4	6	4	6	12	10	7	5	0	1	10
GGAAACCTTGTTGAAT-1	1	2	14	6	4	10	13	1	9	2	0	8
GGAAGCTCGCTTACAG-1	0	4	5	5	2	3	4	1	6	0	0	4
GGAGGATTGAAAGGAG-1	2	6	10	2	5	7	3	0	6	2	0	5
GGATACTCATGAATTG-1	0	5	2	3	6	3	2	1	4	2	0	1
GGATCATCCCGTACGC-1	1	4	17	6	4	12	6	0	9	2	2	11
GGATTCCGCTATACCC-1	3	8	3	3	6	5	2	3	10	3	0	4
GGCAGCGGTAATCCTA-1	0	4	8	4	4	9	9	0	7	1	0	10
GGCGTACCCTATATAA-1	0	2	9	3	3	2	5	2	9	3	0	4
GGCTAAAGGGCGGGTC-1	0	3	3	2	3	5	10	0	11	1	2	2
GGGCTCATCGAACCCA-1	0	2	7	3	8	12	12	5	4	1	1	8
GGGTCGTGGCAAGTGT-1	0	3	7	1	1	12	8	2	3	1	1	8
GGGTGTTTCAGCTATG-1	0	0	5	0	5	4	4	2	4	1	1	3
GGTAAATGTGCGTTAC-1	2	5	1	3	6	10	1	1	6	2	1	0
GGTACCATTAAGACGG-1	0	14	6	8	1	6	4	3	7	2	7	10
GGTGATTTCATCTTGT-1	0	0	0	2	3	1	4	2	1	0	0	9
GGTTCTACTCGTCTGA-1	0	7	3	4	3	10	6	3	3	2	2	11
GGTTGTATCGTGAAAT-1	0	3	5	2	1	3	2	1	6	1	0	7
GTAATAAAGGGCTCCC-1	0	4	10	2	6	7	9	5	5	2	4	15
GTATCTTGTTGCTCAC-1	0	0	5	1	0	3	4	1	3	2	0	2
GTCAGTTGTGCTCGTT-1	1	4	3	2	3	4	1	1	1	3	0	4
GTCCTTCTAGTGGGTT-1	0	3	3	4	1	6	3	1	5	1	0	4
GTCGTATTGGCGTACA-1	0	7	2	5	0	8	3	1	3	3	0	5
GTCGTGTCTGGTCATC-1	0	0	2	1	1	2	3	0	2	0	0	1
GTCTCGACTAAGTTTG-1	1	2	12	4	1	11	14	1	9	2	1	6
GTCTCGATCTGCTTTC-1	0	5	0	1	2	7	3	3	2	1	0	1
GTCTTAGTACAGCCGG-1	2	5	3	0	7	1	5	1	4	1	0	2
GTGAAACGGCGCCACC-1	0	4	1	1	1	5	11	4	5	2	1	5
GTGAACTCCCATTCGA-1	2	7	5	3	9	9	13	3	5	2	3	21
GTGAAGATTTCAAGTG-1	1	8	15	4	3	14	3	1	7	2	0	10
GTGAAGCCGTATAGTC-1	4	2	13	3	3	6	2	0	5	1	1	6
GTGAGGAGCGGTTGAG-1	1	1	3	1	5	5	5	1	7	2	1	1
GTGCACGAAAGTGACT-1	3	3	1	1	8	5	6	2	1	1	0	8
GTGCCTCAGTGTACGG-1	0	1	3	2	2	4	6	1	4	3	0	3
GTGCGACAGGGAGTGT-1	1	3	4	2	4	2	8	3	7	1	1	5
GTGCGCTTACAAATGA-1	0	2	7	1	0	3	6	1	6	0	0	6
GTGGTTACTTCTTTCG-1	1	7	6	1	9	4	8	6	8	3	5	11
GTGTGAGCCGAGGTGC-1	0	1	4	0	3	4	2	2	1	5	0	9
GTTACGAAATCCACGC-1	0	2	5	2	4	2	7	3	0	3	1	6
GTTACGGCCCGACTGC-1	0	1	2	2	0	3	7	2	5	2	0	9
GTTAGCCGTAAATCAA-1	0	5	12	4	2	8	17	4	14	3	2	12
GTTCATCGTTTGGCTG-1	1	6	4	1	5	1	12	2	5	4	0	11
GTTCGGGCGTACCATT-1	1	4	4	4	3	8	7	3	4	4	1	10
GTTGGATTCAGTGGCT-1	1	5	8	2	0	1	5	1	3	1	1	8
GTTTGAGCGGTTATGT-1	0	3	6	5	0	5	4	1	2	0	0	7
TAAAGAGCCCGAAACC-1	1	3	3	2	6	4	4	3	1	3	0	3
TAAAGCGTTAGGAGAA-1	0	2	8	1	2	11	5	2	3	0	3	7
TAAAGCTGCAATAGGG-1	1	11	7	7	9	9	6	2	7	1	0	8
TAACCTACCGTCCGAG-1	0	3	13	4	10	9	13	7	5	9	1	12
TAATAAACAAGGAGAT-1	0	4	5	6	7	7	0	2	7	1	2	6
TAATCGATCCGTACGT-1	1	6	0	3	7	5	6	4	2	1	0	6
TACAAGCTGTTCACTG-1	0	1	5	0	0	1	4	2	4	1	0	4
TACGCTATAGAAACCT-1	1	13	10	3	15	12	13	10	2	6	2	21
TACGGGATGCTAGCAG-1	1	5	5	1	3	7	6	1	7	1	1	7
TACTCTCCGAACAAAT-1	1	2	3	1	5	1	5	0	4	1	2	4
TACTGCAATCAATTAC-1	0	3	11	2	2	10	5	4	11	0	0	6
TACTTTACTGAGCCGG-1	0	4	5	2	5	11	10	2	7	3	0	13
TAGAATTAAGGGCAAC-1	0	3	5	7	5	3	5	2	8	1	0	5
TAGACTACCTAGCGTT-1	0	1	10	4	7	8	8	10	3	1	3	18
TAGATCCGAAGTCGCA-1	1	2	2	1	4	4	5	0	4	0	3	9
TAGGCATGTTACGCCA-1	0	1	0	3	4	4	2	4	5	2	2	3
TAGTGAGAAGTGGTTG-1	0	5	4	0	9	8	2	0	3	2	1	8
TAGTTAAGATAGGATA-1	1	3	1	4	2	4	2	3	5	1	0	4
TATCACAGCACGGGCA-1	0	6	8	0	2	2	3	0	4	0	0	10
TATCACTTCGAGTAAC-1	1	6	5	1	5	8	11	2	9	3	1	8
TATCGATCTATGCATA-1	1	6	3	3	3	10	4	1	6	0	0	2
TATGATCCGGCACGCC-1	0	1	10	2	2	6	7	2	4	2	2	5
TATGGCAGACTTTCGA-1	1	4	8	1	3	8	4	1	6	1	1	8
TCAAGAAATACTAGCT-1	0	12	6	3	9	8	13	5	9	3	5	13
TCACCGCTCGGCACTC-1	1	3	6	5	3	6	7	4	4	2	0	4
TCACTACGACCAATGC-1	0	4	5	3	2	12	2	0	7	1	0	8
TCACTCAGCGCATTAG-1	0	1	4	2	1	1	2	1	3	3	1	5
TCACTCGTGCAACGGC-1	0	4	6	6	1	7	6	0	8	0	0	3
TCAGAACCTCCACAGG-1	1	9	3	2	5	7	6	6	5	7	4	15
TCCATTGTGACCTCGT-1	2	5	4	1	2	5	5	0	4	1	0	2
TCCCACTCTCTTCCGG-1	0	2	1	3	5	7	11	4	4	2	1	10
TCCCGGTCAGGAATTT-1	0	3	1	1	6	2	5	2	3	0	1	6
TCCTCTGGCCCATTAG-1	0	2	7	2	3	8	4	1	6	1	0	6
TCCTGCCAACTGGAGA-1	0	1	7	2	2	4	3	1	10	0	2	6
TCCTTCAGTGGTCGAA-1	0	5	3	2	4	8	1	0	3	2	0	2
TCGCTCGGCACCAGCG-1	0	6	14	5	3	5	8	0	6	4	2	8
TCGCTTTAAACGTTTG-1	0	1	3	3	2	2	2	1	1	3	0	5
TCGGAATGACCATCAA-1	1	5	9	3	4	8	7	0	4	1	0	5
TCGGTCCCTGACTCCA-1	0	7	3	1	4	10	4	0	6	0	0	9
TCTCCAACGTAGGTTA-1	0	6	4	2	5	4	6	2	1	1	0	3
TCTCGAACGAGGTCAC-1	1	5	17	0	2	7	6	1	3	0	0	3
TCTTATGGGTAGTACC-1	0	0	9	0	0	4	2	0	2	1	0	4
TCTTTCTCTTAAGGAG-1	0	2	4	0	2	5	5	2	5	2	0	5
TGACACTTCTCTTTGC-1	0	2	7	5	3	6	6	1	7	2	2	6
TGACATCGAGCGGACC-1	0	1	5	1	11	10	23	7	4	4	1	9
TGAGATTAGGCCCTAA-1	0	5	1	3	4	4	3	1	3	1	0	7
TGATCCCAGCATTAGT-1	0	12	7	4	3	8	2	5	6	1	0	6
TGATCTACGCTGATCT-1	0	6	5	3	5	7	5	1	8	2	1	7
TGCCACCTGGCGAAAC-1	0	4	3	3	13	7	9	2	5	5	1	14
TGCCATTACTAAAGAA-1	0	9	5	3	9	7	5	2	5	1	0	9
TGGAACCACTGACACA-1	3	12	4	9	7	7	7	2	10	3	2	5
TGGAATATCCTTGACC-1	0	4	12	1	1	5	7	1	5	2	1	9
TGGAGCTAAAGTTCCC-1	1	7	2	3	3	7	6	0	6	2	1	6
TGGCAACTCGCGCGCC-1	1	3	4	6	6	3	3	5	4	0	0	6
TGGGCCACAAGAGCGC-1	1	1	4	2	4	5	6	3	1	3	0	6
TGGTTGGAGGATCCTG-1	1	3	6	1	2	10	8	1	12	0	0	7
TGGTTTAAACGTGGGT-1	0	1	0	1	4	2	5	1	1	1	0	1
TGTATCCTTATTCCAT-1	0	0	2	1	5	2	3	3	0	1	0	0
TGTCCCGACATAGCAC-1	0	4	2	1	13	4	4	5	7	1	0	5
TGTCTACAGTTTCTGT-1	0	3	2	1	3	0	4	1	0	1	0	3
TGTGGAGGAAGCTTAA-1	0	2	13	2	2	3	4	3	4	3	0	4
TGTTTAATACTTCATC-1	0	6	7	5	2	8	3	5	3	1	0	7
TTAAACTCGAATTCAT-1	2	9	8	4	11	9	13	3	3	2	1	8
TTAATCAGTACGTCAG-1	2	7	1	4	2	5	2	4	5	3	0	3
TTAATGCGAGGTAACT-1	1	0	3	0	3	5	7	0	6	3	0	5
TTAATTTCAGACGCGG-1	0	2	1	3	4	4	6	1	2	1	0	7
TTCAATTAGCCATAAT-1	1	6	8	1	2	6	9	0	6	1	0	12
TTCATGGCGCAACAGG-1	2	4	3	0	4	8	6	3	5	1	0	3
TTCCGCAGAGAAATAT-1	1	11	6	4	3	6	3	2	14	1	1	6
TTCGCTATCTGACGTG-1	2	6	4	2	1	5	3	1	3	0	4	7
TTCGGCAACCCGCTGA-1	0	4	7	4	4	7	2	1	10	0	3	6
TTCGTAATCCCAGCGG-1	2	3	3	2	5	5	5	3	5	0	1	3
TTCGTTCAACGAAGTT-1	0	6	12	4	3	6	5	3	3	1	2	7
TTCTTGGAGTAATGAG-1	1	2	0	0	8	5	2	2	0	0	1	1
TTCTTTGGTCGCGACG-1	1	1	6	5	1	4	4	4	3	1	1	2
TTGATGTGTAGTCCCG-1	0	8	1	2	2	6	7	8	2	1	0	3
TTGCGTGAACGCTTAG-1	0	6	6	2	2	7	4	1	10	2	0	9
TTGCTGGCCGGGCTTC-1	2	2	6	2	5	2	7	0	5	1	0	6
