# Supplementary material for: Spatial transcriptomics reveals unique gene expression changes in different brain regions after sleep deprivation
Source: Nat Commun. 2023 Nov 4;14:7095. doi: 10.1038/s41467-023-42751-z (PMC10625558; doi:10.1038/s41467-023-42751-z)
Supplement: Supplementary file 15 — Source Data [file 41467_2023_42751_MOESM15_ESM.zip › Source Data/Source File Counts of 12 sleep DEGs common to neocortical layers/S3_SD.txt]

Cell name	Arc	Egr1	Egr3	Fmnl1	Galnt9	Homer1	Hspa5	Neurod6	Pdp1	Sgsm1	Trib2	Vgf
AAAGGGATGTAGCAAG-1	2	20	11	3	12	17	4	10	10	1	0	10
AAATAAGGTAGTGCCC-1	5	24	22	5	5	14	15	2	7	5	0	20
AAATTCCAGGTCCAAA-1	2	7	19	6	3	16	15	5	4	6	5	7
AACCCTACTGTCAATA-1	2	10	8	1	5	10	17	10	2	3	3	13
AACGATATGTCAACTG-1	4	10	7	3	9	7	10	1	4	2	5	19
AACGTCAGACTAGTGG-1	3	1	3	2	5	3	1	5	3	1	3	3
AACTCTCAATAGAGCG-1	6	11	6	2	9	12	9	2	5	3	1	4
AACTGGGTCCCGACGT-1	9	12	14	2	1	5	6	1	7	1	1	13
AAGATTGGCGGAACGT-1	6	20	10	4	4	8	13	5	8	3	6	9
AAGGATCGATCGCTTG-1	3	9	5	1	6	5	7	3	3	0	0	11
AAGGCGCGTAAAGCTT-1	3	2	5	3	3	5	4	4	2	4	0	1
AAGGGACAGATTCTGT-1	8	30	8	5	8	16	10	5	4	4	10	8
AAGTAGAAGACCGGGT-1	4	11	9	5	4	9	10	3	15	4	0	12
AATCTATGCCGGAGCC-1	0	3	7	4	3	7	8	1	2	3	0	13
AATCTGCGTTGGGACG-1	4	9	4	2	7	10	15	1	6	2	0	11
AATGATGATACGCTAT-1	4	8	8	1	2	12	2	0	7	0	0	9
AATGATGCGACTCCTG-1	4	12	8	4	4	11	9	1	12	2	1	5
AATGCAACCGGGTACC-1	9	20	12	4	7	18	15	7	3	4	1	9
AATTCATAAGGGATCT-1	4	7	11	3	5	11	8	0	11	1	0	7
ACAACGGTCCCTGCGA-1	4	9	5	5	7	7	3	4	1	2	0	3
ACAATTTGAGCAGTGG-1	4	9	10	7	11	16	6	6	12	4	0	8
ACACCCAGCATGCAGC-1	5	9	9	3	5	12	9	3	6	3	1	8
ACACCCGAGAAATCCG-1	4	14	10	2	13	8	1	6	6	6	0	9
ACACCTTAAGTAGGGC-1	0	3	1	0	6	1	8	1	2	2	1	1
ACACCTTACTACTTGC-1	3	20	8	4	5	12	14	9	4	1	2	8
ACACGGGAACTTAGGG-1	0	6	3	1	7	2	5	6	2	4	1	6
ACATAATAAGGCGGTG-1	6	22	10	10	8	20	5	3	9	4	3	17
ACCAAGAACGCGTGTC-1	2	5	13	4	6	5	7	2	5	6	0	7
ACCACCAATGTAACAA-1	4	23	15	2	9	13	21	7	6	5	3	20
ACCCAACGCCCGTGGC-1	4	6	4	4	7	9	1	9	1	3	0	4
ACCGATGGTAGCATCG-1	5	9	11	3	15	12	11	5	4	6	0	7
ACCGCGGTGGAAGTCG-1	2	18	5	3	13	15	14	8	5	2	3	8
ACCTACAGTATGTGGT-1	2	12	5	5	1	3	8	6	3	2	0	12
ACGATACATAGAACTA-1	8	21	14	4	3	17	8	6	18	2	2	10
ACGATCATACATAGAG-1	5	12	6	3	6	6	8	6	3	2	0	10
ACGCAATCACTACAGC-1	4	8	14	7	2	6	8	0	10	4	1	7
ACGCTAGTGATACACT-1	3	12	8	5	7	9	10	10	12	0	2	5
ACGTTCGCAATCAATT-1	3	12	9	4	0	11	11	4	11	3	3	8
ACTATCCAGGGCATGG-1	4	9	4	7	11	15	13	5	4	4	3	16
ACTCAATAAAGGCACG-1	7	23	11	6	10	9	8	4	8	5	0	1
ACTCCCGAATTCGTTT-1	3	6	4	2	8	10	13	5	7	0	0	12
ACTTCGCCATACGCAC-1	7	15	10	3	6	10	11	7	7	3	1	7
ACTTTACCCTCATGAA-1	7	21	12	8	4	15	9	4	12	3	2	21
AGAACGTGGTACATTC-1	3	9	7	6	10	8	8	7	6	1	0	9
AGACCATGGGATACAA-1	4	5	7	3	5	6	4	5	7	3	2	5
AGAGAACCGTCTAGGA-1	4	15	3	5	6	5	5	3	6	4	0	4
AGAGCGTACAAGCTCG-1	2	7	1	0	0	2	6	3	0	0	2	7
AGATGACTCGCCCACG-1	2	5	11	5	6	10	4	4	5	3	1	10
AGATGATGGAGTCTGG-1	8	16	9	4	10	15	14	7	11	7	5	13
AGCCACTCCCGTGCTT-1	4	23	9	6	5	9	5	7	5	2	1	3
AGCGACCAACGATATT-1	4	8	6	3	11	5	15	6	10	3	0	9
AGCTGAAGTAAACCAA-1	6	20	14	4	2	21	13	1	19	3	1	15
AGGCAGATGCGTAAAC-1	4	13	5	5	7	14	8	2	9	0	4	9
AGGGACCGGCTGCGTT-1	6	16	9	4	10	15	8	7	8	4	2	6
AGGGAGACATACTTCG-1	9	7	16	1	4	16	14	1	11	1	1	14
AGGGCGTGATCGGCTA-1	11	10	14	4	9	11	13	0	12	3	3	15
AGGGTCGATGCGAACT-1	9	5	6	2	11	10	12	7	2	5	1	8
AGGGTGCTCTCGAGGG-1	5	15	10	2	8	10	6	4	7	2	3	8
AGGGTTCCCTTTGGTT-1	4	6	6	3	3	10	8	2	1	0	0	2
AGGTATAATTGATAGT-1	7	24	9	10	3	19	10	3	10	6	5	13
AGGTCGCGGAGTTACT-1	6	24	20	10	6	16	13	1	17	7	3	15
AGGTTGAGGCACGCTT-1	4	39	7	13	4	7	4	3	6	2	3	5
AGTACATCATTTATCA-1	2	24	14	3	7	14	10	1	15	1	1	10
AGTCGGTTGCGTGAGA-1	5	6	3	3	5	14	11	4	1	1	1	4
AGTCTAAAGTATACTC-1	2	9	19	6	5	15	6	3	12	1	0	10
AGTGATTCAAGCAGGA-1	2	3	3	0	3	4	3	5	4	5	1	1
AGTGGCGGCAATTTGA-1	5	27	8	9	4	12	11	2	13	6	0	14
ATAAGTAGGGCGACTC-1	4	11	5	0	5	13	8	7	11	4	3	5
ATACGGGTTTCGATTG-1	6	19	10	6	3	10	9	1	9	1	0	3
ATACTAGCATGACCCT-1	4	14	12	6	3	8	7	3	8	3	2	11
ATAGAGTTATCAACTT-1	3	22	7	5	7	13	7	1	4	5	4	19
ATAGGCTAGCTTCGCA-1	3	10	14	3	3	18	5	3	8	1	0	8
ATATCGGTAGGGAGAT-1	4	12	5	3	5	8	6	3	3	0	3	19
ATCACATTAGAATATC-1	2	9	11	1	2	10	4	0	10	1	1	7
ATCAGTAGGCAGGGAT-1	7	12	12	10	9	14	8	5	7	3	0	8
ATCGCACGCCGGGAGA-1	6	13	9	7	21	23	12	8	6	5	2	12
ATCTGCACCTCTGCGA-1	8	19	9	5	9	13	7	7	7	5	5	14
ATGCATGATCCAGGAT-1	1	8	2	2	8	10	6	2	4	1	0	5
ATGTAAGGCTGCTCTT-1	1	15	13	2	5	17	9	2	8	6	0	12
ATTAATACTACGCGGG-1	7	14	16	3	7	9	6	2	12	2	4	8
ATTAATGAACCAGTCG-1	7	19	8	5	6	9	9	2	5	2	1	7
ATTACTAGCCTCTTGC-1	5	8	6	1	2	3	3	2	2	1	1	11
ATTAGATTCCTCAGCA-1	4	21	11	5	1	8	13	1	10	4	3	7
ATTAGATTGATAGCGG-1	2	10	16	3	3	6	7	3	6	3	1	9
ATTATGCCATAGGGAG-1	6	11	6	4	6	11	8	4	6	3	4	15
ATTCAGTAGCAGGGTC-1	2	4	3	1	1	0	6	1	1	1	0	6
ATTCCTCCGCCAGTGC-1	5	3	6	3	8	9	4	1	5	2	0	6
ATTCGTGCTATCTCTT-1	4	10	2	3	5	6	12	1	3	6	1	9
ATTTACTAAGTCCATT-1	4	12	11	5	2	13	10	1	6	2	1	9
ATTTGTTCCAGGGCTC-1	2	9	3	2	2	7	7	1	9	2	1	7
CAACTCCTTGATCCCG-1	6	12	16	4	2	7	8	0	5	2	2	8
CAAGCACCAAATGCCT-1	2	8	6	3	7	4	13	1	7	5	1	10
CAATAAACCTTGGCCC-1	4	16	5	4	9	17	17	10	9	5	3	9
CAATGTGCCAACCCTT-1	1	7	15	3	3	11	15	4	15	6	0	14
CACACGCGCTGTCTTA-1	1	9	4	2	7	6	8	2	3	1	0	8
CACATTTCTTGTCAGA-1	2	3	3	4	5	5	8	2	3	3	2	17
CACCCACACGTCACCC-1	5	9	10	3	4	12	9	3	7	7	0	11
CACCCACGAGGCAATT-1	0	6	10	4	3	6	9	3	6	2	1	5
CACCTAATCAGTTTAC-1	1	11	15	5	3	11	8	0	12	0	2	3
CACCTCGATGGTGGAC-1	0	7	5	3	2	11	2	0	4	2	2	4
CACCTTGCGAAACTCG-1	2	18	8	7	8	15	5	5	4	1	2	7
CAGAGCATGAGCTTGC-1	1	9	3	2	6	9	8	3	7	6	0	7
CAGCAGCCCGTTCCTT-1	6	12	7	5	8	12	9	3	4	3	1	2
CAGTAGCCCACGCGGT-1	12	14	15	6	9	11	8	4	7	11	1	8
CAGTCGAGGATGCAAT-1	4	11	14	3	2	16	7	2	14	4	3	16
CAGTGAATAAATGACT-1	4	7	3	5	10	7	5	4	4	1	2	5
CAGTTCCGCGGGTCGA-1	4	4	2	2	6	5	2	5	4	1	1	5
CATAACGGACAGTCGT-1	3	8	8	6	14	13	12	4	2	5	0	3
CATGGGTCGGGTGTGG-1	4	3	5	4	2	11	7	1	9	6	3	8
CATGGTCTAGATACCG-1	3	5	4	3	4	4	3	4	1	0	0	7
CATTTAGCGGACCATG-1	7	11	2	2	2	9	2	5	7	0	4	3
CCAATTGAATGTTAAT-1	7	19	9	4	5	17	11	2	9	7	3	6
CCACAATGTACGTCTT-1	2	18	9	3	3	12	9	5	3	1	1	12
CCACGAATTTAACCTC-1	3	10	4	3	5	10	14	4	5	8	5	20
CCACTATCCGGGTCAC-1	5	6	5	2	6	10	5	2	5	1	0	10
CCAGATAGTTGAGTGA-1	2	6	3	2	7	9	8	13	7	1	3	6
CCAGTCTAGACGGCGC-1	9	21	9	5	4	12	11	0	4	0	1	7
CCATACCTTTACTTGT-1	2	15	7	6	10	12	8	9	13	3	8	15
CCATAGGTTGGCGTGG-1	1	10	12	3	6	8	3	3	7	3	0	9
CCCAAACATGCTGCTC-1	1	11	9	0	13	5	14	8	4	4	2	7
CCCGACCATAGTCCGC-1	2	12	11	6	3	14	10	2	8	1	0	10
CCGGAATGGTTTCAGT-1	0	4	3	1	1	4	6	1	1	2	1	2
CCGTTACGTTAGAACA-1	0	6	2	3	5	10	10	0	12	2	1	5
CCTATCTATATCGGAA-1	2	6	4	2	5	6	9	0	5	1	1	10
CCTATGAAGTGGTGCC-1	3	6	5	5	1	12	8	8	2	4	3	9
CCTCACCAATCTTGAC-1	4	11	14	2	2	11	12	10	14	2	0	16
CCTCACCTTAGCATCG-1	2	17	4	6	11	12	6	5	4	4	1	5
CCTCTAATCTGCCAAG-1	3	7	5	4	11	5	6	5	7	1	2	11
CCTGAATATTTACATA-1	8	10	3	4	11	6	8	1	6	2	0	11
CCTGTCCCTCACGTTA-1	1	8	12	6	3	11	13	2	8	0	2	14
CCTTCTTGATCCAGTG-1	2	5	8	2	4	10	6	1	6	3	1	7
CCTTTCAATGAAGAAA-1	7	23	19	5	7	11	9	3	14	5	0	14
CGACTCAGGATGTTAT-1	5	18	13	4	6	10	5	2	9	1	0	5
CGAGTTTATCGGACTG-1	5	10	6	1	7	8	12	8	5	2	1	7
CGATGGACCCTACGCC-1	0	14	16	1	2	9	9	2	10	0	0	7
CGCAATTACTTTCGGT-1	1	6	6	0	6	2	2	3	3	0	0	2
CGCAATTCTACAATAA-1	0	2	3	8	5	2	3	0	1	2	1	8
CGCCATCCGATTATGA-1	5	15	3	1	5	4	12	1	5	2	1	5
CGCGGGAATTAGGCAG-1	2	13	9	7	12	15	12	6	11	2	1	11
CGCTCGACATAATGAT-1	3	16	7	4	5	8	13	9	2	10	2	12
CGCTGTGACGCCGCAC-1	3	10	5	1	6	10	10	2	3	3	0	5
CGCTTCCACTGAAATC-1	2	12	17	3	6	5	6	5	7	1	0	8
CGCTTTCTTGCATTCG-1	3	4	3	1	3	9	8	2	1	0	0	0
CGGCCCAACCTGTAGT-1	5	16	10	3	7	14	12	0	12	2	1	16
CGGGTGTACCCATTTA-1	2	11	5	1	2	12	16	5	2	3	0	5
CGGTAGAGGTGCAGGT-1	5	11	6	2	3	2	6	0	7	0	0	9
CGGTTCAAGTAGGTGT-1	5	10	15	4	4	19	8	3	16	3	1	16
CGTGTGTTAAACCCTG-1	4	1	2	0	1	5	2	1	1	4	0	10
CGTTGTAAGATTGATT-1	2	12	10	0	4	10	10	0	8	1	1	10
CTAGTTGGGCCCGGTA-1	5	10	10	1	6	12	7	5	2	3	0	4
CTATAAGAGCCAATCG-1	5	16	8	3	4	8	13	1	16	1	0	6
CTCAGTCACGACAAAT-1	7	10	15	4	3	16	15	5	19	2	0	11
CTCCGGCCTAATATGC-1	4	18	16	2	3	10	9	4	9	3	2	9
CTCGATATTTGCGAGC-1	2	4	3	2	2	5	12	0	8	3	0	6
CTCGGTCCGTAGCCTG-1	2	7	9	4	3	7	4	0	8	4	0	10
CTGAAAGAGATCCGAC-1	2	3	13	1	4	4	5	2	7	2	1	6
CTGACTGCGCAGCTCG-1	8	11	2	3	6	8	14	3	6	2	1	12
CTGCCAAGGTTGGAAG-1	5	11	10	7	9	12	5	3	7	2	1	8
CTGTCAAATGGCTCGG-1	6	20	6	3	5	6	8	7	5	2	0	7
CTGTTCATCTCACGGG-1	1	6	11	1	7	4	2	2	1	4	2	4
CTTAGCCTTCCACATG-1	9	24	7	4	3	6	6	8	4	4	2	3
CTTAGTAGGCCTACAG-1	1	11	5	2	3	10	9	2	7	5	1	20
CTTCATAGCTCAAGAA-1	1	13	6	0	10	8	14	5	5	5	3	14
CTTGTACTTGTTGACT-1	1	6	9	6	4	7	6	3	2	4	0	15
CTTGTGCTCACCGATT-1	1	10	8	4	0	7	2	0	5	1	0	4
CTTTAACTTTCAAAGG-1	7	7	8	2	11	7	15	2	5	4	0	15
GAAACCATGGTGCGCT-1	6	7	18	5	3	17	14	4	20	2	0	11
GAAACTCGTGCGATGC-1	6	4	3	2	4	3	11	1	0	2	5	7
GAAATCGCGCGCAACT-1	6	10	7	1	2	9	10	2	6	3	2	6
GAACGACCGAATGATA-1	9	18	12	6	3	11	7	3	12	3	3	13
GAACGTCTCATGGTCG-1	5	15	7	2	10	4	8	8	4	2	1	6
GAATGTTGGGTAATCT-1	6	13	5	6	5	15	7	4	6	5	2	8
GACGGTCAATAGAAGC-1	5	11	12	8	11	20	12	4	10	9	1	16
GACTCCCAGAATAAGG-1	7	9	11	4	3	11	8	0	6	5	0	11
GAGCTAAGGGCATATC-1	1	6	6	4	4	11	10	6	3	5	2	7
GAGGGCGCAGCTCTGC-1	3	15	6	9	8	15	6	2	7	5	1	13
GATCCTAAATCGGGAC-1	4	13	12	5	7	15	14	3	15	1	4	7
GATGCTACAAGCGCCT-1	2	2	7	3	2	6	6	1	15	5	0	6
GATTCCCTTGTCGCAG-1	1	10	8	1	5	4	4	7	1	8	2	4
GCAACGGCTAGTTATG-1	1	17	8	6	3	9	9	7	5	3	2	11
GCAAGTGCACAGAGAA-1	6	11	6	4	5	6	3	6	6	4	3	7
GCAGCCTATATCACAT-1	5	12	8	2	1	9	17	6	4	2	1	4
GCATTCAAGGCAACGC-1	4	15	16	7	5	14	17	3	11	4	0	15
GCCAACCATTTCCGGA-1	7	15	17	5	6	21	16	4	18	4	2	14
GCCAATAGGGCATCTC-1	4	12	15	8	2	24	10	4	5	6	3	15
GCCAGGAGTAACCGAT-1	7	13	9	6	1	6	4	2	18	1	0	7
GCCATATTGCACACAG-1	3	17	9	1	6	7	17	1	12	4	0	9
GCCCGTAATACCTTCT-1	5	11	9	2	9	7	13	7	5	4	1	12
GCCTAGCGATCTGACC-1	1	10	11	5	7	7	5	7	4	2	4	11
GCCTATTCCGATATAG-1	3	6	1	0	4	2	4	2	2	1	0	4
GCGACATGTAAACATC-1	9	17	9	5	13	15	17	9	4	8	0	14
GCGAGAGTTGCGTCCA-1	4	22	11	2	3	21	9	6	7	2	3	14
GCGAGCGCATGCTCCC-1	4	9	12	6	5	22	21	12	7	8	4	8
GCGGGAACCAGGCCCT-1	0	15	19	6	5	10	13	4	11	5	1	14
GCGTGGTACTGGGTTA-1	3	7	3	1	8	13	10	6	6	3	1	9
GCTAGTTTCATTGAGG-1	3	6	8	4	1	10	3	3	11	0	0	9
GCTCCCAGTCGGTCCA-1	2	12	6	4	16	11	11	5	4	2	4	19
GCTCCGCTCGCTTCAG-1	3	6	13	2	3	17	13	7	6	3	2	14
GCTCGGAATTTAAAGC-1	7	9	8	7	5	5	6	7	8	0	0	7
GCTCTAAACCCTGACG-1	4	26	15	7	21	14	9	9	7	4	2	10
GCTGTTGCTACCGAAC-1	3	2	1	1	7	4	9	3	2	0	2	8
GCTTCCGTCCCTAGAC-1	3	5	1	3	6	14	14	10	2	4	1	8
GCTTGATGATAATCAG-1	0	7	3	1	7	4	8	6	3	2	1	6
GGAGAAGTCATTGGCA-1	3	9	7	2	3	14	6	3	1	3	0	8
GGAGTGCCGCCCTGGA-1	6	8	11	4	4	11	4	6	8	4	1	12
GGATGTCCTTACCGCA-1	0	6	3	3	3	18	14	0	6	5	0	3
GGATTTCACTTCTATA-1	2	4	2	0	6	7	7	5	4	4	3	5
GGCTCGTGCCACCAGC-1	3	9	6	1	9	8	6	5	3	4	1	10
GGCTCTGCTCCAACGC-1	6	24	10	1	9	14	12	8	9	5	0	12
GGGCGTACATTTATAT-1	10	17	12	5	2	10	6	4	4	3	1	9
GGGCTCATCGAACCCA-1	8	19	11	7	7	8	7	8	8	1	1	3
GGGTCGTGGCAAGTGT-1	2	7	12	3	1	14	9	0	11	4	1	5
GGGTGCATATGAAAGC-1	4	9	17	4	4	16	17	6	9	2	7	26
GGGTTTAGGATAGGAT-1	4	4	4	4	11	16	10	5	3	3	1	7
GGTATAGTGACACATA-1	4	13	5	4	4	5	11	2	13	2	2	6
GGTCGGATAAACGGCG-1	5	17	26	6	4	24	18	3	20	7	2	19
GGTCGGCCAGGAGCTT-1	6	8	7	5	6	8	4	5	6	2	3	4
GGTGAGATGCAGATAA-1	2	5	4	2	1	1	8	2	11	5	1	3
GGTTTCAATCGGTCAG-1	2	12	5	3	8	16	10	3	2	2	2	7
GTACGAGATTGCGACA-1	4	14	11	1	10	12	7	5	8	2	6	15
GTACTCCTGGGTATGC-1	2	10	14	4	2	15	7	3	8	6	1	2
GTAGCTTCCTCTTGTT-1	5	8	2	2	5	8	4	7	2	2	0	1
GTCACTCTCCAAATCT-1	1	6	3	2	5	1	3	3	2	0	0	10
GTCCATTACTGCTACG-1	1	5	5	3	8	15	9	6	4	2	0	18
GTCTCGATCTGCTTTC-1	3	6	4	3	5	4	2	2	7	1	0	10
GTGAAACGGCGCCACC-1	8	35	5	5	6	15	8	3	6	4	0	11
GTGACGAGGGTGACCC-1	3	11	15	5	5	12	12	4	10	5	0	12
GTGGACGTGCTGAGAC-1	0	3	10	3	2	9	9	2	5	2	3	4
GTTAACTATGTTGTCA-1	6	14	6	2	1	12	7	4	4	2	3	13
GTTAGCCGTAAATCAA-1	3	16	13	7	7	9	12	4	19	5	3	10
GTTCATCGTTTGGCTG-1	0	14	3	1	3	8	7	8	6	0	1	10
GTTCGGATCGGGAACA-1	2	9	4	4	8	9	11	6	4	4	3	12
GTTGCACGGAGTTTCG-1	7	18	14	3	10	14	7	6	7	3	0	8
GTTGGATTGAGAACAC-1	1	8	8	2	5	8	8	7	4	3	2	2
GTTTCCTGGAGGGTGA-1	0	12	9	4	8	19	12	10	2	1	0	6
TAAATGAATCCGTTTC-1	1	8	5	1	5	2	5	4	0	2	2	3
TAACTATCGAAGGTCC-1	0	8	3	3	5	7	4	2	1	1	1	6
TAAGGCAACATAAGAT-1	3	15	3	4	6	8	11	5	6	2	1	12
TAATATTGAAATTCGC-1	2	11	13	5	6	13	11	0	8	1	0	6
TAATTAGGACATCCGT-1	1	6	2	2	11	8	8	4	3	1	0	7
TACGCTATAGAAACCT-1	6	11	11	4	14	12	17	8	9	4	5	17
TAGACGCCCGTACCGG-1	4	13	11	6	12	14	9	7	5	2	1	9
TAGGCATGTTACGCCA-1	6	10	6	4	9	6	4	4	10	3	3	5
TAGGGAGCTTGGGATG-1	5	8	11	4	7	13	9	6	7	3	2	5
TATAAATCCACAAGCT-1	6	21	14	4	10	10	14	6	3	7	1	17
TATCACCCAACCGACC-1	2	7	9	3	5	10	8	1	13	4	4	9
TATCCATATCATGCGA-1	2	11	12	5	2	10	10	0	14	2	1	11
TATCGATCTATGCATA-1	3	12	8	5	1	13	6	1	14	8	3	16
TATGCTCCCTACTTAC-1	2	9	5	0	5	4	4	5	4	1	0	3
TATGTCTCATTGTGCC-1	0	1	1	2	8	10	8	3	1	5	2	7
TATTACCATCCTGCTT-1	1	4	3	3	2	2	13	3	2	4	1	8
TATTTAGTCTAGATCG-1	1	2	12	3	3	4	5	2	7	1	0	8
TATTTGTTACCCTTTA-1	3	12	11	2	7	13	5	4	4	2	0	6
TCAAACAACCGCGTCG-1	4	15	15	1	14	22	12	10	8	4	2	9
TCAACCATGTTCGGGC-1	3	9	8	1	12	7	8	3	6	5	2	5
TCAAGAAATACTAGCT-1	5	23	12	6	1	22	11	5	9	8	3	18
TCAGGGTGTAACGTAA-1	2	18	2	3	7	5	9	14	3	5	2	10
TCCCGCGTACTCCTGG-1	8	10	4	2	12	9	9	11	1	1	1	8
TCCCGTCAGTCCCGCA-1	7	5	7	6	5	13	5	5	7	4	2	5
TCCCGTCGCGTCATAG-1	5	8	9	5	4	6	5	1	6	6	2	6
TCCGAATGGTCCTGAG-1	5	8	11	3	2	8	12	1	13	3	1	11
TCCGATAATTGCCATA-1	6	6	18	3	4	8	10	1	8	3	0	10
TCCGATGACTGAGCTC-1	1	27	9	7	8	11	7	3	5	4	7	11
TCCGATGGTGCGACAT-1	6	5	4	4	9	7	5	5	1	3	1	7
TCCGGCCTAGCGTACA-1	2	11	6	3	6	7	12	10	10	6	1	12
TCGCCGGTCGATCCGT-1	2	9	13	1	4	9	7	3	11	1	3	17
TCGCTGGGCGGATTGT-1	5	9	3	2	9	8	9	6	1	3	1	5
TCGCTGTGCGTAAATC-1	1	11	6	4	0	7	8	3	10	4	0	3
TCTACCGTCCACAAGC-1	4	7	2	3	12	5	7	6	0	4	1	6
TCTATCATGCAGTTAC-1	6	9	13	4	5	2	3	2	7	3	1	7
TCTCCAACGTAGGTTA-1	3	8	19	3	3	10	9	4	6	2	0	10
TCTGAATTCCGTACAA-1	3	13	10	10	8	17	13	7	4	4	0	13
TCTTACCGGAACTCGT-1	1	5	5	4	3	9	3	2	5	2	1	7
TCTTAGAGCTCCAATT-1	2	8	4	4	9	4	8	6	4	2	3	7
TCTTGGTAACACCAAA-1	5	21	10	4	3	9	6	7	9	3	5	8
TGACGATGCACTAGAA-1	5	5	14	4	10	19	20	5	8	1	1	5
TGAGAATGCTTTACCG-1	3	7	7	4	3	8	3	0	8	5	0	14
TGAGTGGTCCGTGACG-1	1	6	2	1	5	2	6	4	6	2	0	6
TGATCCCAGCATTAGT-1	5	11	5	3	5	10	16	1	12	7	0	18
TGATTTCCTCCTGACG-1	0	3	6	1	3	4	3	0	7	1	1	0
TGCATGTGGTAATCTA-1	1	14	5	3	3	8	5	10	8	0	1	5
TGCCACCTGGCGAAAC-1	6	22	16	9	9	9	12	5	12	4	1	8
TGCCATTACTAAAGAA-1	1	12	10	3	1	9	4	4	15	5	1	12
TGCCTGATCAAACGAT-1	5	11	5	3	1	14	9	3	10	1	1	15
TGCGGAGTAAAGGTGC-1	13	22	9	7	6	9	14	4	3	2	0	10
TGGAAGGATAAAGATG-1	7	10	10	2	4	6	8	2	4	2	0	6
TGGCAACTCGCGCGCC-1	6	13	5	8	6	10	7	2	14	0	1	7
TGGCCAAACTGAAGTA-1	4	13	6	6	16	14	10	7	5	6	3	16
TGGCTTTGGGTAGACA-1	8	13	15	1	3	6	8	0	7	1	0	6
TGGGAAATGCCTTTCC-1	2	3	4	3	4	9	5	5	2	1	1	3
TGTATAACAGATCCTG-1	3	11	4	2	11	8	6	9	4	3	0	7
TGTGGCAAAGCGTATG-1	2	6	7	5	5	11	10	7	3	2	0	6
TGTGTCGCGAGTTGCA-1	7	3	5	1	7	4	5	4	1	1	1	5
TGTTGTCAAGAAGTCT-1	5	11	6	5	5	11	8	2	6	1	3	9
TGTTTCGGTACTTCTC-1	3	6	8	2	4	1	9	3	4	2	0	4
TTAACCAACCCTCCCT-1	2	22	8	3	3	15	6	5	14	5	0	11
TTACAACTACGCATCC-1	1	19	7	3	6	12	7	4	2	5	2	12
TTACGGATGGTTCGAG-1	2	5	12	2	7	11	9	5	3	2	0	3
TTAGCTGATTTGCCGT-1	0	3	5	2	4	10	17	7	2	2	2	5
TTATATTTGGCAATCC-1	1	4	2	1	1	1	4	5	0	0	0	3
TTCAACGACCCGACCG-1	4	22	13	10	3	9	5	8	8	3	1	15
TTCATGGCGCAACAGG-1	6	6	20	2	7	14	6	2	8	3	0	8
TTCCAATCAGAGCTAG-1	3	9	15	0	4	10	8	0	6	1	1	4
TTCCAGACGAGATTTA-1	2	16	2	3	9	5	8	4	8	2	2	11
TTCGACGGGAAGGGCG-1	5	10	7	5	6	7	7	3	5	4	0	6
TTCGCACTCGCGTGCT-1	3	3	2	1	4	5	3	0	1	0	0	1
TTCTAACCGAAGCTTA-1	3	9	3	0	6	12	6	4	5	4	0	4
TTCTACTTGCGAGGGC-1	2	5	7	0	4	4	4	2	1	4	1	3
TTCTTGCTAGCATCTC-1	5	17	6	1	9	4	8	2	7	2	1	8
TTCTTGTAACCTAATG-1	0	4	0	1	6	4	4	4	1	3	0	2
TTGACCATGTTCTCCG-1	3	10	6	2	8	5	5	1	3	5	3	7
TTGCACGGAGCAGCAC-1	4	14	9	3	6	18	6	1	10	5	0	10
TTGCTCCCATACCGGA-1	8	26	20	3	4	12	10	5	14	0	4	1
TTGCTGAAGGAACCAC-1	6	20	16	5	3	10	4	4	18	3	0	19
TTGGATTGGGTACCAC-1	6	2	8	4	2	8	2	0	2	1	0	3
TTGGCTCGCATGAGAC-1	0	7	5	0	6	5	1	3	0	2	0	2
TTGTGGCCCTGACAGT-1	3	4	13	3	2	8	9	0	6	2	1	14
TTGTTAGCAAATTCGA-1	0	3	1	4	8	5	5	5	3	3	1	17
TTGTTCAGTGTGCTAC-1	6	8	4	4	6	9	8	1	4	2	0	6
