# Supplementary material for: Spatial transcriptomics reveals unique gene expression changes in different brain regions after sleep deprivation
Source: Nat Commun. 2023 Nov 4;14:7095. doi: 10.1038/s41467-023-42751-z (PMC10625558; doi:10.1038/s41467-023-42751-z)
Supplement: Supplementary file 15 — Source Data [file 41467_2023_42751_MOESM15_ESM.zip › Source Data/Source File Counts of 12 sleep DEGs common to neocortical layers/S4_NSD.txt]

Cell name	Arc	Egr1	Egr3	Fmnl1	Galnt9	Homer1	Hspa5	Neurod6	Pdp1	Sgsm1	Trib2	Vgf
AAACAATCTACTAGCA-1	2	4	3	0	5	4	3	3	5	1	1	6
AAACAGAGCGACTCCT-1	0	3	3	0	3	5	1	2	4	0	0	8
AAACGAAGAACATACC-1	0	8	1	1	10	1	4	2	4	5	1	11
AAACTCGTGATATAAG-1	0	7	2	1	3	3	4	2	1	1	0	1
AAATGATTCGATCAGC-1	1	3	2	0	4	4	0	0	2	2	0	7
AAATGTGGGTGCTCCT-1	0	7	9	1	1	5	9	5	8	2	1	9
AAATTTACCGAAATCC-1	0	7	11	4	1	10	7	2	11	6	2	10
AACCAGTATCACTCTT-1	0	7	4	2	3	9	9	2	5	0	0	3
AACGTGATGAAGGACA-1	0	8	1	0	2	0	2	1	4	2	0	2
AACTAGCGTATCGCAC-1	0	2	5	1	4	4	5	1	2	3	1	9
AACTGGTGTGGGCCTT-1	2	3	3	2	2	2	3	1	1	1	2	3
AAGCGGCGTCATGGGT-1	1	1	5	4	1	3	0	4	8	4	0	6
AAGGAGAACTTATAAG-1	0	8	8	2	5	7	1	6	10	0	1	5
AAGTTCAGTCTGCGTA-1	0	5	0	1	5	1	2	2	3	0	1	8
AATAAGTCCTCGAGAC-1	2	4	2	2	2	2	2	4	4	4	0	5
AATATCAAGGTCGGAT-1	0	3	1	0	4	0	3	0	0	0	0	2
AATATCGAGGGTTCTC-1	0	0	0	2	1	6	2	2	0	4	0	9
AATTTGGGACATAGTA-1	0	2	1	0	3	3	4	2	2	2	0	3
AATTTGGTTCCAAAGA-1	1	6	1	1	4	2	4	5	1	1	0	4
ACATCTCAACGCGTAA-1	0	4	9	3	1	8	7	2	7	2	1	4
ACCAAACACCCAGCGA-1	0	2	4	0	0	1	2	1	2	1	0	0
ACCAAACTAGAAATCC-1	0	4	9	1	3	3	10	2	6	3	1	2
ACCAGCCCGGTCTTTG-1	0	4	6	3	3	3	8	0	11	0	0	2
ACCAGGAGTGTGATCT-1	0	5	1	1	3	3	2	1	3	1	1	10
ACCAGTGCCCGGTCAA-1	1	3	3	2	4	2	4	0	9	1	0	4
ACCCTTTAGTTCTCCA-1	0	2	3	2	0	1	2	1	2	1	0	4
ACCGTTCCCGCTCTGA-1	0	1	0	4	1	2	1	0	1	0	1	2
ACGAGATATTTGCTTA-1	0	2	4	2	3	1	4	2	2	2	0	8
ACGCCCAGCTGTCGAT-1	0	2	7	1	3	4	5	2	6	4	0	1
ACGCTTAGTGTCTCTC-1	0	3	2	3	2	4	5	0	4	0	0	4
ACTAATACGTCAGGCG-1	0	7	5	2	3	2	5	0	6	2	0	7
ACTATATGCTGTGTTC-1	0	6	6	2	3	6	5	1	4	1	0	1
ACTGATTTAGTGATTC-1	0	0	7	0	3	3	6	0	5	0	0	5
ACTGTTTAGTGTAGGC-1	0	2	3	1	3	2	3	3	3	0	0	2
ACTTGCCATATTGTAC-1	1	3	6	1	5	4	5	5	1	1	0	3
ACTTTACCCTCATGAA-1	3	3	4	2	2	6	3	1	1	2	0	8
AGAATGCGGGTTCGGA-1	0	8	11	2	0	8	4	0	9	3	0	9
AGACGGGCCGATTTAA-1	0	4	6	1	3	8	2	0	6	3	2	7
AGAGGTATCTCGGTCC-1	1	3	3	1	5	8	2	3	4	1	2	1
AGATCGTGCATAAGAT-1	0	8	2	2	4	2	5	4	3	1	1	6
AGATGAGGGTTGCGAT-1	0	3	2	1	1	4	7	0	7	1	1	3
AGATGATGGAGTCTGG-1	0	3	3	0	4	4	1	1	5	0	1	3
AGCCCTTCTAATCCGA-1	0	7	6	2	3	3	7	3	2	2	2	4
AGCGCTTATGGGCAAG-1	1	7	15	1	2	7	6	0	8	2	0	2
AGCGGTTGCCGCTCTG-1	0	2	1	1	1	1	3	0	0	0	0	1
AGCTCTTCCCAGTGCA-1	0	3	3	1	1	3	1	2	0	1	1	3
AGGGACAGCACGGCGG-1	1	1	3	1	6	11	11	1	1	5	0	8
AGGGTCAGTAACCCTA-1	1	5	5	2	0	5	5	1	6	1	2	9
AGTAACGTTCATCCTG-1	0	5	3	5	2	7	2	0	3	1	1	1
AGTACGTGGCCTGTCT-1	0	2	5	1	1	4	6	0	8	2	0	6
AGTAGGAAGGAAGTTG-1	0	7	5	0	4	5	3	3	0	2	2	2
AGTGAGCCTCGCCGCC-1	0	0	4	2	4	6	5	2	0	3	0	8
ATAAACCATTGGACGG-1	0	2	3	1	8	2	5	3	2	0	0	11
ATAAAGGTCAAGTACG-1	0	2	5	3	2	3	2	3	5	1	1	4
ATACCAGCAAATTGCT-1	0	9	2	3	5	4	5	6	3	2	2	5
ATACCGTCATCCATAA-1	1	3	2	2	0	4	5	0	4	0	0	4
ATATCGTGCCAGACCC-1	1	0	2	0	3	7	3	0	1	1	1	4
ATATCTCCCTCGTTAA-1	0	2	0	0	7	2	7	3	1	3	0	5
ATCAGGTCGCCATTGC-1	0	5	3	5	2	3	4	0	5	2	1	8
ATCCACGCTAAATGTT-1	0	5	8	2	4	6	6	4	5	2	0	5
ATCGCTGCGTGCAGCA-1	0	2	2	1	3	3	3	2	2	3	1	3
ATGCATTCCGTGATGG-1	1	5	3	1	4	7	3	2	3	0	0	10
ATGCGACAATTGGTCC-1	0	1	6	1	2	3	5	0	4	2	0	2
ATGGCTGGAAATGGCC-1	1	7	4	2	3	4	10	1	7	2	0	2
ATGGGAACGGAAGCGG-1	0	3	3	1	1	3	5	1	6	1	0	4
ATGTGTAGTTTAGTCA-1	0	0	1	0	4	4	6	2	2	0	1	3
ATTACAACTACCGGCC-1	0	1	2	0	6	3	6	2	5	1	1	2
ATTCTGAGTATGAACT-1	0	4	4	1	3	6	7	0	8	0	0	3
ATTGACCGGCGATGAC-1	1	5	5	1	0	2	3	1	5	0	1	3
ATTGTGACTTCGCTGC-1	0	4	7	1	2	7	3	0	5	2	0	5
ATTTCATTATTTCGCG-1	0	3	3	3	2	2	0	2	0	1	1	1
CAAACGTGGTCTTGCG-1	0	2	5	1	3	6	5	1	9	1	0	5
CAACTCCAACGTTTAG-1	0	3	9	2	3	5	5	1	3	1	1	3
CAATCCCTATACCAGC-1	0	4	1	3	3	1	0	0	0	0	1	2
CAATGGAATCTACATA-1	1	8	3	4	3	6	7	4	3	2	0	2
CACAAGAAAGATATTA-1	0	13	13	4	2	9	6	1	12	1	0	12
CACACGTTTCAATGGG-1	0	6	11	0	1	9	4	1	6	4	0	8
CACCGATACACCGAGC-1	1	2	4	3	8	5	6	2	3	2	0	11
CACCGCGTCCACTCTA-1	0	9	0	3	2	2	3	2	6	4	1	1
CACCGGAGATATCTCC-1	2	10	6	2	2	8	4	1	8	1	1	10
CACGACTAAAGTTCTG-1	0	3	6	0	5	4	8	2	8	3	1	5
CACGATTGGTCGTTAA-1	0	2	8	0	2	3	4	2	9	2	0	4
CACGTCTATGATGTGG-1	0	0	4	1	1	4	7	0	15	4	2	7
CACTACTCAGTTCTGT-1	2	11	9	3	0	10	4	1	8	3	1	5
CAGATCATTTAAAGTC-1	1	7	5	1	2	4	2	2	3	3	2	4
CAGCCCTCACAGGCAG-1	2	5	8	2	6	4	6	3	6	1	0	5
CAGCCGGGCCCTCTAT-1	0	2	3	0	9	4	3	0	8	0	1	11
CAGGATCCGCCCGACC-1	0	2	6	4	1	10	6	2	4	5	1	8
CAGTCGAGGATGCAAT-1	1	4	2	0	1	1	4	3	2	1	0	1
CATATTATTTGCCCTA-1	1	2	2	1	2	7	7	0	2	0	0	6
CATCATCTACCCGGAC-1	0	0	1	1	2	0	2	3	0	2	0	0
CATGAACCTCTTATCA-1	0	8	4	3	2	4	5	4	4	4	1	4
CATGCATGGAGACCCT-1	0	4	3	2	0	2	6	1	8	1	1	6
CATTCACTGACAGCTA-1	0	1	2	3	1	2	5	2	5	1	0	3
CATTGCGGGTCAATTC-1	0	1	0	1	1	2	0	0	1	0	0	0
CATTTATCGTTCAAGA-1	0	4	2	1	3	8	4	1	9	2	0	4
CCAACGCTTGCCAGGG-1	0	5	6	1	1	5	6	0	12	1	1	3
CCAATTACGGGTCGAG-1	0	1	2	4	6	4	3	1	3	0	0	3
CCATAAACAACCCGAC-1	1	1	1	2	4	5	5	2	0	1	2	9
CCCAAGACAGAGTATG-1	2	4	3	3	7	1	3	7	2	2	1	3
CCCGCTTGCCCTCGTC-1	1	1	2	1	2	3	6	4	1	2	0	5
CCCTCGGGAGCCTTGT-1	0	3	7	2	7	10	7	1	6	1	0	5
CCCTGGTATGGGCGGC-1	1	4	4	2	5	2	4	0	1	1	1	7
CCCTTCTCGTACGCGA-1	0	1	1	1	2	0	4	1	2	2	0	7
CCGACTCGCATAGTCT-1	0	4	2	2	1	4	2	1	6	1	0	5
CCGAGGGATGTTAGGC-1	0	2	2	1	5	1	3	0	1	1	0	7
CCGCCACCACAATCCA-1	0	5	5	6	1	4	7	5	1	1	2	4
CCGCCTGCGAATTGGT-1	0	3	1	2	6	5	3	1	0	0	1	10
CCGCTGGTGCCATTCA-1	0	5	1	2	3	7	4	1	4	1	1	3
CCGCTTCGCGGTTAAC-1	0	3	2	0	5	1	6	2	3	0	1	4
CCTACAAGTCCGGAAT-1	0	3	5	1	1	0	4	0	5	0	1	4
CCTAGTTAGTCGCATG-1	0	5	0	0	5	1	0	1	1	1	0	1
CCTCACCTGAGGGAGC-1	0	1	0	0	3	3	3	1	1	0	0	2
CCTCGACCCACTGCCT-1	0	1	2	0	1	6	3	0	4	1	1	4
CCTCGCGCGATATAGG-1	1	2	3	1	4	4	2	1	1	1	0	3
CGAAGACTGCCCGGGA-1	1	1	4	1	4	2	6	1	7	1	2	5
CGAAGCTATAAATTCA-1	1	3	5	4	7	5	11	2	1	2	1	25
CGATGGACCCTACGCC-1	1	2	1	1	1	4	4	0	2	3	0	2
CGCAGATCTTCACCCG-1	0	3	1	2	1	0	3	2	2	0	0	3
CGCGGTCACAAACCAA-1	0	4	2	3	4	8	3	1	2	1	1	4
CGCTACCGCCCTATGA-1	0	5	2	0	4	5	5	1	2	4	0	11
CGGAAATTTCACATCC-1	0	4	7	1	2	9	6	0	9	1	0	2
CGGAGCTTATAACACC-1	0	8	0	1	0	6	9	2	4	1	1	5
CGGCTGCAAGATTAAG-1	1	9	5	6	3	6	3	1	2	2	3	4
CGGTGGGCTCCAGCCT-1	0	4	5	1	3	4	5	0	3	0	0	9
CGGTTCAAGTAGGTGT-1	1	3	1	0	2	4	4	2	0	1	1	4
CGGTTGGGTTCAAGTT-1	0	4	7	3	2	3	4	2	3	2	0	8
CGGTTTATGAAGGAAC-1	0	8	8	1	0	9	5	3	8	0	0	4
CGTCAGTTTATCGTCT-1	0	2	3	3	3	2	5	1	1	2	0	8
CGTTGAGTAATTGCGT-1	0	0	4	6	1	2	5	0	6	0	1	10
CTACGAACTAGGTCGA-1	0	6	5	4	3	8	5	6	4	1	2	3
CTAGCCGATGTTATGA-1	0	1	5	0	10	5	1	5	2	1	0	1
CTATAAGAGCCAATCG-1	1	2	1	1	2	1	3	3	2	1	1	5
CTCGATATTTGCGAGC-1	0	2	2	2	4	3	3	3	1	0	0	2
CTCTCGATGTGCGCCT-1	3	6	1	3	0	5	7	3	2	0	0	3
CTCTGTGCCTGCTATG-1	1	1	7	0	1	2	1	2	3	4	0	1
CTGCCTAGCCACCAAG-1	0	7	1	1	1	6	5	2	6	2	2	4
CTGTCACGCCAGGCGC-1	0	5	4	7	4	11	4	2	4	0	0	2
CTTGACCCGAAAGATA-1	1	3	2	2	4	2	10	3	0	1	0	2
CTTGTGCTCACCGATT-1	0	2	1	1	7	0	1	1	0	1	0	1
GAAACTCTAATGAAGG-1	0	9	2	1	6	4	10	6	2	0	1	4
GAAATACCTGCTGGCT-1	0	3	3	3	5	5	4	2	5	4	0	4
GAACCATCTGGGAGAC-1	0	3	3	2	6	3	10	4	1	3	0	9
GAAGACTTCAATGCCG-1	0	6	7	0	3	3	5	1	11	2	0	4
GACCAGGTCATTCATA-1	0	5	4	2	3	4	4	0	6	2	1	5
GACCCGTCGCCGGCTA-1	1	5	3	0	2	0	8	1	3	3	0	2
GACGGACCGCGTTCCT-1	0	6	3	0	4	1	8	4	3	4	0	8
GACGTTCGTAAATACA-1	0	3	2	0	3	2	0	1	0	0	0	1
GACTAACACAGCACCT-1	0	8	7	9	3	7	4	2	6	0	0	7
GACTGATTGGTCACAA-1	0	4	9	1	4	4	5	0	8	4	1	4
GACTGGGCGCCGCAAC-1	0	1	4	2	4	6	10	1	5	1	0	6
GAGCCGAGCGTTTATT-1	0	2	9	0	0	2	6	0	3	0	1	1
GAGCTGTCGTCTCGGA-1	0	1	1	2	2	6	3	1	3	1	1	3
GAGGAGTAATTCCTAC-1	1	4	7	3	5	3	4	1	4	0	2	3
GATATGCGGTAGCCAA-1	2	2	5	5	5	4	3	2	5	0	1	2
GATGACGATGATCGCG-1	1	5	4	1	2	0	2	0	4	6	0	2
GATGTGTTGTCACAAG-1	0	6	4	1	2	8	4	1	6	1	0	4
GCAACCACCAGACCGG-1	0	2	1	0	8	1	4	7	2	1	2	10
GCAAGATGTGTTCGCG-1	1	7	9	2	3	4	2	1	12	0	0	8
GCACAAGTGTCGGAAG-1	1	4	1	0	1	1	6	1	2	0	0	2
GCCGGAAACACATCTT-1	0	6	2	1	8	4	5	5	4	1	3	6
GCCTATGCTGGGCCTT-1	0	2	4	1	0	0	3	0	1	0	0	4
GCCTATTTGCTACACA-1	0	7	1	0	0	1	6	6	1	2	0	2
GCGCTGATCCAGACTC-1	0	6	2	3	2	4	2	1	0	2	0	2
GCGTCCAGCTCGTGGC-1	0	1	2	1	7	1	7	1	1	1	1	3
GCGTGTATGTCGTATT-1	0	3	1	1	1	2	4	2	4	1	0	2
GCTAGCAGGGAGTGGG-1	0	8	7	4	5	6	5	2	4	1	0	3
GCTCATTACTGCATGT-1	0	4	0	2	3	1	1	1	2	1	0	7
GCTTGCAGCACAATTG-1	0	2	2	0	0	0	1	0	1	0	0	3
GGAAACCTTGTTGAAT-1	0	2	3	1	6	5	3	1	2	2	1	8
GGAAAGTGCCCATGCC-1	2	6	2	2	1	2	5	4	1	0	1	6
GGAATAACCTCAAGAA-1	0	5	3	2	6	7	5	4	6	3	0	8
GGAGGATTGAAAGGAG-1	0	3	4	2	15	11	2	7	8	2	1	9
GGATCATCCCGTACGC-1	2	5	1	4	4	5	4	3	0	1	1	5
GGATTAAGCTAAGGTC-1	0	5	5	3	5	7	4	1	4	1	0	1
GGCAGCGGTAATCCTA-1	0	7	1	2	3	4	4	0	1	3	1	1
GGCATATCGGTTCTGC-1	2	0	2	3	0	1	5	2	1	0	3	1
GGCATCAACGAGCACG-1	1	2	7	0	9	6	6	7	1	1	1	7
GGCGTACCCTATATAA-1	0	4	6	2	0	5	2	3	8	1	1	6
GGCTGAGCATCGTAAG-1	0	5	5	3	2	9	6	2	5	2	1	7
GGTCGGATAAACGGCG-1	0	3	3	1	5	7	6	4	4	1	0	7
GGTGCAGAGCCTATCG-1	0	4	2	2	1	4	4	0	9	0	0	3
GGTTGTATCGTGAAAT-1	0	2	12	2	2	5	6	3	8	1	0	8
GGTTTAATTGAGCAGG-1	0	2	1	0	0	1	1	0	2	0	0	2
GTACGTCACGTATTAA-1	1	10	5	1	0	4	3	1	13	2	1	5
GTCACAAAGTTTCCAA-1	0	4	1	2	3	1	2	4	0	2	0	3
GTGAACTCCCATTCGA-1	0	2	1	2	1	4	2	1	1	3	1	2
GTGAAGCCGTATAGTC-1	0	4	4	1	7	10	1	3	3	2	2	6
GTGCGCTTACAAATGA-1	1	8	13	1	9	6	19	3	11	4	0	9
GTGGTCAGCGAAGTAT-1	0	2	1	4	3	3	5	3	7	3	0	3
GTGGTTACTTCTTTCG-1	0	1	1	2	2	1	9	3	2	0	0	2
GTTAGAGTGTGCCGCT-1	0	4	5	0	1	3	4	3	4	0	1	9
GTTATATCAGGAGCCA-1	0	1	4	1	0	0	1	3	1	0	0	0
GTTCAATCTATGTCAA-1	0	2	6	1	2	4	5	0	12	1	0	2
GTTGGACCGCATCAGG-1	0	0	3	0	0	1	4	0	5	1	0	3
TAAATGCCGTCTCATG-1	2	5	5	2	2	7	3	0	8	1	0	4
TAAGCCCTTACGACCA-1	0	5	7	1	1	6	1	0	4	2	1	3
TAATTGGAATCGGGAA-1	0	9	4	0	3	3	4	2	4	0	1	7
TACAAGCTGTTCACTG-1	0	6	3	2	3	2	13	1	8	1	1	5
TAGAAACCACTAAGTA-1	1	3	11	1	4	9	6	0	7	2	0	4
TAGGAACAGCCTCCAG-1	0	7	2	1	2	5	7	3	6	0	1	3
TATCACAGCACGGGCA-1	0	6	1	5	1	1	2	6	1	2	1	2
TATCACCATGTAAAGT-1	1	10	16	4	1	6	6	1	16	1	0	2
TATGATAAATCTAACG-1	0	3	6	5	6	2	8	0	3	2	0	3
TATGTCAAGACCGACT-1	0	3	0	1	9	3	6	4	5	1	2	3
TATTCCGGCAGTCCTA-1	0	0	3	1	3	2	1	2	2	5	0	4
TCACTACGACCAATGC-1	0	5	2	4	2	4	4	3	4	0	0	4
TCAGGGTGCACGAAAC-1	1	6	9	3	3	6	4	1	7	1	0	5
TCAGTTACGGAATGAT-1	1	5	5	2	3	6	1	1	8	1	0	12
TCATCCCAGAGGGTGG-1	0	1	0	0	2	0	1	1	2	2	0	2
TCCAGATGTACGCCAA-1	0	5	0	1	1	2	1	0	0	0	1	5
TCCATTGTGACCTCGT-1	0	2	3	1	6	6	2	1	2	2	1	5
TCCCAAACAGACAACG-1	1	1	1	0	3	3	1	0	3	0	1	8
TCCCTTAGATTACTCG-1	0	1	0	1	1	5	5	0	3	0	0	1
TCCGAAGTAGTCACCA-1	0	2	3	2	1	4	0	1	3	1	0	4
TCCGGAGGAAGGGCTG-1	0	5	3	3	2	6	4	1	3	1	3	2
TCCTGCCAACTGGAGA-1	1	3	5	3	9	6	5	0	4	2	1	6
TCCTGGCGCTGCCTGG-1	0	4	6	2	4	3	6	0	3	5	2	3
TCGATAGGCTAGTCGC-1	0	3	0	0	1	0	2	4	1	3	0	4
TCGCTAAACCGCTATC-1	0	6	2	0	9	1	7	5	3	1	0	4
TCGGAATGACCATCAA-1	0	7	6	1	2	6	6	3	5	1	1	3
TCGGCTAACTTCCCTT-1	1	4	10	2	2	4	8	0	6	1	0	5
TCGGGCACTTCTGGAT-1	0	3	3	1	4	9	3	2	0	3	0	12
TCGGTGACCGCTCCGG-1	0	3	3	1	2	6	5	0	5	0	1	3
TCGTATTTCGTCCGGA-1	0	0	8	2	1	2	5	2	4	1	0	5
TCGTTCGTTATTATGT-1	0	4	1	0	2	2	2	0	1	2	0	0
TCTGTGGCTACATTTC-1	0	5	2	2	2	3	0	4	2	2	2	4
TCTTACCGGAACTCGT-1	0	0	4	0	3	6	0	2	1	0	2	2
TCTTTCTCTTAAGGAG-1	0	4	2	0	2	6	2	2	3	0	0	2
TGAATATGCTATAAAC-1	0	4	6	0	1	5	6	2	10	2	2	5
TGACACTTCTCTTTGC-1	0	2	3	2	2	5	5	0	1	1	0	7
TGACCAGCTTCAAAGT-1	0	2	7	1	4	9	6	0	12	2	0	8
TGATCTACGCTGATCT-1	0	2	3	1	1	1	5	0	2	5	3	6
TGATTATGGCACGCAG-1	0	5	7	0	0	5	6	0	3	2	0	8
TGCACGAGTCGGCAGC-1	0	6	3	4	6	5	5	0	4	1	0	10
TGCGAGCCCTTCCGCG-1	0	4	3	3	2	4	3	2	5	1	0	2
TGCTATACAAACGGAC-1	0	1	3	2	4	4	7	2	8	1	0	6
TGGAGCTAAAGTTCCC-1	0	4	3	2	6	5	5	1	5	1	1	3
TGGCTTGTACAAGCTT-1	0	0	1	0	0	1	0	0	0	0	0	0
TGGGCACAAACAGAAC-1	3	4	2	0	3	1	5	1	0	1	0	4
TGGTTAAGGGCGCTGG-1	0	1	0	0	0	3	1	0	0	0	0	2
TGGTTTAAACGTGGGT-1	2	1	3	2	1	3	1	1	1	0	0	3
TGTATTTACCTAATGC-1	0	2	8	0	2	4	3	0	5	1	1	3
TGTCATTTGTTGGGAA-1	0	1	1	1	0	3	3	3	2	1	1	3
TGTGGAGGAAGCTTAA-1	0	5	5	1	3	7	4	2	7	2	0	3
TGTTTAATACTTCATC-1	0	2	2	1	6	3	2	1	1	1	1	5
TTAAACCGGTAGCGAC-1	0	3	4	1	3	1	5	1	4	1	1	5
TTAAGACGAACGAACC-1	1	5	8	3	3	9	4	0	3	2	1	4
TTAAGCCGACAACTTC-1	0	7	2	2	4	1	2	1	1	2	0	4
TTAATGCGAGGTAACT-1	1	9	8	2	2	4	6	2	6	1	0	0
TTACCCATTGCCGGGT-1	0	5	1	0	1	1	2	3	1	0	0	3
TTACTGTCTAGAGCTC-1	1	3	5	2	0	1	2	0	2	2	1	0
TTAGTTCAAGTGTTCG-1	0	0	2	0	1	1	2	1	4	0	1	4
TTATAGATGCACATTA-1	0	2	11	0	2	3	3	2	2	0	0	2
TTCAAGCCGAGCTGAG-1	0	5	1	1	2	2	2	4	2	0	0	0
TTCAATTAGCCATAAT-1	1	10	0	7	2	4	4	0	3	0	0	5
TTCCAATCAGAGCTAG-1	0	1	0	0	4	6	3	1	0	0	2	2
TTCCGGCTCGACTTCT-1	0	1	4	1	2	4	3	0	3	0	0	8
TTCTACCTTTATGTTG-1	0	1	4	2	0	5	4	1	4	0	0	3
TTGAGGCATTTAACTC-1	0	4	7	2	2	4	6	0	12	2	0	5
TTGATAGTCAATACAT-1	0	1	3	0	1	1	1	0	0	2	0	1
TTGCGTGAACGCTTAG-1	1	0	1	1	8	1	2	1	0	1	1	2
TTGCTGGCCGGGCTTC-1	0	10	1	0	4	5	5	0	1	1	2	3
TTGGAGTCTCCCTTCT-1	0	1	0	0	4	3	6	0	0	0	0	2
TTGGCCTAGAATTTCG-1	1	7	0	0	6	4	3	2	2	3	0	7
