# Supplementary material for: Spatial transcriptomics reveals unique gene expression changes in different brain regions after sleep deprivation
Source: Nat Commun. 2023 Nov 4;14:7095. doi: 10.1038/s41467-023-42751-z (PMC10625558; doi:10.1038/s41467-023-42751-z)
Supplement: Supplementary file 15 — Source Data [file 41467_2023_42751_MOESM15_ESM.zip › Source Data/Source File Counts of 12 sleep DEGs common to neocortical layers/S5_SD.txt]

Cell name	Arc	Egr1	Egr3	Fmnl1	Galnt9	Homer1	Hspa5	Neurod6	Pdp1	Sgsm1	Trib2	Vgf
AAACAGAGCGACTCCT-1	3	22	10	6	5	13	9	1	5	0	0	2
AAACTCGTGATATAAG-1	6	18	14	5	4	8	21	4	11	2	3	8
AAAGCTTGCCTACATA-1	10	12	16	4	3	15	19	2	19	12	3	9
AAATAACCATACGGGA-1	4	15	7	3	4	9	5	4	3	1	2	6
AAATGATTCGATCAGC-1	5	22	10	3	4	19	9	2	9	6	2	12
AAATTACACGACTCTG-1	0	8	8	4	6	7	4	1	2	1	1	7
AACACGACTGTACTGA-1	1	7	14	3	4	10	5	2	11	1	0	13
AACCCTGGTGGAACCA-1	5	5	4	1	4	12	3	0	4	1	1	7
AACTCCTAATCCCATG-1	1	14	7	4	4	11	8	1	8	2	0	10
AAGTTCAGTCTGCGTA-1	5	14	3	4	6	14	15	0	9	3	2	3
AATAGCTACCGCGTGC-1	7	14	6	2	0	6	9	3	4	0	0	5
AATATCAAGGTCGGAT-1	2	19	11	1	1	11	13	4	8	3	1	12
AATATCGAGGGTTCTC-1	3	6	4	0	0	7	2	2	1	0	0	3
AATCGGGACACTACGA-1	4	12	7	2	1	9	5	3	6	1	2	0
AATGATGCGACTCCTG-1	2	6	7	2	4	7	13	2	5	4	1	4
AATTTGGGACATAGTA-1	2	4	3	5	2	9	1	0	7	1	1	0
ACAGCGCACCCGCAGC-1	7	16	11	1	3	14	11	0	6	2	0	12
ACATCGTTAACCTAGT-1	3	11	7	2	3	6	8	0	10	4	4	12
ACCAACACCACACACT-1	2	10	12	8	5	16	12	2	14	2	2	8
ACCAAGAACGCGTGTC-1	5	9	2	2	4	5	8	4	5	4	1	2
ACCCTGGTAACGCCCT-1	4	12	8	3	4	5	10	2	11	3	0	9
ACCGAAAGGGCCCTGC-1	5	13	21	5	3	7	7	7	12	3	2	9
ACCTCCGTTATTCACC-1	2	4	2	0	12	4	9	5	4	0	1	1
ACGAGATATTTGCTTA-1	0	3	6	4	2	12	6	0	7	2	1	4
ACGAGTACGGATGCCC-1	3	6	6	3	2	11	7	5	5	2	0	2
ACGATGGATCCGATGC-1	3	10	13	3	7	10	9	4	11	1	2	8
ACGGAGCGCAAATTAC-1	3	12	10	1	5	10	20	1	14	4	0	4
ACGGGCGTATGCGACA-1	4	18	12	3	7	8	13	6	15	4	3	17
ACGTACAGATTTCTCT-1	3	8	11	3	0	2	11	1	14	0	2	2
ACGTGCGCCTCGTGCA-1	1	5	4	3	2	4	3	2	5	2	0	6
ACGTTCCGCGCTCCGT-1	3	8	8	6	3	4	10	1	7	3	0	4
ACTTTACCCTCATGAA-1	0	3	2	3	3	7	7	6	4	3	0	4
AGAGTATAGTGTTACG-1	1	10	10	3	3	15	12	1	15	3	2	11
AGATGAGGGTTGCGAT-1	5	12	21	2	1	10	3	0	5	7	0	4
AGCCCTTCTAATCCGA-1	5	17	7	3	7	8	5	1	11	2	2	9
AGCGACATCCCATTCA-1	1	7	2	3	5	11	11	0	2	2	0	5
AGCGCGGGTGCCAATG-1	2	4	4	3	5	7	3	6	4	1	0	7
AGGGACCGGCTGCGTT-1	1	4	3	5	3	7	13	6	4	3	1	2
AGGGCAGCGGCGTGGT-1	3	8	5	2	2	4	5	2	4	4	1	5
AGGTACGATATTGCCA-1	3	8	4	10	4	6	8	1	6	3	1	5
AGGTATAATTGATAGT-1	1	7	8	1	6	5	14	10	5	2	5	7
AGGTCGCGGAGTTACT-1	1	9	5	1	8	8	5	8	2	3	0	6
AGTACATCATTTATCA-1	3	8	1	5	6	10	11	1	4	0	2	5
AGTAGGAAGGAAGTTG-1	3	18	4	1	2	7	11	0	4	0	0	2
AGTGAGCCTCGCCGCC-1	3	8	3	1	3	12	13	5	2	1	0	2
AGTGTATTGCGCATTG-1	6	9	2	2	2	7	5	4	1	0	1	3
AGTTTATGTAAAGACA-1	1	13	10	2	4	13	7	4	10	3	1	14
ATAAGTAGGATTCAGA-1	0	8	1	4	0	5	9	2	1	5	2	3
ATACCAGGCTAATAGA-1	2	11	15	0	2	2	5	2	5	1	0	6
ATCAGTAGGCAGGGAT-1	0	2	2	3	3	6	4	4	1	2	2	1
ATCGCTGCGTGCAGCA-1	2	22	11	11	6	19	5	3	12	1	3	6
ATCTGCACCTCTGCGA-1	1	5	1	0	1	2	7	3	2	4	2	6
ATCTTGACTTGTCCAA-1	4	11	9	5	4	11	9	4	2	3	1	8
ATCTTTCGTATAACCA-1	1	16	14	6	5	17	15	1	22	4	0	17
ATGACGCCGGCTCTAA-1	3	15	3	2	8	7	9	2	5	5	0	4
ATGATCGGGAATAGAC-1	1	8	1	1	7	8	4	2	4	4	0	0
ATGCCAATCGCTCTGC-1	1	8	6	5	3	9	9	0	7	1	0	9
ATTACAACTACCGGCC-1	3	14	4	3	2	12	7	3	8	4	4	11
ATTGACCGGCGATGAC-1	4	8	11	3	2	9	9	5	9	3	1	8
ATTGACGTAACTCGGT-1	3	13	7	1	2	12	4	3	4	3	1	8
CAAACTACGATAGAGA-1	1	8	12	3	3	9	11	2	4	2	0	3
CAAACTATTGAGCTTC-1	4	6	10	11	3	7	13	1	12	1	0	5
CAAATTGGATTATGCC-1	1	11	12	1	1	14	11	4	11	3	1	8
CAACTTGTAGTGGGCA-1	2	19	18	6	5	6	13	3	18	4	0	12
CAAGCACCAAATGCCT-1	0	4	3	1	7	2	9	2	2	2	1	7
CAAGGTCCTATAGGCT-1	1	4	5	7	8	3	12	5	6	3	1	5
CAATCCCTATACCAGC-1	1	10	6	3	3	6	9	2	7	2	0	9
CAATGAGGTTCGACTA-1	2	25	10	13	4	9	13	4	9	1	1	5
CACCCTTTCCTCGCTC-1	1	13	2	5	2	8	5	5	8	7	0	2
CACCGCCGACCAGCGA-1	2	22	12	4	4	14	11	2	13	4	1	2
CACCTCGATGGTGGAC-1	1	9	1	3	3	6	5	1	0	3	0	8
CACGGCGCGCCAAAGG-1	5	13	6	5	3	6	13	4	12	1	0	12
CAGAGTGATTTAACGT-1	0	9	7	2	5	4	13	2	11	1	2	9
CAGATCATTTAAAGTC-1	2	26	3	2	2	15	9	5	11	3	2	4
CAGCCGGGCCCTCTAT-1	2	16	12	4	5	13	5	0	10	1	1	12
CAGCCTCTCCTCAAGA-1	4	15	7	7	6	7	8	3	4	1	1	5
CAGGAAGACTTTATAT-1	1	14	2	1	2	5	6	0	4	0	2	2
CAGTCGAGGATGCAAT-1	2	10	3	3	8	6	7	4	4	0	0	10
CATATACTACTGATAA-1	3	25	4	9	0	7	11	5	3	3	4	3
CATATTATTTGCCCTA-1	3	15	10	3	6	7	4	0	17	4	0	8
CATCTATCCCGTGTCT-1	4	9	3	5	0	7	2	6	3	1	2	6
CATGGCAGGAAGATCG-1	3	11	9	3	8	12	8	5	5	0	1	1
CATTACATAGATTGTG-1	4	8	4	6	7	12	7	3	10	3	1	11
CATTGATGAACACGCC-1	3	4	12	1	2	10	8	1	12	3	1	14
CATTGCGGGTCAATTC-1	5	12	9	6	7	13	10	9	10	3	2	12
CCAGCTACGCCTCATA-1	1	9	13	4	5	5	2	0	2	1	0	4
CCATACCTTTACTTGT-1	1	0	2	0	6	1	3	4	1	1	4	1
CCCAACCACACTAACA-1	9	4	25	3	3	11	15	4	14	0	0	10
CCCGCAGGGCCCAAAG-1	9	17	18	10	6	23	9	3	14	6	0	18
CCGACGTAAACACAAC-1	3	6	7	4	2	9	9	1	11	1	0	1
CCGAGCTGTGCTTGTC-1	1	9	6	0	1	9	13	0	4	1	2	8
CCGCCTGCGAATTGGT-1	2	11	8	7	5	7	6	1	3	2	0	3
CCGGCACGACCGTTTC-1	3	12	1	3	13	8	15	3	2	3	1	7
CCGTATTAGCGCAGTT-1	3	7	11	1	1	10	10	1	7	5	0	7
CCTATCTATATCGGAA-1	2	10	2	0	2	10	8	5	1	3	0	3
CCTATGAAGTGGTGCC-1	2	12	5	2	8	9	7	7	3	3	2	9
CCTCACCTGAGGGAGC-1	0	3	5	4	4	3	5	1	3	2	0	3
CCTCACCTTAGCATCG-1	1	3	1	0	1	7	8	2	4	0	3	3
CCTCCCGACAATCCCT-1	4	11	13	4	1	5	6	4	11	3	1	14
CCTTCTTGATCCAGTG-1	0	5	4	3	10	7	4	1	1	2	2	6
CCTTTCAATGAAGAAA-1	2	17	7	1	7	8	5	2	5	4	1	6
CGAAACATAGATGGCA-1	3	30	12	11	7	16	12	4	12	2	1	10
CGAAGCTATAAATTCA-1	5	13	9	7	7	14	13	4	10	5	1	9
CGACATGCGATCTTCT-1	0	3	4	7	3	4	17	3	9	3	1	2
CGACTCAGGATGTTAT-1	2	4	1	1	3	6	5	4	3	1	1	2
CGACTTTGTATAGCCT-1	1	4	0	0	4	3	8	3	4	1	0	3
CGAGCTGGGCTTTAGG-1	3	12	3	0	3	16	8	0	4	2	0	5
CGAGGAGCTTCCATAT-1	4	19	15	6	7	17	12	0	15	6	3	23
CGAGGATCGGGAACGA-1	4	23	7	8	6	11	11	10	8	6	3	11
CGCAGAAACATTTGCG-1	2	14	12	2	3	8	10	1	7	7	0	9
CGCAGATCTTCACCCG-1	5	8	2	2	5	7	9	5	7	5	1	9
CGCGAGAGGGACTTGT-1	1	4	4	2	1	5	8	1	9	0	1	3
CGCGGTCACAAACCAA-1	3	19	12	3	5	14	12	3	11	3	3	8
CGGCTTTGTATGATAA-1	5	8	10	0	1	5	13	1	8	0	2	5
CGGTTCAAGTAGGTGT-1	1	8	5	1	3	14	7	1	3	0	0	5
CGTTAGCTCACAACTG-1	7	11	3	4	1	6	8	2	0	1	0	7
CGTTCTTCGCACACCT-1	4	13	7	5	2	11	7	3	11	3	1	5
CGTTTACAAGGCAGCT-1	0	9	10	5	7	7	8	1	7	1	0	5
CTAATTCTCAGATATT-1	2	9	5	4	6	13	8	3	3	1	1	3
CTACGCCATTTCCGAT-1	7	11	3	7	3	8	8	2	2	0	1	15
CTATAAGAGCCAATCG-1	1	15	4	5	8	19	8	2	4	3	0	6
CTATTGTGTTTGGTCA-1	1	9	1	2	1	2	2	0	5	2	0	2
CTCAAGACATTAGCGC-1	1	7	1	1	7	8	8	1	9	4	2	4
CTCAGTCACGACAAAT-1	1	7	7	7	6	15	6	3	6	0	2	5
CTCATCACTTAGTGAT-1	2	10	7	2	1	9	10	1	9	3	1	6
CTGCCTAGCCACCAAG-1	2	3	1	2	3	4	4	0	0	1	1	3
CTGCTTTATGTCCGCG-1	2	9	6	3	5	5	11	1	7	3	1	6
CTGGTTCAACGCATCA-1	0	10	9	3	7	9	9	3	3	1	0	20
CTTGACCCGAAAGATA-1	11	18	11	4	2	16	9	0	9	7	2	10
GAAATCGCGCGCAACT-1	0	11	3	2	5	10	9	2	1	3	1	6
GAACGATAAGTTAAAG-1	6	14	12	9	6	16	11	1	15	5	0	10
GAAGGCTACCATTGTT-1	1	11	7	3	2	10	20	1	14	5	4	12
GAATAGCCCTGCGGTC-1	4	12	8	3	0	7	10	1	6	5	1	9
GACCCGTCGCCGGCTA-1	8	8	10	2	3	6	8	3	13	6	0	7
GACCGACGTGAAAGCA-1	3	5	1	2	11	6	18	8	2	4	2	3
GACGCCTGTTGCAGGG-1	3	7	1	1	4	4	6	2	11	2	0	13
GACGTTCGTAAATACA-1	6	12	14	10	3	17	20	2	28	6	2	11
GAGATGACAATCCTTA-1	5	15	10	8	4	16	15	2	14	4	0	13
GAGCCACGGTAGTAGG-1	4	21	7	8	3	9	13	4	6	5	0	9
GAGCTGTCGTCTCGGA-1	5	26	10	4	3	17	16	3	10	2	2	8
GATGACGATGATCGCG-1	1	8	5	2	4	10	6	1	9	1	0	11
GATGCTACAAGCGCCT-1	0	7	5	1	2	5	10	2	2	2	0	8
GATGGTGCCCTAGGCA-1	10	24	16	8	1	20	19	1	4	5	0	27
GATGTCGGTCAACTGC-1	3	16	17	7	2	13	13	4	15	7	1	9
GCAACCACCAGACCGG-1	3	15	5	3	2	7	6	4	4	6	0	7
GCACAAGTGTCGGAAG-1	5	11	7	5	2	8	16	2	10	3	1	8
GCACTGTGCAAATGTA-1	5	9	5	3	4	10	10	5	11	7	0	8
GCAGCCTATATCACAT-1	0	8	5	3	13	10	10	3	4	1	1	4
GCATTCAAGGCAACGC-1	8	16	3	6	11	12	16	5	9	10	1	11
GCATTTCCAAGGCTCC-1	5	4	6	6	6	13	13	9	4	5	2	1
GCCAATAGGGCATCTC-1	2	14	6	2	5	13	4	2	4	1	1	3
GCCATCGATGCTGCAT-1	4	10	2	4	9	12	16	2	7	4	0	9
GCGAGAGGCCATGTAA-1	2	15	8	8	1	11	10	0	12	2	3	4
GCGAGAGTTGCGTCCA-1	1	6	0	4	1	1	8	10	4	2	1	5
GCGATTCTGGAAGCAG-1	4	17	19	7	4	4	12	2	9	1	1	11
GCGTTCGGAGACCGGG-1	3	21	4	7	10	10	10	5	9	2	0	7
GCTAGCAGGGAGTGGG-1	6	15	6	4	2	9	5	1	6	1	1	3
GCTCATTACTGCATGT-1	4	5	7	4	3	6	8	2	6	1	1	2
GCTCGGAATTTAAAGC-1	1	5	1	0	5	5	5	2	1	1	1	5
GCTTACGTAGTTAGTA-1	1	10	8	4	2	11	8	3	3	0	0	7
GGAAGCTCGCTTACAG-1	4	6	4	3	1	11	7	0	8	1	0	13
GGACCTACGGTAACGT-1	3	7	5	3	2	7	10	0	13	6	0	8
GGAGACCAATGTGCTT-1	1	7	5	2	2	9	11	2	6	3	1	10
GGATACTCATGAATTG-1	7	19	8	3	3	13	17	3	17	4	1	11
GGCAGCGGTAATCCTA-1	5	10	15	2	2	8	9	0	8	0	0	11
GGGAATGAGCCCTCAC-1	3	14	11	8	6	13	9	2	10	3	1	9
GGTAAATGTGCGTTAC-1	3	14	5	1	1	12	10	1	8	2	0	7
GGTACCATTAAGACGG-1	1	11	6	0	1	10	17	3	4	3	0	7
GGTCGGATAAACGGCG-1	8	9	4	5	6	13	9	4	5	1	2	3
GGTGATTTCATCTTGT-1	1	12	5	3	1	8	6	5	6	3	0	7
GGTTTAATTGAGCAGG-1	3	10	8	8	4	7	5	5	6	3	1	6
GTAAGGATTTGTCGGA-1	7	18	8	6	5	12	6	3	12	3	0	4
GTACTCCTGGGTATGC-1	2	5	4	7	6	11	3	4	3	1	1	3
GTCACAAAGTTTCCAA-1	11	23	6	3	7	8	14	3	16	3	1	6
GTCAGTTGTGCTCGTT-1	3	5	12	5	4	6	11	1	5	2	2	7
GTCCTTCTAGTGGGTT-1	1	5	4	3	3	5	7	0	3	0	0	1
GTCTCGATCTGCTTTC-1	0	5	3	1	3	4	4	1	1	4	0	4
GTCTTAGTACAGCCGG-1	2	15	8	7	4	12	6	4	6	3	1	4
GTGAACTCCCATTCGA-1	2	7	4	0	5	3	9	9	4	2	0	2
GTGAAGCCGTATAGTC-1	1	18	7	7	2	17	13	4	6	1	1	3
GTGAGGAGCGGTTGAG-1	1	7	2	1	5	5	6	2	2	2	0	5
GTGATGCACAACATCT-1	3	9	7	2	2	9	3	0	9	2	1	3
GTGCCTCAGTGTACGG-1	4	6	6	1	3	5	7	0	7	6	2	5
GTGGTTACTTCTTTCG-1	0	6	3	0	0	10	8	1	3	0	2	3
GTTAGCCGTAAATCAA-1	1	4	4	5	8	15	16	5	6	2	0	13
GTTATATCAGGAGCCA-1	2	9	13	5	4	12	7	5	5	1	0	5
GTTCGGGCGTACCATT-1	3	5	3	3	4	8	7	5	5	1	0	2
GTTGGATTCAGTGGCT-1	2	13	4	4	5	2	5	3	3	1	1	2
GTTTGGCCGCTCAGCG-1	2	6	3	2	5	2	6	1	1	0	1	4
TAAAGCTGCAATAGGG-1	7	15	5	3	5	12	6	3	9	4	2	6
TAAATCTTTACACCTC-1	3	12	10	4	5	13	8	2	19	3	1	4
TAACCGCCCGCAGTGC-1	7	13	13	6	1	14	10	4	10	4	1	17
TAACTATTACGCCAAA-1	4	7	6	7	8	17	17	1	6	2	1	9
TAATATTGAAATTCGC-1	0	6	4	1	5	7	6	1	4	4	0	1
TAATCGATCCGTACGT-1	1	2	2	0	2	3	5	3	0	0	0	0
TAATTAGATGGATATG-1	3	13	3	5	5	10	6	3	16	2	0	11
TAATTGGAATCGGGAA-1	4	10	3	2	2	5	7	3	7	3	2	4
TACGGGATGCTAGCAG-1	1	8	3	3	4	8	3	0	2	2	0	5
TACTCTCCGAACAAAT-1	1	6	7	2	4	12	5	2	3	1	0	2
TAGAATTAAGGGCAAC-1	4	22	15	3	6	23	11	1	18	9	1	16
TAGATCCGAAGTCGCA-1	6	17	12	6	2	6	12	1	6	3	1	10
TAGTTAAGATAGGATA-1	3	9	6	4	3	17	3	1	5	0	1	8
TATATTACAAATGTCG-1	2	6	6	9	4	5	14	3	11	2	0	4
TATATTCGCGTCGATA-1	1	6	6	2	2	3	9	2	9	0	0	4
TATCACCCAACCGACC-1	2	9	4	2	7	17	16	6	4	1	1	4
TATCACTTCGAGTAAC-1	3	14	6	4	4	7	15	1	8	1	0	2
TCAAGAAATACTAGCT-1	0	7	3	6	3	4	13	4	3	4	2	5
TCACTACGACCAATGC-1	3	6	5	3	4	7	3	0	2	1	0	4
TCACTCGTGCAACGGC-1	7	20	5	8	2	5	4	1	4	3	2	2
TCAGAACCTCCACAGG-1	3	10	4	4	5	9	8	3	0	1	2	7
TCCAGATGTACGCCAA-1	4	18	4	10	4	16	10	7	13	3	1	5
TCCATTGTGACCTCGT-1	3	5	4	3	2	3	4	4	1	1	1	6
TCCCAAACAGACAACG-1	8	16	23	9	3	7	10	4	5	3	2	12
TCCCACTCTCTTCCGG-1	2	6	2	1	2	5	9	4	3	3	1	3
TCCTCTGGCCCATTAG-1	1	7	6	2	3	1	5	1	6	2	1	6
TCCTGCCAACTGGAGA-1	4	8	7	2	4	12	8	0	6	3	0	4
TCGATAGGCTAGTCGC-1	4	5	12	3	4	9	7	2	13	6	1	9
TCGCATTCAATGACTT-1	2	14	10	2	3	9	6	2	9	4	1	10
TCGGGAACGTGCCTAG-1	0	10	2	3	9	10	11	2	3	2	3	4
TCGTTCGTTATTATGT-1	3	14	3	1	3	7	9	0	4	2	0	3
TCTCCAACGTAGGTTA-1	0	9	1	4	3	4	4	1	0	0	0	2
TCTCGAACGAGGTCAC-1	0	7	9	4	1	4	3	0	4	2	0	10
TGAAACTTATGCAAGC-1	8	18	14	8	5	11	12	9	14	0	0	6
TGACACTTCTCTTTGC-1	3	9	11	2	1	8	8	2	10	0	1	9
TGAGATTAGGCCCTAA-1	6	10	3	3	8	1	4	1	2	1	1	6
TGATCCCAGCATTAGT-1	2	4	4	2	6	15	8	3	9	5	1	12
TGATCTACGCTGATCT-1	3	15	8	4	3	6	6	3	1	3	0	5
TGCAATTTGGGCACGG-1	3	13	6	1	5	11	6	0	1	2	1	13
TGGCAACTCGCGCGCC-1	2	1	4	2	5	3	8	5	4	7	1	2
TGGGATGCACTCATTC-1	2	10	4	2	2	12	6	1	2	1	0	0
TGGGCACAAACAGAAC-1	9	18	10	6	7	10	13	4	10	6	1	6
TGGGTAAGGTTCCCGC-1	4	14	8	3	3	11	11	4	7	0	3	6
TGGTATCGCATCCCAA-1	4	9	5	6	4	9	10	3	7	7	1	3
TGTCATTTGTTGGGAA-1	5	12	8	6	6	10	17	2	4	2	1	6
TGTTTAATACTTCATC-1	5	16	6	2	2	15	6	0	15	4	0	5
TTAAACCGGTAGCGAC-1	3	11	10	8	6	13	9	3	4	7	0	6
TTAACGAACAAGCAGT-1	2	26	14	8	4	10	8	1	13	4	1	15
TTAGTTCAAGTGTTCG-1	2	5	5	6	2	10	8	2	5	0	3	6
TTCCATCATGCGGTGA-1	1	9	7	1	4	8	5	3	2	1	0	7
TTCGTAATCCCAGCGG-1	0	12	8	2	4	6	7	0	6	3	0	8
TTCTGCTAGACTCCAA-1	5	22	2	1	8	20	11	3	2	5	0	3
TTCTTAGTGGCTCAGA-1	2	4	4	2	6	6	6	3	3	0	0	2
TTGAAAGGTGTAAAGG-1	2	7	5	5	3	19	6	0	6	4	0	4
TTGACGATTCAGCACG-1	3	18	14	3	4	7	13	3	12	0	0	9
TTGATGTGTAGTCCCG-1	1	1	0	0	5	1	5	1	0	1	0	0
TTGCGTGAACGCTTAG-1	2	12	4	2	4	5	6	0	6	1	1	2
TTGCTGGCCGGGCTTC-1	3	6	3	4	3	5	5	0	4	2	0	4
TTGGAGTCTCCCTTCT-1	1	7	7	1	1	6	7	1	4	6	1	0
TTGGATCGACTTCTGG-1	4	17	9	4	3	7	6	0	7	3	1	8
TTGGATTGGGTACCAC-1	1	9	1	1	5	8	8	2	1	6	1	4
