# Supplementary material for: Spatial transcriptomics reveals unique gene expression changes in different brain regions after sleep deprivation
Source: Nat Commun. 2023 Nov 4;14:7095. doi: 10.1038/s41467-023-42751-z (PMC10625558; doi:10.1038/s41467-023-42751-z)
Supplement: Supplementary file 15 — Source Data [file 41467_2023_42751_MOESM15_ESM.zip › Source Data/Source File Counts of 12 sleep DEGs common to neocortical layers/S6_NSD.txt]

Cell name	Arc	Egr1	Egr3	Fmnl1	Galnt9	Homer1	Hspa5	Neurod6	Pdp1	Sgsm1	Trib2	Vgf
AAACAATCTACTAGCA-1	2	6	1	2	3	4	5	1	1	0	0	4
AAACGAAGAACATACC-1	3	17	1	5	3	3	3	1	11	1	0	1
AAACGGGTTGGTATCC-1	1	2	1	1	3	2	4	0	4	0	1	4
AAATAACCATACGGGA-1	3	8	7	1	0	8	6	0	9	1	0	9
AAATTACACGACTCTG-1	4	6	3	1	2	1	4	0	3	1	2	6
AACACGACTGTACTGA-1	3	3	1	2	2	3	2	2	3	1	0	5
AACATTGGTCAGCCGT-1	0	0	2	0	4	1	1	1	1	0	1	3
AACCCTGGTGGAACCA-1	4	15	4	7	1	3	5	0	5	1	1	10
AACCTTTACGACGTCT-1	1	3	2	2	0	0	1	0	2	1	1	4
AACGTAGTCTACCCAT-1	3	7	3	2	3	2	4	5	6	3	1	4
AACGTGATGAAGGACA-1	1	2	5	0	1	4	4	1	6	1	0	2
AACTAGCGTATCGCAC-1	0	2	0	1	3	2	3	4	2	2	0	4
AACTTTAGCTGCTGAG-1	0	4	1	1	4	1	4	4	2	2	1	6
AAGTTTACTAATGGCA-1	3	8	2	5	4	2	5	0	2	0	2	3
AATAAGTCCTCGAGAC-1	1	7	10	2	1	5	7	1	5	1	0	3
AATCGGGACACTACGA-1	1	6	2	3	4	3	2	1	3	1	1	11
ACAATCGATCTTTATA-1	1	1	4	3	3	3	3	1	4	1	1	7
ACATCGTTAACCTAGT-1	1	4	3	5	5	6	5	1	2	0	1	3
ACCAAACTAGAAATCC-1	0	0	2	1	1	2	7	0	4	3	0	3
ACCAGGAGTGTGATCT-1	6	11	4	1	2	2	8	3	5	2	1	3
ACCGTTCCCGCTCTGA-1	3	5	4	1	1	3	2	0	5	1	0	6
ACGAGATATTTGCTTA-1	1	3	2	2	0	3	4	0	6	1	0	1
ACGATGGATCCGATGC-1	5	8	0	4	1	1	7	2	4	2	1	10
ACTATTCGTCCGTGGT-1	0	5	2	2	6	2	7	0	2	0	0	3
ACTTATCTGATCTATA-1	1	1	3	0	2	3	5	3	3	2	0	7
ACTTGCCATATTGTAC-1	6	8	1	0	0	0	6	4	4	2	2	3
AGAGGTATCTCGGTCC-1	4	12	0	1	0	2	2	4	6	1	0	4
AGATCGTGCATAAGAT-1	0	2	5	0	0	3	10	1	4	1	0	7
AGCTCTTCCCAGTGCA-1	3	3	5	1	0	2	5	1	3	1	1	2
AGCTGAAGTAAACCAA-1	2	4	5	1	2	5	6	4	7	0	0	5
AGCTTATAGAGACCTG-1	0	1	2	1	3	3	1	2	1	1	0	9
AGGCAAAGAGGAATCA-1	2	7	5	1	0	4	4	1	3	1	2	4
AGGGACAGCACGGCGG-1	0	2	2	0	5	2	8	2	0	1	0	3
AGGGCAGCGGCGTGGT-1	3	3	5	4	2	3	3	1	2	0	0	2
AGGTACGATATTGCCA-1	3	4	1	3	3	2	4	0	6	1	0	0
AGTCCCGCCTTTAATT-1	1	5	8	2	1	4	5	0	4	2	0	1
AGTTAAGCGGTCCCGG-1	3	3	2	3	4	6	5	1	5	1	1	6
ATAAACCATTGGACGG-1	4	6	1	1	1	5	3	5	2	0	1	2
ATACGCCGATCTACCG-1	1	3	0	0	7	4	4	5	3	1	1	2
ATAGGCTAGCTTCGCA-1	0	5	10	1	1	3	8	2	4	1	1	15
ATAGTCTTTGACGTGC-1	2	6	0	1	2	3	4	1	2	0	0	2
ATCAGTAGGCAGGGAT-1	4	1	3	2	3	3	5	0	4	3	1	10
ATCGCACGATTGTTCA-1	0	2	1	0	8	0	2	1	0	2	1	2
ATCGGCAAGCAGTCCA-1	1	4	5	1	1	2	3	0	7	1	1	0
ATGCATTCCGTGATGG-1	2	7	1	2	4	5	3	1	1	0	3	6
ATGCCGGTTGATGGGA-1	5	4	1	0	4	2	4	1	2	0	3	4
ATGTGTAGTTTAGTCA-1	5	18	4	1	1	2	3	3	3	2	0	6
ATTATCTCGACAGATC-1	0	4	2	2	4	5	2	3	5	0	1	2
ATTGACGTAACTCGGT-1	0	3	4	2	3	3	4	0	3	1	0	2
ATTTCATTATTTCGCG-1	1	4	1	2	1	4	2	5	1	1	3	4
CAAACTACGATAGAGA-1	3	4	7	0	2	4	7	0	7	0	0	6
CAAACTATTGAGCTTC-1	4	10	3	5	3	5	6	2	7	2	2	3
CAACTATATCGAATGC-1	4	6	4	2	5	4	7	2	7	0	1	5
CAAGGGAGTGTATTTG-1	4	1	2	1	1	0	4	0	1	1	0	7
CAAGTGAACTTTGGTT-1	0	5	2	2	5	4	2	3	4	1	0	17
CAATGGTCGGCCTGGG-1	2	3	2	0	6	2	4	0	2	1	1	9
CACATAAGGCGACCGT-1	1	5	3	0	4	1	3	2	3	0	0	3
CACATTCTTTCGATGG-1	1	2	4	3	0	1	5	1	5	1	0	4
CACCCACGAGGCAATT-1	6	1	2	2	1	4	2	0	7	0	1	4
CACCGATACACCGAGC-1	0	3	5	2	2	3	4	1	1	2	1	3
CACCGCCGACCAGCGA-1	0	3	1	2	7	1	2	2	5	1	2	7
CACGACTAAAGTTCTG-1	4	9	3	2	1	4	6	2	5	1	1	1
CACTCAGCTCTTGAGG-1	0	2	0	2	6	3	2	1	0	0	1	2
CACTCCTCTCGGTCGG-1	0	7	1	1	2	2	8	0	4	3	0	3
CAGAGTGATTTAACGT-1	3	10	1	2	4	5	8	0	5	1	1	1
CAGCCCTCACAGGCAG-1	3	2	5	1	2	2	4	0	4	4	0	3
CAGCCGGGCCCTCTAT-1	3	3	3	2	0	1	4	0	2	1	0	5
CAGGAAGACTTTATAT-1	2	4	7	5	2	4	5	2	5	0	0	5
CAGTCGAGGATGCAAT-1	0	2	2	2	0	5	5	0	3	2	1	4
CATACGGGTGCATGAT-1	1	1	0	1	5	2	2	2	3	0	0	2
CATAGTACATTGAGAG-1	2	3	3	1	5	8	6	3	4	1	1	7
CATCATCTACCCGGAC-1	4	3	2	2	6	1	6	2	3	0	2	11
CATGCGACCAGTTTAA-1	4	1	2	2	1	4	7	1	11	1	0	4
CATGGGTCGGGTGTGG-1	3	1	3	0	2	2	7	4	4	2	0	4
CCAAAGTCCCGCTAAC-1	1	10	8	2	6	4	4	7	2	0	2	3
CCAAGCTTGATCTCCT-1	0	1	1	1	2	3	1	2	1	0	1	3
CCAATTACGGGTCGAG-1	0	3	6	1	3	3	4	2	6	1	0	6
CCATAAACAACCCGAC-1	2	4	6	2	4	6	6	0	3	3	0	7
CCCAACCACACTAACA-1	3	7	2	3	2	4	4	0	5	0	2	6
CCCAAGACAGAGTATG-1	3	1	0	1	3	4	6	1	2	3	0	2
CCCGCAGGGCCCAAAG-1	7	4	3	2	6	5	10	4	6	5	0	4
CCCGCTTGCCCTCGTC-1	0	1	3	2	3	3	2	1	4	1	1	9
CCCTCGGGAGCCTTGT-1	4	7	2	2	0	2	7	2	5	0	1	3
CCCTGGTATGGGCGGC-1	4	2	4	6	3	9	9	1	8	4	0	3
CCCTTCTCGTACGCGA-1	1	2	5	1	5	4	5	3	0	1	0	6
CCGAGGGATGTTAGGC-1	3	4	2	4	0	0	3	6	6	0	1	0
CCGCCACCACAATCCA-1	2	4	6	4	2	4	3	4	3	3	2	4
CCGCTGGTGCCATTCA-1	3	8	3	1	2	5	6	1	9	2	0	4
CCGCTTCGCGGTTAAC-1	1	3	1	1	6	1	4	5	4	1	1	3
CCTAAAGGCTGACGCT-1	4	5	2	4	1	4	2	1	4	2	1	0
CCTAACTAAGGCTCTA-1	0	2	5	2	0	7	5	1	5	2	1	7
CCTAGTTAGTCGCATG-1	0	3	1	0	1	0	3	0	1	1	0	8
CCTCCCGACAATCCCT-1	2	2	2	4	8	6	5	6	1	4	0	6
CCTCGCGCGATATAGG-1	1	3	1	0	1	1	5	0	2	0	1	8
CCTCTGGCCTAGACGG-1	2	3	2	1	3	3	6	0	3	2	0	10
CCTGTGCATAGGAGAC-1	0	4	0	0	4	2	3	2	1	0	0	5
CGAAACATAGATGGCA-1	11	25	2	8	2	6	5	4	4	1	0	1
CGACATGCGATCTTCT-1	2	3	2	3	2	1	3	0	3	1	1	2
CGAGATGTTGCCTATA-1	2	2	4	0	3	4	2	5	4	1	1	3
CGATGGACCCTACGCC-1	0	2	4	1	1	4	3	1	6	0	2	2
CGCGTGCTATCAACGA-1	2	3	2	3	4	3	3	2	3	1	0	8
CGCTACCGCCCTATGA-1	3	8	4	3	1	4	1	3	0	3	0	4
CGCTGAGGACGTCCAA-1	4	5	0	4	2	3	4	3	2	3	1	5
CGGCTGCAAGATTAAG-1	1	4	8	1	3	4	5	1	1	3	0	6
CGGTCTATCAACCCGT-1	0	3	2	0	5	6	5	1	1	0	1	4
CGGTTCAAGTAGGTGT-1	0	2	8	3	0	5	7	2	8	0	0	7
CGTAGCGAATTGTCAG-1	1	0	0	2	2	3	3	3	0	0	0	3
CGTCAGTTTATCGTCT-1	2	2	1	1	2	1	5	0	8	0	0	3
CGTGACATTGGGTCGT-1	3	10	1	2	6	1	4	3	2	1	0	2
CTAAACGGGTGTAATC-1	0	2	0	0	4	2	3	3	0	1	0	4
CTACGAACTAGGTCGA-1	2	2	4	1	1	7	3	2	4	4	0	2
CTACGCCATTTCCGAT-1	2	8	3	3	1	1	1	3	4	0	1	3
CTATAAGAGCCAATCG-1	0	1	1	0	0	1	2	0	5	1	0	1
CTCAGTCACGACAAAT-1	1	7	13	1	2	4	11	1	7	3	1	6
CTCGATATTTGCGAGC-1	1	1	1	0	1	0	4	1	1	2	1	4
CTCTGTGCCTGCTATG-1	7	4	2	0	4	1	2	2	3	0	0	2
CTCTGTTTGAGGATTC-1	2	2	2	1	3	1	4	5	1	2	0	2
CTGCCTAGCCACCAAG-1	1	3	1	0	2	6	2	0	3	2	0	3
CTGCGTTACGATATAA-1	2	1	4	4	0	2	8	3	4	1	0	4
CTGGCGACATAAGTCC-1	2	1	1	0	1	1	3	2	1	0	1	6
CTGGTCCTAACTTGGC-1	4	13	2	2	3	3	5	3	8	1	1	5
CTTCGTGCCCGCATCG-1	0	0	1	2	4	4	4	3	1	0	0	2
CTTGTCGTACGTGTCA-1	1	0	0	0	2	2	1	2	1	2	0	1
CTTGTGCTCACCGATT-1	1	1	1	0	1	1	4	0	5	0	1	1
GAAACTCTAATGAAGG-1	1	6	2	2	5	4	13	3	2	1	3	7
GAACCATCTGGGAGAC-1	6	10	4	1	2	3	4	2	6	1	0	7
GAAGACTTCAATGCCG-1	1	4	3	4	3	1	9	2	4	0	0	7
GAAGCAAGGCAATGTT-1	6	5	4	2	3	0	6	4	6	1	0	1
GAATGTATGGCAGGTC-1	2	3	2	0	1	4	3	1	2	0	0	7
GACCGTCAGGTCGTGA-1	5	16	4	3	2	3	5	1	4	0	1	4
GACGGGATGTCTTATG-1	0	1	1	0	3	0	3	2	0	1	0	4
GAGGAGTAATTCCTAC-1	3	5	6	4	1	4	9	1	3	2	0	2
GATATGCGGTAGCCAA-1	3	9	8	1	1	9	3	0	8	1	1	4
GATGATTTGAAACTGG-1	1	4	3	1	2	1	2	3	1	0	0	7
GATGCCACACTACAGC-1	4	5	3	2	3	1	3	3	3	0	1	0
GATGGTGCCCTAGGCA-1	0	5	0	3	1	6	7	0	6	0	0	2
GATGTCGGTCAACTGC-1	1	11	3	6	1	5	1	3	1	0	0	1
GATTCCGCGTTTCCGT-1	6	4	2	2	7	3	4	0	4	0	0	6
GATTGACACTCTGCTC-1	4	5	5	3	2	3	6	0	4	0	0	5
GCACTCCCACAGTCCC-1	3	3	3	2	1	4	4	0	6	0	0	1
GCAGGTAGAGTATGGT-1	3	2	3	2	1	5	2	1	2	1	1	4
GCCGGAAACACATCTT-1	4	10	4	2	2	2	4	4	5	3	0	4
GCCGGTTTGGGCGGAT-1	1	5	7	0	3	3	4	1	1	0	0	4
GCGATTCTGGAAGCAG-1	2	13	3	10	3	4	3	1	1	0	0	5
GCGCTGATCCAGACTC-1	5	10	4	3	1	7	3	1	5	1	0	2
GCGGTGAACTGCGCTC-1	0	5	4	3	1	1	11	2	7	0	0	3
GCGTCCAGCTCGTGGC-1	2	5	2	1	3	1	2	3	5	0	0	4
GCTTCCAGCTTAGATT-1	0	1	0	1	1	1	2	1	1	1	0	2
GGAAGCTCGCTTACAG-1	1	8	2	1	6	4	5	1	6	0	0	2
GGAATAACCTCAAGAA-1	9	10	4	2	1	2	1	2	4	2	0	12
GGAGGATTGAAAGGAG-1	3	6	11	1	2	5	4	0	3	2	0	3
GGATCAAAGGACGAGG-1	3	9	2	2	5	0	10	2	5	3	0	3
GGCATATCGGTTCTGC-1	1	4	0	2	1	3	2	2	4	0	1	0
GGCATCAACGAGCACG-1	4	4	2	5	7	3	4	3	2	0	1	6
GGCCACAAGCGATGGC-1	1	3	2	0	6	2	6	3	1	1	0	3
GGCGAGCATCGAGGAC-1	2	2	0	0	6	0	3	0	2	1	0	6
GGGAACCACCTGTTTC-1	3	2	0	1	1	1	6	2	1	0	0	4
GGGCGTCCACTGGCTC-1	6	3	0	0	0	6	8	3	2	1	0	9
GGGTGGTCCAGCCTGT-1	3	12	2	6	6	5	6	2	1	2	2	4
GGTCGGATAAACGGCG-1	2	1	3	2	1	5	6	1	8	1	0	5
GTAAGGATTTGTCGGA-1	3	1	1	2	4	2	3	2	3	1	0	4
GTAGACAACCGATGAA-1	4	7	4	3	6	7	7	1	3	1	0	5
GTAGGTGATCCGTGTA-1	0	2	3	1	6	1	5	2	1	2	0	8
GTATCGGGACGAGCTG-1	3	1	0	0	2	1	4	2	0	0	1	4
GTCAATTGTACTGAAG-1	1	2	0	3	4	2	4	2	4	0	1	3
GTCAGTTGTGCTCGTT-1	1	0	0	2	2	1	3	1	1	0	0	1
GTCCTTCTAGTGGGTT-1	1	7	2	0	1	3	10	0	6	0	1	4
GTCGGATGTAGCGCGC-1	1	2	2	3	4	5	4	3	3	1	1	7
GTCGTATTGGCGTACA-1	2	3	5	2	1	2	2	0	3	0	2	0
GTGAGGAGCGGTTGAG-1	1	1	3	3	0	5	6	0	3	2	1	4
GTGTATGACTTTAAAG-1	5	6	1	1	2	3	5	5	3	0	1	2
GTGTGAGCCGAGGTGC-1	3	3	3	1	3	6	4	4	2	4	1	6
GTTACGAAATCCACGC-1	0	4	0	2	2	4	5	6	2	1	0	2
GTTACGGCCCGACTGC-1	2	3	4	1	5	3	3	6	3	2	1	8
GTTATCACCTTCTGAA-1	0	5	2	3	4	5	6	1	4	2	3	2
GTTCGTTGCGGACCAG-1	1	1	5	3	3	4	3	2	5	4	2	3
TAGAATTAAGGGCAAC-1	4	7	1	4	1	4	6	3	3	0	0	4
TAGATCCGAAGTCGCA-1	1	4	4	3	2	3	5	0	6	0	1	2
TAGTGAGAAGTGGTTG-1	2	2	2	1	1	2	5	1	2	0	1	7
TATATTCGCGTCGATA-1	1	5	1	5	4	1	3	1	2	3	0	3
TATCGATCTATGCATA-1	1	3	2	2	0	4	2	1	2	0	1	4
TATGTCAAGACCGACT-1	4	7	2	1	0	3	5	1	8	1	0	1
TATTCCGGCAGTCCTA-1	6	16	3	1	8	7	4	2	3	1	1	7
TATTTATACCGAGTAG-1	1	4	0	2	4	2	4	2	5	0	0	5
TCATCCCAGAGGGTGG-1	3	5	0	2	4	2	4	0	1	0	0	7
TCATGCAGGTTCTCAT-1	2	8	0	4	1	6	11	4	4	1	2	4
TCCCTTAGATTACTCG-1	4	7	3	6	2	0	3	3	1	0	0	4
TCGGAATGACCATCAA-1	1	4	2	0	0	7	6	0	4	1	2	6
TCGGGCACTTCTGGAT-1	4	8	1	0	0	3	3	2	4	2	0	5
TCTGTGGCTACATTTC-1	2	3	2	1	2	3	4	6	0	1	0	2
TGAAACCTCAACTCAC-1	1	1	1	1	6	2	7	3	6	0	1	8
TGAACACCCGAAGCAG-1	2	1	0	4	1	6	3	4	1	2	0	6
TGACCCAACTCACATT-1	2	2	1	1	1	2	1	5	2	3	1	4
TGAGATCAAATACTCA-1	2	5	3	6	4	1	6	2	4	1	1	8
TGAGCTTTAATGACGC-1	0	6	0	1	1	3	2	1	3	0	1	8
TGAGGTTGATCCCAAG-1	1	4	2	1	5	6	5	5	1	1	0	3
TGCAAACCCACATCAA-1	1	0	1	2	3	1	3	2	0	2	1	1
TGCACGAGTCGGCAGC-1	4	5	2	7	4	2	10	3	4	0	0	4
TGCCATTACTAAAGAA-1	4	10	3	6	0	3	5	1	4	2	4	7
TGCTATACAAACGGAC-1	3	11	3	2	1	2	5	0	2	0	0	10
TGGAAACGGAGTGAAC-1	3	4	0	1	0	0	3	0	2	0	2	5
TGGAGCTAAAGTTCCC-1	2	1	2	0	3	0	2	1	3	0	0	3
TGGCAACTCGCGCGCC-1	2	2	4	2	5	1	7	1	1	2	0	7
TGGGTAAGGTTCCCGC-1	4	9	3	0	2	2	4	1	3	1	0	1
TGGTATCGGTCTGTAT-1	1	4	0	2	2	2	2	0	1	0	0	7
TTAATGCGAGGTAACT-1	1	6	4	3	1	4	8	0	3	0	0	3
TTACAGACCTAAATGA-1	2	7	8	1	2	8	6	0	7	0	0	4
TTACCCATTGCCGGGT-1	4	4	2	2	3	2	3	2	3	3	0	1
TTAGACACGATCGTTG-1	0	4	3	1	0	8	5	0	4	2	0	0
TTAGCTAATACGATCT-1	3	3	4	0	2	4	3	1	5	1	1	2
TTATAGATGCACATTA-1	2	5	2	0	3	3	5	2	2	3	0	5
TTATTTCATCCCAAAC-1	2	0	3	2	5	3	3	2	0	0	1	2
TTCAAGCCGAGCTGAG-1	6	4	2	3	8	4	4	2	7	1	0	6
TTCAATTAGCCATAAT-1	1	2	3	1	2	2	0	0	10	0	0	1
TTCATAGCCTTGTAAC-1	0	1	1	0	4	0	4	4	0	1	1	4
TTCCAATCAGAGCTAG-1	1	5	0	0	0	3	2	1	5	2	0	7
TTCGGCAACCCGCTGA-1	2	3	3	0	3	4	3	3	3	0	0	3
TTCGTAATCCCAGCGG-1	2	2	3	3	2	4	7	1	6	2	1	4
TTGTATCACACAGAAT-1	0	4	2	1	3	0	2	3	2	0	1	3
