# Supplementary material for: Spatial transcriptomics reveals unique gene expression changes in different brain regions after sleep deprivation
Source: Nat Commun. 2023 Nov 4;14:7095. doi: 10.1038/s41467-023-42751-z (PMC10625558; doi:10.1038/s41467-023-42751-z)
Supplement: Supplementary file 15 — Source Data [file 41467_2023_42751_MOESM15_ESM.zip › Source Data/Source File Counts of 12 sleep DEGs common to neocortical layers/S7_SD.txt]

Cell name	Arc	Egr1	Egr3	Fmnl1	Galnt9	Homer1	Hspa5	Neurod6	Pdp1	Sgsm1	Trib2	Vgf
AACATATCAACTGGTG-1	4	13	6	4	3	7	3	5	8	4	2	5
AACCCTACTGTCAATA-1	1	5	1	3	5	5	11	4	5	1	1	8
AATATCGAGGGTTCTC-1	4	16	1	3	2	5	7	8	3	0	1	3
AATGATGATACGCTAT-1	3	8	4	4	4	2	4	3	3	1	0	3
AATGATGCGACTCCTG-1	2	9	4	3	3	6	4	1	3	2	1	5
AATTCATAAGGGATCT-1	1	7	2	7	1	2	3	1	2	0	1	0
ACATAATAAGGCGGTG-1	2	5	3	9	9	4	9	4	4	3	0	5
ACCCTTCATCTGCGAA-1	1	12	7	4	1	5	5	3	6	3	0	10
ACCGATGGTAGCATCG-1	2	1	0	2	4	2	3	6	3	1	1	2
ACCGGGCCTTTGTTGA-1	1	4	2	1	2	3	7	6	2	2	1	4
ACCTCCGTTATTCACC-1	8	19	14	3	1	6	12	3	12	2	2	12
ACGAGTACGGATGCCC-1	5	13	6	5	1	11	9	1	10	4	1	7
ACGTTTAGTTGTGATC-1	3	4	4	4	1	5	3	2	7	2	0	6
ACTTTACCCTCATGAA-1	2	11	6	6	7	9	7	2	5	4	1	5
AGATCGTGCATAAGAT-1	0	12	6	1	3	3	8	1	11	3	1	2
AGATGATGGAGTCTGG-1	4	12	6	4	1	9	7	5	13	4	3	7
AGCGCGGGTGCCAATG-1	3	14	1	6	2	4	3	4	3	2	3	3
AGCTAGAAGCAGAAGT-1	1	8	11	3	1	12	9	1	10	1	1	6
AGCTATTTAATCCAAC-1	5	10	5	5	0	5	7	1	7	1	2	8
AGCTGAAGTAAACCAA-1	2	10	1	2	0	8	8	1	2	2	2	3
AGGGACCGGCTGCGTT-1	4	16	11	9	3	8	7	1	7	3	1	15
AGGTATAATTGATAGT-1	3	11	5	4	4	7	4	3	5	0	0	1
AGGTCGCGGAGTTACT-1	2	9	4	2	4	6	4	2	4	0	1	5
AGTACATCATTTATCA-1	2	14	7	4	0	12	6	3	6	2	1	8
AGTGAGCCTCGCCGCC-1	3	13	4	5	1	6	4	1	2	0	0	6
AGTGGCGGCAATTTGA-1	2	14	3	4	3	1	7	4	3	1	0	8
ATAAGTAGGATTCAGA-1	3	6	9	3	2	3	4	1	6	0	1	3
ATAAGTAGGGCGACTC-1	4	17	1	5	1	9	2	10	9	1	2	5
ATAATAGTGTAGGGAC-1	1	6	2	4	8	4	2	4	1	2	3	5
ATAGGCTAGCTTCGCA-1	6	24	5	9	1	6	8	4	2	1	1	4
ATCGGCAAGCAGTCCA-1	2	4	7	4	2	5	5	0	4	2	0	9
ATCTGCACCTCTGCGA-1	2	34	7	6	3	6	6	7	6	1	6	4
ATCTGGTTAAGACTGT-1	3	6	2	0	4	2	7	4	1	3	2	3
ATCTTGACTTGTCCAA-1	7	8	5	3	5	11	8	2	4	1	2	4
ATGCCGGTTGATGGGA-1	3	10	5	7	3	3	3	2	4	1	1	4
ATGGATCCGGCGTCCG-1	4	22	5	9	5	7	4	3	5	3	2	1
ATTAATTCGGTCACTC-1	4	10	12	3	3	5	1	2	11	1	2	6
ATTACTTACTGGGCAT-1	3	2	4	1	2	3	3	1	12	2	0	2
ATTATACTTTGCTCGT-1	7	20	5	5	2	1	6	2	3	1	3	2
ATTGGGAATATCTTGG-1	3	7	8	3	0	6	6	3	11	3	1	1
ATTTACTAAGTCCATT-1	1	9	1	4	0	5	4	2	5	1	0	3
CAATGTGCCAACCCTT-1	3	8	8	5	1	8	8	2	6	5	0	11
CACAGCTAGGGAGTGA-1	1	4	0	0	7	8	5	5	1	2	0	6
CACATTCTTTCGATGG-1	1	11	9	1	1	11	3	2	10	2	1	8
CACCCACGAGGCAATT-1	5	10	3	3	5	4	4	2	2	2	0	6
CATACTTAGGCAATAC-1	2	8	7	6	3	7	9	4	7	2	2	10
CATGCGACCAGTTTAA-1	5	13	3	4	5	9	4	3	10	4	0	4
CATGGGTCGGGTGTGG-1	5	14	6	4	4	10	0	3	6	3	4	0
CCACGAGAAGAGAATC-1	8	28	8	5	5	6	6	2	3	0	0	2
CCACGGTGCCCGGTAG-1	6	19	5	6	1	14	9	5	3	3	3	5
CCATCTCACCAGTGAA-1	9	7	1	1	2	5	7	4	5	5	0	13
CCCAAACATGCTGCTC-1	0	1	1	1	2	0	1	1	0	0	0	0
CCGCCGGTCAACACAC-1	5	20	9	4	2	7	7	2	6	1	0	7
CCGGTAATGGCTAGTC-1	1	13	10	7	4	5	3	2	8	0	0	12
CCTAACTAAGGCTCTA-1	3	12	6	9	2	7	4	0	10	0	0	4
CCTATCTATATCGGAA-1	4	21	7	4	1	1	7	1	4	2	2	9
CCTATGAAGTGGTGCC-1	2	13	3	5	5	8	4	2	14	1	1	2
CCTCACCTGAGGGAGC-1	4	17	11	3	2	7	3	2	8	1	1	8
CCTCGAAGTGGACGGG-1	5	4	3	1	2	7	5	2	10	0	0	6
CCTCGCCAGCAAATTA-1	10	17	6	4	4	5	5	3	2	3	4	3
CCTCGCGCGATATAGG-1	2	5	6	3	1	12	6	0	5	0	3	5
CCTGTCCCTCACGTTA-1	1	6	6	3	4	6	6	2	5	2	2	7
CCTTTCAATGAAGAAA-1	7	15	3	1	3	4	4	2	5	3	1	2
CGAACGCCCAGTGCCG-1	3	9	2	0	0	3	9	1	5	1	1	2
CGAGTTTATCGGACTG-1	3	3	3	2	4	4	6	5	2	0	2	3
CGATGGACCCTACGCC-1	5	11	2	5	2	12	6	1	3	1	0	9
CGCCCGCTTCCGTACA-1	4	11	7	5	6	6	4	3	4	1	2	8
CGCGGCTCAACTTGAA-1	0	4	0	1	3	6	7	4	1	1	1	5
CGGTAGAGGTGCAGGT-1	2	10	2	2	2	1	4	2	2	1	1	1
CGGTTCAAGTAGGTGT-1	2	10	4	4	0	7	3	0	7	0	0	6
CTAATTCTCAGATATT-1	0	5	5	0	0	3	6	2	3	0	3	3
CTAGCCGATGTTATGA-1	1	9	7	3	1	8	4	0	9	0	0	8
CTCAGTCACGACAAAT-1	5	17	7	7	4	10	4	2	9	0	1	6
CTCATGGCTCACAATC-1	2	5	7	2	3	3	7	0	8	2	0	6
CTCGATATTTGCGAGC-1	1	8	6	5	1	6	4	0	9	0	2	10
CTCTGCGAAGCAAGCA-1	2	5	6	0	6	0	7	3	5	3	3	3
CTCTGTTTGAGGATTC-1	1	7	2	2	2	3	6	1	10	1	0	5
GAAACAGCCATGCAGT-1	5	4	10	3	3	4	8	2	6	3	4	8
GACCGACGTGAAAGCA-1	1	21	6	9	1	17	16	8	5	2	2	10
GATATGCGGTAGCCAA-1	2	4	8	0	4	6	4	0	3	0	0	4
GCAGCCTATATCACAT-1	1	5	4	1	2	12	8	2	8	4	1	11
GCAGCGGTGGGCATTA-1	1	18	15	3	3	3	6	5	15	2	1	6
GCATTCAAGGCAACGC-1	5	13	11	4	3	16	8	0	8	3	1	11
GCATTTCCAAGGCTCC-1	1	10	5	6	1	9	4	1	7	1	0	5
GCCAATAGGGCATCTC-1	2	9	6	3	3	6	7	2	10	0	1	8
GCCAGGAGTAACCGAT-1	5	24	5	10	4	5	2	6	4	3	1	2
GCCATATTGCACACAG-1	9	16	0	3	1	4	8	1	5	0	0	3
GCCATCGATGCTGCAT-1	3	12	7	4	3	4	6	0	6	1	0	7
GCGAGAGTTGCGTCCA-1	6	22	6	5	2	6	4	4	6	0	1	11
GCGCTGATCCAGACTC-1	4	12	7	5	2	6	5	1	4	4	1	3
GCGGGAACCAGGCCCT-1	1	14	4	2	8	4	3	3	0	8	0	11
GCGGTGAACTGCGCTC-1	5	13	1	3	1	8	9	1	5	1	0	11
GCTGTTGCTACCGAAC-1	0	10	5	2	9	4	11	10	4	1	0	8
GCTTACGTAGTTAGTA-1	1	9	8	2	2	10	3	0	11	1	0	6
GGATTCCGCTATACCC-1	2	12	2	1	1	3	3	2	6	1	1	4
GGGCGTCCACTGGCTC-1	5	8	11	1	0	6	2	0	9	1	0	4
GGTACCATTAAGACGG-1	5	6	5	4	1	11	6	5	8	0	2	5
GGTCGGATAAACGGCG-1	3	20	10	2	5	15	6	2	8	3	1	7
GTACTCCTGGGTATGC-1	3	14	5	2	3	8	5	0	8	0	2	6
GTATGACGTGGGAAAC-1	1	17	18	4	10	9	6	7	15	2	0	9
GTCGTATTGGCGTACA-1	1	9	8	5	1	2	3	1	4	0	1	1
GTCTCGATCTGCTTTC-1	3	7	1	1	0	2	3	2	2	0	2	4
GTGAACTCCCATTCGA-1	4	11	7	4	1	6	8	3	6	2	1	6
GTGATCACTAACGCCT-1	2	4	0	0	7	4	7	7	5	4	2	4
GTGCAACAAATGTGGC-1	2	14	11	2	4	10	3	2	14	1	0	5
GTTAGCCGTAAATCAA-1	4	2	5	3	4	8	12	4	13	2	0	4
GTTCATCGTTTGGCTG-1	3	12	2	5	3	5	4	3	5	1	3	3
GTTCGGGCGTACCATT-1	6	21	8	6	1	6	3	2	5	3	0	11
TAACTATTACGCCAAA-1	4	12	5	4	3	6	11	2	9	2	0	4
TAAGGCTGAATCCCTC-1	1	6	1	2	6	5	6	2	0	1	1	4
TACGGGATGCTAGCAG-1	6	21	1	4	1	9	6	0	7	0	2	5
TATCACCCAACCGACC-1	4	9	6	1	5	5	4	1	7	4	1	12
TATCGATCTATGCATA-1	9	23	2	9	3	13	4	2	14	2	3	2
TATGTCAAGACCGACT-1	2	6	2	5	3	12	3	3	7	1	0	3
TCAAGAAATACTAGCT-1	4	10	6	5	6	7	8	4	7	0	0	5
TCAGAACCTCCACAGG-1	6	16	7	1	3	9	4	4	6	1	1	2
TCCCACTCTCTTCCGG-1	6	17	6	0	5	14	7	2	8	3	1	7
TCCTTCAGTGGTCGAA-1	0	14	2	4	2	6	5	1	8	0	0	4
TCGGGAACGTGCCTAG-1	5	18	11	4	4	14	9	1	15	1	0	12
TCGTAAGACGACATTG-1	1	4	2	3	3	2	3	2	0	1	3	2
TCGTATAGTGCAATTA-1	1	3	3	1	0	1	1	1	3	0	1	2
TCTGGGAACCTTTGAA-1	2	4	5	5	7	5	6	5	3	3	0	2
TGAGCTTTAATGACGC-1	3	14	3	4	4	2	5	2	6	2	0	1
TGATCCCAGCATTAGT-1	3	16	11	1	1	7	5	1	11	1	0	6
TGCCATTACTAAAGAA-1	3	17	4	11	3	7	5	3	1	1	1	0
TGCGGCATAGTTCAAC-1	3	5	5	2	3	5	6	3	7	3	0	6
TGGAACCACTGACACA-1	4	10	10	4	3	10	8	1	15	3	0	6
TGGCAACTCGCGCGCC-1	8	20	6	5	3	6	5	1	5	0	3	7
TGGGCACGTTCTATGG-1	10	13	3	1	0	4	4	1	8	0	3	5
TTAACCAACCCTCCCT-1	2	11	3	3	3	4	7	4	2	2	1	4
TTAATCAGTACGTCAG-1	4	16	5	2	1	7	3	6	2	0	1	5
TTACAGACCTAAATGA-1	5	21	2	3	1	6	7	1	4	1	0	4
TTAGCTAATACGATCT-1	3	9	4	3	2	5	8	1	6	3	2	7
TTAGCTGATTTGCCGT-1	1	1	4	0	4	2	3	5	3	0	1	1
TTCATGGCGCAACAGG-1	2	4	1	1	5	7	4	4	4	0	0	9
TTCTGCTAGACTCCAA-1	2	5	3	2	2	4	7	1	4	1	2	4
TTGAATTCACGTGAGG-1	4	4	6	3	3	5	4	4	2	0	1	5
TTGGCCTAGAATTTCG-1	5	4	4	0	3	3	3	1	1	3	1	2
