# Supplementary material for: Spatial transcriptomics reveals unique gene expression changes in different brain regions after sleep deprivation
Source: Nat Commun. 2023 Nov 4;14:7095. doi: 10.1038/s41467-023-42751-z (PMC10625558; doi:10.1038/s41467-023-42751-z)
Supplement: Supplementary file 15 — Source Data [file 41467_2023_42751_MOESM15_ESM.zip › Source Data/Source File Counts of 12 sleep DEGs common to neocortical layers/S9_NSD.txt]

Cell name	Arc	Egr1	Egr3	Fmnl1	Galnt9	Homer1	Hspa5	Neurod6	Pdp1	Sgsm1	Trib2	Vgf
AAAGCTTGCCTACATA-1	0	3	2	0	4	2	4	0	8	0	2	6
AAAGTGTGATTTATCT-1	0	5	5	3	5	8	4	4	2	4	1	6
AAATAAGGTAGTGCCC-1	1	3	6	4	5	9	3	2	3	2	0	5
AAATAGCTTAGACTTT-1	0	2	3	2	4	3	7	5	0	7	1	7
AAATTCCAGGTCCAAA-1	0	5	7	3	3	4	7	1	4	1	1	6
AACCTGTCACGGAATT-1	1	5	0	2	3	1	2	0	0	0	0	1
AACTTTCTCGATCATG-1	1	2	8	1	6	7	8	1	3	2	0	3
AAGAAATCACCAGATT-1	0	10	18	0	9	10	10	7	6	4	0	15
AAGCCGCTTTACCTTG-1	0	5	2	1	4	4	10	3	2	1	0	3
AAGCGGAGTGCGCGCA-1	0	5	4	2	7	3	7	2	6	0	1	3
AAGTCAATTGTCGTCA-1	2	5	8	4	4	4	6	2	5	1	0	5
AAGTCTAGTAGCTGCC-1	0	4	2	0	12	7	10	3	1	1	1	4
AAGTGCCTTGACTGTA-1	0	3	1	0	4	4	7	0	3	1	0	3
AATCGCGCAGAGGACT-1	0	1	2	0	1	2	4	1	3	0	0	2
ACACAAATATTCCTAG-1	1	3	4	0	3	9	12	3	4	2	1	8
ACACCACATAATTAGC-1	1	5	4	0	3	3	3	0	3	1	0	6
ACACCTTACTACTTGC-1	0	3	2	2	2	4	8	1	1	0	1	3
ACAGTATACCGTGGGA-1	0	4	4	3	4	0	4	2	2	1	0	1
ACATCCTGGTAACTGT-1	0	2	6	0	3	5	6	1	3	2	0	1
ACATGGCGCCAAAGTA-1	0	5	6	3	11	8	7	6	3	2	0	1
ACCACCAATGTAACAA-1	0	10	2	5	8	3	8	0	3	1	0	9
ACCACCCTCTCTTCTA-1	0	3	1	1	2	3	7	3	6	1	2	1
ACCAGTGCGGGAGACG-1	0	9	10	1	2	9	11	2	4	2	0	5
ACCCTTGCCTGGGTCG-1	0	2	2	6	6	3	5	5	1	1	2	5
ACCGGGCCTTTGTTGA-1	1	7	2	4	1	9	11	3	1	3	1	4
ACCTACAGTATGTGGT-1	1	7	5	3	4	1	6	3	3	2	1	6
ACCTCCGTTATTCACC-1	1	6	4	1	2	3	9	0	2	0	0	3
ACGGGCGTATGCGACA-1	1	2	3	1	8	2	6	2	1	1	0	4
ACGTTCGCAATCAATT-1	0	0	4	5	4	3	8	4	2	2	1	1
ACTAAGGACGCACACC-1	0	3	10	1	5	2	9	11	5	0	0	10
ACTATCCAGGGCATGG-1	0	3	2	0	5	3	3	1	5	0	0	4
ACTCCCGTAGACTAGG-1	0	5	6	1	5	5	5	3	1	1	0	6
ACTGGCGAACCTGCGT-1	0	1	2	2	2	6	4	2	6	3	1	6
AGACGAAGTGCCGGTC-1	0	4	6	2	2	2	8	0	3	0	0	6
AGAGCGCTTGTAACGG-1	0	2	7	1	8	9	14	3	7	3	1	13
AGAGTATAGTGTTACG-1	0	2	1	0	5	1	6	0	0	2	0	5
AGAGTTGCAGGCCTCC-1	0	1	2	2	1	1	5	3	1	2	1	9
AGCTCGTTGATGGAAA-1	0	7	5	0	7	7	8	5	3	2	0	6
AGCTCTTCGTAACCTT-1	0	2	2	2	4	1	0	1	4	0	0	4
AGGAGACATCCACAGT-1	0	7	2	2	6	2	6	3	2	1	1	4
AGGATATAGGGATTTA-1	0	4	4	1	1	9	2	1	2	1	0	6
AGGATTGCTTACGACA-1	0	3	9	1	5	8	9	0	1	2	0	3
AGGCATTGTCGTAGGG-1	0	0	0	0	0	0	0	0	0	1	0	0
AGGGACCGGCTGCGTT-1	3	3	5	4	10	4	6	0	3	2	0	3
AGGTATAATTGATAGT-1	0	2	4	3	1	5	3	1	6	2	0	3
AGTCCATTGGCTGATG-1	0	7	9	1	7	5	7	0	3	2	0	4
AGTCCCTCGCAGAAAG-1	0	3	2	4	9	4	5	0	0	1	0	5
AGTCGGTTGCGTGAGA-1	0	4	3	1	1	1	8	0	1	0	1	3
AGTGAACAAACTTCTC-1	0	11	4	2	2	7	8	3	4	2	0	4
AGTGAAGATGGTGTCC-1	0	2	4	4	5	2	5	2	4	0	0	2
AGTTTATGTAAAGACA-1	0	5	10	2	0	2	5	7	5	3	1	5
AGTTTGGCACGGGTTG-1	0	1	1	1	1	0	0	0	0	0	0	0
ATAAGTAGGGCGACTC-1	0	2	3	2	2	8	3	2	4	2	0	1
ATACGTCCACTCCTGT-1	0	4	6	6	7	5	8	5	5	0	1	2
ATATCAACCTACAGAG-1	0	4	3	2	6	5	7	3	2	2	0	10
ATATCGGTAGGGAGAT-1	1	5	2	5	1	11	4	2	2	3	1	6
ATCGCCAGTCAACATT-1	0	3	3	0	5	1	3	1	4	1	2	5
ATCTTTCGTATAACCA-1	0	4	4	2	2	3	7	7	3	1	1	4
ATGTAAGGCTGCTCTT-1	0	2	1	2	2	3	4	0	4	1	0	2
ATTATAGCTACTTTAC-1	0	9	9	2	1	2	4	2	1	0	2	5
ATTCGCAGAGGACACT-1	0	2	6	0	3	1	13	3	2	1	0	4
ATTCGTGCTATCTCTT-1	0	2	2	1	1	1	0	0	0	1	0	1
CAACACATCTCCTGCC-1	1	3	5	0	4	10	12	0	3	2	0	4
CAACCTGAACCTGCCA-1	1	3	5	2	2	3	6	2	3	5	0	6
CAACTGAGGGTATGAC-1	0	0	0	0	0	0	4	1	0	0	0	0
CAAGGTCCTATAGGCT-1	0	1	4	2	5	1	1	1	3	0	0	2
CAATGAGGTTCGACTA-1	1	4	2	1	1	4	4	2	2	3	0	2
CAATGTGCCAACCCTT-1	0	1	4	2	5	8	6	2	3	1	0	1
CACACTTGTATTGCGA-1	2	4	1	0	2	2	0	0	3	1	1	0
CACATTTCTTGTCAGA-1	0	2	5	2	4	9	10	1	6	3	0	14
CACGCGGAACTGTTGC-1	0	5	1	0	15	5	2	2	2	0	1	10
CACGGACGTGGATGGC-1	2	1	3	1	9	1	5	2	3	0	1	2
CAGGTTTAGTACTACA-1	0	5	2	1	2	3	3	0	2	2	1	2
CATACTTAGGCAATAC-1	1	1	1	1	1	8	6	0	2	0	1	4
CATGACTTCGCTGAAT-1	1	5	3	2	4	6	5	4	2	0	0	1
CATGATGGAAGTTAGC-1	0	6	5	3	3	4	4	1	2	2	0	3
CATTACATAGATTGTG-1	0	3	3	1	3	3	6	1	3	2	1	2
CATTCCCATTCCGTCG-1	0	3	1	1	2	5	3	1	0	1	0	6
CATTGATGAACACGCC-1	1	2	5	0	4	6	8	2	2	1	0	2
CCACGAATTTAACCTC-1	0	5	8	3	3	10	5	2	4	4	0	5
CCACGGTGCCCGGTAG-1	1	5	3	2	5	12	10	8	0	5	1	8
CCACTATCCGGGTCAC-1	0	7	5	2	1	6	2	7	2	1	1	6
CCAGATGTAAATGGGT-1	1	6	13	3	3	7	5	4	3	3	1	8
CCATTGTTTCCTCCAT-1	0	2	3	0	2	0	1	0	1	0	0	0
CCGATCTTAAGAGGCT-1	0	0	1	1	2	3	1	2	1	2	0	1
CCGGCACGACCGTTTC-1	0	1	4	2	3	3	7	2	3	0	0	2
CCGGTAATGGCTAGTC-1	0	7	8	3	3	7	10	1	6	0	1	7
CCTACTGCGGCGGCCA-1	0	4	4	1	3	2	9	0	3	5	1	7
CCTATGAAGTGGTGCC-1	0	2	1	2	2	5	3	4	3	0	0	1
CCTGGAAACGTTCTGC-1	0	3	6	1	3	2	3	0	1	1	0	5
CCTGTCCCTCACGTTA-1	1	5	7	3	1	1	5	1	4	0	0	4
CGAACAGTATGGGCGT-1	0	1	1	0	4	0	2	0	1	0	0	1
CGAACATAGTCAGAAA-1	0	2	0	1	6	1	9	4	1	0	0	8
CGACACCGCTTAAGGA-1	0	1	1	0	2	0	2	1	3	1	1	2
CGACACGCTCCGACAG-1	0	5	10	0	7	10	11	3	3	1	0	2
CGACTCGGTACACGGT-1	1	0	1	0	2	3	7	6	0	1	2	2
CGACTTTGTATAGCCT-1	1	1	2	1	6	3	3	3	1	2	0	5
CGAGGATCGGGAACGA-1	0	2	6	1	3	0	3	4	4	2	0	3
CGATCATTAGAGGCAC-1	0	2	2	4	4	2	1	1	0	1	1	3
CGCATCCATCAGCCAG-1	1	6	2	2	2	5	2	0	1	0	1	0
CGCGGTAAGTCTAGCT-1	0	2	0	2	1	4	6	3	2	1	0	1
CGCTGGTGACTACCCT-1	0	4	7	1	4	13	5	2	2	0	0	3
CGGGAATATAGTATAC-1	0	1	0	0	1	1	1	0	0	0	0	0
CGTATTGTTTCCTAAT-1	0	8	3	1	2	3	1	3	4	1	0	1
CGTCAAATGGTCGCAG-1	0	2	5	6	6	9	8	3	4	0	0	7
CGTGGCCGAATATCTA-1	1	3	3	1	2	7	6	1	4	1	1	6
CGTGTGTTAAACCCTG-1	0	7	2	1	2	2	5	1	0	2	1	2
CTAATTATGAAGCGTA-1	0	1	0	0	1	0	1	0	0	0	0	0
CTCACACGCAAGCCTA-1	1	10	3	3	5	4	4	2	4	6	0	3
CTCATCACTTAGTGAT-1	0	2	1	0	0	2	0	1	1	0	0	0
CTCGGGATAACACCTA-1	0	0	1	0	2	0	5	0	3	0	0	2
CTCTTCTATTGACTGG-1	0	8	3	1	2	5	9	0	3	0	1	5
CTGCACCTAGTCCACA-1	0	2	3	4	2	5	5	2	2	1	0	1
CTGGGATACGCTACCC-1	0	2	6	1	3	4	6	3	5	0	0	2
CTTAGGTCCCAATCGT-1	0	2	4	3	4	1	5	3	3	1	0	4
GAACATTAGTATGTTA-1	1	0	4	0	5	0	2	0	1	2	0	4
GAACGATAAGTTAAAG-1	0	2	2	3	2	2	8	1	4	1	0	3
GAACTTGTGCACGGGA-1	2	7	4	2	5	3	4	5	3	1	1	8
GAAGGCTACCATTGTT-1	1	6	6	1	4	4	9	4	4	1	0	4
GACAAACATATGCAGG-1	1	9	10	4	5	8	10	2	5	2	1	6
GACGTTCGTAAATACA-1	1	2	2	2	10	5	6	3	1	1	2	6
GACTCACCCACGTGAG-1	1	7	2	2	6	5	8	2	0	2	0	6
GAGATGACAATCCTTA-1	0	5	3	1	6	10	8	4	3	1	0	5
GAGGATAAACAGTGCT-1	0	10	4	3	9	1	9	0	3	0	3	4
GAGGGCCATAATATTA-1	2	2	2	0	2	3	6	7	5	2	0	6
GAGTGCACGGACAACA-1	1	4	5	2	2	8	6	3	0	1	0	2
GATCGCTACCCGATTT-1	0	4	1	0	0	4	2	0	0	1	1	3
GATCTTTGCTCAAAGA-1	2	8	0	1	4	1	4	3	2	1	0	1
GATTTAGTGCGTACTG-1	0	2	0	2	7	3	4	2	0	3	0	5
GCAACAGCAGTATGCG-1	0	1	1	0	0	0	3	0	1	0	0	1
GCAGACCCAGCACGTA-1	0	2	2	0	3	4	6	1	0	0	1	1
GCAGCCTATATCACAT-1	0	6	5	4	5	3	3	3	3	1	0	1
GCATTTCCAAGGCTCC-1	0	2	6	3	3	2	2	5	4	2	0	0
GCCGTGGAAGAAATGT-1	1	6	2	2	3	6	10	1	5	1	1	1
GCGACATGTAAACATC-1	2	4	6	1	4	4	3	2	5	1	1	5
GCGGGCATTACGATGC-1	0	1	4	0	3	2	11	0	5	2	1	7
GCGGTCCCGGTGAAGG-1	0	1	2	2	4	3	8	7	1	2	0	5
GCTAGACCGTCTACTG-1	0	2	6	0	3	7	5	3	1	2	2	5
GCTCCGCTCGCTTCAG-1	0	4	2	5	2	5	5	2	6	0	0	9
GCTCGCTCATGTCCAA-1	3	3	5	2	4	2	3	3	2	6	0	6
GCTGGTGACTCGTAGT-1	0	1	1	1	0	1	0	1	2	0	0	0
GCTTACGTAGTTAGTA-1	0	4	1	3	4	4	3	2	0	2	0	9
GCTTAGGGAAGCGGTA-1	0	2	0	1	3	1	2	1	1	0	0	1
GGAGACCAATGTGCTT-1	1	2	1	1	3	1	5	2	3	0	1	1
GGAGGCCGAAGTCGTC-1	0	4	4	3	0	7	3	0	3	0	0	4
GGCCCGTATACCATGC-1	0	4	2	0	3	1	2	3	3	2	0	2
GGCGAACCGTTCTGAT-1	0	3	5	1	6	13	7	6	2	4	1	11
GGGATCCCAATACAAA-1	0	4	4	1	5	4	5	5	0	0	0	3
GGGTGCATATGAAAGC-1	0	3	2	0	6	1	9	3	1	2	0	6
GGTACACCAGATTTAT-1	1	3	4	0	3	3	5	5	2	0	1	2
GGTATAGTGACACATA-1	0	0	3	3	1	4	11	1	4	0	0	5
GGTTCTACTCGTCTGA-1	0	3	5	3	5	2	2	5	4	2	1	5
GGTTTAATTGAGCAGG-1	1	4	0	1	3	2	5	3	2	2	0	1
GGTTTAGCCTTTCTTG-1	0	1	6	2	2	6	11	1	4	3	0	2
GGTTTGCGAACACGTA-1	1	5	8	3	5	4	5	1	0	1	0	4
GTAACAACTGACCTTG-1	0	1	2	3	2	3	6	1	0	2	0	2
GTCAATGCTATAATTT-1	1	9	3	3	3	3	2	5	3	0	1	1
GTCCATTACTGCTACG-1	0	2	2	2	3	4	2	1	3	2	1	2
GTCGTCTGGTTGGCTA-1	1	0	1	1	3	1	6	0	3	0	1	1
GTCTTGAGGAGCAGTG-1	1	7	4	2	1	2	2	0	1	1	0	2
GTGACGAGGGTGACCC-1	0	7	4	4	4	4	3	1	3	0	0	2
GTTAACTATGTTGTCA-1	0	5	3	1	2	5	4	1	1	2	1	6
GTTAAGTTAGAGTGGG-1	0	6	7	1	1	4	2	1	6	3	0	6
GTTCGGATCGGGAACA-1	0	1	5	1	6	0	10	1	4	0	1	3
GTTCGTCTGGGTCCCT-1	0	6	2	1	0	2	1	3	1	0	0	2
TAAATCTTTACACCTC-1	1	2	4	2	1	2	5	1	2	3	0	1
TAAGGCTGAATCCCTC-1	1	6	3	1	2	3	5	2	6	1	0	3
TAATAGCTAAATGATG-1	0	5	3	0	5	1	5	3	2	1	0	3
TAATTAGGACATCCGT-1	0	3	7	3	3	5	7	3	2	3	3	4
TACACCGTCGTTAGTC-1	1	4	5	3	4	1	5	1	2	1	0	2
TAGACTACCTAGCGTT-1	0	1	1	2	6	4	2	2	1	3	1	1
TAGTCGATCACGGGTT-1	1	10	6	1	3	7	10	1	9	1	1	5
TATAGATGGTCGCAGT-1	0	0	4	0	4	2	6	1	1	1	0	4
TATGGCTAGGCTAATT-1	0	3	3	2	1	1	0	2	0	0	0	0
TATGGTTAGTGGGAGA-1	0	2	5	1	1	3	4	2	2	2	1	2
TATTGACATTTCTGCC-1	0	2	3	0	0	1	3	1	0	0	0	4
TCAAGAAATACTAGCT-1	0	1	3	5	1	2	3	8	2	2	1	5
TCAAGGTTACTACACC-1	0	2	2	1	3	2	3	0	0	0	0	1
TCAGATGGAGACGTAG-1	0	1	2	3	7	3	3	3	2	3	1	3
TCCATTCCCACTAGAG-1	0	3	3	4	6	3	4	2	4	3	0	3
TCCCGTCGCGTCATAG-1	0	4	3	1	3	3	4	1	2	0	0	3
TCCGAATGGTCCTGAG-1	1	3	2	1	3	2	5	2	2	2	0	1
TCCTTACGACGGTCCG-1	0	5	3	0	4	4	4	1	1	0	0	2
TCGAAGAACCGAGCAC-1	0	6	3	3	4	5	6	3	6	0	0	4
TCGCTTAATTACGAAG-1	0	3	3	1	3	0	3	2	2	1	0	1
TCTACGGGCTCAGTTG-1	1	6	3	1	3	1	1	5	1	1	0	6
TCTAGTGATATCGTGG-1	0	1	3	3	5	2	4	3	5	1	1	5
TCTGACGGGCTAACCC-1	0	7	3	1	3	2	3	4	2	0	0	6
TCTGATCGGGTGCTAG-1	0	1	0	1	0	1	0	0	0	1	0	0
TCTGCGAATCGTTCGC-1	2	4	0	3	6	6	13	2	3	0	0	6
TCTTAGAGCTCCAATT-1	0	2	1	0	3	6	6	0	3	0	0	7
TCTTCTATAACCCGCC-1	0	6	8	2	6	3	9	2	2	0	1	3
TCTTTAGCAGGCGAAC-1	0	4	4	4	2	8	7	1	6	2	0	10
TGAATGAGATACAGCA-1	0	5	7	2	6	5	8	3	6	1	0	3
TGATGGCTGTTTCTGA-1	0	4	2	1	3	1	6	5	4	1	0	1
TGCCGAAAGCGTATTC-1	0	0	0	1	2	1	5	0	0	0	1	0
TGCTCCACAGTTCTTA-1	1	4	4	2	7	6	7	2	5	1	0	4
TGCTGCGTCAGAGTTA-1	1	4	5	3	1	0	6	5	5	0	0	2
TGGAGGGAAACACCTC-1	1	1	3	0	3	0	5	6	3	2	0	5
TGGTAGAATATATGGG-1	0	3	1	3	1	2	5	0	2	0	1	3
TGTACTACTCTCACGG-1	0	4	3	0	3	2	9	6	5	2	0	1
TGTATACGGATGATGA-1	0	4	2	1	1	1	2	0	0	0	0	1
TGTTCTCTACTCCCTA-1	0	1	1	0	5	1	3	0	1	1	0	2
TTAAGATAGGATTGAC-1	0	6	4	3	4	7	13	3	5	2	1	7
TTACATGCCACAACTA-1	1	5	3	1	5	4	7	2	4	0	0	4
TTAGTTATTCGTGGCA-1	0	2	1	3	3	3	3	4	3	1	0	6
TTCCAGACGAGATTTA-1	0	1	5	4	1	5	2	0	3	1	1	7
TTCCGGTATCTGTGTC-1	0	1	2	2	2	2	3	1	1	1	0	1
TTCTATGCCTTTCGCA-1	0	1	4	4	3	2	5	1	1	0	0	4
TTCTTATCCGCTGGGT-1	0	0	1	1	2	1	1	0	1	1	0	0
TTCTTGCTAGCATCTC-1	0	1	9	3	5	5	2	0	5	1	0	3
TTGACAGGAGCTCCCG-1	0	11	15	8	2	19	20	4	7	2	0	8
TTGACGCTCCATGAGC-1	0	6	2	3	6	4	4	3	0	1	0	3
TTGACTATTGTCCGGC-1	0	2	2	3	2	8	2	0	2	1	0	5
TTGGGTTTATTCAGCG-1	0	2	4	1	4	2	11	4	1	1	0	3
TTGGTATGGCTTGTGT-1	0	1	1	0	4	4	3	0	2	1	0	6
TTGTGGTATAGGTATG-1	0	11	6	3	2	2	4	0	7	1	0	2
