# Supplementary material for: Spatial transcriptomics reveals unique gene expression changes in different brain regions after sleep deprivation
Source: Nat Commun. 2023 Nov 4;14:7095. doi: 10.1038/s41467-023-42751-z (PMC10625558; doi:10.1038/s41467-023-42751-z)
Supplement: Supplementary file 15 — Source Data [file 41467_2023_42751_MOESM15_ESM.zip › Source Data/Source File Neocortical layer 2_3 UMI counts per spot/S2_NSD.txt]

Cell name	0610005C13Rik	0610006L08Rik	0610009B22Rik	0610009E02Rik	0610009L18Rik	0610010F05Rik	0610010K14Rik	0610012D04Rik	0610012G03Rik	0610025J13Rik	0610030E20Rik	0610031O16Rik	0610033M10Rik	0610038B21Rik	0610039K10Rik	0610040B10Rik	0610040F04Rik	0610040J01Rik	0610043K17Rik	0710001A04Rik	1010001B22Rik	1010001N08Rik	1100001I12Rik	1110002E22Rik	1110002J07Rik	1110002L01Rik	1110002O04Rik	1110004F10Rik	1110006O24Rik	1110008E08Rik	1110008P14Rik	1110012L19Rik	1110013H19Rik	1110015O18Rik	1110017D15Rik	1110018N20Rik	1110019B22Rik	1110019D14Rik	1110020A21Rik	1110025L11Rik	1110028F11Rik	1110028F18Rik	1110032A03Rik	1110032F04Rik	1110035H17Rik	1110038B12Rik	1110038F14Rik	1110046J04Rik	1110051M20Rik	1110057P08Rik	1110059E24Rik	1110059G10Rik	1110065P20Rik	1190001M18Rik	1190005I06Rik	1190007I07Rik	1190028D05Rik	1200007C13Rik	1300002E11Rik	1300014J16Rik	1300017J02Rik	1500002C15Rik	1500002F19Rik	1500004A13Rik	1500009C09Rik	1500009L16Rik	1500011B03Rik	1500012K07Rik	1500015A07Rik	1500015L24Rik	1500026H17Rik	1500032F14Rik	1500035N22Rik	1520401A03Rik	1600002D24Rik	1600002K03Rik	1600010M07Rik	1600012H06Rik	1600012P17Rik	1600014C10Rik	1600014C23Rik	1600019K03Rik	1600020E01Rik	1600022D10Rik	1600025M17Rik	1600027J07Rik	1700001C02Rik	1700001C19Rik	1700001D01Rik	1700001F09Rik	1700001G01Rik	1700001G11Rik	1700001J03Rik	1700001J04Rik	1700001K19Rik	1700001K23Rik	1700001L05Rik	1700001L19Rik	1700001N15Rik	1700001O22Rik	1700001P01Rik	1700003C15Rik	1700003D09Rik	1700003E16Rik	1700003E24Rik	1700003F12Rik	1700003G18Rik	1700003H04Rik	1700003I16Rik	1700003I22Rik	1700003L19Rik	1700003M07Rik	1700003O11Rik	1700003P14Rik	1700006A11Rik	1700006F04Rik	1700006H21Rik	1700006J14Rik	1700007F19Rik	1700007H22Rik	1700007J10Rik	1700007K13Rik	1700007L15Rik	1700007M16Rik	1700007P06Rik	1700008B11Rik	1700008C04Rik	1700008J07Rik	1700008K24Rik	1700008N11Rik	1700008O03Rik	1700008P02Rik	1700009C05Rik	1700009J07Rik	1700009N14Rik	1700010B08Rik	1700010B13Rik	1700010D01Rik	1700010G06Rik	1700010H22Rik	1700010I02Rik	1700010I14Rik	1700010J16Rik	1700010K23Rik	1700010K24Rik	1700010L04Rik	1700011B04Rik	1700011C11Rik	1700011D18Rik	1700011L03Rik	1700011L22Rik	1700011M02Rik	1700012A03Rik	1700012B07Rik	1700012B09Rik	1700012C08Rik	1700012C14Rik	1700012D14Rik	1700012D16Rik	1700012E03Rik	1700012I11Rik	1700012J15Rik	1700012P22Rik	1700013D24Rik	1700013F07Rik	1700013G24Rik	1700013H16Rik	1700013M08Rik	1700013N06Rik	1700014D04Rik	1700014F14Rik	1700014L14Rik	1700015C15Rik	1700015C17Rik	1700015F17Rik	1700015G11Rik	1700015H07Rik	1700015I17Rik	1700015O11Rik	1700016B01Rik	1700016C15Rik	1700016D06Rik	1700016F12Rik	1700016G22Rik	1700016H03Rik	1700016H13Rik	1700016J18Rik	1700016K05Rik	1700016K19Rik	1700016L21Rik	1700016P03Rik	1700016P04Rik	1700017B05Rik	1700017D01Rik	1700017G19Rik	1700017I07Rik	1700017J07Rik	1700017L05Rik	1700017M07Rik	1700017N19Rik	1700018A04Rik	1700018A23Rik	1700018B08Rik	1700018B24Rik	1700018F24Rik	1700018G05Rik	1700018L02Rik	1700018P08Rik	1700019A02Rik	1700019C18Rik	1700019D03Rik	1700019E08Rik	1700019F05Rik	1700019G24Rik	1700019J19Rik	1700019L13Rik	1700019N19Rik	1700019P21Rik	1700020A23Rik	1700020D05Rik	1700020D12Rik	1700020G17Rik	1700020L24Rik	1700020M21Rik	1700020N01Rik	1700020N15Rik	1700020N18Rik	1700021A07Rik	1700021F02Rik	1700021F05Rik	1700021F07Rik	1700021F13Rik	1700021G15Rik	1700021J08Rik	1700021L23Rik	1700021N21Rik	1700021P04Rik	1700022A22Rik	1700022E09Rik	1700022H01Rik	1700022H16Rik	1700022I11Rik	1700022N22Rik	1700023C21Rik	1700023F02Rik	1700023F06Rik	1700023G09Rik	1700023H06Rik	1700024B05Rik	1700024B18Rik	1700024G13Rik	1700024I08Rik	1700024P04Rik	1700025B11Rik	1700025C18Rik	1700025D23Rik	1700025F22Rik	1700025F24Rik	1700025G04Rik	1700025H01Rik	1700025J12Rik	1700025K04Rik	1700025K24Rik	1700025L06Rik	1700025M24Rik	1700025N21Rik	1700025N23Rik	1700025O08Rik	1700026D11Rik	1700026F02Rik	1700026J12Rik	1700026J14Rik	1700026N04Rik	1700027A07Rik	1700027A15Rik	1700027F06Rik	1700027F09Rik	1700027H10Rik	1700027I24Rik	1700027J07Rik	1700028D13Rik	1700028E10Rik	1700028I16Rik	1700028J19Rik	1700028K03Rik	1700028M03Rik	1700028N14Rik	1700028P14Rik	1700028P15Rik	1700029B22Rik	1700029E06Rik	1700029F12Rik	1700029H14Rik	1700029I15Rik	1700029J03Rik	1700029J07Rik	1700029M03Rik	1700029M20Rik	1700029N11Rik	1700029P11Rik	1700030A11Rik	1700030C12Rik	1700030C14Rik	1700030E10Rik	1700030F04Rik	1700030J22Rik	1700030K09Rik	1700030L20Rik	1700030L22Rik	1700030M09Rik	1700030N03Rik	1700030O20Rik	1700031A10Rik	1700031F05Rik	1700031F10Rik	1700031L13Rik	1700031P21Rik	1700034B16Rik	1700034E13Rik	1700034G24Rik	1700034H15Rik	1700034I23Rik	1700034J05Rik	1700034K08Rik	1700034P13Rik	1700036A12Rik	1700036G14Rik	1700036O09Rik	1700037C06Rik	1700037C18Rik	1700037F03Rik	1700037H04Rik	1700039E22Rik	1700039M10Rik	1700039M15Rik	1700040D17Rik	1700040E09Rik	1700040F15Rik	1700040F17Rik	1700040L08Rik	1700041B01Rik	1700041C23Rik	1700041G16Rik	1700041I07Rik	1700041M05Rik	1700041M19Rik	1700042D02Rik	1700042G07Rik	1700042G15Rik	1700042O05Rik	1700042O10Rik	1700044C05Rik	1700044K03Rik	1700045H11Rik	1700046C09Rik	1700047A11Rik	1700047E10Rik	1700047F07Rik	1700047G03Rik	1700047G07Rik	1700047I17Rik2	1700047K16Rik	1700047L14Rik	1700047M11Rik	1700048F04Rik	1700048M11Rik	1700048O14Rik	1700048O20Rik	1700048P04Rik	1700049E15Rik	1700049E17Rik1	1700049E17Rik2	1700049E22Rik	1700051A21Rik	1700052H01Rik	1700052I22Rik	1700052K11Rik	1700054A03Rik	1700054K02Rik	1700054K19Rik	1700054M17Rik	1700054O05Rik	1700055C04Rik	1700055D18Rik	1700056E22Rik	1700056N10Rik	1700057G04Rik	1700057H15Rik	1700057H21Rik	1700058P15Rik	1700060C16Rik	1700060C20Rik	1700060J05Rik	1700060O08Rik	1700061E17Rik	1700061E18Rik	1700061F12Rik	1700061G19Rik	1700061H18Rik	1700061I17Rik	1700061J23Rik	1700061N14Rik	1700062C10Rik	1700063A18Rik	1700063D05Rik	1700063H04Rik	1700063H06Rik	1700063J08Rik	1700063O14Rik	1700064H15Rik	1700064J06Rik	1700064M15Rik	1700065D16Rik	1700065J11Rik	1700065J18Rik	1700065L07Rik	1700065O20Rik	1700066B17Rik	1700066B19Rik	1700066C05Rik	1700066J03Rik	1700066M21Rik	1700066N21Rik	1700066O22Rik	1700067G17Rik	1700067K01Rik	1700067P10Rik	1700069B07Rik	1700069L16Rik	1700069P05Rik	1700071G01Rik	1700071M16Rik	1700072B07Rik	1700072G22Rik	1700072O05Rik	1700074H08Rik	1700074P13Rik	1700080C20Rik	1700080G11Rik	1700080N15Rik	1700080O16Rik	1700081B01Rik	1700081H04Rik	1700081N11Rik	1700082M22Rik	1700083H02Rik	1700084C06Rik	1700084D21Rik	1700084E18Rik	1700084F23Rik	1700084M14Rik	1700085C21Rik	1700085D07Rik	1700086D15Rik	1700086O06Rik	1700086P04Rik	1700087I21Rik	1700087M22Rik	1700088E04Rik	1700092C02Rik	1700092C10Rik	1700092C17Rik	1700092E19Rik	1700092K14Rik	1700092M07Rik	1700093J21Rik	1700093K21Rik	1700094D03Rik	1700094J05Rik	1700094M23Rik	1700094M24Rik	1700095A13Rik	1700095A21Rik	1700095B10Rik	1700095J03Rik	1700095J07Rik	1700095J12Rik	1700095K22Rik	1700096J18Rik	1700096K18Rik	1700097N02Rik	1700099I09Rik	1700100I10Rik	1700100L14Rik	1700101I11Rik	1700101I19Rik	1700101O22Rik	1700102H20Rik	1700102P08Rik	1700104B16Rik	1700104L18Rik	1700105G05Rik	1700105P06Rik	1700106O07Rik	1700108F19Rik	1700108J01Rik	1700108N06Rik	1700108N11Rik	1700109G14Rik	1700109G15Rik	1700109H08Rik	1700109I08Rik	1700109K24Rik	1700110C19Rik	1700110I01Rik	1700110I07Rik	1700110K17Rik	1700111E14Rik	1700111N16Rik	1700112D23Rik	1700112H15Rik	1700112J05Rik	1700112J16Rik	1700112K13Rik	1700112M02Rik	1700113A16Rik	1700113B09Rik	1700113H08Rik	1700116B05Rik	1700116H05Rik	1700119H24Rik	1700119I11Rik	1700120B22Rik	1700120C14Rik	1700120C18Rik	1700120E14Rik	1700120G07Rik	1700120G11Rik	1700120K04Rik	1700120O09Rik	1700121C08Rik	1700121L03Rik	1700121L16Rik	1700121N20Rik	1700122C19Rik	1700122D07Rik	1700122E12Rik	1700122H20Rik	1700122O11Rik	1700123J17Rik	1700123K08Rik	1700123L14Rik	1700123M08Rik	1700123O12Rik	1700123O20Rik	1700123O21Rik	1700124L16Rik	1700124M09Rik	1700125G02Rik	1700125G22Rik	1700125H03Rik	1700125H20Rik	1700126A01Rik	1700126G02Rik	1700126H18Rik	1700127F24Rik	1700128A07Rik	1700128E19Rik	1700128I11Rik	1700129C05Rik	1700129L04Rik	1810006J02Rik	1810007C17Rik	1810007D17Rik	1810008B01Rik	1810008I18Rik	1810009A15Rik	1810009J06Rik	1810010H24Rik	1810010K12Rik	1810012K08Rik	1810012K16Rik	1810013D15Rik	1810013L24Rik	1810014P07Rik	1810019D21Rik	1810019N24Rik	1810020O05Rik	1810021B22Rik	1810024B03Rik	1810026B05Rik	1810028F09Rik	1810030O07Rik	1810034E14Rik	1810035K13Rik	1810037I17Rik	1810041H14Rik	1810044D09Rik	1810044K17Rik	1810046K07Rik	1810049I09Rik	1810049J17Rik	1810053B23Rik	1810055G02Rik	1810058I24Rik	1810058N15Rik	1810059C17Rik	1810059H22Rik	1810062G17Rik	1810062O18Rik	1810063I02Rik	1810064F22Rik	1810065E05Rik	1810073O08Rik	2010001A14Rik	2010001K21Rik	2010001M07Rik	2010003K11Rik	2010007H06Rik	2010009K17Rik	2010013B24Rik	2010016I18Rik	2010103J01Rik	2010106C02Rik	2010106E10Rik	2010106G04Rik	2010109A12Rik	2010110E17Rik	2010110G14Rik	2010110K18Rik	2010203P06Rik	2010204K13Rik	2010300C02Rik	2010308F09Rik	2010309G21Rik	2010310C07Rik	2010315B03Rik	2010320M18Rik	2010320O07Rik	2200002D01Rik	2200002J24Rik	2210010C04Rik	2210011C24Rik	2210011K15Rik	2210016F16Rik	2210016L21Rik	2210017I01Rik	2210020O09Rik	2210039B01Rik	2210404E10Rik	2210406O10Rik	2210407C18Rik	2210408F21Rik	2210408I21Rik	2210409D07Rik	2210411M09Rik	2210414B05Rik	2210414F02Rik	2210417A02Rik	2210418O10Rik	2210420H20Rik	2300002M23Rik	2300003K06Rik	2300009A05Rik	2310001H17Rik	2310001K24Rik	2310002D06Rik	2310002F09Rik	2310002L09Rik	2310003L06Rik	2310003N18Rik	2310005A03Rik	2310005E17Rik	2310008N11Rik	2310009A05Rik	2310009B15Rik	2310010J17Rik	2310011J03Rik	2310014F06Rik	2310015A10Rik	2310015A16Rik	2310015D24Rik	2310015K22Rik	2310016D03Rik	2310016D23Rik	2310016G11Rik	2310020H05Rik	2310022A10Rik	2310022B05Rik	2310026I22Rik	2310026L22Rik	2310030A07Rik	2310030G06Rik	2310033P09Rik	2310034C09Rik	2310034G01Rik	2310034O05Rik	2310039H08Rik	2310039L15Rik	2310040G24Rik	2310043L19Rik	2310043M15Rik	2310043O21Rik	2310044K18Rik	2310046K23Rik	2310047D07Rik	2310050C09Rik	2310057J18Rik	2310057M21Rik	2310057N15Rik	2310058D17Rik	2310061I04Rik	2310061N02Rik	2310065F04Rik	2310067P03Rik	2310068J16Rik	2310069B03Rik	2310074N15Rik	2310075C17Rik	2310079G19Rik	2310081O03Rik	2400006E01Rik	2410002F23Rik	2410003I16Rik	2410003L11Rik	2410004B18Rik	2410004I01Rik	2410004P03Rik	2410006H16Rik	2410012E07Rik	2410017I17Rik	2410018L13Rik	2410021H03Rik	2410022M11Rik	2410080I02Rik	2410124H12Rik	2410131K14Rik	2410137M14Rik	2410141K09Rik	2410152P15Rik	2500002B13Rik	2500004C02Rik	2510002D24Rik	2510009E07Rik	2510017J16Rik	2510039O18Rik	2510046G10Rik	2600002D14Rik	2600006K01Rik	2600014E21Rik	2610001J05Rik	2610002M06Rik	2610008E11Rik	2610016A17Rik	2610020C07Rik	2610021A01Rik	2610027F03Rik	2610027K06Rik	2610028E06Rik	2610028H24Rik	2610035D17Rik	2610035F20Rik	2610037D02Rik	2610042L04Rik	2610044O15Rik8	2610203C22Rik	2610204G07Rik	2610206C17Rik	2610300M13Rik	2610301B20Rik	2610303G11Rik	2610306M01Rik	2610307P16Rik	2610316D01Rik	2610318M16Rik	2610318N02Rik	2610507B11Rik	2610507I01Rik	2610528A11Rik	2610528J11Rik	2700033N17Rik	2700038G22Rik	2700046A07Rik	2700046G09Rik	2700049A03Rik	2700054A10Rik	2700062C07Rik	2700068H02Rik	2700069I18Rik	2700081O15Rik	2700089I24Rik	2700097O09Rik	2810001G20Rik	2810002D19Rik	2810004N23Rik	2810006K23Rik	2810013P06Rik	2810021J22Rik	2810029C07Rik	2810030D12Rik	2810032G03Rik	2810049E08Rik	2810402E24Rik	2810403D21Rik	2810403G07Rik	2810404F17Rik	2810404M03Rik	2810405F17Rik	2810407A14Rik	2810408A11Rik	2810408I11Rik	2810410L24Rik	2810414N06Rik	2810429I04Rik	2810430I11Rik	2810432F15Rik	2810433D01Rik	2810442N19Rik	2810454H06Rik	2810455O05Rik	2810457G06Rik	2810459M11Rik	2810468N07Rik	2810471M01Rik	2900005J15Rik	2900009J06Rik	2900026A02Rik	2900040C04Rik	2900041M22Rik	2900042K21Rik	2900045O20Rik	2900052L18Rik	2900052N01Rik	2900057B20Rik	2900060B14Rik	2900060N12Rik	2900072N19Rik	2900076A07Rik	2900079G21Rik	2900089D17Rik	2900092C05Rik	2900093K20Rik	2900097C17Rik	3010001F23Rik	3010003L21Rik	3100003L05Rik	3110001I22Rik	3110004A20Rik	3110006O06Rik	3110009E18Rik	3110009F21Rik	3110015C05Rik	3110018I06Rik	3110021N24Rik	3110039M20Rik	3110040M04Rik	3110040N11Rik	3110045C21Rik	3110056K07Rik	3110070M22Rik	3110082I17Rik	3110082J24Rik	3110083C13Rik	3110099E03Rik	3200001D21Rik	3222401L13Rik	3300002A11Rik	3300002I08Rik	3300002P13Rik	3300005D01Rik	3425401B19Rik	3632454L22Rik	3830403N18Rik	3830406C13Rik	3830408C21Rik	3830417A13Rik	3830432H09Rik	3930402G23Rik	4430402I18Rik	4631405J19Rik	4632404H12Rik	4632404M16Rik	4632411P08Rik	4632427E13Rik	4632428C04Rik	4632433K11Rik	4731419I09Rik	4732414G09Rik	4732419C18Rik	4732440D04Rik	4732463B04Rik	4732465J04Rik	4732471J01Rik	4732487G21Rik	4732490B19Rik	4732491K20Rik	4732496C06Rik	4831440D22Rik	4833403J16Rik	4833405L11Rik	4833407H14Rik	4833408A19Rik	4833411C07Rik	4833412C05Rik	4833413E03Rik	4833413G10Rik	4833415N18Rik	4833417C18Rik	4833418N02Rik	4833419F23Rik	4833419O12Rik	4833420G17Rik	4833422C13Rik	4833422M21Rik	4833423E24Rik	4833427F10Rik	4833427G06Rik	4833428L15Rik	4833438C02Rik	4833439L19Rik	4833445I07Rik	4921501I09Rik	4921504A21Rik	4921504E06Rik	4921507G05Rik	4921507P07Rik	4921508D12Rik	4921509A06Rik	4921509C19Rik	4921509O07Rik	4921511C10Rik	4921511C20Rik	4921511I17Rik	4921511M17Rik	4921513I03Rik	4921513I08Rik	4921514A10Rik	4921515E04Rik	4921515L22Rik	4921516A02Rik	4921517D16Rik	4921517D22Rik	4921518K17Rik	4921520N01Rik	4921521D15Rik	4921522A10Rik	4921522P10Rik	4921523L03Rik	4921524J17Rik	4921524L21Rik	4921525O09Rik	4921528I07Rik	4921529L05Rik	4921531C22Rik	4921531P14Rik	4921534H16Rik	4921536K21Rik	4921539E11Rik	4921539H07Rik	4922502D21Rik	4922502N22Rik	4930401A07Rik	4930401C15Rik	4930401G09Rik	4930401O10Rik	4930401O12Rik	4930402C01Rik	4930402D18Rik	4930402F06Rik	4930402F11Rik	4930402H24Rik	4930402K13Rik	4930403D09Rik	4930403P22Rik	4930404A05Rik	4930404A12Rik	4930404H11Rik	4930404H24Rik	4930404I05Rik	4930404I20Rik	4930404K13Rik	4930404N11Rik	4930404O17Rik	4930405A10Rik	4930405A21Rik	4930405D01Rik	4930405D11Rik	4930405H06Rik	4930405J17Rik	4930405L22Rik	4930405O22Rik	4930406D18Rik	4930407G08Rik	4930407I10Rik	4930407I19Rik	4930408K08Rik	4930408O17Rik	4930412B13Rik	4930412C18Rik	4930412E21Rik	4930412F09Rik	4930412L05Rik	4930412M03Rik	4930412O13Rik	4930413E15Rik	4930413F20Rik	4930414F18Rik	4930414N06Rik	4930415C11Rik	4930415L06Rik	4930415O20Rik	4930417H01Rik	4930417O13Rik	4930417O22Rik	4930419G24Rik	4930420G21Rik	4930422C21Rik	4930422I22Rik	4930422M22Rik	4930423D22Rik	4930423D24Rik	4930423M02Rik	4930425K10Rik	4930425L21Rik	4930425O10Rik	4930425P05Rik	4930426D05Rik	4930426I24Rik	4930426L09Rik	4930428D20Rik	4930428E07Rik	4930428N03Rik	4930428O21Rik	4930429C20Rik	4930429D17Rik	4930429F24Rik	4930429H19Rik	4930429P21Rik	4930430A15Rik	4930430E12Rik	4930430F08Rik	4930430F21Rik	4930430O22Rik	4930431F10Rik	4930431F12Rik	4930431L21Rik	4930431P03Rik	4930431P22Rik	4930432B10Rik	4930432H08Rik	4930432J09Rik	4930432K21Rik	4930432L08Rik	4930432M17Rik	4930432O09Rik	4930433B08Rik	4930433E05Rik	4930433I11Rik	4930433J02Rik	4930433N12Rik	4930434B07Rik	4930434F21Rik	4930434J06Rik	4930434O05Rik	4930435F18Rik	4930435M08Rik	4930437M23Rik	4930438A08Rik	4930438E09Rik	4930439A04Rik	4930439D14Rik	4930440C22Rik	4930440I19Rik	4930441H08Rik	4930441J16Rik	4930442G10Rik	4930442G15Rik	4930442J19Rik	4930442L01Rik	4930443O20Rik	4930444A19Rik	4930444E06Rik	4930444F02Rik	4930444G20Rik	4930444P10Rik	4930445B16Rik	4930445E18Rik	4930445N06Rik	4930445N08Rik	4930445N18Rik	4930447A16Rik	4930447C04Rik	4930447F04Rik	4930447F24Rik	4930447J18Rik	4930447K03Rik	4930447M23Rik	4930447N08Rik	4930448A20Rik	4930448C13Rik	4930448D08Rik	4930448E22Rik	4930448F12Rik	4930448H16Rik	4930448I06Rik	4930448I18Rik	4930449C09Rik	4930449E01Rik	4930449E18Rik	4930449I24Rik	4930451E10Rik	4930451I11Rik	4930452A19Rik	4930452B06Rik	4930452G13Rik	4930452L12Rik	4930452N14Rik	4930453C13Rik	4930453H23Rik	4930453L07Rik	4930453N24Rik	4930453O03Rik	4930455B14Rik	4930455C13Rik	4930455G09Rik	4930455H04Rik	4930455J16Rik	4930455M05Rik	4930456L15Rik	4930458A03Rik	4930458B22Rik	4930458D05Rik	4930458K08Rik	4930459C07Rik	4930459L07Rik	4930461C15Rik	4930461G14Rik	4930463O16Rik	4930465I24Rik	4930465K09Rik	4930465M20Rik	4930466I24Rik	4930467D21Rik	4930467E23Rik	4930467J12Rik	4930467K11Rik	4930469B13Rik	4930469K13Rik	4930470G03Rik	4930470H14Rik	4930470O06Rik	4930470P17Rik	4930471C04Rik	4930471C06Rik	4930471D02Rik	4930471E15Rik	4930471E19Rik	4930471G03Rik	4930471G24Rik	4930471L23Rik	4930473A02Rik	4930473D10Rik	4930473H19Rik	4930473O22Rik	4930474H06Rik	4930474H20Rik	4930474M22Rik	4930474N05Rik	4930474N09Rik	4930477E14Rik	4930477G07Rik	4930477N07Rik	4930478E11Rik	4930478K11Rik	4930478L05Rik	4930478M13Rik	4930478P22Rik	4930479D17Rik	4930479H17Rik	4930480E11Rik	4930480G23Rik	4930480K15Rik	4930480M12Rik	4930481A15Rik	4930481B07Rik	4930483J18Rik	4930483K19Rik	4930483O08Rik	4930483P17Rik	4930484H19Rik	4930484I04Rik	4930486F22Rik	4930486I03Rik	4930486L24Rik	4930487D11Rik	4930488B22Rik	4930488L21Rik	4930488N15Rik	4930500A05Rik	4930500F04Rik	4930500F10Rik	4930500H12Rik	4930500L23Rik	4930500M09Rik	4930502A04Rik	4930502E09Rik	4930502E18Rik	4930503B20Rik	4930503E14Rik	4930503F20Rik	4930503L19Rik	4930503O07Rik	4930504C09Rik	4930504D19Rik	4930505A04Rik	4930505G20Rik	4930505K13Rik	4930505K14Rik	4930505M18Rik	4930505N22Rik	4930505O20Rik	4930506C21Rik	4930507D05Rik	4930507D10Rik	4930509E16Rik	4930509G22Rik	4930509H03Rik	4930509J09Rik	4930509K18Rik	4930510E17Rik	4930511A02Rik	4930511E03Rik	4930511J24Rik	4930511M06Rik	4930511M18Rik	4930511O05Rik	4930512B01Rik	4930512H18Rik	4930512J16Rik	4930512M02Rik	4930512P04Rik	4930513D17Rik	4930513L16Rik	4930513N10Rik	4930513O06Rik	4930515B02Rik	4930515G01Rik	4930515L19Rik	4930516B21Rik	4930516K23Rik	4930517E11Rik	4930517E14Rik	4930517L18Rik	4930517M08Rik	4930517O19Rik	4930518C09Rik	4930518I17Rik	4930518J20Rik	4930518J21Rik	4930518P08Rik	4930519A11Rik	4930519D14Rik	4930519F24Rik	4930519G04Rik	4930519H02Rik	4930519K11Rik	4930519L02Rik	4930519P11Rik	4930520K02Rik	4930520M14Rik	4930520O04Rik	4930520P13Rik	4930521E06Rik	4930521O17Rik	4930522H14Rik	4930522L14Rik	4930522N08Rik	4930522O17Rik	4930523C07Rik	4930523O13Rik	4930524B15Rik	4930524B17Rik	4930524C18Rik	4930524N10Rik	4930524O05Rik	4930524O07Rik	4930524O08Rik	4930525C09Rik	4930525G20Rik	4930526F13Rik	4930526H09Rik	4930526L06Rik	4930527A07Rik	4930527B05Rik	4930527E20Rik	4930527F14Rik	4930527G23Rik	4930527J03Rik	4930528D03Rik	4930528G23Rik	4930528H21Rik	4930528P14Rik	4930529I22Rik	4930529K09Rik	4930529N20Rik	4930532G15Rik	4930532I03Rik	4930532M18Rik	4930533B01Rik	4930533D04Rik	4930533I22Rik	4930533K18Rik	4930533N22Rik	4930533P14Rik	4930534D22Rik	4930534H03Rik	4930534H18Rik	4930535E02Rik	4930535G08Rik	4930535L15Rik	4930535O05Rik	4930537H20Rik	4930538E20Rik	4930538L07Rik	4930539C22Rik	4930539E08Rik	4930539J05Rik	4930539M17Rik	4930540M03Rik	4930540M05Rik	4930541O19Rik	4930542C12Rik	4930542C16Rik	4930542D17Rik	4930542M03Rik	4930543E12Rik	4930543I03Rik	4930543K20Rik	4930543N07Rik	4930544D05Rik	4930544F09Rik	4930544G11Rik	4930544I03Rik	4930544M13Rik	4930545E07Rik	4930545H06Rik	4930545L08Rik	4930545L23Rik	4930546C10Rik	4930546K05Rik	4930547E08Rik	4930547E14Rik	4930547H16Rik	4930547M16Rik	4930548G14Rik	4930548H24Rik	4930548J01Rik	4930548K13Rik	4930549C15Rik	4930549G23Rik	4930549P19Rik	4930550C14Rik	4930550C17Rik	4930550L24Rik	4930551I15Rik	4930551I23Rik	4930551L18Rik	4930551O13Rik	4930553E22Rik	4930553J12Rik	4930553M12Rik	4930553P18Rik	4930554C24Rik	4930554G24Rik	4930554H23Rik	4930554I06Rik	4930555A03Rik	4930555B11Rik	4930555B12Rik	4930555F03Rik	4930555G01Rik	4930555G07Rik	4930555G21Rik	4930555M17Rik	4930555O08Rik	4930556C24Rik	4930556G01Rik	4930556G22Rik	4930556I23Rik	4930556J02Rik	4930556J24Rik	4930556L07Rik	4930556M19Rik	4930556N09Rik	4930556N13Rik	4930557F08Rik	4930557F10Rik	4930557J02Rik	4930557K07Rik	4930558C23Rik	4930558F17Rik	4930558G05Rik	4930558J18Rik	4930558J22Rik	4930558K02Rik	4930558N11Rik	4930559C10Rik	4930562A09Rik	4930562C15Rik	4930562D21Rik	4930562F07Rik	4930562F17Rik	4930563E18Rik	4930563E22Rik	4930563F08Rik	4930563H07Rik	4930563I02Rik	4930563J15Rik	4930563M21Rik	4930563N14Rik	4930564D02Rik	4930565D16Rik	4930565N06Rik	4930566F21Rik	4930567H12Rik	4930567H17Rik	4930567J20Rik	4930567K12Rik	4930567K20Rik	4930568A12Rik	4930568A13Rik	4930568D16Rik	4930568E12Rik	4930568G15Rik	4930570B17Rik	4930570D08Rik	4930570E03Rik	4930570G19Rik	4930570N18Rik	4930571K23Rik	4930571N24Rik	4930572G02Rik	4930572K03Rik	4930572O03Rik	4930572O13Rik	4930573C15Rik	4930573H18Rik	4930573I07Rik	4930577H14Rik	4930578E11Rik	4930578G10Rik	4930578I06Rik	4930578M01Rik	4930578M07Rik	4930578N18Rik	4930579C12Rik	4930579D07Rik	4930579D09Rik	4930579F01Rik	4930579G18Rik	4930579G24Rik	4930579H20Rik	4930579J19Rik	4930579K19Rik	4930579M01Rik	4930579O11Rik	4930579P08Rik	4930580E04Rik	4930581F22Rik	4930583I09Rik	4930583K01Rik	4930583P06Rik	4930584F24Rik	4930586N03Rik	4930587A21Rik	4930587E11Rik	4930588A03Rik	4930588G17Rik	4930588J15Rik	4930588K23Rik	4930589L23Rik	4930589P08Rik	4930590J08Rik	4930590L14Rik	4930590L20Rik	4930591A17Rik	4930591E09Rik	4930592A05Rik	4930592C13Rik	4930592I03Rik	4930593A02Rik	4930593C16Rik	4930594M17Rik	4930594M22Rik	4930594O21Rik	4930595D18Rik	4930595L18Rik	4930595M18Rik	4930596D02Rik	4930596I21Rik	4930597A21Rik	4930597G03Rik	4930597O21Rik	4930598F16Rik	4930598N05Rik	4930599A14Rik	4930599N23Rik	4931400O07Rik	4931403E22Rik	4931406B18Rik	4931406C07Rik	4931406G06Rik	4931406P16Rik	4931407E12Rik	4931408C20Rik	4931413I07Rik	4931413K12Rik	4931414P19Rik	4931415C17Rik	4931417E11Rik	4931419H13Rik	4931420L22Rik	4931422A03Rik	4931423N10Rik	4931428F04Rik	4931428L18Rik	4931429L15Rik	4931429P17Rik	4931431B13Rik	4931431C16Rik	4931439C15Rik	4931440F15Rik	4932411K12Rik	4932411N23Rik	4932412D23Rik	4932413F04Rik	4932414J04Rik	4932414N04Rik	4932415D10Rik	4932416K20Rik	4932422M17Rik	4932429P05Rik	4932435O22Rik	4932438A13Rik	4932438H23Rik	4932441J04Rik	4932443L11Rik	4932702P03Rik	4933400A11Rik	4933400B14Rik	4933400C23Rik	4933400F21Rik	4933400L20Rik	4933401D09Rik	4933401H06Rik	4933401L05Rik	4933402C05Rik	4933402C06Rik	4933402D24Rik	4933402E13Rik	4933402J07Rik	4933402J10Rik	4933402J15Rik	4933402N03Rik	4933402N22Rik	4933403O08Rik	4933404G15Rik	4933404I11Rik	4933404K08Rik	4933404K13Rik	4933404O12Rik	4933405D12Rik	4933405E24Rik	4933405L10Rik	4933405O20Rik	4933406B15Rik	4933406B17Rik	4933406C10Rik	4933406D12Rik	4933406F09Rik	4933406G16Rik	4933406I18Rik	4933406J09Rik	4933406J10Rik	4933406K04Rik	4933406M09Rik	4933406P04Rik	4933407E24Rik	4933407I05Rik	4933407I08Rik	4933407K13Rik	4933407L21Rik	4933408A14Rik	4933408B17Rik	4933408J17Rik	4933408N05Rik	4933409D19Rik	4933409F18Rik	4933409G03Rik	4933409K07Rik	4933411E02Rik	4933411E06Rik	4933411E08Rik	4933411G06Rik	4933411K16Rik	4933411O13Rik	4933412E12Rik	4933412E24Rik	4933412O06Rik	4933413C19Rik	4933413J09Rik	4933413L06Rik	4933414I15Rik	4933415A04Rik	4933415F23Rik	4933416E03Rik	4933416M07Rik	4933416O17Rik	4933417A18Rik	4933417D19Rik	4933417E11Rik	4933417O13Rik	4933421A08Rik	4933421D24Rik	4933421I07Rik	4933421O10Rik	4933422A05Rik	4933423P22Rik	4933424G05Rik	4933424G06Rik	4933424H11Rik	4933424L21Rik	4933424M12Rik	4933425B07Rik	4933425D22Rik	4933425L06Rik	4933426B08Rik	4933426K07Rik	4933427D06Rik	4933427D14Rik	4933427E11Rik	4933427E13Rik	4933427I04Rik	4933427I22Rik	4933427J07Rik	4933428C19Rik	4933428G20Rik	4933428M09Rik	4933428P19Rik	4933429H19Rik	4933429O19Rik	4933430A20Rik	4933430H16Rik	4933430I17Rik	4933430L12Rik	4933430M04Rik	4933430N04Rik	4933431E20Rik	4933431G14Rik	4933431J24Rik	4933431K23Rik	4933431M02Rik	4933432G23Rik	4933432I03Rik	4933432I09Rik	4933432K03Rik	4933433F19Rik	4933433G08Rik	4933433G15Rik	4933433G19Rik	4933433H22Rik	4933433N18Rik	4933434E20Rik	4933434M16Rik	4933434P08Rik	4933435E02Rik	4933435F18Rik	4933435G04Rik	4933436E23Rik	4933436H12Rik	4933436I01Rik	4933436I20Rik	4933438A12Rik	4933438B17Rik	4933438K21Rik	4933439C10Rik	4933439J24Rik	4933439K11Rik	4933439N14Rik	4933440J02Rik	4933440M02Rik	5031410I06Rik	5031415H12Rik	5031425E22Rik	5031425F14Rik	5031434C07Rik	5031434O11Rik	5031439G07Rik	5033403F01Rik	5033403H07Rik	5033406O09Rik	5033417F24Rik	5033421B08Rik	5033426E14Rik	5033426O07Rik	5033428I22Rik	5033430I15Rik	5330411J11Rik	5330411O13Rik	5330413D20Rik	5330413P13Rik	5330416C01Rik	5330417C22Rik	5330426L24Rik	5330429C05Rik	5330434G04Rik	5330438D12Rik	5330438I03Rik	5330439A09Rik	5330439B14Rik	5330439K02Rik	5330439M10Rik	5430400D12Rik	5430401F13Rik	5430401H09Rik	5430402E10Rik	5430402O13Rik	5430402P08Rik	5430403G16Rik	5430403N17Rik	5430405H02Rik	5430414B19Rik	5430416N02Rik	5430419D17Rik	5430421F17Rik	5430425K12Rik	5430427M07Rik	5430427N15Rik	5430427O19Rik	5430431A17Rik	5430434I15Rik	5430435K18Rik	5430440P10Rik	5530400C23Rik	5530401A14Rik	5530601H04Rik	5730403I07Rik	5730405O15Rik	5730409E04Rik	5730412P04Rik	5730414N17Rik	5730419F03Rik	5730420D15Rik	5730435O14Rik	5730437C11Rik	5730455P16Rik	5730460C07Rik	5730480H06Rik	5730507C01Rik	5730522E02Rik	5830405F06Rik	5830408C22Rik	5830411N06Rik	5830416I19Rik	5830418P13Rik	5830428M24Rik	5830432E09Rik	5830444B04Rik	5830448L01Rik	5830454E08Rik	5830468F06Rik	5830487J09Rik	5930403N24Rik	5930430L01Rik	5930435M05Rik	5930438M14Rik	6030407O03Rik	6030440G07Rik	6030442E23Rik	6030442K20Rik	6030443J06Rik	6030445D17Rik	6030452D12Rik	6030458C11Rik	6030466F02Rik	6030468B19Rik	6030469F06Rik	6030471H07Rik	6030498E09Rik	6230400D17Rik	6330403K07Rik	6330403L08Rik	6330408M09Rik	6330409D20Rik	6330410L21Rik	6330411D24Rik	6330415G19Rik	6330418K02Rik	6330420H09Rik	6330562C20Rik	6330576A10Rik	6430503K07Rik	6430531B16Rik	6430548M08Rik	6430550D23Rik	6430553K19Rik	6430562O15Rik	6430571L13Rik	6430573P05Rik	6430584L05Rik	6430590A07Rik	6430628N08Rik	6430710C18Rik	6530401F13Rik	6530402F18Rik	6530403H02Rik	6530409C15Rik	6530411M01Rik	6530413G14Rik	6530437J22Rik	6720427I07Rik	6720468P15Rik	6720483E21Rik	6720489N17Rik	6820408C15Rik	6820426E19Rik	7330404K18Rik	7420426K07Rik	7420700N18Rik	7420701I03Rik	7530414M10Rik	7530416G11Rik	7630403G23Rik	8030423F21Rik	8030423J24Rik	8030442B05Rik	8030443G20Rik	8030451A03Rik	8030451O07Rik	8030453O22Rik	8030455M16Rik	8030456M14Rik	8030462N17Rik	8030474K03Rik	8430419K02Rik	8430422H06Rik	8430423G03Rik	8430426J06Rik	8430429K09Rik	8430430B14Rik	8430432A02Rik	8430436N08Rik	8430437L04Rik	9030025P20Rik	9030204H09Rik	9030404E10Rik	9030407P20Rik	9030612E09Rik	9030616G12Rik	9030622O22Rik	9030624G23Rik	9030625G05Rik	9130008F23Rik	9130015A21Rik	9130015G15Rik	9130015L21Rik	9130016M20Rik	9130017K11Rik	9130019O22Rik	9130019P16Rik	9130023H24Rik	9130024F11Rik	9130204K15Rik	9130204L05Rik	9130209A04Rik	9130213A22Rik	9130221F21Rik	9130221H12Rik	9130227L01Rik	9130230L23Rik	9130230N09Rik	9130401M01Rik	9130409I23Rik	9130410C08Rik	9130604C24Rik	9230009I02Rik	9230019H11Rik	9230020A06Rik	9230102K24Rik	9230102O04Rik	9230104M06Rik	9230105E05Rik	9230106D20Rik	9230109A22Rik	9230110F11Rik	9230111E07Rik	9230112D13Rik	9230112E08Rik	9230112J17Rik	9230114J08Rik	9230114K14Rik	9230116L04Rik	9230116N13Rik	9230117E06Rik	9330020H09Rik	9330102E08Rik	9330104G04Rik	9330111N05Rik	9330117O12Rik	9330118I20Rik	9330121J05Rik	9330136K24Rik	9330151L19Rik	9330154J02Rik	9330154K18Rik	9330158H04Rik	9330159F19Rik	9330159M07Rik	9330160F10Rik	9330162B11Rik	9330171B17Rik	9330175E14Rik	9330175M20Rik	9330178D15Rik	9330179D12Rik	9330182L06Rik	9330182O14Rik	9330185C12Rik	9330188P03Rik	9330198I05Rik	9330198N18Rik	9330199G10Rik	9430002A10Rik	9430007A20Rik	9430014N10Rik	9430015G10Rik	9430018G01Rik	9430021M05Rik	9430024E24Rik	9430037G07Rik	9430038I01Rik	9430041J12Rik	9430060I03Rik	9430065F17Rik	9430069I07Rik	9430073C21Rik	9430078K24Rik	9430085M18Rik	9430091E24Rik	9430093N23Rik	9430097D07Rik	9530002B09Rik	9530003J23Rik	9530014B07Rik	9530018F02Rik	9530020I12Rik	9530026F06Rik	9530026P05Rik	9530034A14Rik	9530034E10Rik	9530036M11Rik	9530036O11Rik	9530046B11Rik	9530051G07Rik	9530052C20Rik	9530052E02Rik	9530053A07Rik	9530059O14Rik	9530062K07Rik	9530068E07Rik	9530077C05Rik	9530080O11Rik	9530082P21Rik	9530097N15Rik	9630001P10Rik	9630002D21Rik	9630009A06Rik	9630013A20Rik	9630013D21Rik	9630013K17Rik	9630014M24Rik	9630015K15Rik	9630028B13Rik	9630028H03Rik	9630028I04Rik	9630041A04Rik	9830004L10Rik	9830107B12Rik	9830132P13Rik	9830144P21Rik	9830166K06Rik	9930004E17Rik	9930012K11Rik	9930014A18Rik	9930021J03Rik	9930022D16Rik	9930038B18Rik	9930104L06Rik	9930111H07Rik	9930111J21Rik1	9930111J21Rik2	9330162012Rik	A1bg	A1cf	A2m	A2ml1	A3galt2	A4galt	A4gnt	A26c2	A030001D20Rik	A030003K21Rik	A030005K14Rik	A030005L19Rik	A030014E15Rik	A130010J15Rik	A130014A01Rik	A130023I24Rik	A130030D18Rik	A130051J06Rik	A130077B15Rik	A230001M10Rik	A230004M16Rik	A230005M16Rik	A230006K03Rik	A230009B12Rik	A230020J21Rik	A230028O05Rik	A230051N06Rik	A230056P14Rik	A230057D06Rik	A230059L01Rik	A230060F14Rik	A230065N10Rik	A230072C01Rik	A230072E10Rik	A230072I06Rik	A230077H06Rik	A230083G16Rik	A230083N12Rik	A230087F16Rik	A230098N10Rik	A230103J11Rik	A230103O09Rik	A230107N01Rik	A230108P19Rik	A330008L17Rik	A330009N23Rik	A330015K06Rik	A330023F24Rik	A330032B11Rik	A330033J07Rik	A330035P11Rik	A330040F15Rik	A330041J22Rik	A330043C09Rik	A330048O09Rik	A330049N07Rik	A330069K06Rik	A330070K13Rik	A330072L02Rik	A330074K22Rik	A330076C08Rik	A330076H08Rik	A330084C13Rik	A330087D11Rik	A330093E20Rik	A330094K24Rik	A330102I10Rik	A430005L14Rik	A430010J10Rik	A430018G15Rik	A430027H14Rik	A430033K04Rik	A430034D21Rik	A430035B10Rik	A430048G15Rik	A430057M04Rik	A430072P03Rik	A430073D23Rik	A430078I02Rik	A430088P11Rik	A430089I19Rik	A430090L17Rik	A430093F15Rik	A430105J06Rik	A430106G13Rik	A430108G06Rik	A430110L20Rik	A530001N23Rik	A530006G24Rik	A530010F05Rik	A530010L16Rik	A530013C23Rik	A530016L24Rik	A530017D24Rik	A530020G20Rik	A530021J07Rik	A530032D15Rik	A530040E14Rik	A530041M06Rik	A530046M15Rik	A530053G22Rik	A530053M12Rik	A530058N18Rik	A530064D06Rik	A530065N20Rik	A530072M11Rik	A530076I17Rik	A530083I20Rik	A530084C06Rik	A530088E08Rik	A530095I07Rik	A630001G21Rik	A630001O12Rik	A630009H07Rik	A630010A05Rik	A630012P03Rik	A630014C17Rik	A630019I02Rik	A630023A22Rik	A630023P12Rik	A630031M04Rik	A630035G10Rik	A630050E04Rik	A630052C17Rik	A630072L19Rik	A630072M18Rik	A630073D07Rik	A630076J17Rik	A630089N07Rik	A630091E08Rik	A630095N17Rik	A730004F24Rik	A730006G06Rik	A730009L09Rik	A730011C13Rik	A730017L22Rik	A730018C14Rik	A730020E08Rik	A730020M07Rik	A730032A03Rik	A730035I17Rik	A730036I17Rik	A730043L09Rik	A730045E13Rik	A730046J19Rik	A730049H05Rik	A730049N16Rik	A730056A06Rik	A730060N03Rik	A730061H03Rik	A730063M14Rik	A730065G17Rik	A730071L15Rik	A730081D07Rik	A730082K24Rik	A730085E03Rik	A730085K08Rik	A730090N16Rik	A730098A19Rik	A830005F24Rik	A830008E24Rik	A830009L08Rik	A830011K09Rik	A830012C17Rik	A830018L16Rik	A830019L24Rik	A830019P07Rik	A830021F12Rik	A830029E22Rik	A830031A19Rik	A830035A12Rik	A830035O19Rik	A830036E02Rik	A830052D11Rik	A830082K12Rik	A830082N09Rik	A830092H15Rik	A930001A20Rik	A930001C03Rik	A930001M01Rik	A930002C04Rik	A930002H24Rik	A930002I21Rik	A930003A15Rik	A930003O13Rik	A930004D18Rik	A930005H10Rik	A930006I01Rik	A930006K02Rik	A930006L05Rik	A930007I19Rik	A930009A15Rik	A930012L18Rik	A930012O16Rik	A930014D07Rik	A930014E10Rik	A930015D03Rik	A930016O22Rik	A930017K11Rik	A930018P22Rik	A930019D19Rik	A930023M06Rik	A930024E05Rik	A930027H12Rik	A930028N01Rik	A930029G22Rik	A930031H19Rik	A930033H14Rik	A930033M14Rik	A930037H05Rik	A930038B10Rik	A930041C12Rik	A930104D05Rik	AA386476	AA387200	AA387883	AA388235	AA465934	AA467197	AA545190	AA645442	AA672651	AA792892	AA986860	AB041806	AB124611	AC087559.2	AC087559.3	AC102264.1	AC103362.1	AC106834.1	AC109619.1	AC113595.1	AC121792.1	AC123873.1	AC123873.2	AC123873.3	AC124606.1	AC124606.2	AC124742.1	AC124764.1	AC125149.1	AC125149.2	AC125149.3	AC125149.4	AC125149.5	AC125178.1	AC125178.2	AC125178.3	AC126035.1	AC132307.1	AC132407.1	AC132444.1	AC132444.2	AC132444.3	AC132444.4	AC132444.5	AC132444.6	AC133095.1	AC133095.2	AC133103.1	AC133103.3	AC133103.4	AC133103.5	AC133103.6	AC133103.7	AC135859.1	AC137513.1	AC139579.1	AC140267.1	AC140325.1	AC140325.2	AC140325.3	AC140325.4	AC140365.1	AC141477.1	AC142100.1	AC149090.1	AC149091.1	AC150683.1	AC151602.1	AC154200.1	AC156546.1	AC159140.1	AC160336.1	AC160966.1	AC163347.1	AC163611.1	AC163611.2	AC163638.2	AC163685.1	AC164084.1	AC164084.2	AC164084.3	AC165294.1	AC165294.2	AC165294.3	AC166172.1	AC166256.1	AC168977.1	AC168977.2	AC169382.1	AC171003.1	AC192334.1	AC234645.1	AC241534.1	AF067061	AF067063	AF366264	AI115009	AI182371	AI197445	AI314278	AI413582	AI427809	AI429214	AI463170	AI463229	AI467606	AI480526	AI504432	AI506816	AI507597	AI593442	AI597479	AI606473	AI646519	AI661453	AI662270	AI837181	AI838599	AI839979	AI847159	AI849053	AI854703	AI987944	AK157302	AL607088.1	AL607142.1	AL731706.1	AL731706.2	AL845275.1	AU015336	AU015791	AU015836	AU016765	AU017674	AU018091	AU019990	AU020206	AU021063	AU021092	AU022252	AU022751	AU022754	AU022793	AU023070	AU023762	AU040320	AU040972	AU041133	AV039307	AV064505	AV099323	AV205837	AV320801	AV356131	AW011738	AW046200	AW047730	AW112010	AW146154	AW209491	AW495222	AW549877	AW551984	AW554918	AW822073	AY036118	AY074887	AY358078	AY512915	AY512931	AY702103	AY761184	AY761185	Aaas	Aacs	Aadac	Aadacl2	Aadacl3	Aadacl4	Aadat	Aagab	Aak1	Aamdc	Aamp	Aanat	Aar2	Aard	Aars	Aars2	Aarsd1	Aasdh	Aasdhppt	Aass	Aatf	Aatk	Abat	Abca1	Abca2	Abca3	Abca4	Abca5	Abca6	Abca7	Abca8a	Abca8b	Abca9	Abca12	Abca13	Abca14	Abca15	Abca16	Abca17	Abcb1a	Abcb1b	Abcb4	Abcb5	Abcb6	Abcb7	Abcb8	Abcb9	Abcb10	Abcb11	Abcc1	Abcc2	Abcc3	Abcc4	Abcc5	Abcc6	Abcc8	Abcc9	Abcc10	Abcc12	Abcd1	Abcd2	Abcd3	Abcd4	Abce1	Abcf1	Abcf2	Abcf3	Abcg1	Abcg2	Abcg3	Abcg4	Abcg5	Abcg8	Abhd2	Abhd3	Abhd4	Abhd5	Abhd6	Abhd8	Abhd10	Abhd11	Abhd12	Abhd12b	Abhd13	Abhd14a	Abhd14b	Abhd15	Abhd16a	Abhd16b	Abhd17a	Abhd17b	Abhd17c	Abhd18	Abi1	Abi2	Abi3	Abi3bp	Abitram	Abl1	Abl2	Ablim1	Ablim2	Ablim3	Abo	Abr	Abra	Abracl	Abraxas1	Abraxas2	Abt1	Abtb1	Abtb2	Acaa1a	Acaa1b	Acaa2	Acaca	Acacb	Acad8	Acad9	Acad10	Acad11	Acad12	Acadl	Acadm	Acads	Acadsb	Acadvl	Acan	Acap1	Acap2	Acap3	Acat1	Acat2	Acat3	Acbd3	Acbd4	Acbd5	Acbd6	Acbd7	Accs	Accsl	Acd	Ace	Ace2	Acer1	Acer2	Acer3	Ache	Acin1	Ackr1	Ackr2	Ackr3	Ackr4	Acly	Acmsd	Acnat1	Acnat2	Aco1	Aco2	Acod1	Acot1	Acot2	Acot3	Acot4	Acot5	Acot6	Acot7	Acot8	Acot9	Acot10	Acot11	Acot12	Acot13	Acox1	Acox2	Acox3	Acoxl	Acp1	Acp2	Acp4	Acp5	Acp6	Acp7	Acpp	Acr	Acrbp	Acrv1	Acsbg1	Acsbg2	Acsf2	Acsf3	Acsl1	Acsl3	Acsl4	Acsl5	Acsl6	Acsm1	Acsm2	Acsm3	Acsm4	Acsm5	Acss1	Acss2	Acss2os	Acss3	Acta1	Acta2	Actb	Actbl2	Actc1	Acte1	Actg1	Actg2	Actl6a	Actl6b	Actl7a	Actl7b	Actl9	Actl10	Actl11	Actn1	Actn2	Actn3	Actn4	Actr1a	Actr1b	Actr2	Actr3	Actr3b	Actr5	Actr6	Actr8	Actr10	Actrt1	Actrt2	Actrt3	Acvr1	Acvr1b	Acvr1c	Acvr2a	Acvr2b	Acvrl1	Acy1	Acy3	Acyp1	Acyp2	Ada	Adad1	Adad2	Adal	Adam1a	Adam1b	Adam2	Adam3	Adam4	Adam5	Adam6a	Adam6b	Adam7	Adam8	Adam9	Adam10	Adam11	Adam12	Adam15	Adam17	Adam18	Adam19	Adam20	Adam21	Adam22	Adam23	Adam24	Adam25	Adam26a	Adam26b	Adam28	Adam29	Adam30	Adam32	Adam33	Adam34	Adam39	Adamdec1	Adamts1	Adamts2	Adamts3	Adamts4	Adamts5	Adamts6	Adamts7	Adamts8	Adamts9	Adamts10	Adamts12	Adamts13	Adamts14	Adamts15	Adamts16	Adamts17	Adamts18	Adamts19	Adamts20	Adamtsl1	Adamtsl2	Adamtsl3	Adamtsl4	Adamtsl5	Adap1	Adap2	Adap2os	Adar	Adarb1	Adarb2	Adat1	Adat2	Adat3	Adck1	Adck2	Adck5	Adcy1	Adcy2	Adcy3	Adcy4	Adcy5	Adcy6	Adcy7	Adcy8	Adcy9	Adcy10	Adcyap1	Adcyap1r1	Add1	Add2	Add3	Adgb	Adgra1	Adgra2	Adgra3	Adgrb1	Adgrb2	Adgrb3	Adgrd1	Adgre1	Adgre4	Adgre5	Adgrf1	Adgrf2	Adgrf3	Adgrf4	Adgrf5	Adgrg1	Adgrg2	Adgrg3	Adgrg4	Adgrg5	Adgrg6	Adgrg7	Adgrl1	Adgrl2	Adgrl3	Adgrl4	Adgrv1	Adh1	Adh4	Adh5	Adh6a	Adh6b	Adh7	Adhfe1	Adi1	Adig	Adipoq	Adipor1	Adipor2	Adk	Adm	Adm2	Adnp	Adnp2	Ado	Adora1	Adora2a	Adora2b	Adora3	Adpgk	Adprh	Adprhl1	Adprhl2	Adprm	Adra1a	Adra1b	Adra1d	Adra2a	Adra2b	Adra2c	Adrb1	Adrb2	Adrb3	Adrm1	Adsl	Adss	Adssl1	Adtrp	Aebp1	Aebp2	Aen	Afap1	Afap1l1	Afap1l2	Afdn	Aff1	Aff2	Aff3	Aff4	Afg1l	Afg3l1	Afg3l2	Afm	Afmid	Afp	Aftph	Aga	Agap1	Agap2	Agap3	Agbl1	Agbl2	Agbl3	Agbl4	Agbl5	Ager	Agfg1	Agfg2	Aggf1	Agk	Agl	Agmat	Agmo	Ago1	Ago2	Ago3	Ago4	Agpat1	Agpat2	Agpat3	Agpat4	Agpat5	Agps	Agr2	Agr3	Agrn	Agrp	Agt	Agtpbp1	Agtr1a	Agtr1b	Agtr2	Agtrap	Agxt	Agxt2	Ahctf1	Ahcy	Ahcyl1	Ahcyl2	Ahdc1	Ahi1	Ahnak	Ahnak2	Ahr	Ahrr	Ahsa1	Ahsa2	Ahsg	Aicda	Aida	Aif1	Aif1l	Aifm1	Aifm2	Aifm3	Aig1	Aim2	Aimp1	Aimp2	Aip	Aipl1	Aire	Airn	Ajap1	Ajm1	Ajuba	Ak1	Ak2	Ak3	Ak4	Ak5	Ak6	Ak7	Ak8	Ak9	Akain1	Akap1	Akap3	Akap4	Akap5	Akap6	Akap7	Akap8	Akap8l	Akap9	Akap10	Akap11	Akap12	Akap13	Akap14	Akap17b	Akip1	Akirin1	Akirin2	Akna	Aknad1	Aknaos	Akp3	Akr1a1	Akr1b3	Akr1b7	Akr1b8	Akr1b10	Akr1c6	Akr1c12	Akr1c13	Akr1c14	Akr1c18	Akr1c19	Akr1c20	Akr1c21	Akr1cl	Akr1d1	Akr1e1	Akr7a5	Akt1	Akt1s1	Akt2	Akt3	Aktip	Alad	Alas1	Alas2	Alb	Albfm1	Alcam	Aldh1a1	Aldh1a2	Aldh1a3	Aldh1a7	Aldh1b1	Aldh1l1	Aldh1l2	Aldh2	Aldh3a1	Aldh3a2	Aldh3b1	Aldh3b2	Aldh3b3	Aldh4a1	Aldh5a1	Aldh6a1	Aldh7a1	Aldh8a1	Aldh9a1	Aldh16a1	Aldh18a1	Aldoa	Aldoart1	Aldoart2	Aldob	Aldoc	Alg1	Alg2	Alg3	Alg5	Alg6	Alg8	Alg9	Alg10b	Alg11	Alg12	Alg13	Alg14	Alk	Alkal1	Alkal2	Alkbh1	Alkbh2	Alkbh3	Alkbh3os1	Alkbh4	Alkbh5	Alkbh6	Alkbh7	Alkbh8	Allc	Alms1	Alox5	Alox5ap	Alox8	Alox12	Alox12b	Alox12e	Alox15	Aloxe3	Alpi	Alpk1	Alpk2	Alpk3	Alpl	Alppl2	Als2	Als2cl	Alx1	Alx3	Alx4	Alyref	Alyref2	Amacr	Ambn	Ambp	Ambra1	Amd1	Amd2	Amdhd1	Amdhd2	Amelx	Amer1	Amer2	Amer3	Amfr	Amh	Amhr2	Amigo1	Amigo2	Amigo3	Ammecr1	Ammecr1l	Amn	Amn1	Amot	Amotl1	Amotl2	Ampd1	Ampd2	Ampd3	Amph	Amt	Amtn	Amy1	Amy2a1	Amy2a2	Amy2a3	Amy2a4	Amy2a5	Amz1	Amz2	Anapc1	Anapc2	Anapc4	Anapc5	Anapc7	Anapc10	Anapc11	Anapc13	Anapc15	Anapc15-ps	Anapc16	Ancv1r	Ang	Ang2	Ang4	Ang5	Ang6	Angel1	Angel2	Angpt1	Angpt2	Angpt4	Angptl1	Angptl2	Angptl3	Angptl4	Angptl6	Angptl7	Angptl8	Ank	Ank1	Ank2	Ank3	Ankar	Ankdd1a	Ankdd1b	Ankef1	Ankfn1	Ankfy1	Ankhd1	Ankib1	Ankk1	Ankle1	Ankle2	Ankmy1	Ankmy2	Ankra2	Ankrd1	Ankrd2	Ankrd6	Ankrd7	Ankrd9	Ankrd10	Ankrd11	Ankrd12	Ankrd13a	Ankrd13b	Ankrd13c	Ankrd13d	Ankrd16	Ankrd17	Ankrd22	Ankrd23	Ankrd24	Ankrd26	Ankrd27	Ankrd28	Ankrd29	Ankrd31	Ankrd33	Ankrd33b	Ankrd34a	Ankrd34b	Ankrd34c	Ankrd35	Ankrd36	Ankrd37	Ankrd39	Ankrd40	Ankrd42	Ankrd44	Ankrd45	Ankrd46	Ankrd49	Ankrd50	Ankrd52	Ankrd53	Ankrd54	Ankrd55	Ankrd60	Ankrd61	Ankrd63	Ankrd65	Ankrd66	Anks1	Anks1b	Anks3	Anks4b	Anks6	Ankub1	Ankzf1	Anln	Ano1	Ano2	Ano3	Ano4	Ano5	Ano6	Ano7	Ano8	Ano9	Ano10	Anp32a	Anp32b	Anp32e	Anpep	Antxr1	Antxr2	Antxrl	Anxa1	Anxa2	Anxa3	Anxa4	Anxa5	Anxa6	Anxa7	Anxa8	Anxa9	Anxa10	Anxa11	Anxa11os	Anxa13	Aoah	Aoc1	Aoc2	Aoc3	Aopep	Aox1	Aox2	Aox3	Aox4	Ap1ar	Ap1b1	Ap1g1	Ap1g2	Ap1m1	Ap1m2	Ap1s1	Ap1s2	Ap1s3	Ap2a1	Ap2a2	Ap2b1	Ap2m1	Ap2s1	Ap3b1	Ap3b2	Ap3d1	Ap3m1	Ap3m2	Ap3s1	Ap3s2	Ap4b1	Ap4e1	Ap4m1	Ap4s1	Ap5b1	Ap5m1	Ap5s1	Ap5z1	Apaf1	Apba1	Apba2	Apba3	Apbb1	Apbb1ip	Apbb2	Apbb3	Apc	Apc2	Apcdd1	Apcs	Apeh	Apela	Apex1	Apex2	Aph1a	Aph1b	Aph1c	Api5	Apip	Aplf	Apln	Aplnr	Aplp1	Aplp2	Apmap	Apoa1	Apoa2	Apoa4	Apoa5	Apob	Apobec1	Apobec2	Apobec3	Apobec4	Apobr	Apoc1	Apoc2	Apoc3	Apoc4	Apod	Apoe	Apof	Apoh	Apol6	Apol7a	Apol7b	Apol7c	Apol7d	Apol7e	Apol8	Apol9a	Apol9b	Apol10a	Apol10b	Apol11a	Apol11b	Apold1	Apom	Apon	Apoo	Apool	Apopt1	App	Appbp2	Appbp2os	Appl1	Appl2	Aprt	Aptx	Aqp1	Aqp2	Aqp3	Aqp4	Aqp5	Aqp6	Aqp7	Aqp8	Aqp9	Aqp11	Aqp12	Aqr	Ar	Araf	Arap1	Arap2	Arap3	Arc	Arcn1	Areg	Arel1	Arf1	Arf2	Arf3	Arf4	Arf4os	Arf5	Arf6	Arfgap1	Arfgap2	Arfgap3	Arfgef1	Arfgef2	Arfgef3	Arfip1	Arfip2	Arfrp1	Arg1	Arg2	Arglu1	Arhgap1	Arhgap4	Arhgap5	Arhgap6	Arhgap8	Arhgap9	Arhgap10	Arhgap11a	Arhgap12	Arhgap15	Arhgap15os	Arhgap17	Arhgap18	Arhgap19	Arhgap20	Arhgap20os	Arhgap21	Arhgap22	Arhgap23	Arhgap24	Arhgap25	Arhgap26	Arhgap27	Arhgap27os1	Arhgap27os2	Arhgap27os3	Arhgap28	Arhgap29	Arhgap30	Arhgap31	Arhgap32	Arhgap33	Arhgap33os	Arhgap35	Arhgap36	Arhgap39	Arhgap40	Arhgap42	Arhgap44	Arhgap45	Arhgdia	Arhgdib	Arhgdig	Arhgef1	Arhgef2	Arhgef3	Arhgef4	Arhgef5	Arhgef6	Arhgef7	Arhgef9	Arhgef10	Arhgef10l	Arhgef11	Arhgef12	Arhgef15	Arhgef16	Arhgef17	Arhgef18	Arhgef19	Arhgef25	Arhgef26	Arhgef28	Arhgef33	Arhgef37	Arhgef38	Arhgef39	Arhgef40	Arid1a	Arid1b	Arid2	Arid3a	Arid3b	Arid3c	Arid4a	Arid4b	Arid5a	Arid5b	Arih1	Arih2	Arl1	Arl2	Arl2bp	Arl3	Arl4a	Arl4aos	Arl4c	Arl4d	Arl5a	Arl5b	Arl5c	Arl6	Arl6ip1	Arl6ip4	Arl6ip5	Arl6ip6	Arl8a	Arl8b	Arl9	Arl10	Arl11	Arl13a	Arl13b	Arl14	Arl14ep	Arl14epl	Arl15	Arl16	Armc1	Armc2	Armc3	Armc4	Armc5	Armc6	Armc7	Armc8	Armc9	Armc10	Armc12	Armcx1	Armcx2	Armcx3	Armcx4	Armcx5	Armcx6	Armh1	Armh2	Armh3	Armh4	Armt1	Arnt	Arnt2	Arntl	Arntl2	Arpc1a	Arpc1b	Arpc2	Arpc3	Arpc4	Arpc5	Arpc5l	Arpin	Arpp19	Arpp21	Arr3	Arrb1	Arrb2	Arrdc1	Arrdc2	Arrdc3	Arrdc4	Arrdc5	Arsa	Arsb	Arsg	Arsi	Arsj	Arsk	Art1	Art2b	Art3	Art4	Art5	Artn	Arv1	Arvcf	Arx	Arxes1	Arxes2	As3mt	Asah1	Asah2	Asap1	Asap2	Asap3	Asb1	Asb2	Asb3	Asb4	Asb5	Asb6	Asb7	Asb8	Asb9	Asb10	Asb11	Asb12	Asb13	Asb14	Asb15	Asb16	Asb17	Asb17os	Asb18	Ascc1	Ascc2	Ascc3	Ascl1	Ascl2	Ascl3	Ascl4	Ascl5	Asdurf	Asf1a	Asf1b	Asgr1	Asgr2	Ash1l	Ash2l	Asic1	Asic2	Asic3	Asic4	Asic5	Asl	Asmt	Asna1	Asns	Asnsd1	Aspa	Aspdh	Aspg	Asph	Asphd1	Asphd2	Aspm	Aspn	Asprv1	Aspscr1	Asrgl1	Ass1	Aste1	Astl	Astn1	Astn2	Astx1a	Astx1b	Astx1c	Astx2	Astx3	Astx4a	Astx4b	Astx4c	Astx4d	Astx5	Astx6	Asxl1	Asxl2	Asxl3	Asz1	Atad1	Atad2	Atad2b	Atad3a	Atad3aos	Atad5	Atat1	Atcay	Atcayos	Ate1	Atf1	Atf2	Atf3	Atf4	Atf5	Atf6	Atf6b	Atf7	Atf7ip	Atf7ip2	Atg2a	Atg2b	Atg3	Atg4a	Atg4a-ps	Atg4b	Atg4c	Atg4d	Atg5	Atg7	Atg9a	Atg9b	Atg10	Atg12	Atg13	Atg14	Atg16l1	Atg16l2	Atg101	Atic	Atl1	Atl2	Atl3	Atm	Atmin	Atn1	Atoh1	Atoh7	Atoh8	Atox1	Atp1a1	Atp1a2	Atp1a3	Atp1a4	Atp1b1	Atp1b2	Atp1b3	Atp1b4	Atp2a1	Atp2a2	Atp2a3	Atp2b1	Atp2b2	Atp2b3	Atp2b4	Atp2c1	Atp2c2	Atp4a	Atp4b	Atp5a1	Atp5b	Atp5c1	Atp5d	Atp5e	Atp5f1	Atp5g1	Atp5g2	Atp5g3	Atp5h	Atp5j	Atp5j2	Atp5k	Atp5l	Atp5md	Atp5mpl	Atp5o	Atp6ap1	Atp6ap1l	Atp6ap2	Atp6v0a1	Atp6v0a2	Atp6v0a4	Atp6v0b	Atp6v0c	Atp6v0d1	Atp6v0d2	Atp6v0e	Atp6v0e2	Atp6v1a	Atp6v1b1	Atp6v1b2	Atp6v1c1	Atp6v1c2	Atp6v1d	Atp6v1e1	Atp6v1e2	Atp6v1f	Atp6v1fnb	Atp6v1g1	Atp6v1g2	Atp6v1g3	Atp6v1h	Atp7a	Atp7b	Atp8a1	Atp8a2	Atp8b1	Atp8b2	Atp8b3	Atp8b4	Atp8b5	Atp9a	Atp9b	Atp10a	Atp10b	Atp11a	Atp11b	Atp11c	Atp12a	Atp13a1	Atp13a2	Atp13a3	Atp13a4	Atp13a5	Atp23	Atpaf1	Atpaf2	Atpif1	Atpsckmt	Atr	Atraid	Atrip	Atrn	Atrnl1	Atrx	Atxn1	Atxn1l	Atxn2	Atxn2l	Atxn3	Atxn7	Atxn7l1	Atxn7l1os1	Atxn7l1os2	Atxn7l2	Atxn7l3	Atxn7l3b	Atxn10	Auh	Aunip	Aup1	Aurka	Aurkaip1	Aurkb	Aurkc	Auts2	Aven	Avil	Avl9	Avp	Avpi1	Avpr1a	Avpr1b	Avpr2	Awat1	Awat2	Axdnd1	Axin1	Axin2	Axl	Aym1	Azgp1	Azi2	Azin1	Azin2	B2m	B3galnt1	B3galnt2	B3galt1	B3galt2	B3galt4	B3galt5	B3galt6	B3gat1	B3gat2	B3gat3	B3glct	B3gnt2	B3gnt3	B3gnt4	B3gnt5	B3gnt6	B3gnt7	B3gnt8	B3gnt9	B3gntl1	B4galnt1	B4galnt2	B4galnt3	B4galnt4	B4galt1	B4galt2	B4galt3	B4galt4	B4galt5	B4galt6	B4galt7	B4gat1	B9d1	B9d1os	B9d2	B020004C17Rik	B020004J07Rik	B020010K11Rik	B020011L13Rik	B020014A21Rik	B020018J22Rik	B020031H02Rik	B020031M17Rik	B130011K05Rik	B130024G19Rik	B130034C11Rik	B130046B21Rik	B130055M24Rik	B230104I21Rik	B230110C06Rik	B230110G15Rik	B230112J18Rik	B230118H07Rik	B230119M05Rik	B230206H07Rik	B230206L02Rik	B230208B08Rik	B230208H11Rik	B230209E15Rik	B230214G05Rik	B230216N24Rik	B230217C12Rik	B230217J21Rik	B230217O12Rik	B230219D22Rik	B230220B15Rik	B230303O12Rik	B230307C23Rik	B230311B06Rik	B230312C02Rik	B230317F23Rik	B230319C09Rik	B230322F03Rik	B230323A14Rik	B230334C09Rik	B230354K17Rik	B230359F08Rik	B230364G03Rik	B230369F24Rik	B230398E01Rik	B430010I23Rik	B430119L08Rik	B430212C06Rik	B430218F22Rik	B430219N15Rik	B430305J03Rik	B430306N03Rik	B430319H21Rik	B530045E10Rik	B630019A10Rik	B630019K06Rik	B830012L14Rik	B830017H08Rik	B830042I05Rik	B930018H19Rik	B930025P03Rik	B930036N10Rik	B930059L03Rik	B930092H01Rik	B930094E09Rik	B930095G15Rik	BB014433	BB019430	BB031773	BB123696	BB218582	BB287469	BB365896	BB557941	BC001981	BC002059	BC002189	BC003965	BC004004	BC005537	BC005561	BC005624	BC006965	BC016548	BC016579	BC017158	BC018473	BC023719	BC024063	BC024139	BC024386	BC024978	BC025920	BC026513	BC026762	BC028471	BC028528	BC028777	BC029722	BC030343	BC030500	BC030867	BC031181	BC034090	BC035044	BC035947	BC037032	BC037039	BC037156	BC037704	BC039966	BC042761	BC043934	BC046251	BC046401	BC048403	BC048507	BC048559	BC048562	BC048602	BC048644	BC048671	BC048679	BC049352	BC049715	BC049739	BC049762	BC049987	BC050972	BC051019	BC051076	BC051077	BC051142	BC051226	BC051408	BC051537	BC051665	BC052040	BC053393	BC055324	BC055402	BC061195	BC061212	BC061237	BC065397	BC065403	BC067074	BC080695	BC106179	BC107364	BC147527	BE692007	BX088531.1	BX119993.1	BX470216.1	BX571788.1	BX571788.2	BX571804.1	Baalc	Baat	Babam1	Babam2	Bace1	Bace2	Bach1	Bach2	Bach2it1	Bach2os	Bad	Bag1	Bag2	Bag3	Bag4	Bag5	Bag6	Bahcc1	Bahd1	Baiap2	Baiap2l1	Baiap2l2	Baiap3	Bak1	Bambi	Banf1	Banf2	Banf2os	Bank1	Banp	Bap1	Bard1	Barhl1	Barhl2	Barx1	Barx2	Basp1	Batf	Batf2	Batf3	Bax	Baz1a	Baz1b	Baz2a	Baz2b	Bbc3	Bbip1	Bbof1	Bbox1	Bbs1	Bbs2	Bbs4	Bbs5	Bbs7	Bbs9	Bbs10	Bbs12	Bbx	Bc1	Bcam	Bcan	Bcap29	Bcap31	Bcar1	Bcar3	Bcas1	Bcas1os1	Bcas1os2	Bcas2	Bcas3	Bcas3os1	Bcas3os2	Bcat1	Bcat2	Bccip	Bcdin3d	Bche	Bckdha	Bckdhb	Bckdk	Bcl2	Bcl2a1a	Bcl2a1b	Bcl2a1c	Bcl2a1d	Bcl2l1	Bcl2l2	Bcl2l10	Bcl2l11	Bcl2l12	Bcl2l13	Bcl2l14	Bcl2l15	Bcl3	Bcl6	Bcl6b	Bcl7a	Bcl7b	Bcl7c	Bcl9	Bcl9l	Bcl10	Bcl11a	Bcl11b	Bclaf1	Bclaf3	Bco1	Bco2	Bcor	Bcorl1	Bcr	Bcs1l	Bdh1	Bdh2	Bdkrb1	Bdkrb2	Bdnf	Bdp1	Bean1	Becn1	Begain	Bend3	Bend4	Bend5	Bend6	Bend7	Best1	Best2	Best3	Bet1	Bet1l	Bex1	Bex2	Bex3	Bex4	Bex6	Bfar	Bfsp1	Bfsp2	Bglap	Bglap2	Bglap3	Bgn	Bhlha9	Bhlha15	Bhlhb9	Bhlhe22	Bhlhe23	Bhlhe40	Bhlhe41	Bhmt	Bhmt2	Bicc1	Bicd1	Bicd2	Bicdl1	Bicdl2	Bicra	Bicral	Bid	Bik	Bin1	Bin2	Bin3	Birc2	Birc3	Birc5	Birc6	Birc7	Bivm	Blcap	Blk	Blm	Blmh	Blnk	Bloc1s1	Bloc1s2	Bloc1s3	Bloc1s4	Bloc1s5	Bloc1s6	Bloc1s6os	Bloodlinc	Blvra	Blvrb	Blzf1	Bmerb1	Bmf	Bmi1	Bmp1	Bmp2	Bmp2k	Bmp3	Bmp4	Bmp5	Bmp6	Bmp7	Bmp8a	Bmp8b	Bmp10	Bmp15	Bmper	Bmpr1a	Bmpr1b	Bmpr2	Bms1	Bmt2	Bmx	Bmyc	Bnc1	Bnc2	Bnip1	Bnip2	Bnip3	Bnip3l	Bnipl	Boc	Bod1	Bod1l	Bok	Bola1	Bola2	Bola3	Boll	Bop1	Bora	Borcs5	Borcs6	Borcs7	Borcs8	Bpgm	Bphl	Bpi	Bpifa1	Bpifa2	Bpifa3	Bpifa5	Bpifa6	Bpifb1	Bpifb2	Bpifb3	Bpifb4	Bpifb5	Bpifb6	Bpifb9a	Bpifb9b	Bpifc	Bpnt1	Bptf	Braf	Brap	Brat1	Brca1	Brca2	Brcc3	Brd1	Brd2	Brd3	Brd3os	Brd4	Brd7	Brd8	Brd9	Brdt	Brf1	Brf2	Bri3	Bri3bp	Bricd5	Brinp1	Brinp2	Brinp3	Brip1	Brip1os	Brix1	Brk1	Brms1	Brms1l	Brox	Brpf1	Brpf3	Brs3	Brsk1	Brsk2	Brwd1	Brwd3	Bscl2	Bsdc1	Bsg	Bsn	Bsnd	Bsph1	Bsph2	Bspry	Bst1	Bst2	Bsx	Btaf1	Btbd1	Btbd2	Btbd3	Btbd6	Btbd7	Btbd8	Btbd9	Btbd10	Btbd11	Btbd16	Btbd17	Btbd18	Btbd19	Btbd35f1	Btbd35f2	Btbd35f3	Btbd35f4	Btbd35f6	Btbd35f7	Btbd35f8	Btbd35f10	Btbd35f11	Btbd35f12	Btbd35f13	Btbd35f14	Btbd35f15	Btbd35f16	Btbd35f17	Btbd35f18	Btbd35f20	Btbd35f21	Btbd35f23	Btbd35f24	Btbd35f25	Btbd35f26	Btbd35f27	Btbd35f28	Btbd35f29	Btc	Btd	Btf3	Btf3l4	Btg1	Btg1-ps1	Btg1-ps2	Btg2	Btg3	Btg4	Btk	Btla	Btn1a1	Btn2a2	Btnl1	Btnl2	Btnl4	Btnl6	Btnl9	Btnl10	Btrc	Bub1	Bub1b	Bub3	Bud13	Bud23	Bud31	Bves	Bvht	Bysl	Bzw1	Bzw2	C1d	C1galt1	C1galt1c1	C1qa	C1qb	C1qbp	C1qc	C1ql1	C1ql2	C1ql3	C1ql4	C1qtnf1	C1qtnf2	C1qtnf3	C1qtnf4	C1qtnf5	C1qtnf6	C1qtnf7	C1qtnf9	C1qtnf12	C1ra	C1rb	C1rl	C1s1	C1s2	C2	C2cd2	C2cd2l	C2cd3	C2cd4a	C2cd4b	C2cd4c	C2cd4d	C2cd5	C2cd6	C3	C3ar1	C4a	C4b	C4bp	C5ar1	C5ar2	C6	C7	C8a	C8b	C8g	C9	C9orf72	C030004G16Rik	C030005K06Rik	C030005K15Rik	C030006K11Rik	C030007H22Rik	C030010L15Rik	C030013C21Rik	C030013G03Rik	C030014I23Rik	C030017B01Rik	C030017D09Rik	C030018K13Rik	C030029H02Rik	C030032O16Rik	C030034I22Rik	C030034L19Rik	C030037D09Rik	C030037F17Rik	C030047K22Rik	C77080	C78197	C78283	C78334	C78859	C79798	C86187	C87198	C87414	C87436	C87487	C87499	C87977	C130013H08Rik	C130021I20Rik	C130026I21Rik	C130026L21Rik	C130032M10Rik	C130036L24Rik	C130040N14Rik	C130046K22Rik	C130050O18Rik	C130060C02Rik	C130071C03Rik	C130073E24Rik	C130073F10Rik	C130074G19Rik	C130079G13Rik	C130080G10Rik	C130083M11Rik	C230012O17Rik	C230013L11Rik	C230014O12Rik	C230024C17Rik	C230029F24Rik	C230034O21Rik	C230035I16Rik	C230037L18Rik	C230038L03Rik	C230057A21Rik	C230057M02Rik	C230066G23Rik	C230072F16Rik	C230079O03Rik	C230099D08Rik	C330002G04Rik	C330004P14Rik	C330007P06Rik	C330008A17Rik	C330011F03Rik	C330011M18Rik	C330013E15Rik	C330018A13Rik	C330018D20Rik	C330019F10Rik	C330021F23Rik	C330022C24Rik	C330024C12Rik	C330024D21Rik	C430002N11Rik	C430014B12Rik	C430039J16Rik	C430042M11Rik	C430049B03Rik	C530005A16Rik	C530008M17Rik	C530025M09Rik	C530043A13Rik	C530044C16Rik	C630028M04Rik	C630031E19Rik	C630043F03Rik	C730002L08Rik	C730027H18Rik	C730034F03Rik	C730036E19Rik	C820005J03Rik	C920008G01Rik	C920021L13Rik	CAAA01066123.1	CAAA01077340.1	CAAA01118383.1	CAAA01147332.1	CAAA01165726.1	CJ186046Rik	CK137956	CN725425	CR628363.1	CR628363.2	CR974424.1	CR974480.1	CR974488.1	CR974586.1	CR974586.2	CR974586.3	CR974586.4	CR974586.5	CT009536.1	CT867961.1	CT868697.1	CT868723.1	CU019598.1	CU041232.1	CU041232.2	Caap1	Cab39	Cab39l	Cabcoco1	Cabin1	Cables1	Cables2	Cabp1	Cabp2	Cabp4	Cabp5	Cabp7	Cabs1	Cabyr	Cacfd1	Cachd1	Cacna1a	Cacna1b	Cacna1c	Cacna1d	Cacna1e	Cacna1f	Cacna1g	Cacna1h	Cacna1i	Cacna1s	Cacna2d1	Cacna2d2	Cacna2d3	Cacna2d4	Cacnb1	Cacnb2	Cacnb3	Cacnb4	Cacng1	Cacng2	Cacng3	Cacng4	Cacng5	Cacng6	Cacng7	Cacng8	Cactin	Cacul1	Cacybp	Cad	Cadm1	Cadm2	Cadm3	Cadm4	Cadps	Cadps2	Cage1	Calb1	Calb2	Calca	Calcb	Calcoco1	Calcoco2	Calcr	Calcrl	Cald1	Calhm1	Calhm2	Calhm3	Calhm4	Calhm5	Calhm6	Calm1	Calm2	Calm3	Calm4	Calm5	Calml3	Calml4	Caln1	Calr	Calr3	Calr4	Calu	Caly	Camk1	Camk1d	Camk1g	Camk2a	Camk2b	Camk2d	Camk2g	Camk2n1	Camk2n2	Camk4	Camkk1	Camkk2	Camkmt	Camkv	Caml	Camp	Camsap1	Camsap2	Camsap3	Camta1	Camta2	Cand1	Cand2	Cant1	Canx	Cap1	Cap2	Capg	Capn1	Capn2	Capn3	Capn5	Capn6	Capn7	Capn8	Capn9	Capn10	Capn11	Capn12	Capn13	Capn15	Capns1	Capns2	Caprin1	Caprin2	Caps2	Capsl	Capza1	Capza2	Capza3	Capzb	Car1	Car2	Car3	Car4	Car5a	Car5b	Car6	Car7	Car8	Car9	Car10	Car11	Car12	Car13	Car14	Car15	Card6	Card9	Card10	Card11	Card14	Card19	Carf	Carhsp1	Carlr	Carm1	Carmil1	Carmil2	Carmil3	Carmn	Carnmt1	Carns1	Cars	Cars2	Cartpt	Casc1	Casc3	Casc4	Casd1	Cask	Caskin1	Caskin2	Casp1	Casp2	Casp3	Casp4	Casp6	Casp7	Casp8	Casp8ap2	Casp9	Casp12	Casp14	Casq1	Casq2	Casr	Cass4	Cast	Castor1	Castor2	Casz1	Cat	Catip	Catsper1	Catsper2	Catsper3	Catsper4	Catsperb	Catsperd	Catspere1	Catspere2	Catsperg1	Catsperg2	Catsperz	Cav1	Cav2	Cav3	Cavin1	Cavin2	Cavin3	Cavin4	Cbarp	Cbfa2t2	Cbfa2t3	Cbfb	Cbl	Cblb	Cblc	Cblif	Cbll1	Cbln1	Cbln2	Cbln3	Cbln4	Cbr1	Cbr2	Cbr3	Cbr4	Cbs	Cbwd1	Cbx1	Cbx2	Cbx3	Cbx4	Cbx5	Cbx6	Cbx7	Cbx8	Cby1	Cby3	Cc2d1a	Cc2d1b	Cc2d2a	Cc2d2b	Ccar1	Ccar2	Ccbe1	Cccd201	Ccdc3	Ccdc6	Ccdc7a	Ccdc7b	Ccdc8	Ccdc9	Ccdc9b	Ccdc12	Ccdc13	Ccdc14	Ccdc15	Ccdc17	Ccdc18	Ccdc22	Ccdc24	Ccdc25	Ccdc27	Ccdc28a	Ccdc28b	Ccdc30	Ccdc32	Ccdc33	Ccdc34	Ccdc34os	Ccdc36	Ccdc38	Ccdc39	Ccdc40	Ccdc42	Ccdc42os	Ccdc43	Ccdc47	Ccdc50	Ccdc51	Ccdc54	Ccdc57	Ccdc58	Ccdc59	Ccdc60	Ccdc61	Ccdc62	Ccdc63	Ccdc65	Ccdc66	Ccdc68	Ccdc69	Ccdc70	Ccdc71	Ccdc71l	Ccdc73	Ccdc74a	Ccdc77	Ccdc78	Ccdc80	Ccdc81	Ccdc82	Ccdc83	Ccdc84	Ccdc85a	Ccdc85b	Ccdc85c	Ccdc86	Ccdc87	Ccdc88a	Ccdc88b	Ccdc88c	Ccdc89	Ccdc90b	Ccdc91	Ccdc92	Ccdc92b	Ccdc93	Ccdc96	Ccdc97	Ccdc102a	Ccdc103	Ccdc105	Ccdc106	Ccdc107	Ccdc110	Ccdc112	Ccdc113	Ccdc114	Ccdc115	Ccdc116	Ccdc117	Ccdc120	Ccdc121	Ccdc122	Ccdc124	Ccdc125	Ccdc126	Ccdc127	Ccdc130	Ccdc134	Ccdc136	Ccdc137	Ccdc138	Ccdc141	Ccdc142	Ccdc142os	Ccdc144b	Ccdc146	Ccdc148	Ccdc149	Ccdc150	Ccdc151	Ccdc152	Ccdc153	Ccdc154	Ccdc155	Ccdc157	Ccdc158	Ccdc159	Ccdc160	Ccdc162	Ccdc163	Ccdc166	Ccdc167	Ccdc169	Ccdc170	Ccdc171	Ccdc172	Ccdc173	Ccdc174	Ccdc175	Ccdc177	Ccdc178	Ccdc180	Ccdc181	Ccdc182	Ccdc183	Ccdc184	Ccdc185	Ccdc186	Ccdc187	Ccdc188	Ccdc189	Ccdc190	Ccdc191	Ccdc192	Ccdc194	Ccer1	Ccer2	Cchcr1	Ccin	Cck	Cckar	Cckbr	Ccl1	Ccl2	Ccl3	Ccl4	Ccl5	Ccl6	Ccl7	Ccl8	Ccl9	Ccl11	Ccl12	Ccl17	Ccl19	Ccl20	Ccl21a	Ccl21b	Ccl21c	Ccl22	Ccl24	Ccl25	Ccl26	Ccl27a	Ccl27b	Ccl28	Ccm2	Ccm2l	Ccn1	Ccn2	Ccn3	Ccn4	Ccn5	Ccn6	Ccna1	Ccna2	Ccnb1	Ccnb1ip1	Ccnb2	Ccnb3	Ccnc	Ccnd1	Ccnd2	Ccnd3	Ccndbp1	Ccne1	Ccne2	Ccnf	Ccng1	Ccng2	Ccnh	Ccni	Ccnj	Ccnjl	Ccnk	Ccnl1	Ccnl2	Ccno	Ccnq	Ccnt1	Ccnt2	Ccny	Ccnyl1	Ccp110	Ccpg1	Ccpg1os	Ccr1	Ccr1l1	Ccr2	Ccr3	Ccr4	Ccr5	Ccr6	Ccr7	Ccr8	Ccr9	Ccr10	Ccrl2	Ccs	Ccsap	Ccser1	Ccser2	Cct2	Cct3	Cct4	Cct5	Cct6a	Cct6b	Cct7	Cct8	Cct8l1	Ccz1	Cd1d1	Cd2	Cd2ap	Cd2bp2	Cd3d	Cd3e	Cd3eap	Cd3g	Cd4	Cd5	Cd5l	Cd6	Cd7	Cd8a	Cd8b1	Cd9	Cd14	Cd19	Cd22	Cd24a	Cd27	Cd28	Cd33	Cd34	Cd36	Cd37	Cd38	Cd40	Cd40lg	Cd44	Cd46	Cd47	Cd48	Cd52	Cd53	Cd55	Cd55b	Cd59a	Cd59b	Cd63	Cd68	Cd69	Cd70	Cd72	Cd74	Cd79a	Cd79b	Cd80	Cd81	Cd82	Cd83	Cd84	Cd86	Cd93	Cd96	Cd99l2	Cd101	Cd109	Cd151	Cd160	Cd163	Cd163l1	Cd164	Cd164l2	Cd177	Cd180	Cd200	Cd200r1	Cd200r2	Cd200r3	Cd200r4	Cd207	Cd209a	Cd209b	Cd209c	Cd209d	Cd209e	Cd209f	Cd209g	Cd226	Cd244a	Cd247	Cd248	Cd274	Cd276	Cd300a	Cd300c	Cd300c2	Cd300e	Cd300lb	Cd300ld	Cd300ld2	Cd300ld3	Cd300ld4	Cd300ld5	Cd300lf	Cd300lg	Cd302	Cd320	Cda	Cdadc1	Cdan1	Cdc5l	Cdc6	Cdc7	Cdc14a	Cdc14b	Cdc16	Cdc20	Cdc20b	Cdc23	Cdc25a	Cdc25b	Cdc25c	Cdc26	Cdc27	Cdc34	Cdc34b	Cdc37	Cdc37l1	Cdc40	Cdc42	Cdc42bpa	Cdc42bpb	Cdc42bpg	Cdc42ep1	Cdc42ep2	Cdc42ep3	Cdc42ep4	Cdc42ep5	Cdc42se1	Cdc42se2	Cdc45	Cdc73	Cdc123	Cdca2	Cdca3	Cdca4	Cdca5	Cdca7	Cdca7l	Cdca8	Cdcp1	Cdcp2	Cdh1	Cdh2	Cdh3	Cdh4	Cdh5	Cdh6	Cdh7	Cdh8	Cdh9	Cdh10	Cdh11	Cdh12	Cdh13	Cdh15	Cdh16	Cdh17	Cdh18	Cdh19	Cdh20	Cdh22	Cdh23	Cdh24	Cdh26	Cdhr1	Cdhr2	Cdhr3	Cdhr4	Cdhr5	Cdip1	Cdipt	Cdiptos	Cdk1	Cdk2	Cdk2ap1	Cdk2ap2	Cdk4	Cdk5	Cdk5r1	Cdk5r2	Cdk5rap1	Cdk5rap2	Cdk5rap3	Cdk6	Cdk7	Cdk8	Cdk9	Cdk10	Cdk11b	Cdk12	Cdk13	Cdk14	Cdk15	Cdk16	Cdk17	Cdk18	Cdk19	Cdk19os	Cdk20	Cdkal1	Cdkl1	Cdkl2	Cdkl3	Cdkl4	Cdkl5	Cdkn1a	Cdkn1b	Cdkn1c	Cdkn2a	Cdkn2aip	Cdkn2aipnl	Cdkn2b	Cdkn2c	Cdkn2d	Cdkn3	Cdnf	Cdo1	Cdon	Cdpf1	Cdr1	Cdr1os	Cdr2	Cdr2l	Cdrt4	Cdrt4os1	Cdrt4os2	Cds1	Cds2	Cdsn	Cdt1	Cdv3	Cdx1	Cdx2	Cdx4	Cdyl	Cdyl2	Ceacam1	Ceacam2	Ceacam3	Ceacam5	Ceacam9	Ceacam10	Ceacam11	Ceacam12	Ceacam13	Ceacam14	Ceacam15	Ceacam16	Ceacam18	Ceacam19	Ceacam20	Cebpa	Cebpb	Cebpd	Cebpe	Cebpg	Cebpz	Cebpzos	Cecr2	Cel	Cela1	Cela2a	Cela3a	Cela3b	Celf1	Celf2	Celf3	Celf4	Celf5	Celf6	Celrr	Celsr1	Celsr2	Celsr3	Cemip	Cemip2	Cend1	Cenpa	Cenpb	Cenpc1	Cenpe	Cenpf	Cenph	Cenpi	Cenpj	Cenpk	Cenpl	Cenpm	Cenpn	Cenpo	Cenpp	Cenpq	Cenps	Cenpt	Cenpu	Cenpv	Cenpw	Cenpx	Cep19	Cep41	Cep44	Cep55	Cep57	Cep57l1	Cep63	Cep68	Cep70	Cep72	Cep76	Cep78	Cep83	Cep83os	Cep85	Cep85l	Cep89	Cep95	Cep97	Cep104	Cep112	Cep112it	Cep112os1	Cep120	Cep126	Cep128	Cep131	Cep135	Cep152	Cep162	Cep164	Cep170	Cep170b	Cep192	Cep250	Cep290	Cep295	Cep295nl	Cep350	Cept1	Cer1	Cercam	Cerk	Cerkl	Cers1	Cers2	Cers3	Cers4	Cers5	Cers6	Ces1a	Ces1b	Ces1c	Ces1d	Ces1e	Ces1f	Ces1g	Ces1h	Ces2a	Ces2b	Ces2c	Ces2e	Ces2f	Ces2g	Ces2h	Ces3a	Ces3b	Ces4a	Ces5a	Cetn1	Cetn2	Cetn3	Cetn4	Cfap20	Cfap36	Cfap43	Cfap44	Cfap45	Cfap46	Cfap47	Cfap52	Cfap53	Cfap54	Cfap57	Cfap58	Cfap61	Cfap65	Cfap69	Cfap70	Cfap73	Cfap74	Cfap77	Cfap97	Cfap97d1	Cfap97d2	Cfap99	Cfap100	Cfap126	Cfap157	Cfap161	Cfap206	Cfap221	Cfap298	Cfap299	Cfap300	Cfap410	Cfb	Cfc1	Cfd	Cfdp1	Cfh	Cfhr1	Cfhr2	Cfi	Cfl1	Cfl2	Cflar	Cfp	Cftr	Cga	Cgas	Cggbp1	Cgn	Cgnl1	Cgref1	Cgrrf1	Ch25h	Chac1	Chac2	Chad	Chadl	Chaer1	Chaf1a	Chaf1b	Champ1	Chat	Chchd1	Chchd2	Chchd3	Chchd4	Chchd5	Chchd6	Chchd7	Chchd10	Chd1	Chd1l	Chd2	Chd3	Chd4	Chd5	Chd6	Chd7	Chd8	Chd9	Chdh	Chek1	Chek2	Cherp	Chfr	Chga	Chgb	Chia1	Chic1	Chic2	Chid1	Chil1	Chil3	Chil4	Chil5	Chil6	Chit1	Chka	Chkb	Chl1	Chm	Chml	Chmp1a	Chmp1b	Chmp2a	Chmp2b	Chmp3	Chmp4b	Chmp4c	Chmp5	Chmp6	Chmp7	Chn1	Chn1os1	Chn1os3	Chn2	Chodl	Chordc1	Chp1	Chp2	Chpf	Chpf2	Chpt1	Chrac1	Chrd	Chrdl1	Chrdl2	Chrm1	Chrm2	Chrm3	Chrm4	Chrm5	Chrna1	Chrna1os	Chrna2	Chrna3	Chrna4	Chrna5	Chrna6	Chrna7	Chrna9	Chrna10	Chrnb1	Chrnb2	Chrnb3	Chrnb4	Chrnd	Chrne	Chrng	Chst1	Chst2	Chst3	Chst4	Chst5	Chst7	Chst8	Chst9	Chst10	Chst11	Chst12	Chst13	Chst14	Chst15	Chsy1	Chsy3	Chtf8	Chtf18	Chtop	Chuk	Churc1	Ciao1	Ciao2a	Ciao2b	Ciao3	Ciapin1	Ciart	Cib1	Cib2	Cib3	Cib4	Cic	Cidea	Cideb	Cidec	Ciita	Cilp	Cilp2	Cinp	Cip2a	Cipc	Cir1	Cirbp	Cisd1	Cisd2	Cisd3	Cish	Cit	Cited1	Cited2	Cited4	Ciz1	Ckap2	Ckap2l	Ckap4	Ckap5	Ckb	Cklf	Ckm	Ckmt1	Ckmt2	Cks1b	Cks1brt	Cks2	Clasp1	Clasp2	Clasrp	Clba1	Clca1	Clca2	Clca3a1	Clca3a2	Clca3b	Clca4a	Clca4b	Clcc1	Clcf1	Clcn1	Clcn2	Clcn3	Clcn4	Clcn5	Clcn6	Clcn7	Clcnka	Clcnkb	Cldn1	Cldn2	Cldn3	Cldn4	Cldn5	Cldn6	Cldn7	Cldn8	Cldn9	Cldn10	Cldn11	Cldn12	Cldn13	Cldn14	Cldn15	Cldn16	Cldn17	Cldn18	Cldn19	Cldn20	Cldn22	Cldn23	Cldn24	Cldn34a	Cldn34b1	Cldn34b2	Cldn34b3	Cldn34b4	Cldn34c1	Cldn34c2	Cldn34c4	Cldn34d	Cldnd1	Cldnd2	Clec1a	Clec1b	Clec2d	Clec2e	Clec2f	Clec2g	Clec2h	Clec2i	Clec2l	Clec3a	Clec3b	Clec4a1	Clec4a2	Clec4a3	Clec4a4	Clec4b1	Clec4b2	Clec4d	Clec4e	Clec4f	Clec4g	Clec4n	Clec5a	Clec9a	Clec10a	Clec11a	Clec12a	Clec12b	Clec14a	Clec16a	Clec18a	Clgn	Clhc1	Clic1	Clic3	Clic4	Clic5	Clic6	Clint1	Clip1	Clip2	Clip3	Clip4	Clk1	Clk2	Clk3	Clk4	Clmn	Clmp	Cln3	Cln5	Cln6	Cln8	Clnk	Clnkos	Clns1a	Clock	Clp1	Clpb	Clpp	Clps	Clpsl2	Clptm1	Clptm1l	Clpx	Clrn1	Clrn2	Clrn3	Clspn	Clstn1	Clstn2	Clstn3	Clta	Cltb	Cltc	Cltrn	Clu	Cluap1	Cluh	Clvs1	Clvs2	Clybl	Cma1	Cma2	Cmah	Cmas	Cmbl	Cmc1	Cmc2	Cmc4	Cmip	Cmklr1	Cmpk1	Cmpk2	Cmss1	Cmtm1	Cmtm2a	Cmtm2b	Cmtm3	Cmtm4	Cmtm5	Cmtm6	Cmtm7	Cmtm8	Cmtr1	Cmtr2	Cmya5	Cnbd1	Cnbd2	Cnbp	Cndp1	Cndp2	Cnep1r1	Cnfn	Cnga1	Cnga2	Cnga3	Cnga4	Cngb1	Cngb3	Cnih1	Cnih2	Cnih3	Cnih4	Cnksr1	Cnksr2	Cnksr3	Cnmd	Cnn1	Cnn2	Cnn3	Cnnm1	Cnnm2	Cnnm3	Cnnm4	Cnot1	Cnot2	Cnot3	Cnot4	Cnot6	Cnot6l	Cnot7	Cnot8	Cnot9	Cnot10	Cnot11	Cnp	Cnppd1	Cnpy1	Cnpy2	Cnpy3	Cnpy4	Cnr1	Cnr2	Cnrip1	Cnst	Cntd1	Cntf	Cntfr	Cntln	Cntn1	Cntn2	Cntn3	Cntn4	Cntn5	Cntn6	Cntnap1	Cntnap2	Cntnap3	Cntnap4	Cntnap5a	Cntnap5b	Cntnap5c	Cntrl	Cntrob	Cntrobos	Coa3	Coa4	Coa5	Coa6	Coa7	Coasy	Cobl	Cobll1	Coch	Cog1	Cog2	Cog3	Cog4	Cog5	Cog6	Cog7	Cog8	Coil	Col1a1	Col1a2	Col2a1	Col3a1	Col4a1	Col4a2	Col4a3	Col4a3bp	Col4a4	Col4a5	Col4a6	Col5a1	Col5a2	Col5a3	Col6a1	Col6a2	Col6a3	Col6a4	Col6a5	Col6a6	Col7a1	Col8a1	Col8a2	Col9a1	Col9a2	Col9a3	Col10a1	Col11a1	Col11a2	Col12a1	Col13a1	Col14a1	Col15a1	Col16a1	Col17a1	Col18a1	Col19a1	Col20a1	Col22a1	Col23a1	Col24a1	Col25a1	Col26a1	Col27a1	Col28a1	Colca2	Colec10	Colec11	Colec12	Colgalt1	Colgalt2	Colq	Commd1	Commd2	Commd3	Commd4	Commd5	Commd6	Commd7	Commd8	Commd9	Commd10	Comp	Comt	Comtd1	Cop1	Copa	Copb1	Copb2	Cope	Copg1	Copg2	Coprs	Cops2	Cops3	Cops4	Cops5	Cops6	Cops7a	Cops7b	Cops8	Cops9	Copz1	Copz2	Coq2	Coq3	Coq4	Coq5	Coq6	Coq7	Coq8a	Coq8b	Coq9	Coq10a	Coq10b	Corin	Coro1a	Coro1b	Coro1c	Coro2a	Coro2b	Coro6	Coro7	Cort	Cotl1	Cox4i1	Cox4i2	Cox5a	Cox5b	Cox6a1	Cox6a2	Cox6b1	Cox6b2	Cox6c	Cox7a1	Cox7a2	Cox7a2l	Cox7b	Cox7b2	Cox7c	Cox8a	Cox8b	Cox8c	Cox10	Cox11	Cox14	Cox15	Cox16	Cox17	Cox18	Cox19	Cox20	Cp	Cpa1	Cpa2	Cpa3	Cpa4	Cpa5	Cpa6	Cpb1	Cpb2	Cpd	Cpe	Cpeb1	Cpeb2	Cpeb3	Cpeb4	Cped1	Cphx1	Cphx2	Cphx3	Cplane1	Cplane2	Cplx1	Cplx2	Cplx3	Cplx4	Cpm	Cpn1	Cpn2	Cpne1	Cpne2	Cpne3	Cpne4	Cpne5	Cpne6	Cpne7	Cpne8	Cpne9	Cpox	Cpped1	Cpq	Cps1	Cpsf1	Cpsf2	Cpsf3	Cpsf4	Cpsf4l	Cpsf6	Cpsf7	Cpt1a	Cpt1b	Cpt1c	Cpt2	Cptp	Cpvl	Cpxcr1	Cpxm1	Cpxm2	Cpz	Cr1l	Cr2	Crabp1	Crabp2	Cracr2a	Cracr2b	Cradd	Cramp1l	Crat	Crb1	Crb2	Crb3	Crbn	Crcp	Crct1	Creb1	Creb3	Creb3l1	Creb3l2	Creb3l3	Creb3l4	Creb5	Crebbp	Crebl2	Crebrf	Crebzf	Creg1	Creg2	Creld1	Creld2	Crem	Crh	Crhbp	Crhr1	Crhr2	Crim1	Crip1	Crip2	Crip3	Cript	Crisp1	Crisp2	Crisp3	Crisp4	Crispld1	Crispld2	Crk	Crkl	Crlf1	Crlf2	Crlf3	Crls1	Crmp1	Crnde	Crnkl1	Crnn	Crocc	Crocc2	Crot	Crp	Crppa	Crtac1	Crtam	Crtap	Crtc1	Crtc2	Crtc3	Crx	Crxos	Cry1	Cry2	Cryaa	Cryab	Cryba1	Cryba2	Cryba4	Crybb1	Crybb2	Crybb3	Crybg1	Crybg2	Crybg3	Cryga	Crygb	Crygc	Crygd	Cryge	Crygf	Crygn	Crygs	Cryl1	Crym	Cryz	Cryzl1	Cryzl2	Cs	Csad	Csdc2	Csde1	Cse1l	Csf1	Csf1r	Csf2	Csf2ra	Csf2rb	Csf2rb2	Csf3	Csf3r	Csgalnact1	Csgalnact2	Csk	Csl	Csmd1	Csmd2	Csmd2os	Csmd3	Csn1s1	Csn1s2a	Csn1s2b	Csn2	Csn3	Csnk1a1	Csnk1d	Csnk1e	Csnk1g1	Csnk1g2	Csnk1g3	Csnk2a1	Csnk2a2	Csnk2b	Csnka2ip	Cspg4	Cspg5	Cspp1	Csprs	Csrnp1	Csrnp2	Csrnp3	Csrp1	Csrp2	Csrp3	Cst3	Cst6	Cst7	Cst8	Cst9	Cst10	Cst11	Cst12	Cst13	Csta1	Csta2	Csta3	Cstad	Cstb	Cstdc1	Cstdc2	Cstdc4	Cstdc5	Cstdc6	Cstf1	Cstf2	Cstf2t	Cstf3	Cstl1	Ctag2	Ctbp1	Ctbp2	Ctbs	Ctc1	Ctcf	Ctcfl	Ctcflos	Ctdnep1	Ctdp1	Ctdsp1	Ctdsp2	Ctdspl	Ctdspl2	Ctf1	Ctf2	Cth	Cthrc1	Ctif	Ctla2a	Ctla2b	Ctla4	Ctnna1	Ctnna2	Ctnna3	Ctnnal1	Ctnnb1	Ctnnbip1	Ctnnbl1	Ctnnd1	Ctnnd2	Ctns	Ctps	Ctps2	Ctr9	Ctrb1	Ctrc	Ctrcos	Ctrl	Cts3	Cts6	Cts7	Cts8	Ctsa	Ctsb	Ctsc	Ctsd	Ctse	Ctsf	Ctsg	Ctsh	Ctsj	Ctsk	Ctsl	Ctsll3	Ctsm	Ctso	Ctsq	Ctsr	Ctss	Ctsw	Ctsz	Cttn	Cttnbp2	Cttnbp2nl	Ctu1	Ctu2	Ctxn1	Ctxn2	Ctxn3	Cubn	Cuedc1	Cuedc2	Cul1	Cul2	Cul3	Cul4a	Cul4b	Cul5	Cul7	Cul9	Cuta	Cutal	Cutc	Cux1	Cux2	Cuzd1	Cwc15	Cwc22	Cwc25	Cwc27	Cwf19l1	Cwf19l2	Cwh43	Cx3cl1	Cx3cr1	Cxadr	Cxcl1	Cxcl2	Cxcl3	Cxcl5	Cxcl9	Cxcl10	Cxcl12	Cxcl13	Cxcl14	Cxcl15	Cxcl16	Cxcl17	Cxcr1	Cxcr2	Cxcr3	Cxcr4	Cxcr5	Cxcr6	Cxxc1	Cxxc4	Cxxc5	Cyb5a	Cyb5b	Cyb5d1	Cyb5d2	Cyb5r1	Cyb5r2	Cyb5r3	Cyb5r4	Cyb5rl	Cyb561	Cyb561a3	Cyb561d1	Cyb561d2	Cyba	Cybb	Cybc1	Cybrd1	Cyc1	Cycs	Cyct	Cyfip1	Cyfip2	Cygb	Cyhr1	Cylc1	Cylc2	Cyld	Cym	Cyp1a1	Cyp1a2	Cyp1b1	Cyp2a4	Cyp2a5	Cyp2a12	Cyp2a22	Cyp2ab1	Cyp2b9	Cyp2b10	Cyp2b13	Cyp2b19	Cyp2b23	Cyp2c23	Cyp2c29	Cyp2c37	Cyp2c38	Cyp2c39	Cyp2c40	Cyp2c50	Cyp2c54	Cyp2c55	Cyp2c65	Cyp2c66	Cyp2c67	Cyp2c68	Cyp2c69	Cyp2c70	Cyp2d9	Cyp2d10	Cyp2d11	Cyp2d12	Cyp2d22	Cyp2d26	Cyp2d34	Cyp2d40	Cyp2e1	Cyp2f2	Cyp2g1	Cyp2j5	Cyp2j6	Cyp2j7	Cyp2j8	Cyp2j9	Cyp2j11	Cyp2j12	Cyp2j13	Cyp2r1	Cyp2s1	Cyp2t4	Cyp2u1	Cyp2w1	Cyp3a11	Cyp3a13	Cyp3a16	Cyp3a25	Cyp3a41a	Cyp3a41b	Cyp3a44	Cyp3a57	Cyp3a59	Cyp4a10	Cyp4a12a	Cyp4a12b	Cyp4a14	Cyp4a29	Cyp4a30b	Cyp4a31	Cyp4a32	Cyp4b1	Cyp4f13	Cyp4f14	Cyp4f15	Cyp4f16	Cyp4f17	Cyp4f18	Cyp4f37	Cyp4f39	Cyp4f40	Cyp4v3	Cyp4x1	Cyp4x1os	Cyp7a1	Cyp7b1	Cyp8b1	Cyp11a1	Cyp11b1	Cyp11b2	Cyp17a1	Cyp19a1	Cyp20a1	Cyp21a1	Cyp24a1	Cyp26a1	Cyp26b1	Cyp26c1	Cyp27a1	Cyp27b1	Cyp39a1	Cyp46a1	Cyp51	Cypt1	Cypt2	Cypt3	Cypt4	Cypt12	Cypt14	Cypt15	Cyren	Cys1	Cysltr1	Cysltr2	Cysrt1	Cystm1	Cyth1	Cyth2	Cyth3	Cyth4	Cytip	Cytl1	Cyyr1	Czib	D1Ertd622e	D1Pas1	D2hgdh	D3Ertd751e	D5Ertd577e	D5Ertd579e	D5Ertd605e	D5Ertd615e	D6Ertd474e	D6Ertd527e	D6Wsu163e	D7Ertd128e	D7Ertd443e	D8Ertd738e	D10Wsu102e	D11Wsu47e	D13Ertd608e	D14Ertd670e	D16Ertd472e	D16Ertd519e	D17H6S53E	D030007L05Rik	D030018L15Rik	D030024E09Rik	D030025E07Rik	D030025P21Rik	D030028A08Rik	D030034A15Rik	D030040B21Rik	D030044L04Rik	D030045P18Rik	D030046N08Rik	D030047H15Rik	D030051J21Rik	D030055H07Rik	D030056L22Rik	D030068K23Rik	D130009I18Rik	D130017N08Rik	D130020L05Rik	D130040H23Rik	D130043K22Rik	D130052B06Rik	D130058E05Rik	D130062J10Rik	D130079A08Rik	D230022J07Rik	D230025D16Rik	D230030E09Rik	D330023K18Rik	D330037F02Rik	D330041H03Rik	D330046F09Rik	D330050G23Rik	D330050I16Rik	D430001F17Rik	D430018E03Rik	D430019H16Rik	D430020J02Rik	D430036J16Rik	D430040D24Rik	D430041D05Rik	D430042O09Rik	D530014G21Rik	D530033B14Rik	D530037P16Rik	D530049I02Rik	D630003M21Rik	D630008O14Rik	D630011A20Rik	D630014O11Rik	D630023F18Rik	D630024D03Rik	D630029K05Rik	D630033O11Rik	D630036H23Rik	D630039A03Rik	D630044L22Rik	D630045J12Rik	D730002M21Rik	D730003I15Rik	D730003K21Rik	D730045A05Rik	D730045B01Rik	D730050B12Rik	D830005E20Rik	D830013O20Rik	D830024N08Rik	D830025C05Rik	D830026I12Rik	D830030K20Rik	D830032E09Rik	D830035M03Rik	D830036C21Rik	D830039M14Rik	D830044D21Rik	D830050J10Rik	D930007J09Rik	D930007P13Rik	D930015M05Rik	D930016D06Rik	D930019O06Rik	D930020B18Rik	D930028M14Rik	D930030I03Rik	D930032P07Rik	D930048N14Rik	DXBay18	Daam1	Daam2	Dab1	Dab2	Dab2ip	Dach1	Dach2	Dact1	Dact2	Dact3	Dad1	Dag1	Dagla	Daglb	Dalir	Dalrd3	Dancr	Dand5	Dao	Dap	Dap3	Dapk1	Dapk2	Dapk3	Dapl1	Dapp1	Dars	Dars2	Daw1	Daxx	Dazap1	Dazap2	Dazl	Dbf4	Dbh	Dbhos	Dbi	Dbil5	Dbn1	Dbndd1	Dbndd2	Dbnl	Dbp	Dbpht2	Dbr1	Dbt	Dbx1	Dbx2	Dcaf1	Dcaf4	Dcaf5	Dcaf6	Dcaf7	Dcaf8	Dcaf10	Dcaf11	Dcaf12	Dcaf12l1	Dcaf12l2	Dcaf13	Dcaf15	Dcaf17	Dcakd	Dcbld1	Dcbld2	Dcc	Dcdc2a	Dcdc2b	Dcdc2c	Dchs1	Dchs2	Dck	Dclk1	Dclk2	Dclk3	Dclre1a	Dclre1b	Dclre1c	Dcn	Dcp1a	Dcp1b	Dcp2	Dcpp1	Dcpp2	Dcpp3	Dcps	Dcst1	Dcst2	Dcstamp	Dct	Dctd	Dctn1	Dctn2	Dctn3	Dctn4	Dctn5	Dctn6	Dctpp1	Dcun1d1	Dcun1d2	Dcun1d3	Dcun1d4	Dcun1d5	Dcx	Dcxr	Dda1	Ddah1	Ddah2	Ddb1	Ddb2	Ddc	Ddhd1	Ddhd2	Ddi1	Ddi2	Ddias	Ddit3	Ddit4	Ddit4l	Ddn	Ddo	Ddost	Ddr1	Ddr2	Ddrgk1	Ddt	Ddx1	Ddx3x	Ddx3y	Ddx4	Ddx5	Ddx6	Ddx10	Ddx11	Ddx17	Ddx18	Ddx19a	Ddx19b	Ddx20	Ddx21	Ddx23	Ddx24	Ddx25	Ddx27	Ddx28	Ddx31	Ddx39	Ddx39b	Ddx41	Ddx42	Ddx43	Ddx46	Ddx47	Ddx49	Ddx50	Ddx51	Ddx52	Ddx54	Ddx55	Ddx56	Ddx58	Ddx59	Ddx60	Deaf1	Decr1	Decr2	Dedd	Dedd2	Def6	Def8	Defa2	Defa3	Defa5	Defa17	Defa20	Defa21	Defa22	Defa23	Defa24	Defa25	Defa26	Defa27	Defa28	Defa29	Defa30	Defa31	Defa32	Defa33	Defa34	Defa35	Defa36	Defa37	Defb1	Defb2	Defb3	Defb4	Defb5	Defb6	Defb7	Defb8	Defb9	Defb10	Defb11	Defb12	Defb13	Defb14	Defb15	Defb18	Defb19	Defb20	Defb21	Defb22	Defb23	Defb25	Defb26	Defb28	Defb29	Defb30	Defb33	Defb34	Defb35	Defb36	Defb37	Defb38	Defb39	Defb40	Defb41	Defb42	Defb43	Defb45	Defb46	Defb47	Defb48	Defb50	Degs1	Degs2	Dek	Dele1	Dennd1a	Dennd1b	Dennd1c	Dennd2a	Dennd2c	Dennd2d	Dennd3	Dennd4a	Dennd4b	Dennd4c	Dennd5a	Dennd5b	Dennd6a	Dennd6b	Denr	Depdc1a	Depdc1b	Depdc5	Depdc7	Depp1	Deptor	Dera	Derl1	Derl2	Derl3	Des	Desi1	Desi2	Det1	Deup1	Dexi	Dffa	Dffb	Dgat1	Dgat2	Dgat2l6	Dgcr2	Dgcr6	Dgcr8	Dgka	Dgkb	Dgkd	Dgke	Dgkeos	Dgkg	Dgkh	Dgki	Dgkk	Dgkq	Dgkz	Dglucy	Dguok	Dhcr7	Dhcr24	Dhdds	Dhdh	Dhfr	Dhh	Dhodh	Dhps	Dhrs1	Dhrs2	Dhrs3	Dhrs4	Dhrs7	Dhrs7b	Dhrs7c	Dhrs9	Dhrs11	Dhrs13	Dhrs13os	Dhtkd1	Dhx8	Dhx9	Dhx15	Dhx16	Dhx29	Dhx30	Dhx32	Dhx33	Dhx34	Dhx35	Dhx36	Dhx37	Dhx38	Dhx40	Dhx57	Dhx58	Dhx58os	Diablo	Diaph1	Diaph2	Diaph3	Dicer1	Dido1	Dimt1	Dio1	Dio2	Dio3	Dio3os	Dip2a	Dip2b	Dip2c	Dipk1a	Dipk1b	Dipk1c	Dipk2a	Dipk2b	Diras1	Diras2	Dis3	Dis3l	Dis3l2	Disc1	Disp1	Disp2	Disp3	Dixdc1	Dkc1	Dkk1	Dkk2	Dkk3	Dkk4	Dkkl1	Dlat	Dlc1	Dld	Dlec1	Dleu2	Dleu7	Dlg1	Dlg2	Dlg3	Dlg4	Dlg5	Dlgap1	Dlgap2	Dlgap3	Dlgap4	Dlgap5	Dlk1	Dlk2	Dll1	Dll3	Dll4	Dlst	Dlx1	Dlx1as	Dlx2	Dlx3	Dlx4	Dlx4os	Dlx5	Dlx6	Dlx6os1	Dmac1	Dmac2	Dmac2l	Dmap1	Dmbt1	Dmbx1	Dmc1	Dmd	Dmgdh	Dmkn	Dmp1	Dmpk	Dmrt1	Dmrt1i	Dmrt2	Dmrt3	Dmrta1	Dmrta2	Dmrta2os	Dmrtb1	Dmrtc1a	Dmrtc1b	Dmrtc1c1	Dmrtc1c2	Dmrtc2	Dmtf1	Dmtn	Dmwd	Dmxl1	Dmxl2	Dna2	Dnaaf1	Dnaaf2	Dnaaf3	Dnaaf4	Dnaaf5	Dnah1	Dnah2	Dnah2os	Dnah3	Dnah5	Dnah6	Dnah7a	Dnah7b	Dnah7c	Dnah8	Dnah9	Dnah10	Dnah11	Dnah12	Dnah14	Dnah17	Dnaic1	Dnaic2	Dnaja1	Dnaja2	Dnaja3	Dnaja4	Dnajb1	Dnajb2	Dnajb3	Dnajb4	Dnajb5	Dnajb6	Dnajb7	Dnajb8	Dnajb9	Dnajb11	Dnajb12	Dnajb13	Dnajb14	Dnajc1	Dnajc2	Dnajc3	Dnajc4	Dnajc5	Dnajc5b	Dnajc5g	Dnajc6	Dnajc7	Dnajc8	Dnajc9	Dnajc10	Dnajc11	Dnajc12	Dnajc13	Dnajc14	Dnajc15	Dnajc16	Dnajc17	Dnajc18	Dnajc19	Dnajc21	Dnajc22	Dnajc24	Dnajc25	Dnajc27	Dnajc28	Dnajc30	Dnal1	Dnal4	Dnali1	Dnase1	Dnase1l1	Dnase1l2	Dnase1l3	Dnase2a	Dnase2b	Dnd1	Dner	Dnhd1	Dnlz	Dnm1	Dnm1l	Dnm2	Dnm3	Dnm3os	Dnmbp	Dnmt1	Dnmt3a	Dnmt3aos	Dnmt3b	Dnmt3bos	Dnmt3c	Dnmt3l	Dnpep	Dnph1	Dntt	Dnttip1	Dnttip2	Doc2a	Doc2b	Doc2g	Dock1	Dock2	Dock3	Dock4	Dock5	Dock6	Dock7	Dock8	Dock9	Dock10	Dock11	Dohh	Dok1	Dok2	Dok3	Dok4	Dok5	Dok6	Dok7	Dolk	Dolpp1	Donson	Dop1a	Dop1b	Dot1l	Doxl1	Doxl2	Dpagt1	Dpep1	Dpep2	Dpep2nb	Dpep3	Dpf1	Dpf2	Dpf3	Dph1	Dph2	Dph3	Dph5	Dph6	Dph7	Dpm1	Dpm2	Dpm3	Dpp3	Dpp4	Dpp6	Dpp7	Dpp8	Dpp9	Dpp10	Dppa1	Dppa2	Dppa3	Dppa4	Dppa5a	Dpt	Dpy19l1	Dpy19l2	Dpy19l3	Dpy19l4	Dpy30	Dpyd	Dpys	Dpysl2	Dpysl3	Dpysl4	Dpysl5	Dqx1	Dr1	Dram1	Dram2	Drap1	Draxin	Drc1	Drc3	Drc7	Drd1	Drd2	Drd3	Drd4	Drd5	Dreh	Drg1	Drg2	Drosha	Drp2	Drr1	Dsc1	Dsc2	Dsc3	Dscam	Dscaml1	Dscc1	Dse	Dsel	Dsg1a	Dsg1b	Dsg1c	Dsg2	Dsg3	Dsg4	Dsn1	Dsp	Dspp	Dst	Dstn	Dstyk	Dtd1	Dtd2	Dthd1	Dtl	Dtna	Dtnb	Dtnbos	Dtnbp1	Dtwd1	Dtwd2	Dtx1	Dtx2	Dtx3	Dtx3l	Dtx4	Dtymk	Dubr	Duox1	Duox2	Duoxa1	Duoxa2	Dupd1	Dus1l	Dus2	Dus3l	Dus4l	Dusp1	Dusp2	Dusp3	Dusp4	Dusp5	Dusp6	Dusp7	Dusp8	Dusp9	Dusp10	Dusp11	Dusp12	Dusp13	Dusp14	Dusp15	Dusp16	Dusp18	Dusp19	Dusp21	Dusp22	Dusp23	Dusp26	Dusp27	Dusp28	Dut	Duxbl1	Duxbl2	Duxbl3	Duxf3	Dvl1	Dvl2	Dvl3	Dxo	Dydc1	Dydc2	Dym	Dynap	Dync1h1	Dync1i1	Dync1i2	Dync1li1	Dync1li2	Dync2h1	Dync2li1	Dynll1	Dynll2	Dynlrb1	Dynlrb2	Dynlt1a	Dynlt1b	Dynlt1c	Dynlt1f	Dynlt3	Dyrk1a	Dyrk1b	Dyrk2	Dyrk3	Dyrk4	Dysf	Dytn	Dzank1	Dzip1	Dzip1l	Dzip3	E2f1	E2f2	E2f3	E2f4	E2f5	E2f6	E2f7	E2f8	E4f1	E030013I19Rik	E030018B13Rik	E030025P04Rik	E030030I06Rik	E030037K01Rik	E030042O20Rik	E030044B06Rik	E130006D01Rik	E130008D07Rik	E130018N17Rik	E130018O15Rik	E130101E03Rik	E130102H24Rik	E130111B04Rik	E130114P18Rik	E130116L18Rik	E130119H09Rik	E130120K24Rik	E130202H07Rik	E130208F15Rik	E130215H24Rik	E130218I03Rik	E130304I02Rik	E130307A14Rik	E130308A19Rik	E130309D02Rik	E130310I04Rik	E130311K13Rik	E130317F20Rik	E230001N04Rik	E230013L22Rik	E230014E18Rik	E230016K23Rik	E230016M11Rik	E230025N22Rik	E230029C05Rik	E230032D23Rik	E230034D01Rik	E330009J07Rik	E330010L02Rik	E330011O21Rik	E330012B07Rik	E330013P04Rik	E330014E10Rik	E330016L19Rik	E330017A01Rik	E330017L17Rik	E330018M18Rik	E330020D12Rik	E330021D16Rik	E330023G01Rik	E330032C10Rik	E330034G19Rik	E330035G20Rik	E430002N23Rik	E430018J23Rik	E430024I08Rik	E430024P14Rik	E530011L22Rik	ETV3L	EU599041	Eaf1	Eaf2	Eapp	Ear1	Ear2	Ear6	Ear10	Ear14	Ears2	Ebag9	Ebf1	Ebf2	Ebf3	Ebf4	Ebi3	Ebna1bp2	Ebp	Ebpl	Ecd	Ece1	Ece2	Ecel1	Ech1	Echdc1	Echdc2	Echdc3	Echs1	Eci1	Eci2	Eci3	Ecm1	Ecm2	Ecpas	Ecrg4	Ecscr	Ecsit	Ect2	Ect2l	Eda	Eda2r	Edar	Edaradd	Edc3	Edc4	Eddm3b	Edem1	Edem2	Edem3	Edf1	Edil3	Edn1	Edn2	Edn3	Ednra	Ednrb	Edrf1	Eea1	Eed	Eef1a1	Eef1a2	Eef1akmt1	Eef1akmt2	Eef1akmt3	Eef1akmt4	Eef1aknmt	Eef1b2	Eef1d	Eef1e1	Eef1g	Eef2	Eef2k	Eef2kmt	Eefsec	Eepd1	Efcab1	Efcab2	Efcab3	Efcab5	Efcab6	Efcab7	Efcab8	Efcab9	Efcab10	Efcab11	Efcab12	Efcab14	Efcc1	Efemp1	Efemp2	Efhb	Efhc1	Efhc2	Efhd1	Efhd1os	Efhd2	Efl1	Efna1	Efna2	Efna3	Efna4	Efna5	Efnb1	Efnb2	Efnb3	Efr3a	Efr3b	Efs	Eftud2	Egf	Egfem1	Egfl6	Egfl7	Egfl8	Egflam	Egfr	Egfros	Egln1	Egln2	Egln3	Egr1	Egr2	Egr3	Egr4	Ehbp1	Ehbp1l1	Ehd1	Ehd2	Ehd3	Ehd4	Ehf	Ehhadh	Ehmt1	Ehmt2	Ei24	Eid1	Eid2	Eid2b	Eid3	Eif1	Eif1a	Eif1ad	Eif1ax	Eif1b	Eif2a	Eif2ak1	Eif2ak2	Eif2ak3	Eif2ak4	Eif2b1	Eif2b2	Eif2b3	Eif2b4	Eif2b5	Eif2c5	Eif2d	Eif2s1	Eif2s2	Eif2s3x	Eif2s3y	Eif3a	Eif3b	Eif3c	Eif3d	Eif3e	Eif3f	Eif3g	Eif3h	Eif3i	Eif3j1	Eif3j2	Eif3k	Eif3l	Eif3m	Eif4a1	Eif4a2	Eif4a3	Eif4b	Eif4e	Eif4e1b	Eif4e2	Eif4e3	Eif4ebp1	Eif4ebp2	Eif4ebp3	Eif4enif1	Eif4g1	Eif4g2	Eif4g3	Eif4h	Eif5	Eif5a	Eif5a2	Eif5b	Eif6	Eipr1	Elac1	Elac2	Elane	Elavl1	Elavl2	Elavl3	Elavl4	Eldr	Elf1	Elf2	Elf3	Elf4	Elf5	Elfn1	Elfn2	Elk1	Elk3	Elk4	Ell	Ell2	Ell3	Elmo1	Elmo2	Elmo3	Elmod1	Elmod2	Elmod3	Elmsan1	Eln	Eloa	Elob	Elobl	Eloc	Elof1	Elovl1	Elovl2	Elovl3	Elovl4	Elovl5	Elovl6	Elovl7	Elp1	Elp2	Elp3	Elp4	Elp5	Elp6	Emb	Emc1	Emc2	Emc3	Emc4	Emc6	Emc7	Emc8	Emc9	Emc10	Emcn	Emd	Eme1	Eme2	Emg1	Emid1	Emilin1	Emilin2	Emilin3	Eml1	Eml2	Eml3	Eml4	Eml5	Eml6	Emp1	Emp2	Emp3	Emsy	Emx1	Emx2	Emx2os	En1	En2	Enah	Enam	Enc1	Endod1	Endog	Endou	Endov	Eng	Engase	Enho	Enkd1	Enkur	Eno1	Eno1b	Eno2	Eno3	Eno4	Enoph1	Enox1	Enox2	Enpep	Enpp1	Enpp2	Enpp3	Enpp4	Enpp5	Enpp6	Enpp7	Ensa	Enthd1	Entpd1	Entpd2	Entpd3	Entpd4	Entpd4b	Entpd5	Entpd6	Entpd7	Entpd8	Entr1	Eny2	Eogt	Eomes	Ep300	Ep400	Epas1	Epb41	Epb41l1	Epb41l2	Epb41l3	Epb41l4a	Epb41l4aos	Epb41l4b	Epb41l5	Epb42	Epc1	Epc2	Epcam	Epdr1	Epg5	Epgn	Epha1	Epha2	Epha3	Epha4	Epha5	Epha6	Epha7	Epha8	Epha10	Ephb1	Ephb2	Ephb3	Ephb4	Ephb6	Ephx1	Ephx2	Ephx3	Ephx4	Epm2a	Epm2aip1	Epn1	Epn2	Epn3	Epo	Epop	Epor	Epp13	Eppin	Eppk1	Eprn	Eprs	Eps8	Eps8l1	Eps8l2	Eps8l3	Eps15	Eps15l1	Epsti1	Epx	Epyc	Eqtn	Eral1	Erap1	Eras	Erbb2	Erbb3	Erbb4	Erbin	Erc1	Erc2	Ercc1	Ercc2	Ercc3	Ercc4	Ercc5	Ercc6	Ercc6l	Ercc6l2	Ercc8	Ereg	Erf	Erfe	Erg	Erg28	Ergic1	Ergic2	Ergic3	Erh	Eri1	Eri2	Eri3	Erich1	Erich2	Erich2os	Erich3	Erich4	Erich5	Erich6	Erich6b	Erlec1	Erlin1	Erlin2	Ermap	Ermard	Ermn	Ermp1	Ern1	Ern2	Ero1l	Ero1lb	Erp27	Erp29	Erp44	Errfi1	Erv3	Esam	Esco1	Esco2	Esd	Esf1	Esm1	Esp1	Esp3	Esp4	Esp6	Esp8	Esp15	Esp16	Esp18	Esp22	Esp23	Esp24	Esp31	Esp34	Esp36	Esp38	Espl1	Espn	Espnl	Esr1	Esr2	Esrp1	Esrp2	Esrra	Esrrb	Esrrg	Ess2	Esx1	Esyt1	Esyt2	Esyt3	Etaa1	Etaa1os	Etd	Etf1	Etfa	Etfb	Etfbkmt	Etfdh	Etfrf1	Ethe1	Etl4	Etnk1	Etnk2	Etnppl	Etohd2	Etos1	Ets1	Ets2	Etv1	Etv2	Etv3	Etv4	Etv5	Etv6	Eva1a	Eva1b	Eva1c	Evc	Evc2	Evi2	Evi2a	Evi2b	Evi5	Evi5l	Evl	Evpl	Evx1	Evx1os	Evx2	Ewsr1	Exd1	Exd2	Exo1	Exo5	Exoc1	Exoc2	Exoc3	Exoc3l	Exoc3l2	Exoc3l4	Exoc4	Exoc5	Exoc6	Exoc6b	Exoc7	Exoc8	Exog	Exosc1	Exosc2	Exosc3	Exosc4	Exosc5	Exosc6	Exosc7	Exosc8	Exosc9	Exosc10	Exph5	Ext1	Ext2	Extl1	Extl2	Extl3	Eya1	Eya2	Eya3	Eya4	Ezh1	Ezh2	Ezr	F2	F2r	F2rl1	F2rl2	F2rl3	F3	F5	F7	F8	F8a	F9	F10	F11	F11r	F12	F13a1	F13b	F420014N23Rik	F530104D19Rik	F630028O10Rik	F630040K05Rik	F630042J09Rik	F630206G17Rik	F730016J06Rik	F730035M05Rik	F730035P03Rik	F730043M19Rik	F730048M01Rik	F730311O21Rik	F830016B08Rik	F830045P16Rik	F830208F22Rik	F930017D23Rik	FQ976806.1	Fa2h	Faah	Faap20	Faap24	Faap100	Fabp1	Fabp2	Fabp3	Fabp4	Fabp5	Fabp6	Fabp7	Fabp9	Fabp12	Fadd	Faddos	Fads1	Fads2	Fads3	Fads6	Faf1	Faf2	Fah	Fahd1	Fahd2a	Faim	Faim2	Faiml	Fam3a	Fam3b	Fam3c	Fam8a1	Fam13a	Fam13b	Fam13c	Fam20a	Fam20b	Fam20c	Fam24a	Fam24b	Fam25c	Fam32a	Fam43a	Fam43b	Fam45a	Fam47c	Fam47e	Fam49a	Fam49b	Fam50a	Fam50b	Fam53a	Fam53b	Fam53c	Fam57a	Fam57b	Fam71a	Fam71b	Fam71d	Fam71e1	Fam71e2	Fam71f1	Fam71f2	Fam72a	Fam76a	Fam76b	Fam78a	Fam78b	Fam81a	Fam81b	Fam83a	Fam83b	Fam83c	Fam83d	Fam83e	Fam83f	Fam83g	Fam83h	Fam89a	Fam89b	Fam90a1a	Fam90a1b	Fam91a1	Fam92a	Fam92b	Fam98a	Fam98b	Fam98c	Fam102a	Fam102b	Fam104a	Fam107a	Fam107b	Fam110a	Fam110b	Fam110c	Fam111a	Fam114a1	Fam114a2	Fam117a	Fam117b	Fam118a	Fam118b	Fam120a	Fam120b	Fam120c	Fam122a	Fam122b	Fam122c	Fam124a	Fam124b	Fam126a	Fam126b	Fam129a	Fam129b	Fam129c	Fam131a	Fam131b	Fam131c	Fam133b	Fam135a	Fam135b	Fam136a	Fam149a	Fam149b	Fam151a	Fam151b	Fam155a	Fam160a1	Fam160a2	Fam160b1	Fam160b2	Fam161a	Fam161b	Fam162a	Fam162b	Fam163a	Fam163b	Fam166a	Fam166b	Fam167a	Fam167b	Fam168a	Fam168b	Fam169a	Fam169b	Fam170a	Fam170b	Fam171a1	Fam171a2	Fam171b	Fam172a	Fam173a	Fam174a	Fam174b	Fam177a	Fam178b	Fam180a	Fam181a	Fam181b	Fam183b	Fam184a	Fam184b	Fam185a	Fam186a	Fam186b	Fam187a	Fam187b	Fam189a1	Fam189a2	Fam189b	Fam192a	Fam193a	Fam193b	Fam199x	Fam204a	Fam205a1	Fam205a2	Fam205a3	Fam205a4	Fam205c	Fam207a	Fam209	Fam210a	Fam210b	Fam214a	Fam214b	Fam216a	Fam216b	Fam217a	Fam217b	Fam219a	Fam219aos	Fam219b	Fam220a	Fam221a	Fam221b	Fam222a	Fam222b	Fam227a	Fam227b	Fam228a	Fam228b	Fam229a	Fam229b	Fam234a	Fam234b	Fam240a	Fam240b	Fam241a	Fam241b	Fam243	Fan1	Fanca	Fancb	Fancc	Fancd2	Fancd2os	Fance	Fancf	Fancg	Fanci	Fancl	Fancm	Fank1	Fap	Far1	Far1os	Far2	Far2os1	Far2os2	Farp1	Farp2	Fars2	Farsa	Farsb	Fas	Fasl	Fasn	Fastk	Fastkd1	Fastkd2	Fastkd3	Fastkd5	Fat1	Fat2	Fat3	Fat4	Fate1	Fau	Faxc	Fbf1	Fbh1	Fbl	Fblim1	Fbll1	Fbln1	Fbln2	Fbln5	Fbln7	Fbn1	Fbn2	Fbp1	Fbp2	Fbrs	Fbrsl1	Fbxl2	Fbxl3	Fbxl4	Fbxl5	Fbxl6	Fbxl7	Fbxl8	Fbxl12	Fbxl12os	Fbxl13	Fbxl14	Fbxl15	Fbxl16	Fbxl17	Fbxl18	Fbxl19	Fbxl20	Fbxl21	Fbxl22	Fbxo2	Fbxo3	Fbxo4	Fbxo5	Fbxo6	Fbxo7	Fbxo8	Fbxo9	Fbxo10	Fbxo11	Fbxo15	Fbxo16	Fbxo17	Fbxo21	Fbxo22	Fbxo24	Fbxo25	Fbxo27	Fbxo28	Fbxo30	Fbxo31	Fbxo32	Fbxo33	Fbxo34	Fbxo36	Fbxo38	Fbxo39	Fbxo40	Fbxo41	Fbxo42	Fbxo43	Fbxo44	Fbxo45	Fbxo46	Fbxo47	Fbxo48	Fbxw2	Fbxw4	Fbxw5	Fbxw7	Fbxw8	Fbxw9	Fbxw10	Fbxw11	Fbxw13	Fbxw14	Fbxw15	Fbxw16	Fbxw17	Fbxw18	Fbxw19	Fbxw20	Fbxw21	Fbxw22	Fbxw24	Fbxw25	Fbxw26	Fbxw27	Fbxw28	Fcamr	Fcer1a	Fcer1g	Fcer2a	Fcf1	Fcgbp	Fcgr1	Fcgr2b	Fcgr3	Fcgr4	Fcgrt	Fcho1	Fcho2	Fchsd1	Fchsd2	Fcmr	Fcna	Fcnaos	Fcnb	Fcor	Fcrl1	Fcrl5	Fcrl6	Fcrla	Fcrlb	Fcrls	Fcsk	Fdft1	Fdps	Fdx1	Fdx2	Fdxacb1	Fdxr	Fech	Fem1a	Fem1b	Fem1c	Fen1	Fendrr	Fer	Fer1l4	Fer1l5	Fer1l6	Ferd3l	Fermt1	Fermt2	Fermt3	Fes	Fetub	Fev	Fez1	Fez2	Fezf1	Fezf2	Ffar1	Ffar2	Ffar3	Ffar4	Fga	Fgb	Fgd1	Fgd2	Fgd3	Fgd4	Fgd5	Fgd6	Fgf1	Fgf2	Fgf2os	Fgf3	Fgf4	Fgf5	Fgf6	Fgf7	Fgf8	Fgf9	Fgf10	Fgf11	Fgf12	Fgf13	Fgf14	Fgf15	Fgf16	Fgf17	Fgf18	Fgf20	Fgf21	Fgf22	Fgf23	Fgfbp1	Fgfbp3	Fgfr1	Fgfr1op	Fgfr1op2	Fgfr2	Fgfr3	Fgfr4	Fgfrl1	Fgg	Fggy	Fgl1	Fgl2	Fgr	Fh1	Fhad1	Fhad1os1	Fhad1os2	Fhdc1	Fhit	Fhitos	Fhl1	Fhl2	Fhl3	Fhl4	Fhl5	Fhod1	Fhod3	Fibcd1	Fibin	Fibp	Ficd	Fig4	Figla	Fign	Fignl1	Fignl2	Filip1	Filip1l	Fip1l1	Firre	Fis1	Fitm1	Fitm2	Fiz1	Fjx1	Fkbp1a	Fkbp1b	Fkbp2	Fkbp3	Fkbp4	Fkbp5	Fkbp6	Fkbp7	Fkbp8	Fkbp9	Fkbp10	Fkbp11	Fkbp14	Fkbp15	Fkbpl	Fkrp	Fktn	Flacc1	Flad1	Flcn	Flg	Flg2	Fli1	Flicr	Flii	Flna	Flnb	Flnc	Flot1	Flot2	Flrt1	Flrt2	Flrt3	Flt1	Flt3	Flt3l	Flt4	Flvcr1	Flvcr2	Flywch1	Flywch2	Fmc1	Fmn1	Fmn2	Fmnl1	Fmnl2	Fmnl3	Fmo1	Fmo2	Fmo3	Fmo4	Fmo5	Fmo6	Fmo9	Fmod	Fmr1	Fmr1nb	Fn1	Fn3k	Fn3krp	Fnbp1	Fnbp1l	Fnbp4	Fnd3c2	Fndc1	Fndc3a	Fndc3b	Fndc3c1	Fndc4	Fndc5	Fndc7	Fndc8	Fndc9	Fndc10	Fndc11	Fnip1	Fnip2	Fnta	Fntb	Focad	Folh1	Folr1	Folr2	Fopnl	Fos	Fosb	Fosl1	Fosl2	Foxa1	Foxa2	Foxa3	Foxb1	Foxb2	Foxc1	Foxc2	Foxd1	Foxd2	Foxd2os	Foxd3	Foxd4	Foxe1	Foxe3	Foxf1	Foxf2	Foxg1	Foxh1	Foxi1	Foxi2	Foxi3	Foxj1	Foxj2	Foxj3	Foxk1	Foxk2	Foxl1	Foxl2	Foxl2os	Foxm1	Foxn1	Foxn2	Foxn3	Foxn4	Foxo1	Foxo3	Foxo4	Foxo6	Foxo6os	Foxp1	Foxp2	Foxp3	Foxp4	Foxq1	Foxr1	Foxr2	Foxred1	Foxred2	Foxs1	Fpgs	Fpgt	Fpr-rs3	Fpr-rs4	Fpr-rs6	Fpr-rs7	Fpr1	Fpr2	Fpr3	Fra10ac1	Fras1	Frat1	Frat2	Frem1	Frem2	Frem3	Frg1	Frg2f1	Frk	Frmd3	Frmd4a	Frmd4b	Frmd5	Frmd6	Frmd7	Frmd8	Frmd8os	Frmpd1	Frmpd1os	Frmpd2	Frmpd3	Frmpd4	Frrs1	Frrs1l	Frs2	Frs3	Frs3os	Fry	Fryl	Frzb	Fsbp	Fscb	Fscn1	Fscn2	Fscn3	Fsd1	Fsd1l	Fsd2	Fshb	Fshr	Fsip1	Fsip2	Fst	Fstl1	Fstl3	Fstl4	Fstl5	Ftcd	Fth1	Fthl17a	Fthl17b	Fthl17c	Fthl17d	Fthl17e	Fthl17f	Ftl1	Ftl1-ps1	Ftmt	Fto	Ftsj1	Ftsj3	Ftx	Fubp1	Fubp3	Fuca1	Fuca2	Fundc1	Fundc2	Fuom	Furin	Fus	Fut1	Fut2	Fut4	Fut7	Fut8	Fut9	Fut10	Fut11	Fuz	Fv1	Fxn	Fxr1	Fxr2	Fxyd1	Fxyd2	Fxyd3	Fxyd4	Fxyd5	Fxyd6	Fxyd7	Fyb	Fyb2	Fyco1	Fyn	Fyttd1	Fzd1	Fzd2	Fzd3	Fzd4	Fzd5	Fzd6	Fzd7	Fzd8	Fzd9	Fzd10	Fzd10os	Fzr1	G0s2	G2e3	G3bp1	G3bp2	G6pc	G6pc2	G6pc3	G6pd2	G6pdx	G430095P16Rik	G530011O06Rik	G530012D18Rik	G630016G05Rik	G630018N14Rik	G630030J09Rik	G630055G22Rik	G630064G18Rik	G630093K05Rik	G730003C15Rik	G730013B05Rik	G930009F23Rik	G930045G22Rik	Gaa	Gab1	Gab2	Gab3	Gabarap	Gabarapl1	Gabarapl2	Gabbr1	Gabbr2	Gabpa	Gabpb1	Gabpb2	Gabra1	Gabra2	Gabra3	Gabra4	Gabra5	Gabra6	Gabrb1	Gabrb2	Gabrb3	Gabrd	Gabre	Gabrg1	Gabrg2	Gabrg3	Gabrp	Gabrq	Gabrr1	Gabrr2	Gabrr3	Gad1	Gad1os	Gad2	Gadd45a	Gadd45b	Gadd45g	Gadd45gip1	Gadl1	Gak	Gal	Gal3st1	Gal3st2	Gal3st2b	Gal3st2c	Gal3st3	Gal3st4	Galc	Gale	Galk1	Galk2	Galm	Galns	Galnt1	Galnt2	Galnt3	Galnt4	Galnt5	Galnt6	Galnt6os	Galnt7	Galnt9	Galnt10	Galnt11	Galnt12	Galnt13	Galnt14	Galnt15	Galnt16	Galnt17	Galnt18	Galntl5	Galntl6	Galp	Galr1	Galr2	Galr3	Galt	Gamt	Gan	Ganab	Ganc	Gap43	Gapdh	Gapdhs	Gapt	Gapvd1	Gar1	Garem1	Garem2	Garnl3	Gars	Gart	Gas1	Gas2	Gas2l1	Gas2l2	Gas2l3	Gas5	Gas6	Gas7	Gas8	Gask1a	Gask1b	Gast	Gata1	Gata2	Gata3	Gata4	Gata5	Gata5os	Gata6	Gatad1	Gatad2a	Gatad2b	Gatb	Gatc	Gatd1	Gatd3a	Gatm	Gba	Gba2	Gbe1	Gbf1	Gbgt1	Gbp2	Gbp2b	Gbp3	Gbp4	Gbp5	Gbp6	Gbp7	Gbp8	Gbp9	Gbp10	Gbx1	Gbx2	Gc	Gca	Gcat	Gcc1	Gcc2	Gcdh	Gcfc2	Gcg	Gcgr	Gch1	Gchfr	Gck	Gckr	Gclc	Gclm	Gcm1	Gcm2	Gcn1	Gcnt1	Gcnt2	Gcnt3	Gcnt4	Gcnt7	Gcsam	Gcsh	Gda	Gdap1	Gdap1l1	Gdap2	Gde1	Gdf1	Gdf2	Gdf3	Gdf5	Gdf6	Gdf7	Gdf9	Gdf10	Gdf11	Gdf15	Gdi1	Gdi2	Gdnf	Gdpd1	Gdpd2	Gdpd3	Gdpd4	Gdpd5	Gdpgp1	Gem	Gemin2	Gemin4	Gemin5	Gemin6	Gemin7	Gemin8	Gen1	Get4	Gfap	Gfer	Gfi1	Gfi1b	Gfm1	Gfm2	Gfod1	Gfod2	Gfpt1	Gfpt2	Gfra1	Gfra2	Gfra3	Gfra4	Gfral	Gfy	Gga1	Gga2	Gga3	Ggact	Ggct	Ggcx	Ggh	Ggn	Ggnbp1	Ggnbp2	Ggps1	Ggt1	Ggt5	Ggt6	Ggt7	Ggta1	Gh	Ghdc	Ghitm	Ghr	Ghrh	Ghrhr	Ghrl	Ghsr	Gid4	Gid8	Gigyf1	Gigyf2	Gimap1	Gimap1os	Gimap3	Gimap4	Gimap5	Gimap6	Gimap7	Gimap8	Gimap9	Gimd1	Gin1	Ginm1	Gins1	Gins2	Gins3	Gins4	Gip	Gipc1	Gipc2	Gipc3	Gipr	Git1	Git2	Gja1	Gja3	Gja4	Gja5	Gja6	Gja8	Gja10	Gjb1	Gjb2	Gjb3	Gjb4	Gjb5	Gjb6	Gjc1	Gjc2	Gjc3	Gjd2	Gjd3	Gjd4	Gje1	Gk	Gk2	Gk5	Gkap1	Gkn1	Gkn2	Gkn3	Gla	Glb1	Glb1l	Glb1l2	Glb1l3	Glcci1	Glce	Gldc	Gldn	Gldnos	Gle1	Glg1	Gli1	Gli2	Gli3	Glipr1	Glipr1l1	Glipr1l2	Glipr1l3	Glipr2	Glis1	Glis2	Glis3	Glmn	Glmp	Glo1	Glod4	Glod5	Glp1r	Glp2r	Glra1	Glra2	Glra3	Glra4	Glrb	Glrp1	Glrx	Glrx2	Glrx3	Glrx5	Gls	Gls2	Glt1d1	Glt6d1	Glt8d1	Glt8d2	Glt28d2	Gltp	Gltpd2	Glud1	Glul	Glyat	Glyatl3	Glycam1	Glyctk	Glyr1	Gm2a	Gm5	Gm9	Gm44	Gm53	Gm94	Gm128	Gm136	Gm156	Gm266	Gm281	Gm364	Gm382	Gm428	Gm436	Gm438	Gm454	Gm525	Gm527	Gm534	Gm536	Gm550	Gm553	Gm567	Gm568	Gm572	Gm595	Gm597	Gm609	Gm614	Gm648	Gm671	Gm732	Gm765	Gm773	Gm805	Gm807	Gm813	Gm815	Gm816	Gm826	Gm829	Gm830	Gm831	Gm833	Gm839	Gm867	Gm884	Gm904	Gm906	Gm960	Gm973	Gm1043	Gm1110	Gm1113	Gm1123	Gm1140	Gm1141	Gm1330	Gm1527	Gm1553	Gm1559	Gm1587	Gm1600	Gm1604a	Gm1604b	Gm1627	Gm1647	Gm1667	Gm1673	Gm1698	Gm1715	Gm1720	Gm1965	Gm1968	Gm1976	Gm1979	Gm1992	Gm1993	Gm2000	Gm2001	Gm2004	Gm2007	Gm2012	Gm2016	Gm2018	Gm2022	Gm2026	Gm2030	Gm2035	Gm2042	Gm2044	Gm2056	Gm2061	Gm2075	Gm2087	Gm2093	Gm2101	Gm2109	Gm2115	Gm2117	Gm2155	Gm2164	Gm2165	Gm2174	Gm2200	Gm2233	Gm2237	Gm2244	Gm2245	Gm2270	Gm2309	Gm2310	Gm2350	Gm2366	Gm2379	Gm2381	Gm2396	Gm2415	Gm2447	Gm2449	Gm2453	Gm2464	Gm2479	Gm2511	Gm2516	Gm2582	Gm2629	Gm2663	Gm2670	Gm2675	Gm2682	Gm2694	Gm2721	Gm2762	Gm2788	Gm2800	Gm2814	Gm2822	Gm2824	Gm2832	Gm2861	Gm2888	Gm2895	Gm2897	Gm2912	Gm2916	Gm2956	Gm2974	Gm2990	Gm3002	Gm3005	Gm3012	Gm3015	Gm3020	Gm3029	Gm3033	Gm3043	Gm3045	Gm3047	Gm3054	Gm3055	Gm3072	Gm3095	Gm3099	Gm3106	Gm3115	Gm3127	Gm3137	Gm3138	Gm3139	Gm3143	Gm3147	Gm3149	Gm3159	Gm3164	Gm3173	Gm3182	Gm3183	Gm3187	Gm3194	Gm3211	Gm3227	Gm3233	Gm3234	Gm3235	Gm3238	Gm3239	Gm3248	Gm3250	Gm3252	Gm3259	Gm3264	Gm3269	Gm3278	Gm3279	Gm3285	Gm3286	Gm3287	Gm3289	Gm3294	Gm3298	Gm3317	Gm3327	Gm3331	Gm3336	Gm3364	Gm3371	Gm3373	Gm3376	Gm3383	Gm3402	Gm3404	Gm3409	Gm3411	Gm3415	Gm3417	Gm3424	Gm3428	Gm3434	Gm3435	Gm3448	Gm3453	Gm3455	Gm3460	Gm3468	Gm3476	Gm3486	Gm3488	Gm3500	Gm3509	Gm3510	Gm3512	Gm3513	Gm3519	Gm3526	Gm3532	Gm3542	Gm3543	Gm3550	Gm3558	Gm3573	Gm3587	Gm3591	Gm3594	Gm3604	Gm3629	Gm3633	Gm3636	Gm3642	Gm3646	Gm3667	Gm3669	Gm3676	Gm3685	Gm3693	Gm3696	Gm3716	Gm3727	Gm3728	Gm3734	Gm3739	Gm3752	Gm3755	Gm3764	Gm3772	Gm3776	Gm3830	Gm3839	Gm3848	Gm3854	Gm3880	Gm3892	Gm3893	Gm3896	Gm3898	Gm3924	Gm3942	Gm3948	Gm3952	Gm3970	Gm3985	Gm4013	Gm4022	Gm4027	Gm4035	Gm4064	Gm4065	Gm4070	Gm4107	Gm4117	Gm4125	Gm4128	Gm4129	Gm4131	Gm4133	Gm4141	Gm4146	Gm4166	Gm4175	Gm4177	Gm4181	Gm4187	Gm4189	Gm4201	Gm4208	Gm4211	Gm4214	Gm4216	Gm4219	Gm4221	Gm4224	Gm4230	Gm4241	Gm4251	Gm4258	Gm4265	Gm4278	Gm4279	Gm4285	Gm4297	Gm4301	Gm4302	Gm4303	Gm4305	Gm4307	Gm4312	Gm4316	Gm4319	Gm4340	Gm4356	Gm4402	Gm4409	Gm4419	Gm4425	Gm4450	Gm4473	Gm4489	Gm4491	Gm4498	Gm4513	Gm4524	Gm4544	Gm4553	Gm4559	Gm4565	Gm4566	Gm4567	Gm4577	Gm4598	Gm4610	Gm4631	Gm4632	Gm4640	Gm4651	Gm4657	Gm4665	Gm4668	Gm4673	Gm4675	Gm4681	Gm4707	Gm4710	Gm4719	Gm4724	Gm4737	Gm4744	Gm4755	Gm4756	Gm4767	Gm4778	Gm4779	Gm4787	Gm4788	Gm4791	Gm4792	Gm4793	Gm4814	Gm4836	Gm4841	Gm4846	Gm4847	Gm4858	Gm4861	Gm4869	Gm4871	Gm4872	Gm4876	Gm4881	Gm4884	Gm4890	Gm4894	Gm4907	Gm4922	Gm4924	Gm4926	Gm4951	Gm4952	Gm4961	Gm4969	Gm4981	Gm4985	Gm5039	Gm5065	Gm5072	Gm5082	Gm5083	Gm5084	Gm5086	Gm5087	Gm5089	Gm5091	Gm5092	Gm5094	Gm5095	Gm5096	Gm5099	Gm5103	Gm5105	Gm5106	Gm5108	Gm5111	Gm5114	Gm5118	Gm5122	Gm5127	Gm5128	Gm5129	Gm5134	Gm5136	Gm5141	Gm5142	Gm5144	Gm5148	Gm5149	Gm5150	Gm5152	Gm5155	Gm5157	Gm5165	Gm5168	Gm5169	Gm5244	Gm5269	Gm5286	Gm5294	Gm5346	Gm5414	Gm5415	Gm5420	Gm5426	Gm5427	Gm5431	Gm5432	Gm5441	Gm5444	Gm5458	Gm5460	Gm5463	Gm5464	Gm5468	Gm5475	Gm5478	Gm5485	Gm5493	Gm5524	Gm5532	Gm5533	Gm5535	Gm5538	Gm5544	Gm5546	Gm5547	Gm5565	Gm5570	Gm5577	Gm5580	Gm5591	Gm5592	Gm5600	Gm5602	Gm5608	Gm5617	Gm5622	Gm5624	Gm5627	Gm5640	Gm5662	Gm5678	Gm5698	Gm5724	Gm5725	Gm5726	Gm5728	Gm5737	Gm5741	Gm5751	Gm5767	Gm5771	Gm5773	Gm5784	Gm5788	Gm5795	Gm5796	Gm5797	Gm5798	Gm5799	Gm5800	Gm5820	Gm5833	Gm5849	Gm5860	Gm5861	Gm5862	Gm5868	Gm5878	Gm5890	Gm5891	Gm5893	Gm5901	Gm5907	Gm5914	Gm5916	Gm5922	Gm5926	Gm5930	Gm5934	Gm5935	Gm5936	Gm5938	Gm5941	Gm5965	Gm6020	Gm6034	Gm6040	Gm6093	Gm6116	Gm6117	Gm6121	Gm6133	Gm6135	Gm6145	Gm6164	Gm6169	Gm6176	Gm6205	Gm6209	Gm6213	Gm6217	Gm6225	Gm6249	Gm6260	Gm6268	Gm6270	Gm6277	Gm6288	Gm6309	Gm6313	Gm6329	Gm6337	Gm6351	Gm6356	Gm6358	Gm6367	Gm6370	Gm6377	Gm6401	Gm6408	Gm6410	Gm6416	Gm6455	Gm6460	Gm6465	Gm6471	Gm6482	Gm6502	Gm6507	Gm6509	Gm6525	Gm6526	Gm6556	Gm6559	Gm6566	Gm6567	Gm6569	Gm6583	Gm6588	Gm6592	Gm6598	Gm6602	Gm6614	Gm6619	Gm6639	Gm6657	Gm6676	Gm6710	Gm6712	Gm6729	Gm6760	Gm6763	Gm6787	Gm6803	Gm6812	Gm6871	Gm6878	Gm6880	Gm6882	Gm6890	Gm6902	Gm6938	Gm6961	Gm6980	Gm6993	Gm6994	Gm6999	Gm7003	Gm7008	Gm7030	Gm7072	Gm7073	Gm7075	Gm7097	Gm7102	Gm7125	Gm7137	Gm7138	Gm7145	Gm7160	Gm7168	Gm7233	Gm7247	Gm7271	Gm7276	Gm7292	Gm7298	Gm7324	Gm7347	Gm7356	Gm7358	Gm7361	Gm7437	Gm7457	Gm7467	Gm7480	Gm7489	Gm7534	Gm7538	Gm7544	Gm7550	Gm7568	Gm7579	Gm7580	Gm7596	Gm7598	Gm7607	Gm7616	Gm7628	Gm7644	Gm7682	Gm7694	Gm7697	Gm7706	Gm7714	Gm7735	Gm7762	Gm7792	Gm7849	Gm7854	Gm7861	Gm7876	Gm7879	Gm7903	Gm7929	Gm7932	Gm7942	Gm7945	Gm7951	Gm7954	Gm7967	Gm7969	Gm7970	Gm7971	Gm7978	Gm7980	Gm7982	Gm7995	Gm8005	Gm8011	Gm8013	Gm8016	Gm8020	Gm8024	Gm8050	Gm8066	Gm8068	Gm8075	Gm8082	Gm8094	Gm8098	Gm8104	Gm8108	Gm8110	Gm8113	Gm8122	Gm8126	Gm8127	Gm8138	Gm8159	Gm8165	Gm8180	Gm8206	Gm8212	Gm8220	Gm8229	Gm8232	Gm8237	Gm8246	Gm8247	Gm8251	Gm8257	Gm8265	Gm8267	Gm8271	Gm8279	Gm8281	Gm8297	Gm8298	Gm8300	Gm8332	Gm8334	Gm8356	Gm8362	Gm8369	Gm8374	Gm8378	Gm8439	Gm8453	Gm8579	Gm8633	Gm8653	Gm8660	Gm8677	Gm8693	Gm8720	Gm8739	Gm8764	Gm8765	Gm8773	Gm8797	Gm8817	Gm8857	Gm8871	Gm8879	Gm8882	Gm8883	Gm8890	Gm8897	Gm8906	Gm8909	Gm8914	Gm8922	Gm8926	Gm8947	Gm8953	Gm8978	Gm8994	Gm9008	Gm9017	Gm9040	Gm9044	Gm9045	Gm9046	Gm9048	Gm9049	Gm9112	Gm9117	Gm9125	Gm9195	Gm9376	Gm9465	Gm9484	Gm9495	Gm9507	Gm9508	Gm9530	Gm9573	Gm9602	Gm9603	Gm9611	Gm9639	Gm9725	Gm9732	Gm9733	Gm9736	Gm9745	Gm9747	Gm9748	Gm9750	Gm9752	Gm9754	Gm9758	Gm9767	Gm9774	Gm9776	Gm9780	Gm9789	Gm9796	Gm9801	Gm9803	Gm9821	Gm9828	Gm9833	Gm9844	Gm9856	Gm9857	Gm9866	Gm9869	Gm9871	Gm9873	Gm9885	Gm9887	Gm9888	Gm9889	Gm9895	Gm9898	Gm9899	Gm9902	Gm9903	Gm9908	Gm9913	Gm9915	Gm9916	Gm9917	Gm9918	Gm9920	Gm9921	Gm9922	Gm9925	Gm9926	Gm9929	Gm9932	Gm9934	Gm9936	Gm9937	Gm9939	Gm9944	Gm9946	Gm9947	Gm9949	Gm9951	Gm9955	Gm9958	Gm9961	Gm9962	Gm9967	Gm9968	Gm9970	Gm9979	Gm9984	Gm9989	Gm9991	Gm9993	Gm9999	Gm10000	Gm10010	Gm10024	Gm10030	Gm10032	Gm10037	Gm10053	Gm10057	Gm10058	Gm10061	Gm10062	Gm10067	Gm10069	Gm10076	Gm10096	Gm10097	Gm10100	Gm10101	Gm10113	Gm10115	Gm10125	Gm10128	Gm10130	Gm10131	Gm10134	Gm10135	Gm10138	Gm10139	Gm10142	Gm10143	Gm10147	Gm10153	Gm10160	Gm10165	Gm10181	Gm10184	Gm10188	Gm10190	Gm10197	Gm10198	Gm10203	Gm10217	Gm10220	Gm10226	Gm10228	Gm10229	Gm10230	Gm10234	Gm10244	Gm10248	Gm10251	Gm10256	Gm10260	Gm10267	Gm10271	Gm10272	Gm10277	Gm10280	Gm10282	Gm10283	Gm10287	Gm10300	Gm10302	Gm10308	Gm10309	Gm10310	Gm10318	Gm10320	Gm10322	Gm10324	Gm10334	Gm10337	Gm10338	Gm10339	Gm10340	Gm10352	Gm10353	Gm10354	Gm10358	Gm10360	Gm10366	Gm10369	Gm10371	Gm10373	Gm10375	Gm10376	Gm10377	Gm10378	Gm10382	Gm10384	Gm10385	Gm10389	Gm10390	Gm10392	Gm10398	Gm10399	Gm10401	Gm10406	Gm10408	Gm10409	Gm10413	Gm10415	Gm10419	Gm10421	Gm10424	Gm10425	Gm10428	Gm10432	Gm10433	Gm10435	Gm10436	Gm10439	Gm10440	Gm10441	Gm10445	Gm10447	Gm10451	Gm10457	Gm10465	Gm10466	Gm10471	Gm10475	Gm10479	Gm10482	Gm10484	Gm10486	Gm10487	Gm10488	Gm10490	Gm10491	Gm10501	Gm10503	Gm10505	Gm10516	Gm10518	Gm10521	Gm10522	Gm10530	Gm10532	Gm10535	Gm10538	Gm10542	Gm10544	Gm10545	Gm10549	Gm10550	Gm10552	Gm10553	Gm10556	Gm10558	Gm10561	Gm10563	Gm10564	Gm10570	Gm10575	Gm10578	Gm10584	Gm10591	Gm10602	Gm10603	Gm10605	Gm10610	Gm10612	Gm10614	Gm10619	Gm10629	Gm10631	Gm10634	Gm10635	Gm10636	Gm10637	Gm10638	Gm10639	Gm10640	Gm10642	Gm10643	Gm10644	Gm10646	Gm10648	Gm10649	Gm10655	Gm10658	Gm10660	Gm10662	Gm10663	Gm10665	Gm10666	Gm10668	Gm10670	Gm10680	Gm10681	Gm10684	Gm10685	Gm10687	Gm10688	Gm10696	Gm10697	Gm10701	Gm10706	Gm10710	Gm10714	Gm10715	Gm10717	Gm10718	Gm10719	Gm10720	Gm10721	Gm10722	Gm10732	Gm10734	Gm10739	Gm10745	Gm10747	Gm10754	Gm10762	Gm10767	Gm10770	Gm10772	Gm10775	Gm10778	Gm10782	Gm10785	Gm10787	Gm10790	Gm10791	Gm10799	Gm10800	Gm10801	Gm10802	Gm10804	Gm10814	Gm10817	Gm10823	Gm10824	Gm10825	Gm10827	Gm10830	Gm10832	Gm10837	Gm10845	Gm10847	Gm10848	Gm10851	Gm10855	Gm10856	Gm10857	Gm10860	Gm10862	Gm10863	Gm10865	Gm10873	Gm10874	Gm10876	Gm10931	Gm10941	Gm10944	Gm10945	Gm10959	Gm10961	Gm10964	Gm10974	Gm10985	Gm10999	Gm11007	Gm11008	Gm11009	Gm11011	Gm11020	Gm11027	Gm11032	Gm11033	Gm11034	Gm11037	Gm11042	Gm11060	Gm11077	Gm11084	Gm11096	Gm11099	Gm11100	Gm11110	Gm11111	Gm11114	Gm11115	Gm11116	Gm11127	Gm11131	Gm11146	Gm11149	Gm11168	Gm11172	Gm11175	Gm11184	Gm11186	Gm11190	Gm11192	Gm11195	Gm11201	Gm11205	Gm11209	Gm11210	Gm11211	Gm11213	Gm11214	Gm11216	Gm11217	Gm11228	Gm11232	Gm11234	Gm11236	Gm11237	Gm11238	Gm11239	Gm11240	Gm11250	Gm11261	Gm11264	Gm11266	Gm11267	Gm11269	Gm11273	Gm11274	Gm11280	Gm11290	Gm11292	Gm11300	Gm11309	Gm11314	Gm11335	Gm11337	Gm11339	Gm11342	Gm11351	Gm11361	Gm11364	Gm11365	Gm11368	Gm11373	Gm11376	Gm11377	Gm11378	Gm11379	Gm11381	Gm11399	Gm11412	Gm11413	Gm11415	Gm11417	Gm11418	Gm11419	Gm11423	Gm11426	Gm11431	Gm11437	Gm11444	Gm11454	Gm11455	Gm11457	Gm11464	Gm11465	Gm11466	Gm11467	Gm11468	Gm11476	Gm11479	Gm11482	Gm11487	Gm11491	Gm11493	Gm11494	Gm11496	Gm11497	Gm11505	Gm11508	Gm11513	Gm11515	Gm11520	Gm11521	Gm11523	Gm11525	Gm11527	Gm11528	Gm11529	Gm11532	Gm11534	Gm11535	Gm11536	Gm11537	Gm11541	Gm11542	Gm11548	Gm11549	Gm11551	Gm11554	Gm11555	Gm11559	Gm11562	Gm11563	Gm11564	Gm11565	Gm11567	Gm11568	Gm11569	Gm11571	Gm11574	Gm11579	Gm11583	Gm11586	Gm11587	Gm11588	Gm11592	Gm11595	Gm11596	Gm11608	Gm11611	Gm11613	Gm11614	Gm11615	Gm11626	Gm11627	Gm11629	Gm11630	Gm11632	Gm11634	Gm11635	Gm11636	Gm11638	Gm11639	Gm11640	Gm11642	Gm11646	Gm11650	Gm11651	Gm11655	Gm11656	Gm11657	Gm11659	Gm11665	Gm11670	Gm11672	Gm11674	Gm11680	Gm11681	Gm11682	Gm11683	Gm11684	Gm11685	Gm11690	Gm11691	Gm11695	Gm11696	Gm11697	Gm11706	Gm11707	Gm11712	Gm11713	Gm11714	Gm11715	Gm11716	Gm11722	Gm11723	Gm11724	Gm11725	Gm11728	Gm11729	Gm11730	Gm11731	Gm11732	Gm11733	Gm11734	Gm11738	Gm11739	Gm11747	Gm11748	Gm11749	Gm11750	Gm11751	Gm11752	Gm11753	Gm11754	Gm11755	Gm11756	Gm11757	Gm11758	Gm11762	Gm11766	Gm11767	Gm11769	Gm11770	Gm11772	Gm11773	Gm11775	Gm11782	Gm11788	Gm11789	Gm11791	Gm11795	Gm11802	Gm11808	Gm11815	Gm11816	Gm11817	Gm11820	Gm11823	Gm11827	Gm11831	Gm11832	Gm11837	Gm11840	Gm11842	Gm11844	Gm11846	Gm11851	Gm11861	Gm11867	Gm11872	Gm11884	Gm11899	Gm11906	Gm11915	Gm11916	Gm11917	Gm11924	Gm11934	Gm11937	Gm11938	Gm11939	Gm11940	Gm11944	Gm11946	Gm11947	Gm11948	Gm11958	Gm11959	Gm11961	Gm11963	Gm11967	Gm11973	Gm11981	Gm11983	Gm11986	Gm11992	Gm11998	Gm11999	Gm12000	Gm12002	Gm12018	Gm12022	Gm12023	Gm12027	Gm12031	Gm12037	Gm12043	Gm12050	Gm12051	Gm12052	Gm12055	Gm12056	Gm12059	Gm12061	Gm12063	Gm12064	Gm12065	Gm12066	Gm12068	Gm12069	Gm12081	Gm12082	Gm12088	Gm12089	Gm12092	Gm12100	Gm12107	Gm12108	Gm12111	Gm12114	Gm12116	Gm12117	Gm12119	Gm12120	Gm12121	Gm12122	Gm12126	Gm12127	Gm12128	Gm12130	Gm12132	Gm12144	Gm12145	Gm12146	Gm12147	Gm12148	Gm12150	Gm12153	Gm12154	Gm12158	Gm12159	Gm12160	Gm12162	Gm12166	Gm12167	Gm12169	Gm12171	Gm12184	Gm12185	Gm12195	Gm12198	Gm12199	Gm12200	Gm12204	Gm12205	Gm12207	Gm12212	Gm12214	Gm12216	Gm12223	Gm12224	Gm12227	Gm12236	Gm12238	Gm12239	Gm12243	Gm12246	Gm12248	Gm12249	Gm12253	Gm12256	Gm12257	Gm12258	Gm12259	Gm12264	Gm12265	Gm12272	Gm12273	Gm12278	Gm12279	Gm12280	Gm12289	Gm12290	Gm12292	Gm12295	Gm12296	Gm12298	Gm12299	Gm12301	Gm12305	Gm12315	Gm12316	Gm12319	Gm12320	Gm12324	Gm12325	Gm12326	Gm12333	Gm12336	Gm12339	Gm12343	Gm12347	Gm12348	Gm12349	Gm12352	Gm12353	Gm12354	Gm12356	Gm12359	Gm12364	Gm12367	Gm12371	Gm12374	Gm12381	Gm12394	Gm12395	Gm12404	Gm12405	Gm12406	Gm12408	Gm12409	Gm12410	Gm12414	Gm12415	Gm12426	Gm12434	Gm12436	Gm12440	Gm12446	Gm12454	Gm12462	Gm12472	Gm12473	Gm12474	Gm12478	Gm12480	Gm12484	Gm12493	Gm12496	Gm12498	Gm12500	Gm12503	Gm12505	Gm12506	Gm12510	Gm12511	Gm12514	Gm12519	Gm12522	Gm12523	Gm12524	Gm12525	Gm12526	Gm12530	Gm12531	Gm12532	Gm12534	Gm12536	Gm12542	Gm12569	Gm12576	Gm12580	Gm12589	Gm12590	Gm12592	Gm12594	Gm12596	Gm12600	Gm12602	Gm12606	Gm12609	Gm12610	Gm12629	Gm12631	Gm12637	Gm12648	Gm12649	Gm12655	Gm12660	Gm12665	Gm12666	Gm12668	Gm12670	Gm12676	Gm12678	Gm12679	Gm12681	Gm12682	Gm12688	Gm12689	Gm12690	Gm12694	Gm12695	Gm12701	Gm12702	Gm12703	Gm12705	Gm12707	Gm12708	Gm12709	Gm12711	Gm12714	Gm12718	Gm12720	Gm12724	Gm12728	Gm12729	Gm12730	Gm12735	Gm12737	Gm12743	Gm12744	Gm12746	Gm12753	Gm12756	Gm12758	Gm12762	Gm12763	Gm12764	Gm12766	Gm12781	Gm12784	Gm12786	Gm12789	Gm12790	Gm12794	Gm12796	Gm12798	Gm12800	Gm12801	Gm12802	Gm12811	Gm12823	Gm12827	Gm12828	Gm12829	Gm12830	Gm12840	Gm12841	Gm12843	Gm12845	Gm12853	Gm12860	Gm12861	Gm12862	Gm12863	Gm12865	Gm12866	Gm12867	Gm12868	Gm12869	Gm12886	Gm12887	Gm12888	Gm12898	Gm12905	Gm12907	Gm12909	Gm12910	Gm12911	Gm12914	Gm12915	Gm12916	Gm12923	Gm12925	Gm12927	Gm12930	Gm12932	Gm12940	Gm12945	Gm12946	Gm12949	Gm12951	Gm12953	Gm12958	Gm12962	Gm12963	Gm12968	Gm12970	Gm12971	Gm12972	Gm12973	Gm12974	Gm12976	Gm12977	Gm12979	Gm12981	Gm12984	Gm12992	Gm12996	Gm12999	Gm13001	Gm13003	Gm13008	Gm13010	Gm13012	Gm13016	Gm13017	Gm13021	Gm13023	Gm13025	Gm13026	Gm13027	Gm13028	Gm13029	Gm13030	Gm13031	Gm13032	Gm13040	Gm13043	Gm13049	Gm13052	Gm13053	Gm13054	Gm13055	Gm13056	Gm13057	Gm13061	Gm13062	Gm13063	Gm13066	Gm13067	Gm13068	Gm13070	Gm13073	Gm13074	Gm13075	Gm13078	Gm13083	Gm13084	Gm13088	Gm13089	Gm13090	Gm13091	Gm13093	Gm13096	Gm13101	Gm13102	Gm13103	Gm13110	Gm13112	Gm13115	Gm13119	Gm13124	Gm13128	Gm13133	Gm13134	Gm13165	Gm13166	Gm13173	Gm13174	Gm13175	Gm13178	Gm13179	Gm13180	Gm13184	Gm13185	Gm13187	Gm13189	Gm13191	Gm13199	Gm13200	Gm13201	Gm13203	Gm13205	Gm13206	Gm13209	Gm13211	Gm13212	Gm13218	Gm13219	Gm13236	Gm13256	Gm13257	Gm13261	Gm13262	Gm13264	Gm13266	Gm13267	Gm13269	Gm13270	Gm13271	Gm13272	Gm13274	Gm13275	Gm13276	Gm13277	Gm13278	Gm13279	Gm13283	Gm13285	Gm13287	Gm13288	Gm13289	Gm13290	Gm13291	Gm13293	Gm13299	Gm13304	Gm13305	Gm13306	Gm13307	Gm13322	Gm13324	Gm13327	Gm13330	Gm13335	Gm13344	Gm13346	Gm13348	Gm13362	Gm13371	Gm13372	Gm13373	Gm13375	Gm13376	Gm13380	Gm13381	Gm13383	Gm13387	Gm13388	Gm13389	Gm13391	Gm13393	Gm13398	Gm13402	Gm13403	Gm13404	Gm13405	Gm13411	Gm13412	Gm13415	Gm13417	Gm13420	Gm13421	Gm13425	Gm13427	Gm13429	Gm13431	Gm13441	Gm13442	Gm13446	Gm13448	Gm13449	Gm13465	Gm13467	Gm13470	Gm13479	Gm13480	Gm13481	Gm13483	Gm13485	Gm13490	Gm13496	Gm13497	Gm13499	Gm13522	Gm13523	Gm13524	Gm13528	Gm13530	Gm13536	Gm13538	Gm13539	Gm13544	Gm13546	Gm13547	Gm13553	Gm13554	Gm13556	Gm13558	Gm13561	Gm13562	Gm13563	Gm13564	Gm13565	Gm13568	Gm13569	Gm13571	Gm13572	Gm13575	Gm13580	Gm13582	Gm13583	Gm13584	Gm13587	Gm13589	Gm13594	Gm13595	Gm13596	Gm13598	Gm13599	Gm13601	Gm13605	Gm13609	Gm13610	Gm13613	Gm13617	Gm13618	Gm13619	Gm13620	Gm13625	Gm13629	Gm13630	Gm13631	Gm13632	Gm13645	Gm13647	Gm13648	Gm13652	Gm13656	Gm13657	Gm13658	Gm13660	Gm13661	Gm13662	Gm13663	Gm13667	Gm13684	Gm13686	Gm13691	Gm13693	Gm13694	Gm13695	Gm13696	Gm13697	Gm13698	Gm13703	Gm13707	Gm13708	Gm13709	Gm13710	Gm13713	Gm13715	Gm13716	Gm13723	Gm13727	Gm13746	Gm13748	Gm13749	Gm13752	Gm13757	Gm13762	Gm13773	Gm13775	Gm13778	Gm13780	Gm13781	Gm13782	Gm13783	Gm13790	Gm13791	Gm13793	Gm13794	Gm13799	Gm13802	Gm13807	Gm13814	Gm13816	Gm13817	Gm13822	Gm13830	Gm13832	Gm13833	Gm13837	Gm13838	Gm13839	Gm13840	Gm13842	Gm13844	Gm13848	Gm13849	Gm13850	Gm13853	Gm13855	Gm13856	Gm13860	Gm13861	Gm13869	Gm13871	Gm13872	Gm13874	Gm13881	Gm13883	Gm13889	Gm13905	Gm13912	Gm13919	Gm13920	Gm13923	Gm13936	Gm13938	Gm13941	Gm13942	Gm13943	Gm13944	Gm13954	Gm13962	Gm13963	Gm13964	Gm13966	Gm13972	Gm13974	Gm13976	Gm13977	Gm13982	Gm13985	Gm13986	Gm13990	Gm13994	Gm13997	Gm13999	Gm14002	Gm14003	Gm14004	Gm14009	Gm14010	Gm14011	Gm14012	Gm14014	Gm14015	Gm14019	Gm14022	Gm14023	Gm14024	Gm14027	Gm14029	Gm14033	Gm14040	Gm14041	Gm14051	Gm14055	Gm14061	Gm14062	Gm14064	Gm14066	Gm14085	Gm14089	Gm14091	Gm14092	Gm14093	Gm14095	Gm14097	Gm14100	Gm14102	Gm14104	Gm14110	Gm14114	Gm14120	Gm14123	Gm14124	Gm14133	Gm14135	Gm14137	Gm14139	Gm14144	Gm14145	Gm14146	Gm14147	Gm14149	Gm14151	Gm14152	Gm14154	Gm14155	Gm14161	Gm14164	Gm14167	Gm14168	Gm14169	Gm14170	Gm14174	Gm14180	Gm14190	Gm14198	Gm14199	Gm14204	Gm14205	Gm14206	Gm14207	Gm14209	Gm14210	Gm14211	Gm14214	Gm14216	Gm14218	Gm14221	Gm14222	Gm14223	Gm14224	Gm14225	Gm14226	Gm14228	Gm14230	Gm14232	Gm14233	Gm14235	Gm14236	Gm14241	Gm14242	Gm14243	Gm14244	Gm14246	Gm14249	Gm14250	Gm14252	Gm14254	Gm14255	Gm14257	Gm14258	Gm14260	Gm14261	Gm14262	Gm14264	Gm14266	Gm14268	Gm14271	Gm14272	Gm14273	Gm14275	Gm14280	Gm14285	Gm14286	Gm14288	Gm14291	Gm14295	Gm14296	Gm14302	Gm14305	Gm14308	Gm14317	Gm14319	Gm14320	Gm14321	Gm14322	Gm14325	Gm14326	Gm14327	Gm14329	Gm14330	Gm14339	Gm14340	Gm14341	Gm14342	Gm14343	Gm14344	Gm14372	Gm14376	Gm14377	Gm14379	Gm14391	Gm14393	Gm14396	Gm14397	Gm14399	Gm14401	Gm14403	Gm14406	Gm14408	Gm14409	Gm14410	Gm14412	Gm14418	Gm14419	Gm14424	Gm14426	Gm14434	Gm14435	Gm14437	Gm14440	Gm14443	Gm14444	Gm14453	Gm14455	Gm14459	Gm14461	Gm14471	Gm14486	Gm14487	Gm14488	Gm14493	Gm14496	Gm14505	Gm14507	Gm14508	Gm14525	Gm14532	Gm14540	Gm14546	Gm14547	Gm14548	Gm14549	Gm14552	Gm14553	Gm14565	Gm14569	Gm14573	Gm14582	Gm14597	Gm14616	Gm14617	Gm14618	Gm14632	Gm14634	Gm14635	Gm14636	Gm14637	Gm14640	Gm14641	Gm14642	Gm14643	Gm14661	Gm14662	Gm14664	Gm14684	Gm14685	Gm14692	Gm14696	Gm14697	Gm14698	Gm14703	Gm14705	Gm14707	Gm14715	Gm14717	Gm14718	Gm14742	Gm14743	Gm14744	Gm14762	Gm14764	Gm14773	Gm14781	Gm14798	Gm14808	Gm14809	Gm14812	Gm14817	Gm14819	Gm14820	Gm14827	Gm14851	Gm14858	Gm14862	Gm14866	Gm14902	Gm14929	Gm14936	Gm14950	Gm14951	Gm14963	Gm14964	Gm14965	Gm14966	Gm14968	Gm14974	Gm14978	Gm15008	Gm15013	Gm15015	Gm15017	Gm15020	Gm15023	Gm15046	Gm15050	Gm15056	Gm15063	Gm15080	Gm15082	Gm15083	Gm15085	Gm15086	Gm15091	Gm15092	Gm15093	Gm15097	Gm15099	Gm15100	Gm15104	Gm15107	Gm15114	Gm15122	Gm15123	Gm15124	Gm15127	Gm15128	Gm15130	Gm15133	Gm15138	Gm15140	Gm15155	Gm15156	Gm15169	Gm15178	Gm15179	Gm15199	Gm15200	Gm15201	Gm15202	Gm15208	Gm15217	Gm15218	Gm15221	Gm15222	Gm15226	Gm15228	Gm15230	Gm15232	Gm15234	Gm15239	Gm15241	Gm15243	Gm15245	Gm15246	Gm15247	Gm15261	Gm15262	Gm15265	Gm15270	Gm15271	Gm15283	Gm15286	Gm15287	Gm15288	Gm15290	Gm15292	Gm15293	Gm15294	Gm15295	Gm15298	Gm15318	Gm15319	Gm15322	Gm15323	Gm15324	Gm15325	Gm15326	Gm15327	Gm15328	Gm15334	Gm15336	Gm15337	Gm15338	Gm15339	Gm15340	Gm15342	Gm15343	Gm15344	Gm15345	Gm15346	Gm15347	Gm15348	Gm15350	Gm15351	Gm15353	Gm15354	Gm15356	Gm15384	Gm15389	Gm15391	Gm15392	Gm15395	Gm15396	Gm15397	Gm15398	Gm15401	Gm15402	Gm15404	Gm15406	Gm15407	Gm15408	Gm15409	Gm15410	Gm15411	Gm15412	Gm15413	Gm15414	Gm15416	Gm15417	Gm15418	Gm15419	Gm15420	Gm15423	Gm15441	Gm15444	Gm15445	Gm15446	Gm15448	Gm15457	Gm15458	Gm15461	Gm15462	Gm15469	Gm15471	Gm15472	Gm15473	Gm15475	Gm15477	Gm15478	Gm15479	Gm15482	Gm15485	Gm15486	Gm15489	Gm15491	Gm15492	Gm15494	Gm15496	Gm15498	Gm15499	Gm15503	Gm15507	Gm15509	Gm15510	Gm15511	Gm15512	Gm15513	Gm15517	Gm15518	Gm15520	Gm15521	Gm15522	Gm15523	Gm15524	Gm15527	Gm15533	Gm15535	Gm15537	Gm15540	Gm15541	Gm15543	Gm15545	Gm15551	Gm15555	Gm15556	Gm15557	Gm15558	Gm15559	Gm15561	Gm15562	Gm15563	Gm15564	Gm15567	Gm15569	Gm15577	Gm15579	Gm15581	Gm15582	Gm15584	Gm15587	Gm15589	Gm15591	Gm15592	Gm15594	Gm15597	Gm15600	Gm15601	Gm15606	Gm15608	Gm15609	Gm15611	Gm15612	Gm15614	Gm15619	Gm15622	Gm15624	Gm15627	Gm15628	Gm15629	Gm15631	Gm15632	Gm15634	Gm15635	Gm15637	Gm15638	Gm15640	Gm15641	Gm15642	Gm15643	Gm15647	Gm15650	Gm15651	Gm15655	Gm15656	Gm15657	Gm15663	Gm15668	Gm15669	Gm15671	Gm15672	Gm15674	Gm15675	Gm15677	Gm15679	Gm15680	Gm15684	Gm15687	Gm15688	Gm15689	Gm15690	Gm15691	Gm15699	Gm15700	Gm15701	Gm15704	Gm15706	Gm15708	Gm15713	Gm15716	Gm15718	Gm15721	Gm15722	Gm15723	Gm15726	Gm15728	Gm15729	Gm15731	Gm15734	Gm15736	Gm15737	Gm15738	Gm15742	Gm15743	Gm15747	Gm15749	Gm15751	Gm15755	Gm15756	Gm15758	Gm15759	Gm15762	Gm15764	Gm15767	Gm15774	Gm15775	Gm15777	Gm15787	Gm15788	Gm15792	Gm15802	Gm15809	Gm15810	Gm15813	Gm15816	Gm15818	Gm15819	Gm15821	Gm15825	Gm15829	Gm15831	Gm15832	Gm15834	Gm15835	Gm15839	Gm15841	Gm15845	Gm15848	Gm15849	Gm15850	Gm15851	Gm15852	Gm15853	Gm15856	Gm15857	Gm15859	Gm15860	Gm15862	Gm15864	Gm15866	Gm15867	Gm15868	Gm15870	Gm15872	Gm15873	Gm15875	Gm15879	Gm15880	Gm15882	Gm15883	Gm15884	Gm15886	Gm15888	Gm15889	Gm15890	Gm15891	Gm15892	Gm15893	Gm15894	Gm15895	Gm15898	Gm15902	Gm15903	Gm15904	Gm15906	Gm15907	Gm15908	Gm15910	Gm15911	Gm15912	Gm15915	Gm15917	Gm15918	Gm15927	Gm15929	Gm15932	Gm15934	Gm15935	Gm15938	Gm15939	Gm15940	Gm15941	Gm15942	Gm15943	Gm15945	Gm15947	Gm15948	Gm15949	Gm15952	Gm15956	Gm15958	Gm15961	Gm15962	Gm15963	Gm15964	Gm15965	Gm15966	Gm15969	Gm15972	Gm15976	Gm15978	Gm15979	Gm15983	Gm15984	Gm15985	Gm15987	Gm15990	Gm15991	Gm15995	Gm15996	Gm15997	Gm15998	Gm15999	Gm16000	Gm16001	Gm16004	Gm16006	Gm16008	Gm16010	Gm16013	Gm16014	Gm16015	Gm16019	Gm16023	Gm16024	Gm16025	Gm16028	Gm16029	Gm16031	Gm16033	Gm16034	Gm16035	Gm16036	Gm16041	Gm16043	Gm16045	Gm16046	Gm16048	Gm16050	Gm16054	Gm16055	Gm16058	Gm16059	Gm16062	Gm16063	Gm16064	Gm16066	Gm16068	Gm16069	Gm16070	Gm16075	Gm16076	Gm16079	Gm16080	Gm16081	Gm16083	Gm16084	Gm16085	Gm16086	Gm16087	Gm16090	Gm16091	Gm16092	Gm16093	Gm16094	Gm16095	Gm16096	Gm16098	Gm16099	Gm16104	Gm16105	Gm16110	Gm16116	Gm16117	Gm16118	Gm16120	Gm16121	Gm16122	Gm16124	Gm16126	Gm16127	Gm16130	Gm16131	Gm16132	Gm16133	Gm16135	Gm16136	Gm16137	Gm16140	Gm16141	Gm16142	Gm16143	Gm16144	Gm16145	Gm16146	Gm16150	Gm16151	Gm16152	Gm16153	Gm16155	Gm16156	Gm16157	Gm16158	Gm16159	Gm16160	Gm16161	Gm16168	Gm16169	Gm16170	Gm16172	Gm16174	Gm16175	Gm16178	Gm16180	Gm16181	Gm16183	Gm16185	Gm16188	Gm16189	Gm16191	Gm16192	Gm16193	Gm16195	Gm16196	Gm16201	Gm16206	Gm16208	Gm16211	Gm16212	Gm16213	Gm16214	Gm16217	Gm16220	Gm16222	Gm16223	Gm16224	Gm16225	Gm16226	Gm16227	Gm16229	Gm16230	Gm16231	Gm16233	Gm16234	Gm16235	Gm16237	Gm16239	Gm16240	Gm16243	Gm16244	Gm16246	Gm16248	Gm16249	Gm16251	Gm16252	Gm16253	Gm16262	Gm16263	Gm16267	Gm16268	Gm16271	Gm16272	Gm16275	Gm16277	Gm16278	Gm16279	Gm16280	Gm16282	Gm16283	Gm16286	Gm16287	Gm16291	Gm16294	Gm16295	Gm16299	Gm16302	Gm16306	Gm16308	Gm16310	Gm16311	Gm16312	Gm16315	Gm16316	Gm16321	Gm16322	Gm16323	Gm16325	Gm16333	Gm16336	Gm16337	Gm16339	Gm16341	Gm16343	Gm16344	Gm16346	Gm16347	Gm16348	Gm16349	Gm16350	Gm16351	Gm16364	Gm16367	Gm16368	Gm16381	Gm16401	Gm16405	Gm16427	Gm16429	Gm16430	Gm16434	Gm16440	Gm16442	Gm16451	Gm16497	Gm16499	Gm16506	Gm16508	Gm16513	Gm16534	Gm16536	Gm16537	Gm16538	Gm16540	Gm16541	Gm16548	Gm16549	Gm16551	Gm16552	Gm16553	Gm16554	Gm16555	Gm16556	Gm16559	Gm16564	Gm16565	Gm16567	Gm16568	Gm16572	Gm16573	Gm16575	Gm16576	Gm16577	Gm16578	Gm16579	Gm16582	Gm16587	Gm16596	Gm16599	Gm16617	Gm16618	Gm16630	Gm16638	Gm16675	Gm16677	Gm16685	Gm16701	Gm16712	Gm16725	Gm16726	Gm16731	Gm16740	Gm16741	Gm16751	Gm16754	Gm16758	Gm16759	Gm16764	Gm16793	Gm16794	Gm16796	Gm16833	Gm16835	Gm16838	Gm16845	Gm16853	Gm16861	Gm16863	Gm16867	Gm16876	Gm16892	Gm16894	Gm16897	Gm16933	Gm16938	Gm16958	Gm16968	Gm16973	Gm16982	Gm16984	Gm16998	Gm17017	Gm17018	Gm17019	Gm17021	Gm17023	Gm17024	Gm17025	Gm17026	Gm17027	Gm17028	Gm17029	Gm17032	Gm17033	Gm17034	Gm17035	Gm17036	Gm17039	Gm17041	Gm17055	Gm17056	Gm17057	Gm17058	Gm17059	Gm17066	Gm17067	Gm17077	Gm17078	Gm17079	Gm17080	Gm17087	Gm17088	Gm17089	Gm17090	Gm17092	Gm17093	Gm17094	Gm17096	Gm17098	Gm17099	Gm17102	Gm17103	Gm17105	Gm17106	Gm17108	Gm17110	Gm17111	Gm17112	Gm17114	Gm17115	Gm17116	Gm17118	Gm17120	Gm17122	Gm17124	Gm17130	Gm17133	Gm17134	Gm17135	Gm17139	Gm17140	Gm17141	Gm17146	Gm17151	Gm17160	Gm17163	Gm17167	Gm17168	Gm17171	Gm17172	Gm17173	Gm17174	Gm17175	Gm17178	Gm17180	Gm17182	Gm17188	Gm17189	Gm17190	Gm17191	Gm17193	Gm17196	Gm17197	Gm17200	Gm17201	Gm17202	Gm17203	Gm17206	Gm17207	Gm17210	Gm17215	Gm17216	Gm17218	Gm17224	Gm17225	Gm17226	Gm17227	Gm17231	Gm17232	Gm17233	Gm17234	Gm17249	Gm17251	Gm17259	Gm17266	Gm17268	Gm17276	Gm17300	Gm17304	Gm17308	Gm17322	Gm17324	Gm17332	Gm17333	Gm17344	Gm17349	Gm17354	Gm17359	Gm17364	Gm17374	Gm17382	Gm17387	Gm17396	Gm17399	Gm17402	Gm17412	Gm17416	Gm17428	Gm17435	Gm17455	Gm17467	Gm17472	Gm17473	Gm17477	Gm17482	Gm17484	Gm17490	Gm17491	Gm17494	Gm17501	Gm17508	Gm17509	Gm17521	Gm17522	Gm17529	Gm17535	Gm17540	Gm17542	Gm17545	Gm17546	Gm17552	Gm17555	Gm17571	Gm17577	Gm17581	Gm17590	Gm17597	Gm17604	Gm17606	Gm17613	Gm17617	Gm17622	Gm17631	Gm17634	Gm17638	Gm17644	Gm17651	Gm17654	Gm17655	Gm17657	Gm17660	Gm17662	Gm17690	Gm17705	Gm17720	Gm17728	Gm17733	Gm17745	Gm17746	Gm17747	Gm17749	Gm17750	Gm17751	Gm17753	Gm17767	Gm17768	Gm17783	Gm17830	Gm17949	Gm18280	Gm18336	Gm18596	Gm18870	Gm19261	Gm19265	Gm19272	Gm19276	Gm19277	Gm19299	Gm19301	Gm19303	Gm19325	Gm19331	Gm19345	Gm19385	Gm19391	Gm19395	Gm19402	Gm19409	Gm19410	Gm19412	Gm19426	Gm19434	Gm19437	Gm19461	Gm19466	Gm19500	Gm19510	Gm19519	Gm19522	Gm19531	Gm19541	Gm19553	Gm19554	Gm19557	Gm19569	Gm19582	Gm19583	Gm19585	Gm19589	Gm19590	Gm19605	Gm19610	Gm19619	Gm19656	Gm19667	Gm19668	Gm19684	Gm19689	Gm19696	Gm19705	Gm19708	Gm19710	Gm19719	Gm19744	Gm19757	Gm19782	Gm19784	Gm19792	Gm19866	Gm19872	Gm19935	Gm19938	Gm19950	Gm19951	Gm19956	Gm19965	Gm19967	Gm19990	Gm20005	Gm20033	Gm20036	Gm20043	Gm20045	Gm20052	Gm20063	Gm20069	Gm20075	Gm20083	Gm20089	Gm20098	Gm20109	Gm20110	Gm20125	Gm20139	Gm20149	Gm20161	Gm20163	Gm20186	Gm20208	Gm20219	Gm20234	Gm20268	Gm20274	Gm20275	Gm20300	Gm20319	Gm20324	Gm20337	Gm20342	Gm20356	Gm20362	Gm20379	Gm20383	Gm20387	Gm20389	Gm20394	Gm20395	Gm20400	Gm20402	Gm20403	Gm20404	Gm20405	Gm20406	Gm20407	Gm20412	Gm20416	Gm20420	Gm20421	Gm20429	Gm20442	Gm20443	Gm20444	Gm20455	Gm20456	Gm20457	Gm20461	Gm20463	Gm20465	Gm20467	Gm20468	Gm20470	Gm20471	Gm20475	Gm20476	Gm20478	Gm20481	Gm20483	Gm20484	Gm20485	Gm20490	Gm20492	Gm20496	Gm20500	Gm20501	Gm20508	Gm20511	Gm20512	Gm20513	Gm20515	Gm20522	Gm20528	Gm20529	Gm20531	Gm20535	Gm20536	Gm20539	Gm20540	Gm20544	Gm20546	Gm20548	Gm20554	Gm20556	Gm20557	Gm20559	Gm20560	Gm20594	Gm20597	Gm20609	Gm20610	Gm20611	Gm20616	Gm20617	Gm20618	Gm20619	Gm20621	Gm20625	Gm20627	Gm20628	Gm20629	Gm20631	Gm20632	Gm20633	Gm20635	Gm20636	Gm20638	Gm20641	Gm20642	Gm20643	Gm20644	Gm20646	Gm20647	Gm20650	Gm20652	Gm20655	Gm20658	Gm20659	Gm20663	Gm20667	Gm20670	Gm20675	Gm20681	Gm20682	Gm20684	Gm20685	Gm20686	Gm20688	Gm20692	Gm20700	Gm20703	Gm20705	Gm20707	Gm20711	Gm20712	Gm20713	Gm20714	Gm20717	Gm20721	Gm20730	Gm20732	Gm20735	Gm20736	Gm20737	Gm20738	Gm20741	Gm20742	Gm20743	Gm20744	Gm20745	Gm20747	Gm20750	Gm20751	Gm20752	Gm20753	Gm20754	Gm20755	Gm20756	Gm20757	Gm20758	Gm20765	Gm20767	Gm20772	Gm20773	Gm20777	Gm20792	Gm20795	Gm20806	Gm20807	Gm20809	Gm20812	Gm20814	Gm20815	Gm20816	Gm20817	Gm20820	Gm20821	Gm20822	Gm20823	Gm20824	Gm20825	Gm20826	Gm20828	Gm20830	Gm20831	Gm20834	Gm20835	Gm20837	Gm20838	Gm20843	Gm20850	Gm20852	Gm20854	Gm20855	Gm20865	Gm20867	Gm20869	Gm20870	Gm20873	Gm20877	Gm20878	Gm20883	Gm20888	Gm20890	Gm20894	Gm20896	Gm20897	Gm20903	Gm20905	Gm20906	Gm20908	Gm20909	Gm20911	Gm20914	Gm20916	Gm20917	Gm20918	Gm20920	Gm20924	Gm20929	Gm20931	Gm20937	Gm20939	Gm20963	Gm20978	Gm20987	Gm21028	Gm21057	Gm21060	Gm21083	Gm21094	Gm21095	Gm21103	Gm21117	Gm21118	Gm21119	Gm21123	Gm21149	Gm21154	Gm21173	Gm21188	Gm21190	Gm21209	Gm21221	Gm21244	Gm21256	Gm21258	Gm21269	Gm21284	Gm21292	Gm21293	Gm21294	Gm21304	Gm21310	Gm21312	Gm21317	Gm21319	Gm21366	Gm21388	Gm21394	Gm21409	Gm21411	Gm21413	Gm21419	Gm21425	Gm21428	Gm21440	Gm21450	Gm21454	Gm21477	Gm21488	Gm21497	Gm21518	Gm21529	Gm21539	Gm21541	Gm21560	Gm21562	Gm21572	Gm21586	Gm21588	Gm21599	Gm21626	Gm21627	Gm21633	Gm21637	Gm21650	Gm21655	Gm21663	Gm21671	Gm21677	Gm21680	Gm21691	Gm21693	Gm21698	Gm21704	Gm21708	Gm21718	Gm21719	Gm21721	Gm21723	Gm21725	Gm21731	Gm21738	Gm21739	Gm21748	Gm21750	Gm21760	Gm21761	Gm21762	Gm21764	Gm21767	Gm21773	Gm21776	Gm21778	Gm21780	Gm21781	Gm21797	Gm21798	Gm21800	Gm21801	Gm21809	Gm21812	Gm21814	Gm21817	Gm21818	Gm21820	Gm21821	Gm21822	Gm21828	Gm21830	Gm21833	Gm21834	Gm21836	Gm21842	Gm21844	Gm21847	Gm21854	Gm21858	Gm21859	Gm21860	Gm21861	Gm21863	Gm21865	Gm21866	Gm21874	Gm21876	Gm21882	Gm21885	Gm21886	Gm21887	Gm21891	Gm21897	Gm21903	Gm21904	Gm21905	Gm21913	Gm21914	Gm21915	Gm21916	Gm21917	Gm21921	Gm21936	Gm21943	Gm21953	Gm21954	Gm21958	Gm21961	Gm21962	Gm21976	Gm21977	Gm21980	Gm21994	Gm21996	Gm22000	Gm22146	Gm22219	Gm23925	Gm24362	Gm24474	Gm26510	Gm26511	Gm26512	Gm26513	Gm26519	Gm26520	Gm26531	Gm26532	Gm26533	Gm26535	Gm26537	Gm26542	Gm26543	Gm26544	Gm26549	Gm26550	Gm26552	Gm26553	Gm26554	Gm26555	Gm26558	Gm26559	Gm26560	Gm26562	Gm26564	Gm26566	Gm26568	Gm26569	Gm26571	Gm26574	Gm26575	Gm26576	Gm26577	Gm26579	Gm26581	Gm26583	Gm26586	Gm26588	Gm26590	Gm26592	Gm26594	Gm26597	Gm26600	Gm26602	Gm26604	Gm26608	Gm26611	Gm26612	Gm26614	Gm26618	Gm26619	Gm26620	Gm26621	Gm26626	Gm26627	Gm26628	Gm26629	Gm26630	Gm26631	Gm26632	Gm26633	Gm26634	Gm26636	Gm26638	Gm26639	Gm26640	Gm26642	Gm26644	Gm26645	Gm26646	Gm26647	Gm26648	Gm26650	Gm26651	Gm26652	Gm26653	Gm26654	Gm26655	Gm26657	Gm26658	Gm26660	Gm26665	Gm26666	Gm26670	Gm26671	Gm26672	Gm26673	Gm26674	Gm26676	Gm26679	Gm26680	Gm26682	Gm26684	Gm26685	Gm26686	Gm26688	Gm26691	Gm26692	Gm26693	Gm26703	Gm26704	Gm26705	Gm26707	Gm26708	Gm26709	Gm26713	Gm26714	Gm26716	Gm26717	Gm26724	Gm26725	Gm26726	Gm26728	Gm26737	Gm26738	Gm26739	Gm26740	Gm26741	Gm26743	Gm26744	Gm26747	Gm26748	Gm26749	Gm26754	Gm26756	Gm26759	Gm26760	Gm26761	Gm26766	Gm26769	Gm26770	Gm26771	Gm26774	Gm26777	Gm26779	Gm26781	Gm26782	Gm26783	Gm26784	Gm26787	Gm26788	Gm26789	Gm26791	Gm26793	Gm26795	Gm26796	Gm26797	Gm26800	Gm26801	Gm26802	Gm26803	Gm26805	Gm26806	Gm26807	Gm26810	Gm26811	Gm26812	Gm26813	Gm26815	Gm26820	Gm26822	Gm26826	Gm26827	Gm26831	Gm26832	Gm26833	Gm26834	Gm26838	Gm26839	Gm26843	Gm26844	Gm26850	Gm26852	Gm26854	Gm26861	Gm26862	Gm26865	Gm26868	Gm26871	Gm26872	Gm26873	Gm26876	Gm26877	Gm26878	Gm26879	Gm26881	Gm26885	Gm26886	Gm26887	Gm26891	Gm26893	Gm26897	Gm26901	Gm26902	Gm26903	Gm26907	Gm26910	Gm26911	Gm26912	Gm26916	Gm26917	Gm26918	Gm26930	Gm26935	Gm26936	Gm26940	Gm26944	Gm26947	Gm26952	Gm26953	Gm26954	Gm26962	Gm26964	Gm26967	Gm26968	Gm26969	Gm26971	Gm26972	Gm26973	Gm26974	Gm26978	Gm26979	Gm26981	Gm26982	Gm26984	Gm26994	Gm26995	Gm27000	Gm27002	Gm27003	Gm27004	Gm27007	Gm27008	Gm27010	Gm27011	Gm27016	Gm27017	Gm27019	Gm27022	Gm27028	Gm27030	Gm27032	Gm27033	Gm27040	Gm27042	Gm27045	Gm27048	Gm27151	Gm27153	Gm27159	Gm27162	Gm27164	Gm27166	Gm27167	Gm27168	Gm27169	Gm27174	Gm27175	Gm27176	Gm27177	Gm27179	Gm27184	Gm27187	Gm27188	Gm27191	Gm27192	Gm27194	Gm27195	Gm27196	Gm27197	Gm27198	Gm27199	Gm27200	Gm27201	Gm27202	Gm27204	Gm27206	Gm27207	Gm27208	Gm27209	Gm27211	Gm27216	Gm27217	Gm27221	Gm27222	Gm27223	Gm27224	Gm27226	Gm27227	Gm27230	Gm27231	Gm27232	Gm27234	Gm27239	Gm27240	Gm27241	Gm27242	Gm27243	Gm27244	Gm27246	Gm27252	Gm27253	Gm27255	Gm28040	Gm28050	Gm28054	Gm28055	Gm28065	Gm28068	Gm28072	Gm28073	Gm28074	Gm28075	Gm28076	Gm28077	Gm28078	Gm28079	Gm28081	Gm28082	Gm28083	Gm28085	Gm28086	Gm28087	Gm28088	Gm28089	Gm28091	Gm28092	Gm28095	Gm28096	Gm28100	Gm28102	Gm28103	Gm28104	Gm28108	Gm28109	Gm28111	Gm28112	Gm28119	Gm28124	Gm28126	Gm28127	Gm28128	Gm28129	Gm28130	Gm28131	Gm28132	Gm28133	Gm28134	Gm28135	Gm28137	Gm28138	Gm28139	Gm28140	Gm28147	Gm28151	Gm28152	Gm28153	Gm28154	Gm28156	Gm28157	Gm28163	Gm28166	Gm28167	Gm28168	Gm28170	Gm28171	Gm28172	Gm28173	Gm28174	Gm28175	Gm28176	Gm28178	Gm28180	Gm28181	Gm28182	Gm28183	Gm28187	Gm28189	Gm28192	Gm28194	Gm28195	Gm28196	Gm28197	Gm28198	Gm28199	Gm28201	Gm28202	Gm28206	Gm28207	Gm28208	Gm28209	Gm28210	Gm28212	Gm28214	Gm28215	Gm28216	Gm28217	Gm28218	Gm28220	Gm28221	Gm28225	Gm28226	Gm28228	Gm28229	Gm28231	Gm28233	Gm28235	Gm28236	Gm28237	Gm28238	Gm28240	Gm28242	Gm28244	Gm28245	Gm28246	Gm28249	Gm28250	Gm28252	Gm28254	Gm28258	Gm28259	Gm28260	Gm28262	Gm28264	Gm28265	Gm28268	Gm28269	Gm28271	Gm28274	Gm28276	Gm28277	Gm28278	Gm28279	Gm28280	Gm28284	Gm28286	Gm28287	Gm28289	Gm28291	Gm28293	Gm28294	Gm28295	Gm28296	Gm28297	Gm28298	Gm28300	Gm28301	Gm28306	Gm28307	Gm28310	Gm28311	Gm28312	Gm28313	Gm28315	Gm28316	Gm28317	Gm28318	Gm28319	Gm28320	Gm28321	Gm28322	Gm28323	Gm28324	Gm28325	Gm28326	Gm28331	Gm28332	Gm28333	Gm28336	Gm28338	Gm28340	Gm28342	Gm28345	Gm28346	Gm28347	Gm28348	Gm28351	Gm28352	Gm28355	Gm28357	Gm28360	Gm28363	Gm28364	Gm28365	Gm28367	Gm28370	Gm28375	Gm28376	Gm28379	Gm28380	Gm28382	Gm28386	Gm28387	Gm28393	Gm28394	Gm28395	Gm28398	Gm28401	Gm28402	Gm28403	Gm28404	Gm28405	Gm28406	Gm28407	Gm28410	Gm28411	Gm28415	Gm28417	Gm28421	Gm28422	Gm28424	Gm28425	Gm28426	Gm28427	Gm28430	Gm28431	Gm28432	Gm28440	Gm28441	Gm28442	Gm28444	Gm28445	Gm28447	Gm28448	Gm28449	Gm28450	Gm28454	Gm28456	Gm28457	Gm28458	Gm28460	Gm28461	Gm28462	Gm28463	Gm28464	Gm28465	Gm28469	Gm28470	Gm28472	Gm28475	Gm28482	Gm28485	Gm28486	Gm28487	Gm28488	Gm28490	Gm28491	Gm28492	Gm28493	Gm28494	Gm28497	Gm28499	Gm28501	Gm28502	Gm28505	Gm28509	Gm28510	Gm28511	Gm28512	Gm28513	Gm28514	Gm28515	Gm28516	Gm28517	Gm28518	Gm28519	Gm28520	Gm28521	Gm28522	Gm28523	Gm28526	Gm28528	Gm28529	Gm28532	Gm28535	Gm28536	Gm28538	Gm28540	Gm28541	Gm28543	Gm28545	Gm28547	Gm28548	Gm28549	Gm28550	Gm28553	Gm28554	Gm28556	Gm28557	Gm28561	Gm28563	Gm28564	Gm28565	Gm28566	Gm28568	Gm28570	Gm28571	Gm28575	Gm28576	Gm28578	Gm28579	Gm28585	Gm28586	Gm28587	Gm28588	Gm28590	Gm28592	Gm28593	Gm28595	Gm28600	Gm28604	Gm28606	Gm28609	Gm28610	Gm28612	Gm28613	Gm28616	Gm28617	Gm28619	Gm28620	Gm28622	Gm28625	Gm28626	Gm28632	Gm28633	Gm28634	Gm28638	Gm28639	Gm28640	Gm28641	Gm28643	Gm28644	Gm28651	Gm28652	Gm28653	Gm28656	Gm28663	Gm28664	Gm28668	Gm28670	Gm28672	Gm28673	Gm28674	Gm28675	Gm28676	Gm28679	Gm28681	Gm28684	Gm28687	Gm28689	Gm28690	Gm28691	Gm28692	Gm28694	Gm28696	Gm28697	Gm28701	Gm28702	Gm28703	Gm28704	Gm28706	Gm28707	Gm28709	Gm28710	Gm28718	Gm28721	Gm28722	Gm28723	Gm28725	Gm28726	Gm28729	Gm28730	Gm28731	Gm28732	Gm28733	Gm28735	Gm28741	Gm28743	Gm28744	Gm28745	Gm28746	Gm28747	Gm28750	Gm28753	Gm28754	Gm28756	Gm28758	Gm28760	Gm28761	Gm28762	Gm28763	Gm28764	Gm28765	Gm28771	Gm28772	Gm28774	Gm28775	Gm28777	Gm28782	Gm28783	Gm28784	Gm28786	Gm28789	Gm28791	Gm28792	Gm28793	Gm28798	Gm28799	Gm28800	Gm28806	Gm28807	Gm28809	Gm28810	Gm28811	Gm28813	Gm28816	Gm28817	Gm28818	Gm28820	Gm28821	Gm28822	Gm28823	Gm28824	Gm28826	Gm28827	Gm28832	Gm28834	Gm28836	Gm28839	Gm28842	Gm28850	Gm28851	Gm28852	Gm28853	Gm28856	Gm28857	Gm28858	Gm28863	Gm28864	Gm28865	Gm28866	Gm28867	Gm28870	Gm28872	Gm28874	Gm28875	Gm28876	Gm28878	Gm28880	Gm28881	Gm28884	Gm28886	Gm28887	Gm28888	Gm28889	Gm28890	Gm28891	Gm28892	Gm28893	Gm28897	Gm28898	Gm28901	Gm28902	Gm28905	Gm28908	Gm28913	Gm28914	Gm28919	Gm28930	Gm28932	Gm28935	Gm28938	Gm28940	Gm28941	Gm28942	Gm28944	Gm28945	Gm28947	Gm28948	Gm28950	Gm28954	Gm28955	Gm28959	Gm28960	Gm28961	Gm28962	Gm28963	Gm28964	Gm28965	Gm28966	Gm28967	Gm28970	Gm28971	Gm28972	Gm28977	Gm28979	Gm28981	Gm28982	Gm28984	Gm28985	Gm28986	Gm28987	Gm28988	Gm28989	Gm28991	Gm28993	Gm28994	Gm28998	Gm28999	Gm29003	Gm29005	Gm29007	Gm29009	Gm29010	Gm29012	Gm29015	Gm29016	Gm29017	Gm29018	Gm29019	Gm29020	Gm29021	Gm29023	Gm29025	Gm29027	Gm29028	Gm29040	Gm29042	Gm29043	Gm29044	Gm29046	Gm29049	Gm29050	Gm29051	Gm29052	Gm29053	Gm29054	Gm29055	Gm29056	Gm29060	Gm29061	Gm29063	Gm29064	Gm29065	Gm29066	Gm29067	Gm29069	Gm29070	Gm29071	Gm29074	Gm29077	Gm29078	Gm29080	Gm29081	Gm29082	Gm29083	Gm29084	Gm29087	Gm29088	Gm29089	Gm29090	Gm29091	Gm29093	Gm29098	Gm29099	Gm29100	Gm29101	Gm29106	Gm29107	Gm29108	Gm29110	Gm29112	Gm29113	Gm29114	Gm29116	Gm29117	Gm29122	Gm29123	Gm29125	Gm29128	Gm29129	Gm29130	Gm29131	Gm29132	Gm29133	Gm29135	Gm29137	Gm29139	Gm29146	Gm29151	Gm29152	Gm29154	Gm29155	Gm29156	Gm29157	Gm29158	Gm29162	Gm29166	Gm29168	Gm29170	Gm29175	Gm29182	Gm29183	Gm29185	Gm29186	Gm29187	Gm29188	Gm29190	Gm29191	Gm29193	Gm29194	Gm29198	Gm29200	Gm29202	Gm29203	Gm29204	Gm29206	Gm29207	Gm29208	Gm29209	Gm29210	Gm29213	Gm29215	Gm29217	Gm29219	Gm29220	Gm29221	Gm29222	Gm29225	Gm29226	Gm29229	Gm29230	Gm29233	Gm29234	Gm29235	Gm29237	Gm29242	Gm29243	Gm29246	Gm29248	Gm29250	Gm29252	Gm29254	Gm29255	Gm29260	Gm29261	Gm29264	Gm29265	Gm29266	Gm29270	Gm29271	Gm29274	Gm29275	Gm29276	Gm29277	Gm29278	Gm29282	Gm29283	Gm29285	Gm29286	Gm29289	Gm29290	Gm29291	Gm29292	Gm29295	Gm29296	Gm29297	Gm29301	Gm29302	Gm29303	Gm29305	Gm29309	Gm29311	Gm29313	Gm29315	Gm29316	Gm29318	Gm29321	Gm29322	Gm29323	Gm29324	Gm29325	Gm29326	Gm29327	Gm29328	Gm29329	Gm29331	Gm29336	Gm29337	Gm29338	Gm29340	Gm29341	Gm29342	Gm29343	Gm29345	Gm29346	Gm29347	Gm29348	Gm29349	Gm29351	Gm29353	Gm29358	Gm29359	Gm29360	Gm29361	Gm29362	Gm29363	Gm29364	Gm29367	Gm29368	Gm29370	Gm29371	Gm29373	Gm29374	Gm29379	Gm29380	Gm29381	Gm29384	Gm29386	Gm29387	Gm29388	Gm29392	Gm29393	Gm29394	Gm29395	Gm29398	Gm29399	Gm29404	Gm29405	Gm29406	Gm29408	Gm29409	Gm29414	Gm29416	Gm29417	Gm29418	Gm29421	Gm29423	Gm29425	Gm29426	Gm29430	Gm29431	Gm29433	Gm29434	Gm29436	Gm29439	Gm29442	Gm29443	Gm29444	Gm29445	Gm29446	Gm29447	Gm29449	Gm29450	Gm29453	Gm29455	Gm29456	Gm29457	Gm29458	Gm29459	Gm29461	Gm29464	Gm29466	Gm29467	Gm29472	Gm29473	Gm29477	Gm29478	Gm29480	Gm29481	Gm29482	Gm29483	Gm29488	Gm29491	Gm29497	Gm29498	Gm29500	Gm29501	Gm29502	Gm29504	Gm29506	Gm29507	Gm29508	Gm29509	Gm29511	Gm29513	Gm29514	Gm29515	Gm29520	Gm29521	Gm29522	Gm29527	Gm29529	Gm29530	Gm29531	Gm29532	Gm29536	Gm29537	Gm29538	Gm29539	Gm29540	Gm29542	Gm29543	Gm29547	Gm29549	Gm29554	Gm29555	Gm29557	Gm29561	Gm29562	Gm29564	Gm29565	Gm29566	Gm29568	Gm29569	Gm29570	Gm29571	Gm29578	Gm29579	Gm29580	Gm29581	Gm29582	Gm29584	Gm29585	Gm29587	Gm29588	Gm29590	Gm29591	Gm29594	Gm29601	Gm29606	Gm29611	Gm29612	Gm29616	Gm29622	Gm29625	Gm29626	Gm29628	Gm29629	Gm29630	Gm29632	Gm29636	Gm29638	Gm29642	Gm29645	Gm29646	Gm29648	Gm29650	Gm29653	Gm29654	Gm29655	Gm29656	Gm29660	Gm29662	Gm29663	Gm29664	Gm29665	Gm29666	Gm29670	Gm29671	Gm29672	Gm29674	Gm29675	Gm29676	Gm29677	Gm29678	Gm29680	Gm29681	Gm29682	Gm29683	Gm29684	Gm29685	Gm29686	Gm29687	Gm29695	Gm29707	Gm29724	Gm29735	Gm29737	Gm29771	Gm29773	Gm29776	Gm29797	Gm29805	Gm29811	Gm29823	Gm29824	Gm29825	Gm29839	Gm29856	Gm29860	Gm29863	Gm29865	Gm29866	Gm29880	Gm29895	Gm29904	Gm29909	Gm29918	Gm29926	Gm29927	Gm29946	Gm29961	Gm29966	Gm29968	Gm29992	Gm29994	Gm29999	Gm30003	Gm30008	Gm30015	Gm30018	Gm30025	Gm30034	Gm30042	Gm30043	Gm30045	Gm30052	Gm30054	Gm30074	Gm30075	Gm30082	Gm30083	Gm30085	Gm30091	Gm30093	Gm30094	Gm30097	Gm30108	Gm30117	Gm30122	Gm30124	Gm30127	Gm30132	Gm30146	Gm30159	Gm30165	Gm30173	Gm30174	Gm30177	Gm30190	Gm30191	Gm30192	Gm30198	Gm30211	Gm30214	Gm30228	Gm30239	Gm30246	Gm30262	Gm30270	Gm30275	Gm30288	Gm30292	Gm30301	Gm30302	Gm30313	Gm30329	Gm30332	Gm30339	Gm30340	Gm30353	Gm30363	Gm30371	Gm30373	Gm30381	Gm30382	Gm30400	Gm30409	Gm30411	Gm30414	Gm30420	Gm30454	Gm30459	Gm30467	Gm30484	Gm30489	Gm30498	Gm30504	Gm30505	Gm30524	Gm30541	Gm30551	Gm30556	Gm30557	Gm30563	Gm30564	Gm30567	Gm30570	Gm30593	Gm30600	Gm30606	Gm30613	Gm30624	Gm30641	Gm30648	Gm30655	Gm30667	Gm30676	Gm30684	Gm30686	Gm30691	Gm30692	Gm30695	Gm30705	Gm30709	Gm30717	Gm30725	Gm30726	Gm30731	Gm30735	Gm30737	Gm30771	Gm30781	Gm30784	Gm30790	Gm30794	Gm30806	Gm30808	Gm30835	Gm30849	Gm30853	Gm30873	Gm30881	Gm30889	Gm30893	Gm30906	Gm30928	Gm30929	Gm30931	Gm30932	Gm30933	Gm30934	Gm30938	Gm30948	Gm30954	Gm30961	Gm30978	Gm30984	Gm31013	Gm31019	Gm31025	Gm31026	Gm31036	Gm31045	Gm31048	Gm31063	Gm31072	Gm31084	Gm31086	Gm31087	Gm31105	Gm31107	Gm31108	Gm31121	Gm31126	Gm31135	Gm31138	Gm31143	Gm31152	Gm31172	Gm31181	Gm31182	Gm31205	Gm31218	Gm31219	Gm31224	Gm31227	Gm31243	Gm31251	Gm31265	Gm31266	Gm31267	Gm31282	Gm31294	Gm31305	Gm31314	Gm31323	Gm31333	Gm31342	Gm31343	Gm31356	Gm31363	Gm31369	Gm31371	Gm31373	Gm31374	Gm31378	Gm31392	Gm31393	Gm31401	Gm31406	Gm31408	Gm31409	Gm31410	Gm31415	Gm31422	Gm31432	Gm31447	Gm31450	Gm31452	Gm31456	Gm31458	Gm31462	Gm31463	Gm31466	Gm31479	Gm31497	Gm31499	Gm31503	Gm31508	Gm31510	Gm31513	Gm31517	Gm31518	Gm31522	Gm31545	Gm31557	Gm31562	Gm31571	Gm31577	Gm31583	Gm31592	Gm31597	Gm31600	Gm31614	Gm31615	Gm31621	Gm31630	Gm31641	Gm31645	Gm31651	Gm31659	Gm31678	Gm31683	Gm31693	Gm31698	Gm31706	Gm31717	Gm31718	Gm31727	Gm31728	Gm31747	Gm31749	Gm31752	Gm31759	Gm31763	Gm31774	Gm31784	Gm31786	Gm31793	Gm31804	Gm31805	Gm31812	Gm31814	Gm31816	Gm31818	Gm31819	Gm31822	Gm31831	Gm31834	Gm31854	Gm31881	Gm31887	Gm31897	Gm31898	Gm31904	Gm31908	Gm31912	Gm31925	Gm31933	Gm31938	Gm31942	Gm31946	Gm31983	Gm31992	Gm32004	Gm32005	Gm32014	Gm32017	Gm32023	Gm32027	Gm32031	Gm32036	Gm32050	Gm32051	Gm32052	Gm32055	Gm32061	Gm32063	Gm32067	Gm32081	Gm32089	Gm32090	Gm32093	Gm32098	Gm32105	Gm32114	Gm32122	Gm32123	Gm32126	Gm32141	Gm32151	Gm32171	Gm32172	Gm32181	Gm32184	Gm32200	Gm32219	Gm32224	Gm32235	Gm32243	Gm32250	Gm32255	Gm32281	Gm32282	Gm32283	Gm32284	Gm32296	Gm32305	Gm32312	Gm32335	Gm32338	Gm32341	Gm32351	Gm32352	Gm32357	Gm32364	Gm32365	Gm32369	Gm32389	Gm32391	Gm32401	Gm32405	Gm32431	Gm32432	Gm32441	Gm32442	Gm32443	Gm32455	Gm32461	Gm32468	Gm32479	Gm32486	Gm32492	Gm32496	Gm32507	Gm32509	Gm32511	Gm32515	Gm32531	Gm32540	Gm32548	Gm32552	Gm32554	Gm32567	Gm32568	Gm32569	Gm32585	Gm32591	Gm32592	Gm32618	Gm32624	Gm32629	Gm32633	Gm32635	Gm32647	Gm32679	Gm32687	Gm32688	Gm32693	Gm32710	Gm32717	Gm32729	Gm32736	Gm32742	Gm32743	Gm32750	Gm32754	Gm32764	Gm32772	Gm32780	Gm32786	Gm32802	Gm32815	Gm32816	Gm32817	Gm32828	Gm32834	Gm32846	Gm32849	Gm32850	Gm32856	Gm32857	Gm32865	Gm32872	Gm32877	Gm32884	Gm32885	Gm32913	Gm32914	Gm32916	Gm32921	Gm32926	Gm32932	Gm32939	Gm32950	Gm32975	Gm33016	Gm33023	Gm33024	Gm33027	Gm33035	Gm33037	Gm33045	Gm33050	Gm33051	Gm33053	Gm33054	Gm33055	Gm33056	Gm33086	Gm33091	Gm33093	Gm33103	Gm33104	Gm33111	Gm33115	Gm33125	Gm33148	Gm33172	Gm33175	Gm33180	Gm33195	Gm33201	Gm33203	Gm33206	Gm33222	Gm33228	Gm33246	Gm33248	Gm33251	Gm33255	Gm33263	Gm33280	Gm33299	Gm33301	Gm33308	Gm33321	Gm33326	Gm33332	Gm33336	Gm33337	Gm33340	Gm33347	Gm33351	Gm33370	Gm33373	Gm33424	Gm33432	Gm33447	Gm33450	Gm33460	Gm33466	Gm33467	Gm33472	Gm33474	Gm33489	Gm33497	Gm33501	Gm33508	Gm33524	Gm33525	Gm33533	Gm33543	Gm33570	Gm33586	Gm33594	Gm33609	Gm33619	Gm33630	Gm33651	Gm33674	Gm33677	Gm33680	Gm33682	Gm33684	Gm33696	Gm33699	Gm33727	Gm33728	Gm33732	Gm33756	Gm33758	Gm33782	Gm33785	Gm33801	Gm33815	Gm33819	Gm33831	Gm33838	Gm33843	Gm33847	Gm33858	Gm33890	Gm33906	Gm33912	Gm33914	Gm33926	Gm33929	Gm33936	Gm33940	Gm33948	Gm33954	Gm33958	Gm33968	Gm33969	Gm33973	Gm33979	Gm33981	Gm33994	Gm34004	Gm34006	Gm34016	Gm34022	Gm34030	Gm34035	Gm34045	Gm34047	Gm34059	Gm34060	Gm34066	Gm34068	Gm34069	Gm34078	Gm34081	Gm34084	Gm34086	Gm34093	Gm34095	Gm34096	Gm34099	Gm34105	Gm34106	Gm34113	Gm34121	Gm34150	Gm34152	Gm34158	Gm34184	Gm34215	Gm34217	Gm34225	Gm34237	Gm34240	Gm34250	Gm34256	Gm34263	Gm34276	Gm34278	Gm34280	Gm34284	Gm34297	Gm34299	Gm34304	Gm34307	Gm34312	Gm34322	Gm34333	Gm34342	Gm34350	Gm34354	Gm34358	Gm34368	Gm34370	Gm34376	Gm34388	Gm34397	Gm34408	Gm34411	Gm34418	Gm34419	Gm34425	Gm34455	Gm34466	Gm34471	Gm34474	Gm34481	Gm34510	Gm34517	Gm34533	Gm34544	Gm34549	Gm34550	Gm34552	Gm34557	Gm34558	Gm34562	Gm34567	Gm34574	Gm34585	Gm34586	Gm34589	Gm34590	Gm34597	Gm34599	Gm34609	Gm34611	Gm34623	Gm34636	Gm34639	Gm34643	Gm34648	Gm34653	Gm34654	Gm34655	Gm34662	Gm34664	Gm34667	Gm34672	Gm34678	Gm34680	Gm34684	Gm34716	Gm34719	Gm34721	Gm34728	Gm34730	Gm34732	Gm34756	Gm34759	Gm34776	Gm34777	Gm34785	Gm34788	Gm34794	Gm34799	Gm34804	Gm34808	Gm34809	Gm34811	Gm34816	Gm34821	Gm34829	Gm34838	Gm34853	Gm34866	Gm34868	Gm34882	Gm34885	Gm34907	Gm34908	Gm34921	Gm34922	Gm34923	Gm34933	Gm34934	Gm34939	Gm34961	Gm34964	Gm34973	Gm34983	Gm35019	Gm35021	Gm35024	Gm35025	Gm35028	Gm35031	Gm35035	Gm35037	Gm35040	Gm35041	Gm35060	Gm35065	Gm35066	Gm35070	Gm35077	Gm35082	Gm35097	Gm35101	Gm35110	Gm35134	Gm35135	Gm35147	Gm35154	Gm35161	Gm35164	Gm35166	Gm35167	Gm35172	Gm35177	Gm35188	Gm35189	Gm35190	Gm35191	Gm35202	Gm35206	Gm35208	Gm35215	Gm35216	Gm35217	Gm35229	Gm35239	Gm35240	Gm35248	Gm35256	Gm35274	Gm35279	Gm35281	Gm35288	Gm35290	Gm35298	Gm35299	Gm35309	Gm35315	Gm35325	Gm35326	Gm35330	Gm35333	Gm35339	Gm35360	Gm35363	Gm35368	Gm35371	Gm35386	Gm35392	Gm35394	Gm35404	Gm35406	Gm35409	Gm35419	Gm35430	Gm35438	Gm35439	Gm35453	Gm35454	Gm35455	Gm35460	Gm35496	Gm35501	Gm35507	Gm35514	Gm35520	Gm35521	Gm35533	Gm35548	Gm35549	Gm35550	Gm35551	Gm35552	Gm35554	Gm35558	Gm35569	Gm35572	Gm35576	Gm35584	Gm35585	Gm35608	Gm35610	Gm35611	Gm35615	Gm35618	Gm35625	Gm35657	Gm35665	Gm35667	Gm35670	Gm35692	Gm35696	Gm35715	Gm35721	Gm35722	Gm35725	Gm35732	Gm35733	Gm35766	Gm35769	Gm35772	Gm35801	Gm35818	Gm35822	Gm35823	Gm35835	Gm35842	Gm35850	Gm35853	Gm35865	Gm35867	Gm35883	Gm35890	Gm35909	Gm35912	Gm35920	Gm35933	Gm35934	Gm35940	Gm35963	Gm35974	Gm35986	Gm35996	Gm35998	Gm36001	Gm36002	Gm36011	Gm36017	Gm36026	Gm36028	Gm36033	Gm36037	Gm36041	Gm36043	Gm36065	Gm36070	Gm36074	Gm36079	Gm36099	Gm36101	Gm36107	Gm36120	Gm36146	Gm36159	Gm36161	Gm36169	Gm36172	Gm36173	Gm36176	Gm36186	Gm36198	Gm36199	Gm36200	Gm36201	Gm36208	Gm36210	Gm36211	Gm36229	Gm36231	Gm36235	Gm36236	Gm36241	Gm36243	Gm36245	Gm36246	Gm36251	Gm36252	Gm36261	Gm36264	Gm36266	Gm36278	Gm36279	Gm36283	Gm36287	Gm36307	Gm36315	Gm36325	Gm36328	Gm36329	Gm36330	Gm36345	Gm36346	Gm36355	Gm36356	Gm36363	Gm36367	Gm36368	Gm36371	Gm36372	Gm36377	Gm36380	Gm36388	Gm36406	Gm36419	Gm36423	Gm36426	Gm36431	Gm36435	Gm36445	Gm36447	Gm36467	Gm36480	Gm36485	Gm36486	Gm36487	Gm36495	Gm36500	Gm36503	Gm36520	Gm36525	Gm36529	Gm36535	Gm36536	Gm36539	Gm36543	Gm36546	Gm36548	Gm36550	Gm36551	Gm36560	Gm36569	Gm36584	Gm36594	Gm36595	Gm36602	Gm36607	Gm36608	Gm36617	Gm36618	Gm36633	Gm36634	Gm36635	Gm36640	Gm36642	Gm36644	Gm36660	Gm36667	Gm36669	Gm36670	Gm36677	Gm36684	Gm36693	Gm36694	Gm36696	Gm36719	Gm36723	Gm36736	Gm36737	Gm36738	Gm36742	Gm36745	Gm36752	Gm36756	Gm36757	Gm36782	Gm36787	Gm36793	Gm36799	Gm36814	Gm36816	Gm36823	Gm36827	Gm36831	Gm36839	Gm36840	Gm36843	Gm36849	Gm36855	Gm36860	Gm36862	Gm36864	Gm36879	Gm36888	Gm36899	Gm36903	Gm36908	Gm36913	Gm36929	Gm36937	Gm36941	Gm36945	Gm36950	Gm36972	Gm36975	Gm36988	Gm36992	Gm37020	Gm37021	Gm37027	Gm37035	Gm37041	Gm37059	Gm37062	Gm37065	Gm37068	Gm37071	Gm37073	Gm37075	Gm37083	Gm37107	Gm37112	Gm37118	Gm37126	Gm37130	Gm37134	Gm37146	Gm37147	Gm37157	Gm37165	Gm37168	Gm37170	Gm37173	Gm37184	Gm37190	Gm37202	Gm37214	Gm37218	Gm37223	Gm37229	Gm37231	Gm37233	Gm37240	Gm37245	Gm37252	Gm37256	Gm37263	Gm37267	Gm37273	Gm37280	Gm37286	Gm37294	Gm37305	Gm37306	Gm37323	Gm37327	Gm37328	Gm37335	Gm37336	Gm37344	Gm37346	Gm37350	Gm37359	Gm37362	Gm37378	Gm37381	Gm37401	Gm37406	Gm37418	Gm37419	Gm37422	Gm37432	Gm37434	Gm37440	Gm37446	Gm37451	Gm37454	Gm37459	Gm37462	Gm37467	Gm37468	Gm37469	Gm37473	Gm37494	Gm37502	Gm37511	Gm37525	Gm37529	Gm37538	Gm37544	Gm37547	Gm37552	Gm37561	Gm37565	Gm37571	Gm37572	Gm37573	Gm37574	Gm37577	Gm37584	Gm37587	Gm37591	Gm37592	Gm37596	Gm37612	Gm37622	Gm37623	Gm37634	Gm37635	Gm37637	Gm37640	Gm37650	Gm37654	Gm37656	Gm37657	Gm37662	Gm37679	Gm37687	Gm37690	Gm37696	Gm37707	Gm37712	Gm37721	Gm37722	Gm37724	Gm37734	Gm37739	Gm37740	Gm37748	Gm37751	Gm37753	Gm37754	Gm37756	Gm37759	Gm37768	Gm37787	Gm37797	Gm37798	Gm37799	Gm37800	Gm37808	Gm37814	Gm37821	Gm37839	Gm37840	Gm37850	Gm37853	Gm37854	Gm37855	Gm37864	Gm37865	Gm37867	Gm37870	Gm37875	Gm37876	Gm37885	Gm37892	Gm37896	Gm37898	Gm37912	Gm37915	Gm37923	Gm37927	Gm37933	Gm37937	Gm37944	Gm37948	Gm37950	Gm37952	Gm37958	Gm37961	Gm37963	Gm37971	Gm37974	Gm37976	Gm37982	Gm37986	Gm37998	Gm38003	Gm38004	Gm38013	Gm38025	Gm38028	Gm38033	Gm38037	Gm38039	Gm38054	Gm38060	Gm38064	Gm38072	Gm38079	Gm38084	Gm38085	Gm38093	Gm38096	Gm38097	Gm38100	Gm38101	Gm38102	Gm38108	Gm38115	Gm38119	Gm38127	Gm38132	Gm38134	Gm38136	Gm38139	Gm38143	Gm38150	Gm38155	Gm38159	Gm38161	Gm38163	Gm38165	Gm38168	Gm38171	Gm38174	Gm38182	Gm38184	Gm38186	Gm38188	Gm38190	Gm38201	Gm38203	Gm38204	Gm38205	Gm38209	Gm38225	Gm38246	Gm38250	Gm38251	Gm38258	Gm38287	Gm38293	Gm38296	Gm38304	Gm38324	Gm38325	Gm38326	Gm38335	Gm38336	Gm38348	Gm38353	Gm38361	Gm38363	Gm38370	Gm38371	Gm38389	Gm38393	Gm38394	Gm38397	Gm38398	Gm38403	Gm38404	Gm38405	Gm38407	Gm38408	Gm38409	Gm38410	Gm38411	Gm38412	Gm38413	Gm38414	Gm38416	Gm38477	Gm38505	Gm38509	Gm38534	Gm38551	Gm38554	Gm38560	Gm38562	Gm38563	Gm38569	Gm38575	Gm38576	Gm38577	Gm38584	Gm38590	Gm38593	Gm38604	Gm38619	Gm38642	Gm38655	Gm38661	Gm38695	Gm38708	Gm38804	Gm38811	Gm38825	Gm38832	Gm38839	Gm38843	Gm38901	Gm38910	Gm38944	Gm38947	Gm38948	Gm38973	Gm38979	Gm38991	Gm38997	Gm39027	Gm39033	Gm39038	Gm39043	Gm39059	Gm39075	Gm39078	Gm39090	Gm39091	Gm39094	Gm39115	Gm39117	Gm39119	Gm39121	Gm39128	Gm39129	Gm39132	Gm39139	Gm39149	Gm39154	Gm39157	Gm39158	Gm39164	Gm39168	Gm39185	Gm39204	Gm39214	Gm39228	Gm39231	Gm39232	Gm39244	Gm39271	Gm39302	Gm39307	Gm39312	Gm39317	Gm39318	Gm39321	Gm39323	Gm39325	Gm39326	Gm39327	Gm39329	Gm39336	Gm39348	Gm39363	Gm39375	Gm39377	Gm39380	Gm39383	Gm39384	Gm39388	Gm39397	Gm39436	Gm39456	Gm39458	Gm39459	Gm39460	Gm39463	Gm39464	Gm39465	Gm39469	Gm39473	Gm39526	Gm39556	Gm39566	Gm39653	Gm39662	Gm39822	Gm39929	Gm40038	Gm40040	Gm40055	Gm40117	Gm40123	Gm40153	Gm40155	Gm40190	Gm40193	Gm40263	Gm40264	Gm40271	Gm40289	Gm40292	Gm40293	Gm40304	Gm40323	Gm40330	Gm40331	Gm40348	Gm40375	Gm40383	Gm40392	Gm40394	Gm40418	Gm40421	Gm40437	Gm40438	Gm40457	Gm40460	Gm40477	Gm40493	Gm40513	Gm40518	Gm40538	Gm40548	Gm40552	Gm40557	Gm40576	Gm40578	Gm40603	Gm40604	Gm40608	Gm40614	Gm40617	Gm40621	Gm40634	Gm40638	Gm40639	Gm40645	Gm40646	Gm40649	Gm40650	Gm40652	Gm40653	Gm40655	Gm40658	Gm40660	Gm40662	Gm40663	Gm40685	Gm40689	Gm40709	Gm40723	Gm40761	Gm40765	Gm40770	Gm40773	Gm40787	Gm40797	Gm40828	Gm40841	Gm40849	Gm40884	Gm40893	Gm40909	Gm40910	Gm40915	Gm40916	Gm40918	Gm40922	Gm40923	Gm40932	Gm40968	Gm40975	Gm40977	Gm40983	Gm40987	Gm40988	Gm40999	Gm41002	Gm41030	Gm41031	Gm41043	Gm41071	Gm41077	Gm41102	Gm41118	Gm41138	Gm41144	Gm41148	Gm41162	Gm41168	Gm41177	Gm41183	Gm41192	Gm41206	Gm41219	Gm41225	Gm41230	Gm41231	Gm41253	Gm41271	Gm41276	Gm41277	Gm41279	Gm41289	Gm41290	Gm41293	Gm41300	Gm41307	Gm41311	Gm41318	Gm41322	Gm41325	Gm41333	Gm41335	Gm41336	Gm41349	Gm41361	Gm41386	Gm41392	Gm41396	Gm41409	Gm41414	Gm41442	Gm41480	Gm41481	Gm41492	Gm41495	Gm41496	Gm41505	Gm41506	Gm41517	Gm41541	Gm41545	Gm41555	Gm41556	Gm41561	Gm41562	Gm41584	Gm41597	Gm41600	Gm41609	Gm41611	Gm41625	Gm41638	Gm41639	Gm41653	Gm41654	Gm41664	Gm41668	Gm41669	Gm41693	Gm41708	Gm41715	Gm41717	Gm41720	Gm41724	Gm41750	Gm41757	Gm41760	Gm41764	Gm41787	Gm41790	Gm41792	Gm41793	Gm41804	Gm41815	Gm41819	Gm41821	Gm41836	Gm42031	Gm42047	Gm42064	Gm42067	Gm42109	Gm42133	Gm42161	Gm42196	Gm42205	Gm42208	Gm42303	Gm42372	Gm42375	Gm42397	Gm42413	Gm42418	Gm42423	Gm42425	Gm42428	Gm42435	Gm42439	Gm42450	Gm42456	Gm42457	Gm42463	Gm42468	Gm42470	Gm42476	Gm42477	Gm42488	Gm42489	Gm42493	Gm42495	Gm42500	Gm42504	Gm42517	Gm42518	Gm42523	Gm42524	Gm42529	Gm42530	Gm42531	Gm42538	Gm42539	Gm42542	Gm42543	Gm42555	Gm42556	Gm42557	Gm42558	Gm42560	Gm42564	Gm42565	Gm42567	Gm42575	Gm42595	Gm42596	Gm42601	Gm42604	Gm42606	Gm42609	Gm42610	Gm42620	Gm42626	Gm42643	Gm42650	Gm42654	Gm42658	Gm42659	Gm42664	Gm42667	Gm42670	Gm42678	Gm42679	Gm42681	Gm42682	Gm42695	Gm42696	Gm42697	Gm42699	Gm42700	Gm42701	Gm42702	Gm42704	Gm42705	Gm42706	Gm42707	Gm42708	Gm42711	Gm42716	Gm42717	Gm42720	Gm42721	Gm42722	Gm42723	Gm42726	Gm42738	Gm42742	Gm42743	Gm42744	Gm42745	Gm42750	Gm42756	Gm42761	Gm42764	Gm42765	Gm42775	Gm42787	Gm42788	Gm42789	Gm42791	Gm42794	Gm42797	Gm42800	Gm42802	Gm42808	Gm42809	Gm42812	Gm42813	Gm42817	Gm42823	Gm42825	Gm42827	Gm42829	Gm42836	Gm42838	Gm42839	Gm42846	Gm42848	Gm42849	Gm42851	Gm42854	Gm42864	Gm42865	Gm42868	Gm42869	Gm42871	Gm42875	Gm42880	Gm42882	Gm42884	Gm42889	Gm42891	Gm42893	Gm42901	Gm42902	Gm42903	Gm42912	Gm42916	Gm42917	Gm42918	Gm42920	Gm42921	Gm42924	Gm42925	Gm42931	Gm42937	Gm42938	Gm42939	Gm42941	Gm42945	Gm42947	Gm42948	Gm42949	Gm42951	Gm42952	Gm42953	Gm42958	Gm42962	Gm42980	Gm42982	Gm42984	Gm42990	Gm42997	Gm43000	Gm43001	Gm43016	Gm43017	Gm43020	Gm43021	Gm43024	Gm43031	Gm43042	Gm43049	Gm43050	Gm43056	Gm43057	Gm43061	Gm43062	Gm43063	Gm43065	Gm43066	Gm43067	Gm43069	Gm43077	Gm43079	Gm43086	Gm43091	Gm43100	Gm43101	Gm43109	Gm43111	Gm43112	Gm43113	Gm43118	Gm43120	Gm43121	Gm43122	Gm43126	Gm43129	Gm43131	Gm43132	Gm43134	Gm43135	Gm43136	Gm43137	Gm43138	Gm43140	Gm43149	Gm43150	Gm43151	Gm43154	Gm43156	Gm43166	Gm43177	Gm43179	Gm43189	Gm43190	Gm43192	Gm43218	Gm43220	Gm43221	Gm43236	Gm43240	Gm43241	Gm43242	Gm43244	Gm43251	Gm43254	Gm43255	Gm43256	Gm43258	Gm43259	Gm43260	Gm43262	Gm43263	Gm43269	Gm43284	Gm43293	Gm43298	Gm43301	Gm43303	Gm43305	Gm43328	Gm43329	Gm43330	Gm43331	Gm43332	Gm43342	Gm43346	Gm43348	Gm43349	Gm43351	Gm43356	Gm43357	Gm43358	Gm43376	Gm43378	Gm43387	Gm43388	Gm43391	Gm43397	Gm43400	Gm43401	Gm43403	Gm43409	Gm43434	Gm43445	Gm43446	Gm43447	Gm43449	Gm43450	Gm43452	Gm43458	Gm43462	Gm43463	Gm43464	Gm43465	Gm43466	Gm43468	Gm43470	Gm43475	Gm43476	Gm43479	Gm43480	Gm43492	Gm43495	Gm43500	Gm43507	Gm43514	Gm43522	Gm43525	Gm43532	Gm43538	Gm43539	Gm43549	Gm43560	Gm43562	Gm43566	Gm43567	Gm43568	Gm43569	Gm43570	Gm43572	Gm43573	Gm43574	Gm43577	Gm43579	Gm43581	Gm43583	Gm43585	Gm43586	Gm43597	Gm43598	Gm43599	Gm43604	Gm43607	Gm43608	Gm43612	Gm43613	Gm43614	Gm43616	Gm43617	Gm43619	Gm43623	Gm43625	Gm43634	Gm43635	Gm43640	Gm43645	Gm43646	Gm43647	Gm43650	Gm43653	Gm43657	Gm43660	Gm43661	Gm43666	Gm43672	Gm43674	Gm43678	Gm43685	Gm43688	Gm43689	Gm43690	Gm43691	Gm43695	Gm43696	Gm43698	Gm43699	Gm43700	Gm43701	Gm43703	Gm43707	Gm43713	Gm43714	Gm43727	Gm43728	Gm43729	Gm43731	Gm43732	Gm43735	Gm43736	Gm43739	Gm43755	Gm43763	Gm43768	Gm43773	Gm43774	Gm43777	Gm43782	Gm43791	Gm43803	Gm43807	Gm43813	Gm43821	Gm43824	Gm43825	Gm43837	Gm43838	Gm43846	Gm43847	Gm43848	Gm43851	Gm43893	Gm43894	Gm43904	Gm43913	Gm43914	Gm43915	Gm43916	Gm43920	Gm43936	Gm43948	Gm43950	Gm43951	Gm43964	Gm43971	Gm43972	Gm43974	Gm43994	Gm44000	Gm44006	Gm44009	Gm44012	Gm44017	Gm44020	Gm44026	Gm44028	Gm44036	Gm44037	Gm44040	Gm44053	Gm44066	Gm44067	Gm44071	Gm44072	Gm44073	Gm44077	Gm44079	Gm44081	Gm44085	Gm44089	Gm44091	Gm44096	Gm44097	Gm44105	Gm44107	Gm44109	Gm44110	Gm44113	Gm44115	Gm44117	Gm44123	Gm44127	Gm44129	Gm44140	Gm44145	Gm44148	Gm44151	Gm44166	Gm44167	Gm44169	Gm44170	Gm44172	Gm44174	Gm44175	Gm44176	Gm44190	Gm44196	Gm44199	Gm44200	Gm44202	Gm44204	Gm44206	Gm44210	Gm44214	Gm44226	Gm44238	Gm44257	Gm44258	Gm44264	Gm44265	Gm44271	Gm44275	Gm44278	Gm44284	Gm44287	Gm44296	Gm44317	Gm44366	Gm44386	Gm44410	Gm44418	Gm44421	Gm44427	Gm44442	Gm44448	Gm44501	Gm44506	Gm44507	Gm44515	Gm44516	Gm44532	Gm44546	Gm44549	Gm44570	Gm44577	Gm44581	Gm44588	Gm44593	Gm44601	Gm44613	Gm44617	Gm44618	Gm44621	Gm44622	Gm44623	Gm44626	Gm44632	Gm44633	Gm44643	Gm44644	Gm44646	Gm44647	Gm44649	Gm44658	Gm44659	Gm44662	Gm44672	Gm44674	Gm44684	Gm44686	Gm44689	Gm44691	Gm44692	Gm44693	Gm44696	Gm44698	Gm44699	Gm44700	Gm44702	Gm44706	Gm44707	Gm44709	Gm44710	Gm44714	Gm44717	Gm44718	Gm44724	Gm44725	Gm44730	Gm44731	Gm44732	Gm44733	Gm44734	Gm44736	Gm44737	Gm44738	Gm44739	Gm44744	Gm44748	Gm44751	Gm44752	Gm44753	Gm44756	Gm44759	Gm44761	Gm44763	Gm44764	Gm44767	Gm44773	Gm44777	Gm44778	Gm44780	Gm44781	Gm44784	Gm44785	Gm44786	Gm44787	Gm44788	Gm44793	Gm44796	Gm44808	Gm44812	Gm44813	Gm44818	Gm44827	Gm44832	Gm44836	Gm44837	Gm44839	Gm44850	Gm44851	Gm44854	Gm44864	Gm44866	Gm44867	Gm44876	Gm44877	Gm44886	Gm44889	Gm44892	Gm44893	Gm44899	Gm44920	Gm44924	Gm44929	Gm44930	Gm44933	Gm44934	Gm44939	Gm44941	Gm44946	Gm44947	Gm44948	Gm44949	Gm44955	Gm44956	Gm44957	Gm44968	Gm44969	Gm44970	Gm44982	Gm44983	Gm44987	Gm44991	Gm44992	Gm44993	Gm44995	Gm44997	Gm45004	Gm45012	Gm45014	Gm45015	Gm45016	Gm45017	Gm45020	Gm45022	Gm45024	Gm45025	Gm45027	Gm45029	Gm45030	Gm45037	Gm45040	Gm45044	Gm45045	Gm45051	Gm45052	Gm45054	Gm45056	Gm45058	Gm45060	Gm45064	Gm45069	Gm45075	Gm45076	Gm45079	Gm45081	Gm45083	Gm45086	Gm45090	Gm45091	Gm45092	Gm45095	Gm45096	Gm45121	Gm45144	Gm45145	Gm45148	Gm45151	Gm45155	Gm45159	Gm45163	Gm45164	Gm45168	Gm45169	Gm45175	Gm45181	Gm45184	Gm45187	Gm45188	Gm45194	Gm45202	Gm45216	Gm45218	Gm45231	Gm45235	Gm45237	Gm45238	Gm45241	Gm45250	Gm45253	Gm45261	Gm45267	Gm45271	Gm45272	Gm45274	Gm45277	Gm45278	Gm45282	Gm45285	Gm45301	Gm45303	Gm45304	Gm45305	Gm45307	Gm45309	Gm45311	Gm45321	Gm45322	Gm45323	Gm45326	Gm45330	Gm45332	Gm45334	Gm45335	Gm45336	Gm45337	Gm45338	Gm45339	Gm45341	Gm45345	Gm45346	Gm45349	Gm45350	Gm45352	Gm45353	Gm45355	Gm45356	Gm45359	Gm45368	Gm45370	Gm45371	Gm45379	Gm45388	Gm45389	Gm45391	Gm45397	Gm45406	Gm45408	Gm45411	Gm45418	Gm45425	Gm45430	Gm45431	Gm45435	Gm45436	Gm45437	Gm45441	Gm45442	Gm45447	Gm45449	Gm45455	Gm45459	Gm45460	Gm45462	Gm45463	Gm45464	Gm45469	Gm45470	Gm45472	Gm45474	Gm45479	Gm45486	Gm45488	Gm45489	Gm45490	Gm45494	Gm45495	Gm45502	Gm45505	Gm45507	Gm45509	Gm45510	Gm45515	Gm45518	Gm45521	Gm45524	Gm45533	Gm45538	Gm45542	Gm45552	Gm45554	Gm45556	Gm45557	Gm45558	Gm45564	Gm45570	Gm45571	Gm45572	Gm45576	Gm45579	Gm45580	Gm45584	Gm45587	Gm45589	Gm45591	Gm45593	Gm45600	Gm45601	Gm45602	Gm45604	Gm45605	Gm45606	Gm45607	Gm45609	Gm45613	Gm45615	Gm45618	Gm45619	Gm45620	Gm45623	Gm45625	Gm45627	Gm45631	Gm45639	Gm45641	Gm45645	Gm45646	Gm45650	Gm45659	Gm45666	Gm45669	Gm45670	Gm45671	Gm45672	Gm45676	Gm45680	Gm45682	Gm45686	Gm45699	Gm45702	Gm45703	Gm45708	Gm45709	Gm45715	Gm45716	Gm45720	Gm45721	Gm45723	Gm45732	Gm45733	Gm45738	Gm45740	Gm45741	Gm45752	Gm45764	Gm45765	Gm45766	Gm45767	Gm45774	Gm45781	Gm45788	Gm45790	Gm45792	Gm45798	Gm45805	Gm45812	Gm45820	Gm45821	Gm45822	Gm45823	Gm45824	Gm45827	Gm45829	Gm45830	Gm45833	Gm45839	Gm45843	Gm45847	Gm45848	Gm45864	Gm45866	Gm45868	Gm45869	Gm45871	Gm45875	Gm45877	Gm45885	Gm45889	Gm45890	Gm45892	Gm45894	Gm45895	Gm45897	Gm45899	Gm45901	Gm45902	Gm45903	Gm45904	Gm45911	Gm45924	Gm45941	Gm45949	Gm46102	Gm46123	Gm46124	Gm46189	Gm46204	Gm46210	Gm46212	Gm46218	Gm46224	Gm46323	Gm46328	Gm46329	Gm46332	Gm46336	Gm46348	Gm46349	Gm46355	Gm46367	Gm46376	Gm46378	Gm46392	Gm46400	Gm46401	Gm46404	Gm46409	Gm46411	Gm46416	Gm46419	Gm46430	Gm46440	Gm46447	Gm46515	Gm46516	Gm46519	Gm46526	Gm46545	Gm46555	Gm46559	Gm46560	Gm46563	Gm46565	Gm46587	Gm46603	Gm46606	Gm46614	Gm46620	Gm46633	Gm46637	Gm46652	Gm46658	Gm47001	Gm47002	Gm47003	Gm47007	Gm47009	Gm47013	Gm47015	Gm47018	Gm47020	Gm47027	Gm47028	Gm47030	Gm47031	Gm47033	Gm47034	Gm47039	Gm47040	Gm47043	Gm47047	Gm47049	Gm47051	Gm47059	Gm47061	Gm47064	Gm47066	Gm47067	Gm47068	Gm47069	Gm47070	Gm47071	Gm47076	Gm47077	Gm47078	Gm47079	Gm47080	Gm47082	Gm47093	Gm47095	Gm47096	Gm47101	Gm47106	Gm47107	Gm47109	Gm47112	Gm47113	Gm47116	Gm47117	Gm47118	Gm47119	Gm47121	Gm47123	Gm47126	Gm47127	Gm47128	Gm47131	Gm47133	Gm47134	Gm47136	Gm47140	Gm47141	Gm47143	Gm47144	Gm47150	Gm47151	Gm47152	Gm47153	Gm47156	Gm47157	Gm47162	Gm47163	Gm47167	Gm47176	Gm47177	Gm47181	Gm47186	Gm47189	Gm47193	Gm47194	Gm47200	Gm47202	Gm47204	Gm47207	Gm47210	Gm47212	Gm47214	Gm47216	Gm47221	Gm47223	Gm47224	Gm47226	Gm47230	Gm47231	Gm47232	Gm47235	Gm47237	Gm47242	Gm47243	Gm47248	Gm47249	Gm47251	Gm47252	Gm47253	Gm47257	Gm47262	Gm47267	Gm47270	Gm47271	Gm47272	Gm47283	Gm47289	Gm47316	Gm47319	Gm47320	Gm47326	Gm47328	Gm47334	Gm47336	Gm47343	Gm47348	Gm47349	Gm47350	Gm47351	Gm47352	Gm47354	Gm47357	Gm47358	Gm47359	Gm47360	Gm47368	Gm47371	Gm47373	Gm47375	Gm47376	Gm47381	Gm47389	Gm47390	Gm47391	Gm47392	Gm47396	Gm47397	Gm47398	Gm47400	Gm47403	Gm47404	Gm47405	Gm47407	Gm47408	Gm47409	Gm47414	Gm47415	Gm47416	Gm47418	Gm47419	Gm47423	Gm47424	Gm47425	Gm47428	Gm47429	Gm47430	Gm47431	Gm47432	Gm47436	Gm47438	Gm47439	Gm47447	Gm47448	Gm47450	Gm47453	Gm47456	Gm47459	Gm47460	Gm47461	Gm47465	Gm47467	Gm47468	Gm47469	Gm47471	Gm47475	Gm47480	Gm47484	Gm47486	Gm47489	Gm47499	Gm47501	Gm47507	Gm47509	Gm47510	Gm47511	Gm47512	Gm47514	Gm47515	Gm47518	Gm47520	Gm47523	Gm47524	Gm47525	Gm47531	Gm47532	Gm47533	Gm47535	Gm47540	Gm47541	Gm47543	Gm47544	Gm47545	Gm47547	Gm47548	Gm47549	Gm47551	Gm47552	Gm47557	Gm47559	Gm47561	Gm47564	Gm47565	Gm47566	Gm47568	Gm47575	Gm47578	Gm47587	Gm47591	Gm47593	Gm47595	Gm47598	Gm47599	Gm47601	Gm47604	Gm47613	Gm47614	Gm47622	Gm47629	Gm47631	Gm47633	Gm47634	Gm47639	Gm47644	Gm47645	Gm47646	Gm47648	Gm47658	Gm47661	Gm47662	Gm47663	Gm47664	Gm47666	Gm47667	Gm47671	Gm47675	Gm47677	Gm47680	Gm47682	Gm47683	Gm47684	Gm47689	Gm47691	Gm47695	Gm47697	Gm47698	Gm47701	Gm47705	Gm47707	Gm47708	Gm47709	Gm47710	Gm47711	Gm47712	Gm47713	Gm47715	Gm47716	Gm47718	Gm47719	Gm47725	Gm47728	Gm47729	Gm47730	Gm47731	Gm47732	Gm47733	Gm47734	Gm47735	Gm47738	Gm47739	Gm47751	Gm47752	Gm47754	Gm47757	Gm47758	Gm47760	Gm47761	Gm47765	Gm47766	Gm47767	Gm47769	Gm47770	Gm47771	Gm47772	Gm47774	Gm47775	Gm47777	Gm47778	Gm47780	Gm47781	Gm47782	Gm47784	Gm47785	Gm47789	Gm47790	Gm47791	Gm47792	Gm47794	Gm47795	Gm47796	Gm47798	Gm47800	Gm47802	Gm47804	Gm47805	Gm47806	Gm47808	Gm47814	Gm47815	Gm47818	Gm47819	Gm47823	Gm47827	Gm47828	Gm47833	Gm47839	Gm47841	Gm47843	Gm47847	Gm47849	Gm47850	Gm47851	Gm47854	Gm47855	Gm47858	Gm47859	Gm47861	Gm47863	Gm47865	Gm47868	Gm47871	Gm47872	Gm47875	Gm47877	Gm47879	Gm47882	Gm47884	Gm47887	Gm47888	Gm47889	Gm47895	Gm47896	Gm47897	Gm47898	Gm47900	Gm47902	Gm47903	Gm47904	Gm47906	Gm47913	Gm47914	Gm47915	Gm47916	Gm47917	Gm47918	Gm47920	Gm47921	Gm47922	Gm47923	Gm47925	Gm47926	Gm47927	Gm47931	Gm47936	Gm47938	Gm47939	Gm47941	Gm47944	Gm47946	Gm47947	Gm47948	Gm47950	Gm47955	Gm47956	Gm47957	Gm47958	Gm47959	Gm47960	Gm47962	Gm47966	Gm47969	Gm47972	Gm47977	Gm47979	Gm47985	Gm47990	Gm47995	Gm47996	Gm47997	Gm48001	Gm48003	Gm48004	Gm48006	Gm48007	Gm48008	Gm48010	Gm48021	Gm48022	Gm48023	Gm48024	Gm48025	Gm48027	Gm48036	Gm48038	Gm48045	Gm48050	Gm48051	Gm48053	Gm48056	Gm48057	Gm48058	Gm48061	Gm48065	Gm48066	Gm48071	Gm48072	Gm48073	Gm48075	Gm48079	Gm48081	Gm48084	Gm48086	Gm48089	Gm48091	Gm48093	Gm48094	Gm48095	Gm48099	Gm48102	Gm48105	Gm48107	Gm48116	Gm48127	Gm48129	Gm48133	Gm48140	Gm48155	Gm48159	Gm48161	Gm48162	Gm48163	Gm48166	Gm48168	Gm48170	Gm48187	Gm48189	Gm48190	Gm48193	Gm48194	Gm48197	Gm48199	Gm48202	Gm48209	Gm48213	Gm48215	Gm48221	Gm48222	Gm48223	Gm48226	Gm48227	Gm48228	Gm48236	Gm48237	Gm48239	Gm48242	Gm48249	Gm48250	Gm48256	Gm48257	Gm48265	Gm48275	Gm48276	Gm48277	Gm48278	Gm48279	Gm48281	Gm48283	Gm48284	Gm48286	Gm48287	Gm48293	Gm48294	Gm48295	Gm48301	Gm48302	Gm48306	Gm48311	Gm48313	Gm48321	Gm48324	Gm48336	Gm48341	Gm48342	Gm48346	Gm48350	Gm48357	Gm48362	Gm48370	Gm48371	Gm48383	Gm48384	Gm48387	Gm48393	Gm48395	Gm48396	Gm48397	Gm48399	Gm48402	Gm48410	Gm48412	Gm48419	Gm48420	Gm48421	Gm48422	Gm48423	Gm48427	Gm48428	Gm48433	Gm48435	Gm48436	Gm48439	Gm48441	Gm48444	Gm48447	Gm48449	Gm48453	Gm48462	Gm48479	Gm48480	Gm48483	Gm48485	Gm48486	Gm48488	Gm48491	Gm48492	Gm48495	Gm48500	Gm48503	Gm48505	Gm48508	Gm48510	Gm48512	Gm48521	Gm48522	Gm48526	Gm48529	Gm48530	Gm48535	Gm48538	Gm48539	Gm48544	Gm48545	Gm48548	Gm48550	Gm48552	Gm48556	Gm48558	Gm48559	Gm48570	Gm48571	Gm48573	Gm48578	Gm48584	Gm48591	Gm48594	Gm48595	Gm48596	Gm48597	Gm48604	Gm48605	Gm48606	Gm48607	Gm48610	Gm48612	Gm48613	Gm48614	Gm48615	Gm48616	Gm48617	Gm48619	Gm48622	Gm48623	Gm48626	Gm48629	Gm48633	Gm48646	Gm48648	Gm48651	Gm48653	Gm48654	Gm48656	Gm48657	Gm48662	Gm48664	Gm48665	Gm48671	Gm48677	Gm48678	Gm48680	Gm48681	Gm48682	Gm48683	Gm48684	Gm48689	Gm48693	Gm48694	Gm48695	Gm48696	Gm48697	Gm48702	Gm48703	Gm48704	Gm48707	Gm48708	Gm48709	Gm48715	Gm48716	Gm48719	Gm48721	Gm48722	Gm48723	Gm48724	Gm48727	Gm48728	Gm48730	Gm48732	Gm48740	Gm48742	Gm48746	Gm48747	Gm48748	Gm48749	Gm48754	Gm48757	Gm48759	Gm48762	Gm48764	Gm48765	Gm48767	Gm48768	Gm48770	Gm48772	Gm48773	Gm48775	Gm48779	Gm48780	Gm48784	Gm48790	Gm48791	Gm48795	Gm48796	Gm48799	Gm48801	Gm48802	Gm48803	Gm48807	Gm48809	Gm48812	Gm48814	Gm48819	Gm48820	Gm48821	Gm48823	Gm48824	Gm48825	Gm48829	Gm48830	Gm48831	Gm48832	Gm48833	Gm48834	Gm48837	Gm48842	Gm48843	Gm48844	Gm48845	Gm48847	Gm48853	Gm48854	Gm48855	Gm48857	Gm48860	Gm48866	Gm48867	Gm48876	Gm48877	Gm48879	Gm48882	Gm48884	Gm48893	Gm48896	Gm48898	Gm48899	Gm48900	Gm48901	Gm48902	Gm48903	Gm48905	Gm48908	Gm48910	Gm48911	Gm48912	Gm48913	Gm48914	Gm48917	Gm48923	Gm48924	Gm48925	Gm48933	Gm48935	Gm48940	Gm48941	Gm48942	Gm48945	Gm48946	Gm48949	Gm48952	Gm48954	Gm48956	Gm48957	Gm48960	Gm48968	Gm48969	Gm48970	Gm48972	Gm48975	Gm48977	Gm48984	Gm48992	Gm48997	Gm49002	Gm49003	Gm49004	Gm49007	Gm49008	Gm49010	Gm49012	Gm49014	Gm49015	Gm49016	Gm49018	Gm49019	Gm49022	Gm49024	Gm49025	Gm49027	Gm49030	Gm49032	Gm49035	Gm49041	Gm49042	Gm49046	Gm49048	Gm49054	Gm49064	Gm49066	Gm49067	Gm49076	Gm49077	Gm49083	Gm49085	Gm49086	Gm49087	Gm49092	Gm49097	Gm49099	Gm49101	Gm49106	Gm49107	Gm49108	Gm49113	Gm49116	Gm49120	Gm49123	Gm49124	Gm49126	Gm49127	Gm49128	Gm49130	Gm49135	Gm49144	Gm49145	Gm49150	Gm49151	Gm49156	Gm49160	Gm49162	Gm49163	Gm49164	Gm49165	Gm49166	Gm49169	Gm49171	Gm49172	Gm49173	Gm49175	Gm49179	Gm49180	Gm49189	Gm49191	Gm49192	Gm49194	Gm49198	Gm49200	Gm49201	Gm49207	Gm49208	Gm49211	Gm49212	Gm49216	Gm49217	Gm49223	Gm49224	Gm49225	Gm49226	Gm49227	Gm49231	Gm49233	Gm49236	Gm49237	Gm49240	Gm49247	Gm49249	Gm49256	Gm49257	Gm49262	Gm49263	Gm49267	Gm49271	Gm49272	Gm49282	Gm49289	Gm49291	Gm49292	Gm49293	Gm49302	Gm49303	Gm49304	Gm49305	Gm49306	Gm49312	Gm49313	Gm49322	Gm49334	Gm49335	Gm49336	Gm49350	Gm49357	Gm49359	Gm49371	Gm49375	Gm49380	Gm49390	Gm49403	Gm49415	Gm49417	Gm49418	Gm49420	Gm49422	Gm49425	Gm49427	Gm49428	Gm49431	Gm49432	Gm49439	Gm49441	Gm49442	Gm49445	Gm49446	Gm49448	Gm49451	Gm49452	Gm49454	Gm49455	Gm49457	Gm49460	Gm49462	Gm49463	Gm49464	Gm49466	Gm49468	Gm49469	Gm49470	Gm49472	Gm49475	Gm49476	Gm49477	Gm49479	Gm49481	Gm49482	Gm49484	Gm49490	Gm49492	Gm49494	Gm49497	Gm49498	Gm49501	Gm49503	Gm49504	Gm49507	Gm49512	Gm49518	Gm49519	Gm49521	Gm49527	Gm49534	Gm49539	Gm49540	Gm49542	Gm49544	Gm49548	Gm49560	Gm49566	Gm49574	Gm49575	Gm49576	Gm49579	Gm49580	Gm49584	Gm49586	Gm49587	Gm49595	Gm49598	Gm49602	Gm49607	Gm49615	Gm49617	Gm49618	Gm49620	Gm49622	Gm49625	Gm49631	Gm49632	Gm49636	Gm49643	Gm49648	Gm49654	Gm49655	Gm49661	Gm49662	Gm49668	Gm49678	Gm49685	Gm49688	Gm49691	Gm49692	Gm49694	Gm49695	Gm49696	Gm49698	Gm49700	Gm49701	Gm49707	Gm49708	Gm49709	Gm49710	Gm49714	Gm49715	Gm49719	Gm49722	Gm49723	Gm49725	Gm49729	Gm49732	Gm49733	Gm49735	Gm49736	Gm49741	Gm49742	Gm49745	Gm49747	Gm49748	Gm49749	Gm49750	Gm49753	Gm49754	Gm49755	Gm49756	Gm49757	Gm49761	Gm49762	Gm49763	Gm49764	Gm49766	Gm49767	Gm49768	Gm49769	Gm49774	Gm49778	Gm49779	Gm49785	Gm49786	Gm49791	Gm49793	Gm49794	Gm49795	Gm49796	Gm49797	Gm49801	Gm49802	Gm49805	Gm49807	Gm49808	Gm49835	Gm49838	Gm49853	Gm49857	Gm49860	Gm49864	Gm49870	Gm49871	Gm49872	Gm49874	Gm49876	Gm49878	Gm49885	Gm49886	Gm49887	Gm49888	Gm49889	Gm49890	Gm49891	Gm49893	Gm49894	Gm49895	Gm49896	Gm49898	Gm49901	Gm49906	Gm49907	Gm49912	Gm49915	Gm49918	Gm49926	Gm49928	Gm49932	Gm49937	Gm49938	Gm49944	Gm49945	Gm49946	Gm49953	Gm49957	Gm49958	Gm49959	Gm49961	Gm49964	Gm49965	Gm49967	Gm49969	Gm49970	Gm49974	Gm49975	Gm49976	Gm49978	Gm49980	Gm49981	Gm49984	Gm49985	Gm49991	Gm49999	Gm50000	Gm50011	Gm50012	Gm50013	Gm50015	Gm50016	Gm50017	Gm50019	Gm50020	Gm50021	Gm50022	Gm50023	Gm50024	Gm50025	Gm50026	Gm50028	Gm50034	Gm50035	Gm50037	Gm50039	Gm50044	Gm50046	Gm50048	Gm50049	Gm50050	Gm50051	Gm50056	Gm50057	Gm50061	Gm50062	Gm50063	Gm50064	Gm50065	Gm50068	Gm50069	Gm50070	Gm50071	Gm50076	Gm50081	Gm50084	Gm50086	Gm50087	Gm50092	Gm50097	Gm50100	Gm50103	Gm50105	Gm50106	Gm50107	Gm50114	Gm50115	Gm50128	Gm50130	Gm50132	Gm50133	Gm50134	Gm50136	Gm50137	Gm50138	Gm50140	Gm50142	Gm50143	Gm50145	Gm50146	Gm50147	Gm50149	Gm50152	Gm50161	Gm50162	Gm50163	Gm50164	Gm50165	Gm50166	Gm50169	Gm50181	Gm50182	Gm50186	Gm50191	Gm50194	Gm50196	Gm50199	Gm50201	Gm50202	Gm50203	Gm50207	Gm50209	Gm50210	Gm50211	Gm50212	Gm50214	Gm50215	Gm50216	Gm50217	Gm50218	Gm50221	Gm50222	Gm50223	Gm50225	Gm50227	Gm50228	Gm50229	Gm50232	Gm50236	Gm50237	Gm50240	Gm50241	Gm50242	Gm50249	Gm50250	Gm50251	Gm50254	Gm50255	Gm50260	Gm50261	Gm50265	Gm50269	Gm50270	Gm50271	Gm50275	Gm50276	Gm50277	Gm50278	Gm50281	Gm50282	Gm50284	Gm50285	Gm50287	Gm50288	Gm50290	Gm50291	Gm50292	Gm50294	Gm50295	Gm50298	Gm50299	Gm50301	Gm50302	Gm50304	Gm50306	Gm50309	Gm50311	Gm50312	Gm50314	Gm50315	Gm50316	Gm50321	Gm50322	Gm50323	Gm50328	Gm50329	Gm50330	Gm50331	Gm50332	Gm50333	Gm50334	Gm50335	Gm50336	Gm50337	Gm50339	Gm50340	Gm50341	Gm50348	Gm50350	Gm50351	Gm50353	Gm50356	Gm50358	Gm50361	Gm50362	Gm50368	Gm50370	Gm50373	Gm50375	Gm50376	Gm50377	Gm50378	Gm50383	Gm50384	Gm50386	Gm50394	Gm50395	Gm50396	Gm50397	Gm50399	Gm50401	Gm50405	Gm50410	Gm50411	Gm50412	Gm50413	Gm50414	Gm50415	Gm50416	Gm50417	Gm50418	Gm50419	Gm50423	Gm50424	Gm50426	Gm50427	Gm50428	Gm50430	Gm50431	Gm50437	Gm50441	Gm50442	Gm50445	Gm50446	Gmcl1	Gmds	Gmeb1	Gmeb2	Gmfb	Gmfg	Gmip	Gml	Gml2	Gmnc	Gmnn	Gmppa	Gmppb	Gmpr	Gmpr2	Gmps	Gna11	Gna12	Gna13	Gna14	Gna15	Gnai1	Gnai2	Gnai3	Gnal	Gnao1	Gnaq	Gnas	Gnasas1	Gnat1	Gnat2	Gnat3	Gnaz	Gnb1	Gnb1l	Gnb2	Gnb3	Gnb4	Gnb5	Gne	Gng2	Gng3	Gng4	Gng5	Gng7	Gng8	Gng10	Gng11	Gng12	Gng13	Gngt1	Gngt2	Gnl1	Gnl2	Gnl3	Gnl3l	Gnmt	Gnpat	Gnpda1	Gnpda2	Gnpnat1	Gnptab	Gnptg	Gnrh1	Gnrhr	Gns	Golga1	Golga2	Golga3	Golga4	Golga5	Golga7	Golga7b	Golgb1	Golim4	Golm1	Golph3	Golph3l	Golt1b	Gon4l	Gopc	Gorab	Gorasp1	Gorasp2	Gosr1	Gosr2	Got1	Got1l1	Got2	Gp1ba	Gp1bb	Gp2	Gp5	Gp6	Gp9	Gpa33	Gpaa1	Gpalpp1	Gpam	Gpank1	Gpat2	Gpat3	Gpat4	Gpatch1	Gpatch2	Gpatch2l	Gpatch3	Gpatch4	Gpatch8	Gpatch11	Gpbar1	Gpbp1	Gpbp1l1	Gpc1	Gpc2	Gpc3	Gpc4	Gpc5	Gpc6	Gpcpd1	Gpd1	Gpd1l	Gpd2	Gper1	Gpha2	Gphb5	Gphn	Gpi1	Gpihbp1	Gpkow	Gpld1	Gpm6a	Gpm6b	Gpn1	Gpn2	Gpn3	Gpnmb	Gpr1	Gpr3	Gpr4	Gpr6	Gpr12	Gpr15	Gpr17	Gpr18	Gpr19	Gpr20	Gpr21	Gpr22	Gpr25	Gpr26	Gpr27	Gpr31b	Gpr33	Gpr34	Gpr35	Gpr37	Gpr37l1	Gpr39	Gpr45	Gpr50	Gpr52	Gpr55	Gpr61	Gpr62	Gpr63	Gpr65	Gpr68	Gpr75	Gpr82	Gpr83	Gpr84	Gpr85	Gpr87	Gpr88	Gpr89	Gpr101	Gpr107	Gpr108	Gpr119	Gpr132	Gpr135	Gpr137	Gpr137b	Gpr137c	Gpr139	Gpr141	Gpr141b	Gpr142	Gpr143	Gpr146	Gpr149	Gpr150	Gpr151	Gpr152	Gpr153	Gpr155	Gpr156	Gpr157	Gpr158	Gpr160	Gpr161	Gpr162	Gpr165	Gpr171	Gpr173	Gpr174	Gpr176	Gpr179	Gpr180	Gpr182	Gpr183	Gprasp1	Gprasp2	Gprc5a	Gprc5b	Gprc5c	Gprc5d	Gprc6a	Gprin1	Gprin2	Gprin3	Gps1	Gps2	Gpsm1	Gpsm2	Gpsm3	Gpt	Gpt2	Gpx1	Gpx2	Gpx3	Gpx4	Gpx5	Gpx6	Gpx7	Gpx8	Gramd1a	Gramd1b	Gramd1c	Gramd2	Gramd3	Gramd4	Grap	Grap2	Grasp	Grb2	Grb7	Grb10	Grb14	Grcc10	Greb1	Greb1l	Grem1	Grem2	Grhl1	Grhl2	Grhl3	Grhpr	Gria1	Gria2	Gria3	Gria4	Grid1	Grid2	Grid2ip	Grifin	Grik1	Grik2	Grik3	Grik4	Grik5	Grin1	Grin1os	Grin2a	Grin2b	Grin2c	Grin2d	Grin3a	Grin3b	Grina	Grip1	Grip1os1	Grip1os2	Grip1os3	Grip2	Gripap1	Grk1	Grk2	Grk3	Grk4	Grk5	Grk6	Grm1	Grm2	Grm3	Grm4	Grm5	Grm6	Grm7	Grm8	Grn	Grp	Grpel1	Grpel2	Grpr	Grrp1	Grsf1	Grtp1	Grwd1	Grxcr1	Grxcr2	Gsap	Gsc	Gsc2	Gsdma	Gsdma2	Gsdma3	Gsdmc	Gsdmc2	Gsdmc3	Gsdmc4	Gsdmd	Gsdme	Gse1	Gsg1	Gsg1l	Gsg1l2	Gsk3a	Gsk3b	Gskip	Gsn	Gspt1	Gspt2	Gsr	Gss	Gssos1	Gssos2	Gsta1	Gsta2	Gsta3	Gsta4	Gstcd	Gstk1	Gstm1	Gstm2	Gstm3	Gstm4	Gstm5	Gstm6	Gstm7	Gsto1	Gsto2	Gstp1	Gstp2	Gstp3	Gstt1	Gstt2	Gstt3	Gstt4	Gstz1	Gsx1	Gsx2	Gt(ROSA)26Sor	Gtdc1	Gtf2a1	Gtf2a1l	Gtf2a2	Gtf2b	Gtf2e1	Gtf2e2	Gtf2f1	Gtf2f2	Gtf2h1	Gtf2h2	Gtf2h3	Gtf2h4	Gtf2h5	Gtf2i	Gtf2ird1	Gtf2ird2	Gtf3a	Gtf3c1	Gtf3c2	Gtf3c3	Gtf3c4	Gtf3c5	Gtf3c6	Gtpbp1	Gtpbp2	Gtpbp3	Gtpbp4	Gtpbp6	Gtpbp8	Gtpbp10	Gtse1	Gtsf1	Gtsf1l	Gtsf2	Guca1a	Guca1b	Guca2a	Guca2b	Gucd1	Gucy1a1	Gucy1a2	Gucy1b1	Gucy1b2	Gucy2c	Gucy2d	Gucy2e	Gucy2f	Gucy2g	Guf1	Guk1	Gulo	Gulp1	Gusb	Gvin1	Gxylt1	Gxylt2	Gyg	Gykl1	Gypa	Gypc	Gys1	Gys2	Gzf1	Gzma	Gzmb	Gzmc	Gzmd	Gzme	Gzmf	Gzmg	Gzmk	Gzmm	Gzmn	H1f0	H1fnt	H1foo	H1fx	H2-Aa	H2-Ab1	H2-D1	H2-DMa	H2-DMb1	H2-DMb2	H2-Eb1	H2-Eb2	H2-K1	H2-Ke6	H2-M1	H2-M2	H2-M3	H2-M5	H2-M9	H2-M10.1	H2-M10.2	H2-M10.3	H2-M10.4	H2-M10.5	H2-M10.6	H2-M11	H2-Oa	H2-Ob	H2-Q1	H2-Q2	H2-Q4	H2-Q6	H2-Q7	H2-Q10	H2-T3	H2-T22	H2-T23	H2-T24	H2afb1	H2afb2	H2afb3	H2afj	H2afv	H2afx	H2afy	H2afy2	H2afz	H2al1a	H2al1b	H2al1c	H2al1d	H2al1e	H2al1f	H2al1g	H2al1h	H2al1i	H2al1j	H2al1k	H2al1m	H2al1n	H2al1o	H2al2a	H2al2b	H2al2c	H2al3	H2bfm	H3f3a	H3f3aos	H3f3b	H6pd	H13	H19	H60b	H60c	Haao	Habp2	Habp4	Hacd1	Hacd2	Hacd3	Hacd4	Hace1	Hacl1	Hadh	Hadha	Hadhb	Hagh	Haghl	Haglr	Hal	Halr1	Hamp	Hamp2	Hand1	Hand2	Hand2os1	Hao1	Hao2	Hap1	Hapln1	Hapln2	Hapln3	Hapln4	Harbi1	Hars	Hars2	Has1	Has2	Has2os	Has3	Haspin	Hat1	Haus1	Haus2	Haus3	Haus4	Haus5	Haus6	Haus7	Haus8	Havcr1	Havcr2	Hax1	Hba-a1	Hba-a2	Hba-x	Hbb-bh1	Hbb-bh2	Hbb-bs	Hbb-bt	Hbb-y	Hbegf	Hbp1	Hbq1a	Hbq1b	Hbs1l	Hc	Hcar1	Hcar2	Hccs	Hcfc1	Hcfc1r1	Hcfc2	Hck	Hcls1	Hcn1	Hcn2	Hcn3	Hcn4	Hcrt	Hcrtr1	Hcrtr2	Hcst	Hdac1	Hdac2	Hdac3	Hdac4	Hdac5	Hdac6	Hdac7	Hdac8	Hdac9	Hdac10	Hdac11	Hdc	Hddc2	Hddc3	Hdgf	Hdgfl1	Hdgfl2	Hdgfl3	Hdhd2	Hdhd3	Hdhd5	Hdlbp	Hdx	Heatr1	Heatr3	Heatr4	Heatr5a	Heatr5b	Heatr6	Heatr9	Hebp1	Hebp2	Heca	Hectd1	Hectd2	Hectd2os	Hectd3	Hectd4	Hecw1	Hecw2	Heg1	Helb	Hells	Helq	Helt	Helz	Helz2	Hemgn	Hemk1	Henmt1	Hepacam	Hepacam2	Heph	Hephl1	Herc1	Herc2	Herc3	Herc4	Herc6	Herpud1	Herpud2	Hes1	Hes2	Hes3	Hes5	Hes6	Hes7	Hesx1	Hexa	Hexb	Hexdc	Hexim1	Hexim2	Hey1	Hey2	Heyl	Hfe	Hfm1	Hgd	Hgf	Hgfac	Hgh1	Hgs	Hgsnat	Hhat	Hhatl	Hhex	Hhip	Hhipl1	Hhipl2	Hhla1	Hibadh	Hibch	Hic1	Hic2	Hid1	Hif1a	Hif1an	Hif3a	Higd1a	Higd1b	Higd1c	Higd2a	Hikeshi	Hilpda	Hils1	Hinfp	Hint1	Hint2	Hint3	Hip1	Hip1r	Hipk1	Hipk2	Hipk3	Hipk4	Hira	Hirip3	Hist1h1a	Hist1h1b	Hist1h1c	Hist1h1d	Hist1h1e	Hist1h1t	Hist1h2aa	Hist1h2ab	Hist1h2ac	Hist1h2ad	Hist1h2ae	Hist1h2af	Hist1h2ag	Hist1h2ah	Hist1h2ai	Hist1h2ak	Hist1h2an	Hist1h2ao	Hist1h2ap	Hist1h2ba	Hist1h2bb	Hist1h2bc	Hist1h2be	Hist1h2bf	Hist1h2bg	Hist1h2bh	Hist1h2bj	Hist1h2bk	Hist1h2bl	Hist1h2bm	Hist1h2bn	Hist1h2bp	Hist1h2bq	Hist1h2br	Hist1h3a	Hist1h3b	Hist1h3c	Hist1h3d	Hist1h3e	Hist1h3f	Hist1h3g	Hist1h3h	Hist1h3i	Hist1h4a	Hist1h4b	Hist1h4c	Hist1h4d	Hist1h4f	Hist1h4h	Hist1h4i	Hist1h4j	Hist1h4k	Hist1h4m	Hist1h4n	Hist2h2aa1	Hist2h2aa2	Hist2h2ab	Hist2h2ac	Hist2h2bb	Hist2h2be	Hist2h3b	Hist2h3c1	Hist2h3c2	Hist2h4	Hist3h2a	Hist3h2ba	Hist4h4	Hivep1	Hivep2	Hivep3	Hjurp	Hjv	Hk1	Hk1os	Hk2	Hk3	Hkdc1	Hlcs	Hlf	Hltf	Hlx	Hm629797	Hmbox1	Hmbs	Hmces	Hmcn1	Hmcn2	Hmg20a	Hmg20b	Hmga1	Hmga1b	Hmga2	Hmgb1	Hmgb2	Hmgb3	Hmgb4	Hmgb4os	Hmgcl	Hmgcll1	Hmgcr	Hmgcs1	Hmgcs2	Hmgn1	Hmgn2	Hmgn3	Hmgn5	Hmgxb3	Hmgxb4	Hmmr	Hmox1	Hmox2	Hmx1	Hmx2	Hmx3	Hnf1a	Hnf1aos1	Hnf1aos2	Hnf1b	Hnf4a	Hnf4aos	Hnf4g	Hnmt	Hnrnpa0	Hnrnpa1	Hnrnpa2b1	Hnrnpa3	Hnrnpab	Hnrnpc	Hnrnpd	Hnrnpdl	Hnrnpf	Hnrnph1	Hnrnph2	Hnrnph3	Hnrnpk	Hnrnpl	Hnrnpll	Hnrnpm	Hnrnpr	Hnrnpu	Hnrnpul1	Hnrnpul2	Hoga1	Homer1	Homer2	Homer3	Homez	Hook1	Hook2	Hook3	Hopx	Hopxos	Hormad1	Hormad2	Hotair	Hotairm1	Hottip	Hoxa1	Hoxa2	Hoxa3	Hoxa4	Hoxa5	Hoxa6	Hoxa7	Hoxa9	Hoxa10	Hoxa11	Hoxa11os	Hoxa13	Hoxaas2	Hoxaas3	Hoxb1	Hoxb2	Hoxb3	Hoxb3os	Hoxb4	Hoxb5	Hoxb5os	Hoxb6	Hoxb7	Hoxb8	Hoxb9	Hoxb13	Hoxc4	Hoxc5	Hoxc6	Hoxc8	Hoxc9	Hoxc10	Hoxc11	Hoxc12	Hoxc13	Hoxd1	Hoxd3	Hoxd3os1	Hoxd4	Hoxd8	Hoxd9	Hoxd10	Hoxd11	Hoxd12	Hoxd13	Hp	Hp1bp3	Hpca	Hpcal1	Hpcal4	Hpd	Hpdl	Hpf1	Hpgd	Hpgds	Hpn	Hprt	Hps1	Hps3	Hps4	Hps5	Hps6	Hpse	Hpse2	Hpx	Hr	Hras	Hrc	Hrct1	Hrg	Hrh1	Hrh2	Hrh3	Hrh4	Hrk	Hrnr	Hs1bp3	Hs2st1	Hs3st1	Hs3st2	Hs3st3a1	Hs3st3b1	Hs3st4	Hs3st5	Hs3st6	Hs6st1	Hs6st2	Hs6st3	Hsbp1	Hsbp1l1	Hscb	Hsd3b1	Hsd3b2	Hsd3b3	Hsd3b4	Hsd3b5	Hsd3b6	Hsd3b7	Hsd11b1	Hsd11b2	Hsd17b1	Hsd17b2	Hsd17b3	Hsd17b4	Hsd17b6	Hsd17b7	Hsd17b10	Hsd17b11	Hsd17b12	Hsd17b13	Hsd17b14	Hsdl1	Hsdl2	Hsf1	Hsf2	Hsf2bp	Hsf3	Hsf4	Hsf5	Hsfy2	Hsh2d	Hsp90aa1	Hsp90ab1	Hsp90b1	Hspa1a	Hspa1b	Hspa1l	Hspa2	Hspa4	Hspa4l	Hspa5	Hspa8	Hspa9	Hspa12a	Hspa12b	Hspa13	Hspa14	Hspb1	Hspb2	Hspb3	Hspb6	Hspb7	Hspb8	Hspb9	Hspb11	Hspbap1	Hspbp1	Hspd1	Hspe1	Hspe1-rs1	Hspg2	Hsph1	Htatip2	Htatsf1	Htr1a	Htr1b	Htr1d	Htr1f	Htr2a	Htr2b	Htr2c	Htr3a	Htr3b	Htr4	Htr5a	Htr5b	Htr6	Htr7	Htra1	Htra2	Htra3	Htra4	Htt	Hunk	Hus1	Hus1b	Huwe1	Hvcn1	Hyal1	Hyal2	Hyal3	Hyal4	Hyal5	Hyal6	Hydin	Hykk	Hyls1	Hyou1	Hypk	Hypm	I0C0044D17Rik	I730028E13Rik	I730030J21Rik	I830077J02Rik	I830134H01Rik	Iah1	Iapp	Iars	Iars2	Iba57	Ibsp	Ibtk	Ica1	Ica1l	Icam1	Icam2	Icam4	Icam5	Ice1	Ice2	Ick	Icmt	Icos	Icosl	Ict1os	Id1	Id2	Id3	Id4	Ide	Idh1	Idh2	Idh3a	Idh3b	Idh3g	Idi1	Idi2	Idnk	Ido1	Ido2	Ids	Idua	Ier2	Ier3	Ier3ip1	Ier5	Ier5l	Iffo1	Iffo2	Ifi27	Ifi27l2a	Ifi27l2b	Ifi30	Ifi35	Ifi44	Ifi44l	Ifi47	Ifi202b	Ifi203	Ifi204	Ifi205	Ifi206	Ifi207	Ifi208	Ifi209	Ifi211	Ifi213	Ifi214	Ifih1	Ifit1	Ifit1bl1	Ifit1bl2	Ifit2	Ifit3	Ifit3b	Ifitm1	Ifitm2	Ifitm3	Ifitm5	Ifitm6	Ifitm7	Ifitm10	Ifna1	Ifna2	Ifna4	Ifna5	Ifna6	Ifna7	Ifna9	Ifna11	Ifna12	Ifna13	Ifna14	Ifna15	Ifna16	Ifnab	Ifnar1	Ifnar2	Ifnb1	Ifne	Ifng	Ifngas1	Ifngr1	Ifngr2	Ifnk	Ifnl2	Ifnl3	Ifnlr1	Ifnz	Ifrd1	Ifrd2	Ift20	Ift22	Ift27	Ift43	Ift46	Ift52	Ift57	Ift74	Ift80	Ift81	Ift88	Ift88os	Ift122	Ift140	Ift172	Igbp1	Igbp1b	Igdcc3	Igdcc4	Igf1	Igf1os	Igf1r	Igf2	Igf2bp1	Igf2bp2	Igf2bp3	Igf2os	Igf2r	Igfals	Igfbp1	Igfbp2	Igfbp3	Igfbp4	Igfbp5	Igfbp6	Igfbp7	Igfbpl1	Igfl3	Igflr1	Igfn1	Igha	Ighd	Ighd1-1	Ighd2-3	Ighd2-4	Ighd2-5	Ighd2-6	Ighd2-7	Ighd2-8	Ighd3-1	Ighd3-2	Ighd4-1	Ighd5-2	Ighd5-3	Ighd5-4	Ighd5-5	Ighd5-6	Ighd5-7	Ighd5-8	Ighe	Ighg1	Ighg2b	Ighg2c	Ighg3	Ighj1	Ighj2	Ighj3	Ighj4	Ighm	Ighmbp2	Ighv1-1	Ighv1-2	Ighv1-3	Ighv1-4	Ighv1-5	Ighv1-6	Ighv1-7	Ighv1-8	Ighv1-9	Ighv1-10	Ighv1-11	Ighv1-12	Ighv1-13	Ighv1-14	Ighv1-15	Ighv1-16	Ighv1-17	Ighv1-17-1	Ighv1-18	Ighv1-19	Ighv1-19-1	Ighv1-20	Ighv1-21	Ighv1-21-1	Ighv1-22	Ighv1-23	Ighv1-24	Ighv1-25	Ighv1-26	Ighv1-27	Ighv1-28	Ighv1-29	Ighv1-30	Ighv1-31	Ighv1-32	Ighv1-33	Ighv1-34	Ighv1-35	Ighv1-36	Ighv1-37	Ighv1-38	Ighv1-39	Ighv1-40	Ighv1-41	Ighv1-42	Ighv1-43	Ighv1-44	Ighv1-45	Ighv1-46	Ighv1-47	Ighv1-48	Ighv1-49	Ighv1-50	Ighv1-51	Ighv1-52	Ighv1-53	Ighv1-54	Ighv1-55	Ighv1-56	Ighv1-57	Ighv1-58	Ighv1-59	Ighv1-60	Ighv1-61	Ighv1-62	Ighv1-62-1	Ighv1-62-2	Ighv1-62-3	Ighv1-63	Ighv1-64	Ighv1-65	Ighv1-66	Ighv1-67	Ighv1-68	Ighv1-69	Ighv1-70	Ighv1-71	Ighv1-72	Ighv1-73	Ighv1-74	Ighv1-75	Ighv1-76	Ighv1-77	Ighv1-78	Ighv1-79	Ighv1-80	Ighv1-81	Ighv1-82	Ighv1-83	Ighv1-84	Ighv1-85	Ighv1-86	Ighv2-1	Ighv2-2	Ighv2-3	Ighv2-4	Ighv2-5	Ighv2-6	Ighv2-6-8	Ighv2-7	Ighv2-8	Ighv2-9	Ighv2-9-1	Ighv3-1	Ighv3-2	Ighv3-3	Ighv3-4	Ighv3-5	Ighv3-6	Ighv3-7	Ighv3-8	Ighv4-1	Ighv4-2	Ighv5-1	Ighv5-2	Ighv5-3	Ighv5-4	Ighv5-5	Ighv5-6	Ighv5-7	Ighv5-8	Ighv5-9	Ighv5-9-1	Ighv5-10	Ighv5-11	Ighv5-12	Ighv5-12-4	Ighv5-13	Ighv5-15	Ighv5-16	Ighv5-17	Ighv5-18	Ighv5-19	Ighv5-21	Ighv6-1	Ighv6-2	Ighv6-3	Ighv6-4	Ighv6-5	Ighv6-6	Ighv6-7	Ighv7-1	Ighv7-2	Ighv7-3	Ighv7-4	Ighv8-1	Ighv8-2	Ighv8-3	Ighv8-4	Ighv8-5	Ighv8-6	Ighv8-7	Ighv8-8	Ighv8-9	Ighv8-10	Ighv8-11	Ighv8-12	Ighv8-13	Ighv8-14	Ighv8-15	Ighv8-16	Ighv9-1	Ighv9-2	Ighv9-3	Ighv9-4	Ighv10-1	Ighv10-2	Ighv10-3	Ighv10-4	Ighv11-1	Ighv11-2	Ighv12-1	Ighv12-2	Ighv12-3	Ighv13-1	Ighv13-2	Ighv14-1	Ighv14-2	Ighv14-3	Ighv14-4	Ighv15-1	Ighv15-2	Ighv16-1	Igip	Igkc	Igkj1	Igkj2	Igkj3	Igkj4	Igkj5	Igkv1-35	Igkv1-88	Igkv1-99	Igkv1-108	Igkv1-110	Igkv1-115	Igkv1-117	Igkv1-122	Igkv1-131	Igkv1-132	Igkv1-133	Igkv1-135	Igkv1-136	Igkv2-93-1	Igkv2-95-1	Igkv2-95-2	Igkv2-105	Igkv2-107	Igkv2-109	Igkv2-112	Igkv2-113	Igkv2-116	Igkv2-137	Igkv3-1	Igkv3-2	Igkv3-3	Igkv3-4	Igkv3-5	Igkv3-6	Igkv3-7	Igkv3-8	Igkv3-9	Igkv3-10	Igkv3-11	Igkv3-12	Igkv3-12-1	Igkv4-50	Igkv4-51	Igkv4-53	Igkv4-54	Igkv4-55	Igkv4-56	Igkv4-57	Igkv4-57-1	Igkv4-58	Igkv4-59	Igkv4-60	Igkv4-61	Igkv4-62	Igkv4-63	Igkv4-65	Igkv4-68	Igkv4-69	Igkv4-70	Igkv4-71	Igkv4-72	Igkv4-73	Igkv4-74	Igkv4-75	Igkv4-77	Igkv4-78	Igkv4-79	Igkv4-80	Igkv4-81	Igkv4-83	Igkv4-86	Igkv4-90	Igkv4-91	Igkv4-92	Igkv5-37	Igkv5-39	Igkv5-40-1	Igkv5-43	Igkv5-45	Igkv5-48	Igkv6-13	Igkv6-14	Igkv6-15	Igkv6-17	Igkv6-20	Igkv6-23	Igkv6-25	Igkv6-29	Igkv6-32	Igkv7-33	Igkv8-16	Igkv8-18	Igkv8-19	Igkv8-21	Igkv8-22	Igkv8-24	Igkv8-26	Igkv8-27	Igkv8-28	Igkv8-30	Igkv8-31	Igkv8-34	Igkv9-119	Igkv9-120	Igkv9-123	Igkv9-124	Igkv9-128	Igkv9-129	Igkv10-94	Igkv10-95	Igkv10-96	Igkv11-106	Igkv11-114	Igkv11-118	Igkv11-125	Igkv12-38	Igkv12-40	Igkv12-41	Igkv12-42	Igkv12-44	Igkv12-46	Igkv12-47	Igkv12-49	Igkv12-66	Igkv12-67	Igkv12-89	Igkv12-98	Igkv13-54-1	Igkv13-55-1	Igkv13-56-1	Igkv13-57-1	Igkv13-57-2	Igkv13-61-1	Igkv13-62-1	Igkv13-64	Igkv13-71-1	Igkv13-73-1	Igkv13-74-1	Igkv13-76	Igkv13-78-1	Igkv13-80-1	Igkv13-82	Igkv13-84	Igkv13-85	Igkv13-87	Igkv14-100	Igkv14-111	Igkv14-118-1	Igkv14-118-2	Igkv14-126	Igkv14-126-1	Igkv14-130	Igkv14-134-1	Igkv15-97	Igkv15-101	Igkv15-101-1	Igkv15-102	Igkv15-103	Igkv16-104	Igkv17-121	Igkv17-127	Igkv17-134	Igkv18-36	Igkv19-93	Igkv20-101-2	Iglc1	Iglc2	Iglc3	Iglc4	Iglj1	Iglj2	Iglj3	Iglj3p	Iglj4	Igll1	Iglon5	Iglv1	Iglv2	Iglv3	Igsf1	Igsf3	Igsf5	Igsf6	Igsf8	Igsf9	Igsf9b	Igsf10	Igsf11	Igsf21	Igsf23	Igtp	Ihh	Iigp1	Ik	Ikbip	Ikbkb	Ikbke	Ikbkg	Ikzf1	Ikzf2	Ikzf3	Ikzf4	Ikzf5	Il1a	Il1b	Il1bos	Il1f5	Il1f6	Il1f8	Il1f9	Il1f10	Il1r1	Il1r2	Il1rap	Il1rapl1	Il1rapl2	Il1rl1	Il1rl2	Il1rn	Il2	Il2ra	Il2rb	Il2rg	Il3	Il3ra	Il4	Il4i1	Il4ra	Il5	Il5ra	Il6	Il6ra	Il6st	Il7	Il7r	Il9	Il9r	Il10	Il10ra	Il10rb	Il11	Il11ra1	Il11ra2	Il12a	Il12b	Il12rb1	Il12rb2	Il13	Il13ra1	Il13ra2	Il15	Il15ra	Il16	Il17a	Il17b	Il17c	Il17d	Il17f	Il17ra	Il17rb	Il17rc	Il17rd	Il17re	Il18	Il18bp	Il18r1	Il18rap	Il19	Il20	Il20ra	Il20rb	Il21	Il21r	Il22	Il22ra1	Il22ra2	Il23a	Il23r	Il24	Il25	Il27	Il27ra	Il31	Il31ra	Il33	Il34	Ildr1	Ildr2	Ilf2	Ilf3	Ilk	Ilkap	Ilrun	Iltifb	Ilvbl	Immp1l	Immp2l	Immt	Imp3	Imp4	Impa1	Impa2	Impact	Impad1	Impdh1	Impdh2	Impg1	Impg2	Ina	Inafm1	Inafm2	Inava	Inca1	Incenp	Inf2	Ing1	Ing2	Ing3	Ing4	Ing5	Inha	Inhba	Inhbb	Inhbc	Inhbe	Inip	Inka1	Inka2	Inmt	Ino80	Ino80b	Ino80c	Ino80d	Ino80dos	Ino80e	Inpp1	Inpp4a	Inpp4b	Inpp5a	Inpp5b	Inpp5d	Inpp5e	Inpp5f	Inpp5j	Inpp5k	Inppl1	Ins1	Ins2	Insc	Insig1	Insig2	Insl3	Insl5	Insl6	Insm1	Insm2	Insr	Insrr	Insyn1	Insyn2a	Insyn2b	Ints1	Ints2	Ints3	Ints4	Ints5	Ints6	Ints6l	Ints7	Ints8	Ints9	Ints10	Ints11	Ints12	Ints13	Ints14	Intu	Invs	Ip6k1	Ip6k2	Ip6k3	Ipcef1	Ipmk	Ipo4	Ipo5	Ipo7	Ipo8	Ipo9	Ipo11	Ipo13	Ipp	Ippk	Iqank1	Iqca	Iqca1l	Iqcb1	Iqcc	Iqcd	Iqce	Iqcf1	Iqcf3	Iqcf4	Iqcf5	Iqcf6	Iqcg	Iqch	Iqck	Iqcm	Iqcn	Iqgap1	Iqgap2	Iqgap3	Iqsec1	Iqsec2	Iqsec3	Iqub	Irak1	Irak1bp1	Irak2	Irak3	Irak4	Ireb2	Irf1	Irf2	Irf2bp1	Irf2bp2	Irf2bpl	Irf3	Irf4	Irf5	Irf6	Irf7	Irf8	Irf9	Irgc1	Irgm1	Irgm2	Irgq	Irs1	Irs2	Irs3	Irs4	Irx1	Irx2	Irx3	Irx3os	Irx4	Irx5	Irx6	Isca1	Isca2	Iscu	Isg15	Isg20	Isg20l2	Isl1	Isl2	Islr	Islr2	Ism1	Ism2	Isoc1	Isoc2a	Isoc2b	Ist1	Isx	Isy1	Isyna1	Itch	Itfg1	Itfg2	Itga1	Itga2	Itga2b	Itga3	Itga4	Itga5	Itga6	Itga7	Itga8	Itga9	Itga10	Itga11	Itgad	Itgae	Itgal	Itgam	Itgav	Itgax	Itgb1	Itgb1bp1	Itgb1bp2	Itgb2	Itgb2l	Itgb3	Itgb3bp	Itgb4	Itgb5	Itgb6	Itgb7	Itgb8	Itgbl1	Itih1	Itih2	Itih3	Itih4	Itih5	Itk	Itln1	Itm2a	Itm2b	Itm2c	Itpa	Itpk1	Itpka	Itpkb	Itpkc	Itpr1	Itpr2	Itpr3	Itpr3os	Itprid1	Itprid2	Itprip	Itpripl1	Itpripl2	Itsn1	Itsn2	Ivd	Ivl	Ivns1abp	Iws1	Iyd	Izumo1	Izumo1r	Izumo2	Izumo3	Izumo4	Jade1	Jade2	Jade3	Jag1	Jag2	Jagn1	Jak1	Jak2	Jak3	Jakmip1	Jakmip2	Jakmip3	Jam2	Jam3	Jaml	Jarid2	Jazf1	Jcad	Jchain	Jdp2	Jhy	Jkamp	Jmjd1c	Jmjd4	Jmjd6	Jmjd7	Jmjd8	Jmy	Josd1	Josd2	Jph1	Jph2	Jph3	Jph4	Jpt1	Jpt2	Jpx	Jrk	Jrkl	Jsrp1	Jtb	Jun	Junb	Jund	Junos	Jup	K230015D01Rik	Kalrn	Kank1	Kank2	Kank3	Kank4	Kank4os	Kansl1	Kansl1l	Kansl2	Kansl3	Kantr	Kap	Kars	Kat2a	Kat2b	Kat5	Kat6a	Kat6b	Kat7	Kat8	Kat14	Katna1	Katnal1	Katnal2	Katnb1	Katnbl1	Kazald1	Kazn	Kbtbd2	Kbtbd3	Kbtbd4	Kbtbd6	Kbtbd7	Kbtbd8	Kbtbd8os	Kbtbd11	Kbtbd12	Kbtbd13	Kcmf1	Kcna1	Kcna2	Kcna3	Kcna4	Kcna5	Kcna6	Kcna7	Kcna10	Kcnab1	Kcnab2	Kcnab3	Kcnab3os	Kcnb1	Kcnb2	Kcnc1	Kcnc2	Kcnc3	Kcnc4	Kcnd1	Kcnd2	Kcnd3	Kcnd3os	Kcne1	Kcne1l	Kcne2	Kcne3	Kcne4	Kcnf1	Kcng1	Kcng2	Kcng3	Kcng4	Kcnh1	Kcnh2	Kcnh3	Kcnh4	Kcnh5	Kcnh6	Kcnh7	Kcnh8	Kcnip1	Kcnip2	Kcnip3	Kcnip4	Kcnj1	Kcnj2	Kcnj3	Kcnj4	Kcnj5	Kcnj6	Kcnj8	Kcnj9	Kcnj10	Kcnj11	Kcnj12	Kcnj13	Kcnj14	Kcnj15	Kcnj16	Kcnk1	Kcnk2	Kcnk3	Kcnk4	Kcnk5	Kcnk6	Kcnk7	Kcnk9	Kcnk10	Kcnk12	Kcnk13	Kcnk15	Kcnk16	Kcnk18	Kcnma1	Kcnmb1	Kcnmb2	Kcnmb3	Kcnmb4	Kcnmb4os1	Kcnmb4os2	Kcnn1	Kcnn2	Kcnn3	Kcnn4	Kcnq1	Kcnq1ot1	Kcnq2	Kcnq3	Kcnq4	Kcnq5	Kcnrg	Kcns1	Kcns2	Kcns3	Kcnt1	Kcnt2	Kcnu1	Kcnv1	Kcnv2	Kcp	Kctd1	Kctd2	Kctd3	Kctd4	Kctd5	Kctd6	Kctd7	Kctd8	Kctd9	Kctd10	Kctd11	Kctd12	Kctd12b	Kctd13	Kctd14	Kctd15	Kctd16	Kctd17	Kctd18	Kctd19	Kctd20	Kctd21	Kdelr1	Kdelr2	Kdelr3	Kdf1	Kdm1a	Kdm1b	Kdm2a	Kdm2b	Kdm3a	Kdm3b	Kdm4a	Kdm4b	Kdm4c	Kdm4d	Kdm5a	Kdm5b	Kdm5c	Kdm5d	Kdm6a	Kdm6b	Kdm6bos	Kdm7a	Kdm8	Kdr	Kdsr	Keap1	Keg1	Kel	Kera	Khdc1a	Khdc1b	Khdc1c	Khdc3	Khdc4	Khdrbs1	Khdrbs2	Khdrbs3	Khk	Khnyn	Khsrp	Kidins220	Kif1a	Kif1b	Kif1bp	Kif1c	Kif2a	Kif2b	Kif2c	Kif3a	Kif3b	Kif3c	Kif4	Kif5a	Kif5b	Kif5c	Kif6	Kif7	Kif9	Kif11	Kif12	Kif13a	Kif13b	Kif14	Kif15	Kif16b	Kif16bos	Kif17	Kif18a	Kif18b	Kif19a	Kif20a	Kif20b	Kif21a	Kif21b	Kif22	Kif23	Kif24	Kif26a	Kif26b	Kif27	Kif28	Kifap3	Kifc1	Kifc2	Kifc3	Kifc5b	Kin	Kir3dl1	Kir3dl2	Kirrel	Kirrel2	Kirrel3	Kirrel3os	Kis2	Kiss1	Kiss1r	Kit	Kitl	Kiz	Kl	Klb	Klc1	Klc2	Klc3	Klc4	Klf1	Klf2	Klf3	Klf4	Klf5	Klf6	Klf7	Klf8	Klf9	Klf10	Klf11	Klf12	Klf13	Klf14	Klf15	Klf16	Klf17	Klhdc1	Klhdc2	Klhdc3	Klhdc4	Klhdc7a	Klhdc7b	Klhdc8a	Klhdc8b	Klhdc9	Klhdc10	Klhl1	Klhl2	Klhl3	Klhl4	Klhl5	Klhl6	Klhl7	Klhl8	Klhl9	Klhl10	Klhl11	Klhl12	Klhl13	Klhl14	Klhl15	Klhl18	Klhl20	Klhl21	Klhl22	Klhl23	Klhl24	Klhl25	Klhl26	Klhl28	Klhl29	Klhl30	Klhl31	Klhl32	Klhl33	Klhl34	Klhl35	Klhl36	Klhl38	Klhl40	Klhl41	Klhl42	Klk1	Klk1b1	Klk1b3	Klk1b4	Klk1b5	Klk1b8	Klk1b9	Klk1b11	Klk1b16	Klk1b21	Klk1b22	Klk1b24	Klk1b26	Klk1b27	Klk4	Klk5	Klk6	Klk7	Klk8	Klk9	Klk10	Klk11	Klk12	Klk13	Klk14	Klk15	Klkb1	Klra1	Klra2	Klra3	Klra4	Klra5	Klra6	Klra7	Klra8	Klra9	Klra10	Klra17	Klrb1	Klrb1a	Klrb1b	Klrb1c	Klrb1f	Klrc1	Klrc2	Klrc3	Klrd1	Klre1	Klrg1	Klrg2	Klri1	Klri2	Klrk1	Kmo	Kmt2a	Kmt2b	Kmt2c	Kmt2d	Kmt2e	Kmt5a	Kmt5b	Kmt5c	Kncn	Kndc1	Kng1	Kng2	Knl1	Knop1	Knstrn	Kntc1	Kpna1	Kpna2	Kpna3	Kpna4	Kpna6	Kpna7	Kpnb1	Kprp	Kptn	Kras	Krba1	Krcc1	Kremen1	Kremen2	Kri1	Krit1	Krr1	Krt1	Krt2	Krt4	Krt5	Krt6a	Krt6b	Krt7	Krt8	Krt9	Krt10	Krt12	Krt13	Krt14	Krt15	Krt16	Krt17	Krt18	Krt19	Krt20	Krt23	Krt24	Krt25	Krt26	Krt27	Krt28	Krt31	Krt32	Krt33a	Krt33b	Krt34	Krt35	Krt36	Krt39	Krt40	Krt42	Krt71	Krt72	Krt73	Krt75	Krt76	Krt77	Krt78	Krt79	Krt80	Krt81	Krt82	Krt83	Krt84	Krt86	Krt87	Krt88	Krt90	Krt222	Krtap1-3	Krtap1-4	Krtap1-5	Krtap2-4	Krtap3-1	Krtap3-2	Krtap3-3	Krtap4-1	Krtap4-2	Krtap4-6	Krtap4-7	Krtap4-8	Krtap4-9	Krtap4-13	Krtap4-16	Krtap5-1	Krtap5-2	Krtap5-3	Krtap5-4	Krtap5-5	Krtap6-1	Krtap6-2	Krtap6-3	Krtap6-5	Krtap7-1	Krtap8-1	Krtap9-1	Krtap9-3	Krtap9-5	Krtap10-4	Krtap10-10	Krtap11-1	Krtap12-1	Krtap13	Krtap13-1	Krtap14	Krtap15	Krtap16-1	Krtap16-3	Krtap17-1	Krtap19-1	Krtap19-2	Krtap19-3	Krtap19-4	Krtap19-5	Krtap19-9b	Krtap20-2	Krtap21-1	Krtap22-2	Krtap24-1	Krtap26-1	Krtap27-1	Krtap28-10	Krtap28-13	Krtap29-1	Krtap31-1	Krtap31-2	Krtcap2	Krtcap3	Krtdap	Ksr1	Ksr2	Kti12	Ktn1	Kxd1	Ky	Kyat1	Kyat3	Kynu	L1cam	L1td1	L2hgdh	L3hypdh	L3mbtl1	L3mbtl2	L3mbtl3	L3mbtl4	LTO1	Lacc1	Lactb	Lactb2	Lactbl1	Lad1	Lag3	Lage3	Lair1	Lalba	Lama1	Lama2	Lama3	Lama4	Lama5	Lamb1	Lamb2	Lamb3	Lamc1	Lamc2	Lamc3	Lamp1	Lamp2	Lamp3	Lamp5	Lamtor1	Lamtor2	Lamtor3	Lamtor4	Lamtor5	Lancl1	Lancl2	Lancl3	Lao1	Lap3	Laptm4a	Laptm4b	Laptm5	Large1	Large2	Larp1	Larp1b	Larp4	Larp4b	Larp6	Larp7	Lars	Lars2	Las1l	Lasp1	Lat	Lat2	Lats1	Lats2	Lax1	Layn	Lbh	Lbhd1	Lbhd2	Lbp	Lbr	Lbx1	Lbx2	Lca5	Lca5l	Lcat	Lce1a1	Lce1a2	Lce1b	Lce1c	Lce1d	Lce1e	Lce1f	Lce1g	Lce1h	Lce1i	Lce1j	Lce1k	Lce1l	Lce1m	Lce3a	Lce3b	Lce3c	Lce3d	Lce3e	Lce3f	Lce6a	Lck	Lclat1	Lcmt1	Lcmt2	Lcn2	Lcn3	Lcn4	Lcn5	Lcn6	Lcn8	Lcn9	Lcn10	Lcn11	Lcn12	Lcor	Lcorl	Lcp1	Lcp2	Lct	Lctl	Ldah	Ldb1	Ldb2	Ldb3	Ldc1	Ldha	Ldhal6b	Ldhb	Ldhc	Ldhd	Ldlr	Ldlrad1	Ldlrad2	Ldlrad3	Ldlrad4	Ldlrap1	Ldoc1	Leap2	Lect2	Lef1	Lef1os1	Lefty1	Lefty2	Lekr1	Lelp1	Lemd1	Lemd2	Lemd3	Lenep	Leng1	Leng8	Leng9	Leo1	Lep	Lepr	Leprot	Leprotl1	Letm1	Letm2	Letmd1	Lexm	Lfng	Lgals1	Lgals2	Lgals3	Lgals3bp	Lgals4	Lgals7	Lgals8	Lgals9	Lgals12	Lgalsl	Lgi1	Lgi2	Lgi3	Lgi4	Lgmn	Lgr4	Lgr5	Lgr6	Lgsn	Lhb	Lhcgr	Lhfp	Lhfpl1	Lhfpl2	Lhfpl3	Lhfpl4	Lhfpl5	Lhpp	Lhx1	Lhx1os	Lhx2	Lhx3	Lhx4	Lhx5	Lhx6	Lhx8	Lhx9	Lias	Lif	Lifr	Lig1	Lig3	Lig4	Lilr4b	Lilra5	Lilra6	Lilrb4a	Lim2	Lima1	Limch1	Limd1	Limd2	Lime1	Limk1	Limk2	Lims1	Lims2	Lin7a	Lin7b	Lin7c	Lin9	Lin28a	Lin28b	Lin37	Lin52	Lin54	Lingo1	Lingo2	Lingo3	Lingo4	Lins1	Lipa	Lipc	Lipe	Lipf	Lipg	Liph	Lipi	Lipk	Lipm	Lipn	Lipo1	Lipo2	Lipo3	Lipo4	Lipt1	Lipt2	Litaf	Lix1	Lix1l	Lkaaear1	Llcfc1	Llgl1	Llgl2	Llph	Lman1	Lman1l	Lman2	Lman2l	Lmbr1	Lmbr1l	Lmbrd1	Lmbrd2	Lmcd1	Lmf1	Lmf2	Lmln	Lmna	Lmnb1	Lmnb2	Lmntd1	Lmntd2	Lmo1	Lmo2	Lmo3	Lmo4	Lmo7	Lmod1	Lmod2	Lmod3	Lmtk2	Lmtk3	Lmx1a	Lmx1b	Lncbate1	Lncbate3	Lncbate6	Lncbate10	Lncenc1	Lncpint	Lncppara	Lnp1	Lnpep	Lnpk	Lnx1	Lnx2	Lockd	Lonp1	Lonp2	Lonrf1	Lonrf2	Lonrf3	Lor	Lox	Loxhd1	Loxl1	Loxl2	Loxl3	Loxl4	Lpar1	Lpar2	Lpar3	Lpar4	Lpar5	Lpar6	Lpcat1	Lpcat2	Lpcat2b	Lpcat3	Lpcat4	Lpgat1	Lpin1	Lpin2	Lpin3	Lpl	Lpo	Lpp	Lpxn	Lrat	Lratd1	Lratd2	Lrba	Lrch1	Lrch2	Lrch3	Lrch4	Lrcol1	Lrfn1	Lrfn2	Lrfn3	Lrfn4	Lrfn5	Lrg1	Lrguk	Lrif1	Lrig1	Lrig2	Lrig3	Lrit1	Lrit2	Lrit3	Lrmda	Lrmp	Lrp1	Lrp1b	Lrp2	Lrp2bp	Lrp3	Lrp4	Lrp5	Lrp6	Lrp8	Lrp8os1	Lrp8os2	Lrp8os3	Lrp10	Lrp11	Lrp12	Lrpap1	Lrpprc	Lrr1	Lrrc1	Lrrc2	Lrrc3	Lrrc3b	Lrrc3c	Lrrc4	Lrrc4b	Lrrc4c	Lrrc6	Lrrc7	Lrrc8a	Lrrc8b	Lrrc8c	Lrrc8d	Lrrc8dos	Lrrc8e	Lrrc9	Lrrc10	Lrrc10b	Lrrc14	Lrrc14b	Lrrc15	Lrrc17	Lrrc18	Lrrc19	Lrrc20	Lrrc23	Lrrc24	Lrrc25	Lrrc26	Lrrc27	Lrrc28	Lrrc29	Lrrc30	Lrrc31	Lrrc32	Lrrc34	Lrrc36	Lrrc37a	Lrrc38	Lrrc39	Lrrc40	Lrrc41	Lrrc42	Lrrc43	Lrrc45	Lrrc46	Lrrc47	Lrrc49	Lrrc51	Lrrc52	Lrrc55	Lrrc56	Lrrc57	Lrrc58	Lrrc59	Lrrc61	Lrrc63	Lrrc66	Lrrc69	Lrrc71	Lrrc72	Lrrc73	Lrrc74a	Lrrc74b	Lrrc75a	Lrrc75aos1	Lrrc75aos2	Lrrc75b	Lrrcc1	Lrrd1	Lrrfip1	Lrrfip2	Lrriq1	Lrriq3	Lrriq4	Lrrk1	Lrrk2	Lrrn1	Lrrn2	Lrrn3	Lrrn4	Lrrn4cl	Lrrtm1	Lrrtm2	Lrrtm3	Lrrtm4	Lrsam1	Lrtm1	Lrtm2	Lrwd1	Lsamp	Lsg1	Lsm1	Lsm2	Lsm3	Lsm4	Lsm5	Lsm6	Lsm7	Lsm8	Lsm10	Lsm11	Lsm12	Lsm14a	Lsm14b	Lsmem1	Lsmem2	Lsp1	Lsr	Lss	Lst1	Lta	Lta4h	Ltb	Ltb4r1	Ltb4r2	Ltbp1	Ltbp2	Ltbp3	Ltbp4	Ltbr	Ltc4s	Ltf	Ltk	Ltn1	Ltv1	Luc7l	Luc7l2	Luc7l3	Lum	Lurap1	Lurap1l	Luzp1	Luzp2	Luzp4	Lvrn	Lxn	Ly6a	Ly6c1	Ly6c2	Ly6d	Ly6e	Ly6f	Ly6g	Ly6g2	Ly6g5b	Ly6g5c	Ly6g6c	Ly6g6d	Ly6g6e	Ly6g6f	Ly6g6g	Ly6h	Ly6i	Ly6k	Ly6l	Ly6m	Ly9	Ly75	Ly86	Ly96	Lyar	Lyg1	Lyg2	Lyl1	Lyn	Lynx1	Lypd1	Lypd2	Lypd3	Lypd4	Lypd5	Lypd6	Lypd6b	Lypd8	Lypd9	Lypd10	Lypd11	Lypla1	Lypla2	Lyplal1	Lyrm1	Lyrm2	Lyrm4	Lyrm7	Lyrm7os	Lyrm9	Lysmd1	Lysmd2	Lysmd3	Lysmd4	Lyst	Lyve1	Lyz1	Lyz2	Lyzl1	Lyzl4	Lyzl4os	Lyzl6	Lzic	Lztfl1	Lztr1	Lzts1	Lzts2	Lzts3	M1ap	M5C1000I18Rik	M6pr	Maats1	Maats1os	Mab21l1	Mab21l2	Mab21l3	Mab21l4	Macc1	Macf1	Maco1	Macrod1	Macrod2	Macrod2os1	Macrod2os2	Mad1l1	Mad2l1	Mad2l1bp	Mad2l2	Madcam1	Madd	Maea	Mael	Maf	Maf1	Mafa	Mafb	Maff	Mafg	Mafk	Mag	Magea1	Magea2	Magea3	Magea4	Magea5	Magea6	Magea8	Magea10	Mageb1	Mageb2	Mageb3	Mageb4	Mageb5	Mageb16	Mageb18	Maged1	Maged2	Magee1	Magee2	Mageh1	Magel2	Magi1	Magi2	Magi3	Magix	Magoh	Magohb	Magt1	Maip1	Majin	Mak	Mak16	Mal	Mal2	Malat1	Mall	Malrd1	Malsu1	Malt1	Mamdc2	Mamdc4	Maml1	Maml2	Maml3	Mamld1	Mamstr	Man1a	Man1a2	Man1b1	Man1c1	Man2a1	Man2a2	Man2b1	Man2b2	Man2c1	Man2c1os	Manba	Manbal	Manea	Maneal	Manf	Mannr	Mansc1	Mansc4	Maoa	Maob	Map1a	Map1b	Map1lc3a	Map1lc3b	Map1s	Map2	Map2k1	Map2k2	Map2k3	Map2k3os	Map2k4	Map2k5	Map2k6	Map2k7	Map3k1	Map3k2	Map3k3	Map3k4	Map3k5	Map3k6	Map3k7	Map3k7cl	Map3k8	Map3k9	Map3k10	Map3k11	Map3k12	Map3k13	Map3k14	Map3k15	Map3k19	Map3k20	Map3k21	Map4	Map4k1	Map4k2	Map4k3	Map4k4	Map4k5	Map6	Map6d1	Map7	Map7d1	Map7d2	Map7d3	Map9	Map10	Map11	Mapk1	Mapk1ip1	Mapk1ip1l	Mapk3	Mapk4	Mapk6	Mapk7	Mapk8	Mapk8ip1	Mapk8ip2	Mapk8ip3	Mapk9	Mapk10	Mapk11	Mapk12	Mapk13	Mapk14	Mapk15	Mapkap1	Mapkapk2	Mapkapk3	Mapkapk5	Mapkbp1	Mapre1	Mapre2	Mapre3	Mapt	Marc1	Marc2	March1	March2	March3	March4	March5	March6	March7	March8	March9	March10	March11	Marcks	Marcksl1	Marco	Marf1	Mark1	Mark2	Mark3	Mark4	Mars	Mars2	Marveld1	Marveld2	Marveld3	Mas1	Masp1	Masp2	Mast1	Mast2	Mast3	Mast4	Mastl	Mat1a	Mat2a	Mat2b	Matk	Matn1	Matn2	Matn3	Matn4	Matr3	Mau2	Mavs	Max	Maz	Mb	Mb21d2	Mbd1	Mbd2	Mbd3	Mbd3l1	Mbd3l2	Mbd4	Mbd5	Mbd6	Mbip	Mbl1	Mbl2	Mblac1	Mblac2	Mbnl1	Mbnl2	Mbnl3	Mboat1	Mboat2	Mboat4	Mboat7	Mbp	Mbtd1	Mbtps1	Mbtps2	Mc1r	Mc2r	Mc3r	Mc4r	Mc5r	Mcam	Mcat	Mcc	Mccc1	Mccc1os	Mccc2	Mcee	Mcemp1	Mcf2	Mcf2l	Mcfd2	Mchr1	Mcidas	Mcl1	Mcm2	Mcm3	Mcm3ap	Mcm4	Mcm5	Mcm6	Mcm7	Mcm8	Mcm9	Mcm10	Mcmbp	Mcmdc2	Mcoln1	Mcoln2	Mcoln3	Mcph1	Mcpt1	Mcpt2	Mcpt4	Mcpt8	Mcpt9	Mcrip1	Mcrip2	Mcrs1	Mctp1	Mctp2	Mcts1	Mcts2	Mcu	Mcub	Mcur1	Mdc1	Mdfi	Mdfic	Mdga1	Mdga2	Mdh1	Mdh1b	Mdh2	Mdk	Mdm1	Mdm2	Mdm4	Mdn1	Mdp1	Me1	Me2	Me3	Mea1	Meaf6	Meak7	Mecom	Mecomos	Mecp2	Mecr	Med1	Med4	Med6	Med7	Med8	Med9	Med9os	Med10	Med11	Med12	Med12l	Med13	Med13l	Med14	Med15	Med16	Med17	Med18	Med19	Med20	Med21	Med22	Med23	Med24	Med25	Med26	Med27	Med28	Med29	Med30	Med31	Medag	Mef2a	Mef2b	Mef2c	Mef2d	Mefv	Meg3	Megf6	Megf8	Megf9	Megf10	Megf11	Mei1	Mei4	Meig1	Meikin	Meiob	Meioc	Meis1	Meis2	Meis3	Melk	Meltf	Memo1	Men1	Meox1	Meox2	Mep1a	Mep1b	Mepce	Mepe	Mertk	Mesd	Mesp1	Mesp2	Mest	Met	Metap1	Metap1d	Metap2	Metrn	Metrnl	Mettl1	Mettl2	Mettl3	Mettl4	Mettl5	Mettl5os	Mettl6	Mettl7a1	Mettl7a2	Mettl7a3	Mettl7b	Mettl8	Mettl9	Mettl11b	Mettl14	Mettl15	Mettl16	Mettl17	Mettl18	Mettl21a	Mettl21c	Mettl21e	Mettl22	Mettl23	Mettl24	Mettl25	Mettl26	Mettl27	Mex3a	Mex3b	Mex3c	Mex3d	Mfap1a	Mfap1b	Mfap2	Mfap3	Mfap3l	Mfap4	Mfap5	Mff	Mfge8	Mfhas1	Mfn1	Mfn2	Mfng	Mfrp	Mfsd1	Mfsd2a	Mfsd2b	Mfsd3	Mfsd4a	Mfsd4b1	Mfsd4b4	Mfsd4b5	Mfsd5	Mfsd6	Mfsd6l	Mfsd7a	Mfsd8	Mfsd9	Mfsd10	Mfsd11	Mfsd12	Mfsd13a	Mfsd13b	Mfsd14a	Mfsd14b	Mga	Mgam	Mgam2-ps	Mgarp	Mgat1	Mgat2	Mgat3	Mgat4a	Mgat4b	Mgat4c	Mgat4d	Mgat4e	Mgat5	Mgat5b	Mgl2	Mgll	Mgme1	Mgmt	Mgp	Mgrn1	Mgst1	Mgst2	Mgst3	Mhrt	Mia	Mia2	Mia3	Miat	Mib1	Mib2	Mical1	Mical2	Mical3	Micall1	Micall2	Micos10	Micos13	Micu1	Micu2	Micu3	Mid1	Mid1ip1	Mid2	Midn	Mief1	Mief2	Mien1	Mier1	Mier2	Mier3	Mif	Mif4gd	Miga1	Miga2	Miip	Mill1	Mill2	Milr1	Minar1	Minar2	Mindy1	Mindy2	Mindy3	Mindy4	Mindy4b-ps	Mink1	Minpp1	Mios	Miox	Mip	Mipep	Mipepos	Mipol1	Mir9-3hg	Mir17hg	Mir22hg	Mir99ahg	Mir100hg	Mir124-2hg	Mir124a-1hg	Mir133a-1hg	Mir142hg	Mir155hg	Mir205hg	Mir670hg	Mirg	Mirt1	Mirt2	Mis12	Mis18a	Mis18bp1	Misp	Mitd1	Mitf	Mixl1	Mki67	Mkks	Mkln1	Mkln1os	Mknk1	Mknk2	Mkrn1	Mkrn2	Mkrn2os	Mkrn3	Mks1	Mkx	Mlana	Mlc1	Mlec	Mlf1	Mlf2	Mlh1	Mlh3	Mlip	Mlkl	Mllt1	Mllt3	Mllt6	Mllt10	Mllt11	Mlph	Mlst8	Mlx	Mlxip	Mlxipl	Mlycd	Mm2pr	Mmaa	Mmab	Mmachc	Mmadhc	Mmd	Mmd2	Mme	Mmel1	Mmgt1	Mmgt2	Mmp1b	Mmp2	Mmp3	Mmp7	Mmp8	Mmp9	Mmp10	Mmp11	Mmp12	Mmp13	Mmp14	Mmp15	Mmp16	Mmp17	Mmp19	Mmp20	Mmp21	Mmp23	Mmp24	Mmp25	Mmp27	Mmp28	Mmrn1	Mmrn2	Mms19	Mms22l	Mmut	Mn1	Mnat1	Mnd1	Mndal	Mns1	Mnt	Mnx1	Moap1	Mob1a	Mob1b	Mob2	Mob3a	Mob3b	Mob3c	Mob4	Mobp	Mocos	Mocs1	Mocs2	Mocs3	Mog	Mogat1	Mogat2	Mogs	Mok	Mon1a	Mon1b	Mon2	Morc1	Morc2a	Morc2b	Morc3	Morc4	Morf4l1	Morf4l2	Morn1	Morn2	Morn3	Morn4	Morn5	Morrbid	Mos	Mosmo	Mospd1	Mospd2	Mospd3	Mov10	Mov10l1	Moxd1	Moxd2	Mpc1	Mpc2	Mpdu1	Mpdz	Mpeg1	Mpg	Mphosph6	Mphosph8	Mphosph9	Mphosph10	Mpi	Mpig6b	Mpl	Mplkip	Mpnd	Mpo	Mpp1	Mpp2	Mpp3	Mpp4	Mpp5	Mpp6	Mpp7	Mppe1	Mpped1	Mpped2	Mprip	Mpst	Mptx1	Mptx2	Mpv17	Mpv17l	Mpv17l2	Mpz	Mpzl1	Mpzl2	Mpzl3	Mr1	Mrap	Mrap2	Mras	Mrc1	Mrc2	Mre11a	Mreg	Mrfap1	Mrgbp	Mrgpra1	Mrgpra2a	Mrgpra2b	Mrgpra3	Mrgpra4	Mrgpra6	Mrgpra9	Mrgprb1	Mrgprb2	Mrgprb3	Mrgprb4	Mrgprb5	Mrgprb8	Mrgprd	Mrgpre	Mrgprf	Mrgprg	Mrgprh	Mrgprx1	Mrgprx2	Mri1	Mrln	Mrm1	Mrm2	Mrm3	Mrnip	Mro	Mroh1	Mroh2a	Mroh2b	Mroh3	Mroh4	Mroh5	Mroh6	Mroh7	Mroh8	Mroh9	Mrpl1	Mrpl2	Mrpl3	Mrpl4	Mrpl9	Mrpl10	Mrpl11	Mrpl12	Mrpl13	Mrpl14	Mrpl15	Mrpl16	Mrpl17	Mrpl18	Mrpl19	Mrpl20	Mrpl21	Mrpl22	Mrpl23	Mrpl24	Mrpl27	Mrpl28	Mrpl30	Mrpl32	Mrpl33	Mrpl34	Mrpl35	Mrpl36	Mrpl37	Mrpl38	Mrpl39	Mrpl40	Mrpl41	Mrpl42	Mrpl43	Mrpl44	Mrpl45	Mrpl46	Mrpl47	Mrpl48	Mrpl49	Mrpl50	Mrpl51	Mrpl52	Mrpl53	Mrpl54	Mrpl55	Mrpl57	Mrpl58	Mrps2	Mrps5	Mrps6	Mrps7	Mrps9	Mrps10	Mrps11	Mrps12	Mrps14	Mrps15	Mrps16	Mrps17	Mrps18a	Mrps18b	Mrps18c	Mrps21	Mrps22	Mrps23	Mrps24	Mrps25	Mrps26	Mrps27	Mrps28	Mrps30	Mrps31	Mrps33	Mrps34	Mrps35	Mrps36	Mrrf	Mrs2	Mrtfa	Mrtfb	Mrto4	Mrvi1	Ms4a1	Ms4a2	Ms4a3	Ms4a4a	Ms4a4b	Ms4a4c	Ms4a4d	Ms4a5	Ms4a6b	Ms4a6c	Ms4a6d	Ms4a7	Ms4a8a	Ms4a10	Ms4a12	Ms4a13	Ms4a14	Ms4a15	Ms4a18	Msantd1	Msantd2	Msantd3	Msantd4	Msc	Msgn1	Msh2	Msh3	Msh4	Msh5	Msh6	Msi1	Msi2	Msl1	Msl2	Msl3	Msl3l2	Msln	Mslnl	Msmb	Msmo1	Msmp	Msn	Msr1	Msra	Msrb1	Msrb2	Msrb3	Mss51	Mst1	Mst1r	Mstn	Msto1	Msx1	Msx2	Msx3	Mt1	Mt2	Mt3	Mt4	Mta1	Mta2	Mta3	Mtag2	Mtap	Mtbp	Mtch1	Mtch2	Mtcl1	Mtcp1	Mtdh	Mterf1a	Mterf1b	Mterf2	Mterf3	Mterf4	Mtf1	Mtf2	Mtfmt	Mtfp1	Mtfr1	Mtfr1l	Mtfr2	Mtg1	Mtg2	Mthfd1	Mthfd1l	Mthfd2	Mthfd2l	Mthfr	Mthfs	Mthfsd	Mthfsl	Mtif2	Mtif3	Mtln	Mtm1	Mtmr1	Mtmr2	Mtmr3	Mtmr4	Mtmr6	Mtmr7	Mtmr9	Mtmr10	Mtmr11	Mtmr12	Mtmr14	Mtnr1a	Mtnr1b	Mto1	Mtor	Mtpap	Mtpn	Mtr	Mtrex	Mtrf1	Mtrf1l	Mtrr	Mtss1	Mtss2	Mttp	Mturn	Mtus1	Mtus2	Mtx1	Mtx2	Mtx3	Muc1	Muc2	Muc3	Muc3a	Muc4	Muc5ac	Muc5b	Muc6	Muc13	Muc15	Muc16	Muc19	Muc20	Mucl1	Mucl2	Mucl3	Mug1	Mug2	Mul1	Mup1	Mup2	Mup3	Mup4	Mup5	Mup6	Mup7	Mup8	Mup9	Mup10	Mup11	Mup12	Mup13	Mup14	Mup15	Mup16	Mup17	Mup18	Mup19	Mup20	Mup21	Mup22	Mus81	Musk	Mustn1	Mutyh	Mvb12a	Mvb12b	Mvd	Mvk	Mvp	Mxd1	Mxd3	Mxd4	Mxi1	Mxra7	Mxra8	Mxra8os	Myadm	Myadml2	Myadml2os	Myb	Mybbp1a	Mybl1	Mybl2	Mybpc1	Mybpc2	Mybpc3	Mybph	Mybphl	Myc	Mycbp	Mycbp2	Mycbpap	Mycl	Mycn	Mycs	Myct1	Myd88	Mydgf	Myef2	Myf5	Myf6	Myg1	Myh1	Myh2	Myh3	Myh4	Myh6	Myh7	Myh7b	Myh8	Myh9	Myh10	Myh11	Myh13	Myh14	Myh15	Myhas	Myl1	Myl2	Myl3	Myl4	Myl6	Myl6b	Myl7	Myl9	Myl10	Myl12a	Myl12b	Mylip	Mylk	Mylk2	Mylk3	Mylk4	Mylpf	Mymk	Mymx	Mynn	Myo1a	Myo1b	Myo1c	Myo1d	Myo1e	Myo1f	Myo1g	Myo1h	Myo3a	Myo3b	Myo5a	Myo5b	Myo5c	Myo6	Myo7a	Myo7b	Myo9a	Myo9b	Myo10	Myo15	Myo15b	Myo16	Myo18a	Myo18b	Myo19	Myoc	Myocd	Myocos	Myod1	Myof	Myog	Myom1	Myom2	Myom3	Myorg	Myot	Myoz1	Myoz2	Myoz3	Mypn	Mypop	Mypopos	Myrf	Myrfl	Myrip	Mysm1	Myt1	Myt1l	Myzap	Mzb1	Mzf1	Mzt1	Mzt2	N4bp1	N4bp2	N4bp2l1	N4bp2l2	N4bp2os	N4bp3	N6amt1	Naa10	Naa11	Naa15	Naa16	Naa20	Naa25	Naa30	Naa35	Naa38	Naa40	Naa50	Naa60	Naa80	Naaa	Naalad2	Naaladl1	Naaladl2	Nab1	Nab2	Nabp1	Nabp2	Naca	Nacad	Nacc1	Nacc2	Nadk	Nadk2	Nadsyn1	Nae1	Naf1	Naga	Nagk	Naglu	Nagpa	Nags	Naif1	Naip1	Naip2	Naip5	Naip6	Nalcn	Nampt	Nanog	Nanos1	Nanos2	Nanos3	Nanp	Nans	Nap1l1	Nap1l2	Nap1l3	Nap1l4	Nap1l5	Napa	Napb	Napepld	Napg	Naprt	Napsa	Narf	Nars	Nars2	Nasp	Nat1	Nat2	Nat3	Nat8	Nat8f1	Nat8f2	Nat8f3	Nat8f4	Nat8f5	Nat8f6	Nat8f7	Nat8l	Nat9	Nat10	Nat14	Natd1	Nav1	Nav2	Nav3	Naxd	Naxe	Nbas	Nbdy	Nbea	Nbeal1	Nbeal2	Nbl1	Nbn	Nbr1	Ncald	Ncam1	Ncam2	Ncan	Ncapd2	Ncapd3	Ncapg	Ncapg2	Ncaph	Ncaph2	Ncbp1	Ncbp2	Ncbp3	Nccrp1	Ncdn	Nceh1	Ncf1	Ncf2	Ncf4	Nck1	Nck2	Nckap1	Nckap1l	Nckap5	Nckap5l	Nckap5los	Nckipsd	Ncl	Ncln	Ncmap	Ncoa1	Ncoa2	Ncoa3	Ncoa4	Ncoa5	Ncoa6	Ncoa7	Ncor1	Ncor2	Ncr1	Ncs1	Ncstn	Nctc1	Ndc1	Ndc80	Nde1	Ndel1	Ndfip1	Ndfip2	Ndn	Ndnf	Ndor1	Ndp	Ndrg1	Ndrg2	Ndrg3	Ndrg4	Ndst1	Ndst2	Ndst3	Ndst4	Ndufa1	Ndufa2	Ndufa3	Ndufa4	Ndufa4l2	Ndufa5	Ndufa6	Ndufa7	Ndufa8	Ndufa9	Ndufa10	Ndufa11	Ndufa12	Ndufa13	Ndufab1	Ndufaf1	Ndufaf2	Ndufaf3	Ndufaf4	Ndufaf5	Ndufaf6	Ndufaf7	Ndufaf8	Ndufb1-ps	Ndufb2	Ndufb3	Ndufb4	Ndufb5	Ndufb6	Ndufb7	Ndufb8	Ndufb9	Ndufb10	Ndufb11	Ndufc1	Ndufc2	Ndufs1	Ndufs2	Ndufs3	Ndufs4	Ndufs5	Ndufs6	Ndufs7	Ndufs8	Ndufv1	Ndufv2	Ndufv3	Neat1	Neb	Nebl	Necab1	Necab2	Necab3	Necap1	Necap2	Nectin1	Nectin2	Nectin3	Nectin4	Nedd1	Nedd4	Nedd4l	Nedd8	Nedd9	Nefh	Nefl	Nefm	Negr1	Neil1	Neil2	Neil3	Nek1	Nek2	Nek3	Nek4	Nek5	Nek6	Nek7	Nek8	Nek9	Nek10	Nek11	Nelfa	Nelfb	Nelfcd	Nelfe	Nell1	Nell1os	Nell2	Nemf	Nemp1	Nemp2	Nenf	Neo1	Nepn	Nepro	Nes	Net1	Neto1	Neto2	Neu1	Neu2	Neu3	Neu4	Neurl1a	Neurl1b	Neurl2	Neurl3	Neurl4	Neurod1	Neurod2	Neurod4	Neurod6	Neurog1	Neurog2	Neurog3	Nexmif	Nexn	Nf1	Nf2	Nfam1	Nfasc	Nfat5	Nfatc1	Nfatc2	Nfatc2ip	Nfatc3	Nfatc4	Nfe2	Nfe2l1	Nfe2l2	Nfe2l3	Nfia	Nfib	Nfic	Nfil3	Nfix	Nfkb1	Nfkb2	Nfkbia	Nfkbib	Nfkbid	Nfkbie	Nfkbil1	Nfkbiz	Nfrkb	Nfs1	Nfu1	Nfx1	Nfxl1	Nfya	Nfyb	Nfyc	Ngb	Ngdn	Ngef	Ngf	Ngfr	Ngly1	Ngp	Ngrn	Nhej1	Nhlh1	Nhlh2	Nhlrc1	Nhlrc2	Nhlrc3	Nhlrc4	Nhp2	Nhs	Nhsl1	Nhsl2	Nicn1	Nid1	Nid2	Nif3l1	Nifk	Nim1k	Nin	Ninj1	Ninj2	Ninl	Nip7	Nipa1	Nipa2	Nipal1	Nipal2	Nipal3	Nipal4	Nipbl	Nipsnap1	Nipsnap2	Nipsnap3a	Nipsnap3b	Nisch	Nit1	Nit2	Nkain1	Nkain2	Nkain3	Nkain4	Nkap	Nkapd1	Nkapl	Nkd1	Nkd2	Nkg7	Nkiras1	Nkiras2	Nkpd1	Nkrf	Nktr	Nkx1-1	Nkx1-2	Nkx2-1	Nkx2-2	Nkx2-2os	Nkx2-3	Nkx2-4	Nkx2-5	Nkx2-6	Nkx2-9	Nkx3-1	Nkx3-2	Nkx6-1	Nkx6-2	Nkx6-3	Nle1	Nlgn1	Nlgn2	Nlgn3	Nlk	Nln	Nlrc3	Nlrc4	Nlrc5	Nlrp1a	Nlrp1b	Nlrp2	Nlrp3	Nlrp4a	Nlrp4b	Nlrp4c	Nlrp4e	Nlrp4f	Nlrp5	Nlrp6	Nlrp9a	Nlrp9b	Nlrp9c	Nlrp10	Nlrp12	Nlrp14	Nlrx1	Nmb	Nmbr	Nmd3	Nme1	Nme2	Nme3	Nme4	Nme5	Nme6	Nme7	Nme8	Nme9	Nmi	Nmnat1	Nmnat2	Nmnat3	Nmral1	Nmrk1	Nmrk2	Nms	Nmt1	Nmt2	Nmu	Nmur1	Nmur2	Nnat	Nnmt	Nnt	Noa1	Nob1	Nobox	Noc2l	Noc3l	Noc4l	Noct	Nod1	Nod2	Nodal	Nog	Nol3	Nol4	Nol4l	Nol6	Nol7	Nol8	Nol9	Nol10	Nol11	Nol12	Nolc1	Nom1	Nomo1	Nono	Nop2	Nop9	Nop10	Nop14	Nop16	Nop53	Nop56	Nop58	Nos1	Nos1ap	Nos2	Nos3	Nosip	Nostrin	Notch1	Notch2	Notch3	Notch4	Noto	Notum	Notumos	Nova1	Nova2	Nox1	Nox3	Nox4	Noxa1	Noxo1	Noxred1	Npas1	Npas2	Npas3	Npas4	Npat	Npb	Npbwr1	Npc1	Npc1l1	Npc2	Npdc1	Npepl1	Npepps	Npff	Npffr1	Npffr2	Nphp1	Nphp3	Nphp4	Nphs1	Nphs1os	Nphs2	Npl	Nploc4	Npm1	Npm2	Npm3	Npn2	Npnt	Nppa	Nppb	Nppc	Npr1	Npr2	Npr3	Nprl2	Nprl3	Nps	Npsr1	Nptn	Nptx1	Nptx2	Nptxr	Npvf	Npw	Npy	Npy1r	Npy2r	Npy4r	Npy5r	Npy6r	Nqo1	Nqo2	Nr0b1	Nr0b2	Nr1d1	Nr1d2	Nr1h2	Nr1h3	Nr1h4	Nr1h5	Nr1i2	Nr1i3	Nr2c1	Nr2c2	Nr2c2ap	Nr2e1	Nr2e3	Nr2f1	Nr2f2	Nr2f6	Nr3c1	Nr3c2	Nr4a1	Nr4a2	Nr4a3	Nr5a1	Nr5a1os	Nr5a2	Nr6a1	Nr6a1os	Nradd	Nrap	Nrarp	Nras	Nrbf2	Nrbp1	Nrbp2	Nrcam	Nrd1	Nrde2	Nrep	Nrf1	Nrg1	Nrg2	Nrg3	Nrg3os	Nrg4	Nrgn	Nrip1	Nrip2	Nrip3	Nrk	Nrl	Nrm	Nrn1	Nrn1l	Nron	Nrp1	Nrp2	Nrros	Nrsn1	Nrsn2	Nrtn	Nrxn1	Nrxn2	Nrxn3	Nsa2	Nsd1	Nsd2	Nsd3	Nsdhl	Nsf	Nsfl1c	Nsg1	Nsg2	Nsl1	Nsmaf	Nsmce1	Nsmce2	Nsmce3	Nsmce4a	Nsmf	Nsrp1	Nsun2	Nsun3	Nsun4	Nsun5	Nsun6	Nsun7	Nt5c	Nt5c1a	Nt5c1b	Nt5c2	Nt5c3	Nt5c3b	Nt5dc1	Nt5dc2	Nt5dc3	Nt5e	Nt5m	Ntan1	Ntf3	Ntf5	Nthl1	Ntm	Ntmt1	Ntn1	Ntn3	Ntn4	Ntn5	Ntng1	Ntng2	Ntpcr	Ntrk1	Ntrk2	Ntrk3	Nts	Ntsr1	Ntsr2	Nuak1	Nuak2	Nub1	Nubp1	Nubp2	Nubpl	Nucb1	Nucb2	Nucks1	Nudc	Nudcd1	Nudcd2	Nudcd3	Nudt1	Nudt2	Nudt3	Nudt4	Nudt5	Nudt6	Nudt7	Nudt8	Nudt9	Nudt10	Nudt11	Nudt12	Nudt12os	Nudt13	Nudt14	Nudt15	Nudt16	Nudt16l1	Nudt16l2	Nudt17	Nudt18	Nudt19	Nudt21	Nudt22	Nuf2	Nufip1	Nufip2	Nuggc	Numa1	Numb	Numbl	Nup35	Nup37	Nup43	Nup50	Nup54	Nup62	Nup62cl	Nup85	Nup88	Nup93	Nup98	Nup107	Nup133	Nup153	Nup155	Nup160	Nup188	Nup205	Nup210	Nup210l	Nup214	Nupl2	Nupr1	Nupr1l	Nus1	Nusap1	Nutf2	Nutf2-ps1	Nutm1	Nutm2	Nvl	Nwd1	Nwd2	Nxf1	Nxf2	Nxf3	Nxf7	Nxn	Nxnl1	Nxnl2	Nxpe2	Nxpe3	Nxpe4	Nxpe5	Nxph1	Nxph2	Nxph3	Nxph4	Nxt1	Nxt2	Nyap1	Nyap2	Nynrin	Nyx	OR5BS1P	Oacyl	Oaf	Oard1	Oas1a	Oas1c	Oas1d	Oas1e	Oas1f	Oas1g	Oas1h	Oas2	Oas3	Oasl1	Oasl2	Oat	Oaz1	Oaz2	Oaz3	Obox1	Obox2	Obox3	Obox4-ps35	Obox5	Obox6	Obox7	Obox8	Obp1a	Obp1b	Obp2a	Obp2b	Obscn	Obsl1	Oc90	Oca2	Ocel1	Ociad1	Ociad2	Ocln	Ocm	Ocrl	Ocstamp	Odam	Odaph	Odc1	Odf1	Odf2	Odf2l	Odf3	Odf3b	Odf3l1	Odf3l2	Odf4	Odr4	Ofcc1	Ofd1	Oga	Ogdh	Ogdhl	Ogfod1	Ogfod2	Ogfod3	Ogfr	Ogfrl1	Ogg1	Ogn	Ogt	Oip5	Oip5os1	Oit1	Oit3	Ola1	Olah	Olfm1	Olfm2	Olfm3	Olfm4	Olfm5	Olfml1	Olfml2a	Olfml2b	Olfml3	Olfr1	Olfr2	Olfr3	Olfr5	Olfr6	Olfr8	Olfr9	Olfr10	Olfr11	Olfr12	Olfr13	Olfr15	Olfr16	Olfr17	Olfr18	Olfr19	Olfr20	Olfr23	Olfr24	Olfr25	Olfr26	Olfr27	Olfr30	Olfr31	Olfr32	Olfr33	Olfr38	Olfr39	Olfr43	Olfr44	Olfr45	Olfr46	Olfr47	Olfr48	Olfr49	Olfr50	Olfr51	Olfr52	Olfr53	Olfr54	Olfr55	Olfr56	Olfr57	Olfr58	Olfr59	Olfr60	Olfr61	Olfr62	Olfr63	Olfr64	Olfr65	Olfr66	Olfr67	Olfr68	Olfr69	Olfr70	Olfr71	Olfr73	Olfr74	Olfr76	Olfr77	Olfr78	Olfr90	Olfr91	Olfr92	Olfr93	Olfr94	Olfr95	Olfr96	Olfr97	Olfr98	Olfr99	Olfr101	Olfr102	Olfr103	Olfr104-ps	Olfr105-ps	Olfr106-ps	Olfr107	Olfr108	Olfr109	Olfr110	Olfr111	Olfr112	Olfr113	Olfr114	Olfr115	Olfr116	Olfr117	Olfr118	Olfr119	Olfr120	Olfr121	Olfr122	Olfr123	Olfr124	Olfr125	Olfr126	Olfr127	Olfr128	Olfr129	Olfr130	Olfr131	Olfr132	Olfr133	Olfr134	Olfr135	Olfr136	Olfr137	Olfr138	Olfr139	Olfr140	Olfr141	Olfr142	Olfr143	Olfr145	Olfr146	Olfr147	Olfr148	Olfr149	Olfr150	Olfr152	Olfr153	Olfr154	Olfr155	Olfr156	Olfr157	Olfr159	Olfr160	Olfr161	Olfr164	Olfr165	Olfr166	Olfr167	Olfr168	Olfr169	Olfr170	Olfr171	Olfr172	Olfr173	Olfr175-ps1	Olfr177	Olfr178	Olfr180	Olfr181	Olfr183	Olfr186	Olfr187	Olfr190	Olfr191	Olfr193	Olfr194	Olfr195	Olfr196	Olfr198	Olfr199	Olfr201	Olfr202	Olfr203	Olfr204	Olfr205	Olfr206	Olfr209	Olfr211	Olfr212	Olfr213	Olfr214	Olfr215	Olfr218	Olfr220	Olfr221	Olfr222	Olfr223	Olfr224	Olfr228	Olfr229	Olfr231	Olfr235	Olfr237-ps1	Olfr239	Olfr243	Olfr247	Olfr248	Olfr250	Olfr251	Olfr259	Olfr262	Olfr263	Olfr266	Olfr267	Olfr270	Olfr272	Olfr273	Olfr275	Olfr279	Olfr281	Olfr282	Olfr283	Olfr284	Olfr285	Olfr286	Olfr287	Olfr288	Olfr290	Olfr291	Olfr292	Olfr293	Olfr294	Olfr295	Olfr297	Olfr298	Olfr299	Olfr301	Olfr303	Olfr304	Olfr305	Olfr307	Olfr308	Olfr309	Olfr310	Olfr311	Olfr312	Olfr313	Olfr314	Olfr315	Olfr316	Olfr317	Olfr318	Olfr319	Olfr320	Olfr322	Olfr323	Olfr324	Olfr325	Olfr328	Olfr329-ps	Olfr330	Olfr331	Olfr332	Olfr338	Olfr339	Olfr340	Olfr341	Olfr342	Olfr344	Olfr345	Olfr346	Olfr347	Olfr348	Olfr350	Olfr351	Olfr352	Olfr353	Olfr354	Olfr355	Olfr356	Olfr357	Olfr358	Olfr360	Olfr361	Olfr362	Olfr364-ps1	Olfr365	Olfr366	Olfr368	Olfr370	Olfr371	Olfr372	Olfr373	Olfr374	Olfr376	Olfr378	Olfr380	Olfr381	Olfr382	Olfr384	Olfr385	Olfr389	Olfr390	Olfr391-ps	Olfr392	Olfr393	Olfr394	Olfr395	Olfr397	Olfr398	Olfr399	Olfr401	Olfr402	Olfr403	Olfr406	Olfr410	Olfr411	Olfr412	Olfr414	Olfr417	Olfr418	Olfr419	Olfr420	Olfr424	Olfr427	Olfr429	Olfr430	Olfr432	Olfr433	Olfr434	Olfr435	Olfr437	Olfr441	Olfr444	Olfr446	Olfr447	Olfr448	Olfr449	Olfr450	Olfr452	Olfr453	Olfr455	Olfr456	Olfr457	Olfr458	Olfr459	Olfr460	Olfr461	Olfr462	Olfr463	Olfr464	Olfr465-ps1	Olfr466	Olfr467	Olfr469	Olfr470	Olfr472	Olfr473	Olfr474	Olfr476	Olfr477	Olfr478	Olfr479	Olfr480	Olfr481	Olfr482	Olfr483	Olfr484	Olfr485	Olfr486	Olfr487	Olfr488	Olfr490	Olfr491	Olfr492	Olfr493	Olfr494	Olfr495	Olfr497	Olfr498	Olfr502	Olfr503	Olfr504	Olfr506	Olfr507	Olfr508	Olfr509	Olfr510	Olfr512	Olfr513	Olfr514	Olfr516	Olfr517	Olfr518	Olfr519	Olfr520	Olfr521	Olfr522	Olfr523	Olfr524	Olfr525	Olfr527	Olfr530	Olfr531	Olfr532	Olfr533	Olfr535	Olfr536	Olfr538	Olfr539	Olfr541	Olfr543	Olfr544	Olfr545	Olfr547	Olfr548-ps1	Olfr549	Olfr550	Olfr551	Olfr552	Olfr553	Olfr554	Olfr555	Olfr556	Olfr557	Olfr558	Olfr559	Olfr560	Olfr561	Olfr564	Olfr566	Olfr568	Olfr569	Olfr570	Olfr571	Olfr572	Olfr573-ps1	Olfr574	Olfr575	Olfr576	Olfr577	Olfr578	Olfr582	Olfr583	Olfr584	Olfr585	Olfr586	Olfr588-ps1	Olfr589	Olfr591	Olfr592	Olfr593	Olfr594	Olfr596	Olfr597	Olfr598	Olfr599	Olfr600	Olfr601	Olfr603	Olfr605	Olfr606	Olfr607	Olfr608	Olfr609	Olfr610	Olfr611	Olfr612	Olfr613	Olfr615	Olfr616	Olfr617	Olfr618	Olfr619	Olfr620	Olfr622	Olfr623	Olfr624	Olfr625-ps1	Olfr628	Olfr629	Olfr630	Olfr631	Olfr632	Olfr633	Olfr635	Olfr638	Olfr639	Olfr640	Olfr641	Olfr642	Olfr644	Olfr645	Olfr646	Olfr648	Olfr649	Olfr651	Olfr652	Olfr653	Olfr654	Olfr655	Olfr656	Olfr657	Olfr658	Olfr659	Olfr661	Olfr665	Olfr666	Olfr667	Olfr668	Olfr669	Olfr670	Olfr671	Olfr672	Olfr675	Olfr676	Olfr677	Olfr678	Olfr679	Olfr680-ps1	Olfr681	Olfr683	Olfr684	Olfr685	Olfr686	Olfr688	Olfr689	Olfr690	Olfr691	Olfr692	Olfr693	Olfr694	Olfr695	Olfr697	Olfr698	Olfr699	Olfr700	Olfr701	Olfr702	Olfr703	Olfr704	Olfr705	Olfr706	Olfr707	Olfr709-ps1	Olfr710	Olfr711	Olfr713	Olfr714	Olfr715	Olfr715b	Olfr716	Olfr718-ps1	Olfr720	Olfr721-ps1	Olfr722	Olfr723	Olfr724	Olfr725	Olfr726	Olfr727	Olfr728	Olfr729	Olfr730	Olfr731	Olfr732	Olfr733	Olfr734	Olfr735	Olfr736	Olfr738	Olfr739	Olfr740	Olfr741	Olfr742	Olfr743	Olfr744	Olfr745	Olfr746	Olfr747	Olfr748	Olfr749	Olfr750	Olfr761	Olfr763	Olfr764-ps1	Olfr765	Olfr766-ps1	Olfr767	Olfr768	Olfr769	Olfr770	Olfr771	Olfr772	Olfr773	Olfr774	Olfr775	Olfr776	Olfr777	Olfr780	Olfr781	Olfr782	Olfr784	Olfr785	Olfr786	Olfr787	Olfr788	Olfr789	Olfr790	Olfr791	Olfr792	Olfr794	Olfr796	Olfr798	Olfr799	Olfr800	Olfr801	Olfr802	Olfr803	Olfr804	Olfr805	Olfr806	Olfr807	Olfr808	Olfr809	Olfr810	Olfr811	Olfr812	Olfr813	Olfr814	Olfr815	Olfr816	Olfr818	Olfr819	Olfr820	Olfr821	Olfr822	Olfr823	Olfr824	Olfr825	Olfr826	Olfr827	Olfr828	Olfr829	Olfr830	Olfr832	Olfr834	Olfr835	Olfr836	Olfr837	Olfr839-ps1	Olfr843	Olfr844	Olfr845	Olfr846	Olfr847	Olfr849	Olfr850	Olfr851	Olfr853	Olfr854	Olfr855	Olfr857	Olfr859	Olfr860	Olfr862	Olfr866	Olfr867	Olfr868	Olfr869	Olfr870	Olfr871	Olfr872	Olfr873	Olfr874	Olfr875	Olfr876	Olfr877	Olfr878	Olfr881	Olfr883	Olfr884	Olfr885	Olfr887	Olfr888	Olfr889	Olfr890	Olfr891	Olfr893	Olfr894	Olfr895	Olfr896-ps1	Olfr898	Olfr901	Olfr902	Olfr904	Olfr905	Olfr906	Olfr907	Olfr910	Olfr911-ps1	Olfr912	Olfr913	Olfr914	Olfr916	Olfr917	Olfr918	Olfr919	Olfr920	Olfr921	Olfr922	Olfr923	Olfr924	Olfr926	Olfr930	Olfr933	Olfr934	Olfr935	Olfr937	Olfr938	Olfr943	Olfr944	Olfr945	Olfr948	Olfr951	Olfr952	Olfr954	Olfr955	Olfr957	Olfr958	Olfr959	Olfr960	Olfr961	Olfr963	Olfr965	Olfr967	Olfr968	Olfr969	Olfr970	Olfr971	Olfr972	Olfr974	Olfr975	Olfr976	Olfr978	Olfr979	Olfr980	Olfr981	Olfr982	Olfr983	Olfr984	Olfr985	Olfr986	Olfr987	Olfr988	Olfr992	Olfr993	Olfr994	Olfr995	Olfr996	Olfr998	Olfr1000	Olfr1002	Olfr1006	Olfr1008	Olfr1009	Olfr1012	Olfr1013	Olfr1014	Olfr1015	Olfr1016	Olfr1018	Olfr1019	Olfr1020	Olfr1022	Olfr1023	Olfr1024	Olfr1025-ps1	Olfr1026	Olfr1028	Olfr1029	Olfr1030	Olfr1031	Olfr1032	Olfr1033	Olfr1034	Olfr1036	Olfr1037	Olfr1039	Olfr1040	Olfr1042	Olfr1043	Olfr1044	Olfr1045	Olfr1046	Olfr1047	Olfr1048	Olfr1049	Olfr1051	Olfr1052	Olfr1053	Olfr1054	Olfr1055	Olfr1056	Olfr1057	Olfr1058	Olfr1061	Olfr1062	Olfr1065	Olfr1066	Olfr1076	Olfr1079	Olfr1080	Olfr1082	Olfr1084	Olfr1085	Olfr1086	Olfr1087	Olfr1089	Olfr1090	Olfr1093	Olfr1094	Olfr1095	Olfr1097	Olfr1098	Olfr1099	Olfr1100	Olfr1101	Olfr1102	Olfr1104	Olfr1105	Olfr1106	Olfr1107	Olfr1109	Olfr1110	Olfr1111	Olfr1112	Olfr1113	Olfr1115	Olfr1116	Olfr1118	Olfr1120	Olfr1121	Olfr1122	Olfr1123	Olfr1124	Olfr1126	Olfr1128	Olfr1129	Olfr1130	Olfr1131	Olfr1132	Olfr1133	Olfr1134	Olfr1135	Olfr1136	Olfr1137	Olfr1138	Olfr1140	Olfr1141	Olfr1143	Olfr1145	Olfr1148	Olfr1150-ps1	Olfr1151	Olfr1152	Olfr1153	Olfr1154	Olfr1155	Olfr1156	Olfr1157	Olfr1158	Olfr1160	Olfr1161	Olfr1162	Olfr1163	Olfr1164	Olfr1166	Olfr1167	Olfr1168	Olfr1170	Olfr1173	Olfr1174-ps	Olfr1175-ps	Olfr1176	Olfr1177-ps	Olfr1178	Olfr1179	Olfr1180	Olfr1181	Olfr1183	Olfr1184	Olfr1185-ps1	Olfr1186	Olfr1188	Olfr1189	Olfr1191-ps1	Olfr1192-ps1	Olfr1193	Olfr1195	Olfr1196	Olfr1197	Olfr1198	Olfr1199	Olfr1200	Olfr1201	Olfr1202	Olfr1204	Olfr1205	Olfr1206	Olfr1208	Olfr1209	Olfr1211	Olfr1212	Olfr1214	Olfr1215	Olfr1216	Olfr1217	Olfr1218	Olfr1219	Olfr1220	Olfr1221	Olfr1222	Olfr1223	Olfr1224-ps1	Olfr1225	Olfr1226	Olfr1228	Olfr1229	Olfr1230	Olfr1231	Olfr1232	Olfr1233	Olfr1234	Olfr1238	Olfr1239	Olfr1240	Olfr1241	Olfr1242	Olfr1243	Olfr1245	Olfr1246	Olfr1247	Olfr1248	Olfr1249	Olfr1250	Olfr1251	Olfr1252	Olfr1253	Olfr1254	Olfr1255	Olfr1256	Olfr1257	Olfr1258	Olfr1259	Olfr1260	Olfr1261	Olfr1262	Olfr1263	Olfr1264	Olfr1265	Olfr1269	Olfr1270	Olfr1271	Olfr1272	Olfr1274-ps	Olfr1275	Olfr1276	Olfr1277	Olfr1278	Olfr1279	Olfr1280	Olfr1281	Olfr1282	Olfr1283	Olfr1284	Olfr1286	Olfr1287	Olfr1288	Olfr1289	Olfr1290	Olfr1291-ps1	Olfr1293-ps	Olfr1294	Olfr1295	Olfr1297	Olfr1298	Olfr1299	Olfr1301	Olfr1302	Olfr1303	Olfr1305	Olfr1306	Olfr1307	Olfr1308	Olfr1309	Olfr1310	Olfr1311	Olfr1312	Olfr1313	Olfr1314	Olfr1315-ps1	Olfr1316	Olfr1317	Olfr1318	Olfr1320	Olfr1321	Olfr1322	Olfr1323	Olfr1324	Olfr1325	Olfr1326-ps1	Olfr1328	Olfr1329	Olfr1330	Olfr1331	Olfr1333	Olfr1335	Olfr1336	Olfr1337	Olfr1338	Olfr1339	Olfr1340	Olfr1341	Olfr1342	Olfr1344	Olfr1346	Olfr1347	Olfr1348	Olfr1349	Olfr1350	Olfr1351	Olfr1352	Olfr1353	Olfr1354	Olfr1355	Olfr1356	Olfr1357	Olfr1358	Olfr1359	Olfr1360	Olfr1361	Olfr1362	Olfr1364	Olfr1366	Olfr1367	Olfr1368	Olfr1369-ps1	Olfr1370	Olfr1371	Olfr1373	Olfr1375	Olfr1377	Olfr1378	Olfr1380	Olfr1381	Olfr1382	Olfr1383	Olfr1384	Olfr1385	Olfr1386	Olfr1387	Olfr1388	Olfr1389	Olfr1390	Olfr1391	Olfr1392	Olfr1393	Olfr1394	Olfr1395	Olfr1396	Olfr1402	Olfr1404	Olfr1406	Olfr1408	Olfr1410	Olfr1411	Olfr1412	Olfr1413	Olfr1414	Olfr1415	Olfr1416	Olfr1417	Olfr1418	Olfr1419	Olfr1420	Olfr1423	Olfr1424	Olfr1425	Olfr1426	Olfr1427	Olfr1428	Olfr1431	Olfr1432	Olfr1434	Olfr1436	Olfr1437	Olfr1438-ps1	Olfr1440	Olfr1441	Olfr1442	Olfr1443	Olfr1444	Olfr1445	Olfr1446	Olfr1447	Olfr1448	Olfr1449	Olfr1450	Olfr1451	Olfr1453	Olfr1454	Olfr1457	Olfr1458	Olfr1459	Olfr1461	Olfr1462	Olfr1463	Olfr1465	Olfr1466	Olfr1467	Olfr1469	Olfr1471	Olfr1472	Olfr1474	Olfr1475	Olfr1477	Olfr1480	Olfr1484	Olfr1487	Olfr1489	Olfr1490	Olfr1491	Olfr1493-ps1	Olfr1494	Olfr1495	Olfr1496	Olfr1497	Olfr1499	Olfr1500	Olfr1501	Olfr1502	Olfr1504	Olfr1505	Olfr1506	Olfr1507	Olfr1508	Olfr1509	Olfr1510	Olfr1511	Olfr1512	Olfr1513	Olfr1532-ps1	Olfr1535	Olfr1537	Olfr1555-ps1	Olfr1564	Olfr1565	Olig1	Olig2	Olig3	Olr1	Oma1	Omd	Omg	Omp	Omt2a	Omt2b	Onecut1	Onecut2	Onecut3	Ooep	Oog1	Oog2	Oog3	Oog4	Oosp1	Oosp2	Oosp3	Opa1	Opa3	Opalin	Opcml	Ophn1	Oplah	Opn1mw	Opn1sw	Opn3	Opn4	Opn5	Oprd1	Oprk1	Oprl1	Oprm1	Optc	Optn	Orai1	Orai2	Orai3	Orc1	Orc2	Orc3	Orc4	Orc5	Orc6	Orm1	Orm2	Orm3	Ormdl1	Ormdl2	Ormdl3	Os9	Osbp	Osbp2	Osbpl1a	Osbpl2	Osbpl3	Osbpl5	Osbpl6	Osbpl7	Osbpl8	Osbpl9	Osbpl10	Osbpl11	Oscar	Oscp1	Oser1	Osgep	Osgepl1	Osgin1	Osgin2	Osm	Osmr	Osr1	Osr2	Ost4	Ostc	Ostf1	Ostm1	Ostn	Otc	Otoa	Otof	Otog	Otogl	Otol1	Otop1	Otop2	Otop3	Otor	Otos	Otp	Ott	Otub1	Otub2	Otud1	Otud3	Otud4	Otud5	Otud6a	Otud6b	Otud7a	Otud7b	Otulin	Otulinl	Otx1	Otx2	Otx2os1	Ovca2	Ovch2	Ovgp1	Ovol1	Ovol2	Ovol3	Oxa1l	Oxct1	Oxct2a	Oxct2b	Oxgr1	Oxld1	Oxnad1	Oxr1	Oxsm	Oxsr1	Oxt	Oxtr	P2rx1	P2rx2	P2rx3	P2rx4	P2rx5	P2rx6	P2rx7	P2ry1	P2ry2	P2ry4	P2ry6	P2ry10	P2ry10b	P2ry12	P2ry13	P2ry14	P3h1	P3h2	P3h3	P3h4	P4ha1	P4ha2	P4ha3	P4hb	P4htm	Pa2g4	Pabpc1	Pabpc1l	Pabpc2	Pabpc4	Pabpc4l	Pabpc5	Pabpc6	Pabpn1	Pabpn1l	Pacc1	Pacrg	Pacs1	Pacs2	Pacsin1	Pacsin2	Pacsin3	Padi1	Padi2	Padi3	Padi4	Padi6	Paf1	Pafah1b1	Pafah1b2	Pafah1b3	Pafah2	Pag1	Pagr1a	Pah	Paics	Paip1	Paip2	Paip2b	Pak1	Pak1ip1	Pak2	Pak3	Pak4	Pak6	Pak7	Pakap	Palb2	Pald1	Palld	Palm	Palm3	Palmd	Pam	Pam16	Pamr1	Pan2	Pan3	Panct2	Pank1	Pank2	Pank3	Pank4	Pantr1	Pantr2	Panx1	Panx2	Panx3	Paox	Papln	Papola	Papolb	Papolg	Pappa	Pappa2	Papss1	Papss2	Paqr3	Paqr4	Paqr5	Paqr6	Paqr7	Paqr8	Paqr9	Pard3	Pard3b	Pard3bos1	Pard3bos2	Pard3bos3	Pard6a	Pard6b	Pard6g	Parg	Park7	Parl	Parm1	Parn	Parp1	Parp2	Parp3	Parp4	Parp6	Parp8	Parp9	Parp10	Parp11	Parp12	Parp14	Parp16	Parpbp	Pars2	Parva	Parvaos	Parvb	Parvg	Pask	Pate1	Pate2	Pate3	Pate4	Pate5	Pate6	Pate7	Pate8	Pate9	Pate10	Pate11	Pate12	Pate13	Pate14	Patj	Patl1	Patl2	Patz1	Paupar	Pawr	Pax1	Pax2	Pax3	Pax4	Pax5	Pax6	Pax6os1	Pax7	Pax8	Pax9	Paxbp1	Paxip1	Paxx	Pbdc1	Pbk	Pbld1	Pbld2	Pbp2	Pbrm1	Pbsn	Pbx1	Pbx2	Pbx3	Pbx4	Pbxip1	Pcare	Pcbd1	Pcbd2	Pcbp1	Pcbp2	Pcbp3	Pcbp4	Pcca	Pccb	Pcdh1	Pcdh7	Pcdh8	Pcdh9	Pcdh10	Pcdh11x	Pcdh12	Pcdh15	Pcdh17	Pcdh18	Pcdh19	Pcdh20	Pcdha1	Pcdha2	Pcdha3	Pcdha4	Pcdha5	Pcdha6	Pcdha7	Pcdha8	Pcdha9	Pcdha11	Pcdha12	Pcdhac1	Pcdhac2	Pcdhb1	Pcdhb2	Pcdhb3	Pcdhb4	Pcdhb5	Pcdhb6	Pcdhb7	Pcdhb8	Pcdhb9	Pcdhb10	Pcdhb11	Pcdhb12	Pcdhb13	Pcdhb14	Pcdhb15	Pcdhb16	Pcdhb17	Pcdhb18	Pcdhb19	Pcdhb20	Pcdhb21	Pcdhb22	Pcdhga1	Pcdhga2	Pcdhga3	Pcdhga4	Pcdhga5	Pcdhga6	Pcdhga7	Pcdhga8	Pcdhga9	Pcdhga10	Pcdhga11	Pcdhga12	Pcdhgb1	Pcdhgb2	Pcdhgb4	Pcdhgb5	Pcdhgb6	Pcdhgb7	Pcdhgc3	Pcdhgc4	Pcdhgc5	Pced1a	Pced1b	Pcf11	Pcgf1	Pcgf2	Pcgf3	Pcgf5	Pcgf6	Pcid2	Pcif1	Pck1	Pck2	Pclaf	Pclo	Pcm1	Pcmt1	Pcmtd1	Pcmtd2	Pcna	Pcnp	Pcnt	Pcnx	Pcnx2	Pcnx3	Pcnx4	Pcolce	Pcolce2	Pcp2	Pcp4	Pcp4l1	Pcsk1	Pcsk1n	Pcsk2	Pcsk2os1	Pcsk2os2	Pcsk4	Pcsk5	Pcsk6	Pcsk7	Pcsk9	Pctp	Pcx	Pcyox1	Pcyox1l	Pcyt1a	Pcyt1b	Pcyt2	Pdap1	Pdc	Pdcd1	Pdcd1lg2	Pdcd2	Pdcd2l	Pdcd4	Pdcd5	Pdcd6	Pdcd6ip	Pdcd7	Pdcd10	Pdcd11	Pdcl	Pdcl2	Pdcl3	Pde1a	Pde1b	Pde1c	Pde2a	Pde3a	Pde3b	Pde4a	Pde4b	Pde4c	Pde4d	Pde4dip	Pde5a	Pde6a	Pde6b	Pde6c	Pde6d	Pde6g	Pde6h	Pde7a	Pde7b	Pde8a	Pde8b	Pde9a	Pde10a	Pde11a	Pde12	Pdf	Pdgfa	Pdgfb	Pdgfc	Pdgfd	Pdgfra	Pdgfrb	Pdgfrl	Pdha1	Pdha2	Pdhb	Pdhx	Pdia2	Pdia3	Pdia4	Pdia5	Pdia6	Pdik1l	Pdilt	Pdk1	Pdk2	Pdk3	Pdk4	Pdlim1	Pdlim2	Pdlim3	Pdlim4	Pdlim5	Pdlim7	Pdp1	Pdp2	Pdpk1	Pdpn	Pdpr	Pdrg1	Pds5a	Pds5b	Pdss1	Pdss2	Pdx1	Pdxdc1	Pdxk	Pdxp	Pdyn	Pdzd2	Pdzd3	Pdzd4	Pdzd7	Pdzd8	Pdzd9	Pdzd11	Pdzk1	Pdzk1ip1	Pdzph1	Pdzrn3	Pdzrn4	Pea15a	Peak1	Peak1os	Pear1	Pebp1	Pebp4	Pecam1	Pecr	Pef1	Peg3	Peg10	Peg12	Peg13	Peli1	Peli2	Peli3	Pelo	Pelp1	Pemt	Penk	Pepd	Per1	Per2	Per3	Perm1	Perp	Pes1	Pet2	Pet100	Pet117	Pex1	Pex2	Pex3	Pex5	Pex5l	Pex6	Pex7	Pex10	Pex11a	Pex11b	Pex11g	Pex12	Pex13	Pex14	Pex16	Pex19	Pex26	Pf4	Pfas	Pfdn1	Pfdn2	Pfdn4	Pfdn5	Pfdn6	Pfkfb1	Pfkfb2	Pfkfb3	Pfkfb4	Pfkl	Pfkm	Pfkp	Pfn1	Pfn2	Pfn3	Pfn4	Pfn5	Pfpl	Pga5	Pgam1	Pgam2	Pgam5	Pgap1	Pgap2	Pgap3	Pgbd1	Pgbd5	Pgc	Pgd	Pgf	Pgghg	Pggt1b	Pgk1	Pgk2	Pgls	Pglyrp1	Pglyrp2	Pglyrp3	Pglyrp4	Pgm1	Pgm2	Pgm2l1	Pgm3	Pgm5	Pgp	Pgpep1	Pgpep1l	Pgr	Pgr15l	Pgrmc1	Pgrmc2	Pgs1	Phactr1	Phactr2	Phactr3	Phactr4	Phax	Phb	Phb2	Phc1	Phc2	Phc3	Pheta1	Pheta2	Phex	Phf1	Phf2	Phf2os1	Phf3	Phf5a	Phf6	Phf7	Phf8	Phf10	Phf11a	Phf11b	Phf11c	Phf11d	Phf12	Phf13	Phf14	Phf19	Phf20	Phf20l1	Phf21a	Phf21b	Phf23	Phf24	Phgdh	Phgr1	Phip	Phka1	Phka2	Phkb	Phkg1	Phkg2	Phlda1	Phlda2	Phlda3	Phldb1	Phldb2	Phldb3	Phlpp1	Phlpp2	Phospho1	Phospho2	Phox2a	Phox2b	Phpt1	Phrf1	Phtf1	Phtf1os	Phtf2	Phxr2	Phyh	Phyhd1	Phyhip	Phyhipl	Phykpl	Pi4k2a	Pi4k2b	Pi4ka	Pi4kb	Pi15	Pi16	Pianp	Pias1	Pias2	Pias3	Pias4	Pibf1	Picalm	Pick1	Pid1	Pidd1	Piezo1	Piezo2	Pif1	Pifo	Piga	Pigb	Pigc	Pigf	Pigg	Pigh	Pigk	Pigl	Pigm	Pign	Pigo	Pigp	Pigq	Pigr	Pigs	Pigt	Pigu	Pigv	Pigw	Pigx	Pigyl	Pigz	Pih1d1	Pih1d2	Pih1d3	Pih1h3b	Pik3ap1	Pik3c2a	Pik3c2b	Pik3c2g	Pik3c3	Pik3ca	Pik3cb	Pik3cd	Pik3cg	Pik3ip1	Pik3r1	Pik3r2	Pik3r3	Pik3r4	Pik3r5	Pik3r6	Pikfyve	Pilra	Pilrb1	Pilrb2	Pim1	Pim2	Pim3	Pimreg	Pin1	Pin1rt1	Pin4	Pinc	Pink1	Pinlyp	Pinx1	Pip	Pip4k2a	Pip4k2b	Pip4k2c	Pip4p1	Pip4p2	Pip5k1a	Pip5k1b	Pip5k1bos	Pip5k1c	Pip5kl1	Pipox	Pir	Pira2	Pirb	Pirt	Pisd	Pithd1	Pitpna	Pitpnb	Pitpnc1	Pitpnm1	Pitpnm2	Pitpnm2os1	Pitpnm2os2	Pitpnm3	Pitrm1	Pitx1	Pitx2	Pitx3	Piwil1	Piwil2	Piwil4	Pja1	Pja2	Pjvk	Pkd1	Pkd1l1	Pkd1l2	Pkd1l3	Pkd2	Pkd2l1	Pkd2l2	Pkdcc	Pkdrej	Pkhd1	Pkhd1l1	Pkia	Pkib	Pkig	Pklr	Pkm	Pkmyt1	Pkn1	Pkn2	Pkn3	Pknox1	Pknox2	Pkp1	Pkp2	Pkp3	Pkp4	Pla1a	Pla2g1b	Pla2g2c	Pla2g2d	Pla2g2e	Pla2g2f	Pla2g3	Pla2g4a	Pla2g4b	Pla2g4c	Pla2g4d	Pla2g4e	Pla2g4f	Pla2g5	Pla2g6	Pla2g7	Pla2g10	Pla2g10os	Pla2g12a	Pla2g12b	Pla2g15	Pla2r1	Plaa	Plaat1	Plaat3	Plaat5	Plac1	Plac8	Plac8l1	Plac9a	Plac9b	Plag1	Plagl1	Plagl2	Plat	Platr1	Platr3	Platr4	Platr5	Platr6	Platr7	Platr8	Platr9	Platr10	Platr11	Platr12	Platr13	Platr14	Platr15	Platr16	Platr19	Platr20	Platr21	Platr22	Platr23	Platr25	Platr26	Platr27	Platr28	Platr29	Platr30	Platr31	Platr32	Plau	Plaur	Plb1	Plbd1	Plbd2	Plcb1	Plcb2	Plcb3	Plcb4	Plcd1	Plcd3	Plcd4	Plce1	Plcg1	Plcg2	Plch1	Plch2	Plcl1	Plcl2	Plcxd1	Plcxd2	Plcxd3	Plcz1	Pld1	Pld2	Pld3	Pld4	Pld5	Pld6	Pldi	Plec	Plek	Plek2	Plekha1	Plekha2	Plekha3	Plekha4	Plekha5	Plekha6	Plekha7	Plekha8	Plekhb1	Plekhb2	Plekhd1	Plekhd1os	Plekhf1	Plekhf2	Plekhg1	Plekhg2	Plekhg3	Plekhg4	Plekhg5	Plekhg6	Plekhh1	Plekhh2	Plekhh3	Plekhj1	Plekhm1	Plekhm2	Plekhm3	Plekhn1	Plekho1	Plekho2	Plekhs1	Plet1	Plet1os	Plg	Plgrkt	Plin1	Plin2	Plin3	Plin4	Plin5	Plk1	Plk2	Plk3	Plk4	Plk5	Pllp	Pln	Plod1	Plod2	Plod3	Plp1	Plp2	Plpbp	Plpp1	Plpp2	Plpp3	Plpp4	Plpp5	Plpp6	Plpp7	Plppr1	Plppr2	Plppr3	Plppr4	Plppr5	Plrg1	Pls1	Pls3	Plscr1	Plscr2	Plscr3	Plscr4	Plscr5	Pltp	Plut	Plvap	Plxdc1	Plxdc2	Plxna1	Plxna2	Plxna3	Plxna4	Plxna4os1	Plxna4os2	Plxna4os3	Plxnb1	Plxnb2	Plxnb3	Plxnc1	Plxnd1	Pm20d1	Pm20d2	Pmaip1	Pmch	Pmel	Pmepa1	Pmepa1os	Pmf1	Pmfbp1	Pmis2	Pml	Pmm1	Pmm2	Pmp2	Pmp22	Pmpca	Pmpcb	Pms1	Pms2	Pmvk	Pnck	Pnisr	Pnkd	Pnkp	Pnldc1	Pnlip	Pnliprp1	Pnliprp2	Pnma1	Pnma2	Pnma3	Pnma5	Pnmal1	Pnmal2	Pnmt	Pnn	Pno1	Pnoc	Pnp	Pnp2	Pnpla1	Pnpla1os	Pnpla2	Pnpla3	Pnpla5	Pnpla6	Pnpla7	Pnpla8	Pnpo	Pnpt1	Pnrc1	Pnrc2	Poc1a	Poc1b	Poc5	Podn	Podnl1	Podxl	Podxl2	Pof1b	Pofut1	Pofut2	Pogk	Poglut1	Poglut2	Poglut3	Pogz	Pola1	Pola2	Polb	Pold1	Pold2	Pold3	Pold4	Poldip2	Poldip3	Pole	Pole2	Pole3	Pole4	Polg	Polg2	Polh	Poli	Polk	Poll	Polm	Poln	Polq	Polr1a	Polr1b	Polr1c	Polr1d	Polr1e	Polr2a	Polr2b	Polr2c	Polr2d	Polr2e	Polr2f	Polr2g	Polr2h	Polr2i	Polr2j	Polr2k	Polr2l	Polr2m	Polr3a	Polr3b	Polr3c	Polr3d	Polr3e	Polr3f	Polr3g	Polr3gl	Polr3h	Polr3k	Polrmt	Pom121	Pom121l2	Pom121l12	Pomc	Pomgnt1	Pomgnt2	Pomk	Pomp	Pomt1	Pomt2	Pon1	Pon2	Pon3	Pop1	Pop4	Pop5	Pop7	Popdc2	Popdc3	Por	Porcn	Postn	Pot1a	Pot1b	Poteg	Pou1f1	Pou2af1	Pou2f1	Pou2f2	Pou2f3	Pou3f1	Pou3f2	Pou3f3	Pou3f4	Pou4f1	Pou4f2	Pou4f3	Pou5f1	Pou5f2	Pou6f1	Pou6f2	Pp2d1	Ppa1	Ppa2	Ppan	Ppara	Ppard	Pparg	Ppargc1a	Ppargc1b	Ppat	Ppbp	Ppcdc	Ppcs	Ppdpf	Ppef1	Ppef2	Ppfia1	Ppfia2	Ppfia3	Ppfia4	Ppfibp1	Ppfibp2	Pphln1	Ppia	Ppib	Ppic	Ppid	Ppie	Ppif	Ppifos	Ppig	Ppih	Ppil1	Ppil2	Ppil3	Ppil4	Ppil6	Ppip5k1	Ppip5k2	Ppl	Ppm1a	Ppm1b	Ppm1d	Ppm1e	Ppm1f	Ppm1g	Ppm1h	Ppm1j	Ppm1k	Ppm1l	Ppm1m	Ppm1n	Ppme1	Ppnr	Ppox	Ppp1ca	Ppp1cb	Ppp1cc	Ppp1r1a	Ppp1r1b	Ppp1r1c	Ppp1r2	Ppp1r3a	Ppp1r3b	Ppp1r3c	Ppp1r3d	Ppp1r3e	Ppp1r3f	Ppp1r3g	Ppp1r7	Ppp1r8	Ppp1r9a	Ppp1r9b	Ppp1r10	Ppp1r11	Ppp1r12a	Ppp1r12b	Ppp1r12c	Ppp1r13b	Ppp1r13l	Ppp1r14a	Ppp1r14b	Ppp1r14c	Ppp1r14d	Ppp1r15a	Ppp1r15b	Ppp1r16a	Ppp1r16b	Ppp1r17	Ppp1r18	Ppp1r18os	Ppp1r21	Ppp1r26	Ppp1r27	Ppp1r32	Ppp1r35	Ppp1r36	Ppp1r37	Ppp1r42	Ppp2ca	Ppp2cb	Ppp2r1a	Ppp2r1b	Ppp2r2a	Ppp2r2b	Ppp2r2c	Ppp2r2cos	Ppp2r2d	Ppp2r3a	Ppp2r3c	Ppp2r3d	Ppp2r5a	Ppp2r5b	Ppp2r5c	Ppp2r5d	Ppp2r5e	Ppp3ca	Ppp3cb	Ppp3cc	Ppp3r1	Ppp3r2	Ppp4c	Ppp4r1	Ppp4r2	Ppp4r3a	Ppp4r3b	Ppp4r4	Ppp5c	Ppp6c	Ppp6r1	Ppp6r2	Ppp6r3	Pprc1	Ppt1	Ppt2	Pptc7	Ppwd1	Ppy	Pqbp1	Pqlc1	Pqlc2	Pqlc3	Pradc1	Praf2	Prag1	Pram1	Prame	Pramef6	Pramef8	Pramef12	Pramef12os	Pramef17	Pramef20	Pramef25	Pramel1	Pramel3	Pramel4	Pramel5	Pramel6	Pramel7	Prap1	Prb1	Prc1	Prcc	Prcd	Prcp	Prdm1	Prdm2	Prdm4	Prdm5	Prdm6	Prdm8	Prdm9	Prdm10	Prdm11	Prdm12	Prdm13	Prdm14	Prdm15	Prdm16	Prdm16os	Prdx1	Prdx2	Prdx3	Prdx4	Prdx5	Prdx6	Prdx6b	Preb	Prelid1	Prelid2	Prelid3a	Prelid3b	Prelp	Prep	Prepl	Prex1	Prex2	Prf1	Prg2	Prg3	Prg4	Prh1	Prickle1	Prickle2	Prickle3	Prickle4	Prim1	Prim2	Prima1	Primpol	Prkaa1	Prkaa2	Prkab1	Prkab2	Prkaca	Prkacb	Prkag1	Prkag2	Prkag2os1	Prkag2os2	Prkag3	Prkar1a	Prkar1b	Prkar2a	Prkar2b	Prkca	Prkcb	Prkcd	Prkce	Prkcg	Prkch	Prkci	Prkcq	Prkcsh	Prkcz	Prkd1	Prkd2	Prkd3	Prkdc	Prkg1	Prkg2	Prkn	Prkra	Prkrip1	Prkx	Prl	Prl2a1	Prl2b1	Prl2c1	Prl2c2	Prl2c3	Prl2c5	Prl3a1	Prl3b1	Prl3c1	Prl3d1	Prl3d2	Prl3d3	Prl4a1	Prl5a1	Prl6a1	Prl7a1	Prl7a2	Prl7b1	Prl7c1	Prl7d1	Prl8a1	Prl8a2	Prl8a6	Prl8a8	Prl8a9	Prlh	Prlhr	Prlr	Prm1	Prm2	Prm3	Prmt1	Prmt2	Prmt3	Prmt5	Prmt6	Prmt7	Prmt8	Prmt9	Prnd	Prnp	Prob1	Proc	Proca1	Procr	Prodh	Prodh2	Prok1	Prok2	Prokr1	Prokr2	Prol1	Prom1	Prom2	Prop1	Prorp	Prorsd1	Pros1	Proscos	Proser1	Proser2	Proser3	Prox1	Prox1os	Prox2	Prox2os	Proz	Prp2	Prpf3	Prpf4	Prpf4b	Prpf6	Prpf8	Prpf18	Prpf19	Prpf31	Prpf38a	Prpf38b	Prpf39	Prpf40a	Prpf40b	Prph	Prph2	Prpmp5	Prps1	Prps1l1	Prps1l3	Prps2	Prpsap1	Prpsap2	Prr3	Prr5	Prr5l	Prr7	Prr9	Prr11	Prr12	Prr13	Prr14	Prr14l	Prr15	Prr15l	Prr16	Prr18	Prr19	Prr22	Prr23a1	Prr23a2	Prr23a3	Prr27	Prr29	Prr30	Prr32	Prr33	Prr36	Prrc1	Prrc2a	Prrc2b	Prrc2c	Prrg1	Prrg2	Prrg3	Prrg4	Prrt1	Prrt2	Prrt3	Prrt4	Prrx1	Prrx2	Prrxl1	Prss1	Prss2	Prss3	Prss8	Prss12	Prss16	Prss21	Prss22	Prss23	Prss23os	Prss27	Prss28	Prss29	Prss30	Prss32	Prss33	Prss34	Prss35	Prss36	Prss37	Prss38	Prss39	Prss40	Prss41	Prss42	Prss43	Prss44	Prss45	Prss46	Prss47	Prss48	Prss50	Prss51	Prss52	Prss53	Prss54	Prss55	Prss56	Prss57	Prss58	Prtg	Prtn3	Prune1	Prune2	Prx	Prxl2a	Prxl2b	Prxl2c	Psap	Psapl1	Psat1	Psca	Psd	Psd2	Psd3	Psd4	Psen1	Psen2	Psenen	Psg16	Psg17	Psg18	Psg19	Psg20	Psg21	Psg22	Psg23	Psg25	Psg26	Psg27	Psg28	Psg29	Psip1	Pskh1	Psma1	Psma2	Psma3	Psma4	Psma5	Psma6	Psma7	Psma8	Psmb1	Psmb2	Psmb3	Psmb4	Psmb5	Psmb6	Psmb7	Psmb8	Psmb9	Psmb10	Psmb11	Psmc1	Psmc2	Psmc3	Psmc3ip	Psmc4	Psmc5	Psmc6	Psmd1	Psmd2	Psmd3	Psmd4	Psmd5	Psmd6	Psmd7	Psmd8	Psmd9	Psmd10	Psmd11	Psmd12	Psmd13	Psmd14	Psme1	Psme2	Psme2b	Psme3	Psme4	Psmf1	Psmg1	Psmg2	Psmg3	Psmg4	Psors1c2	Pspc1	Psph	Pspn	Psrc1	Pstk	Pstpip1	Pstpip2	Ptafr	Ptar1	Ptbp1	Ptbp2	Ptbp3	Ptcd1	Ptcd2	Ptcd3	Ptch1	Ptch2	Ptchd1	Ptchd3	Ptchd4	Ptcra	Ptdss1	Ptdss2	Pten	Pter	Ptf1a	Ptf1aos	Ptgdr	Ptgdr2	Ptgds	Ptger1	Ptger2	Ptger3	Ptger4	Ptges	Ptges2	Ptges3	Ptges3l	Ptgfr	Ptgfrn	Ptgir	Ptgis	Ptgr1	Ptgr2	Ptgs1	Ptgs2	Ptgs2os	Ptgs2os2	Pth	Pth1r	Pth2	Pth2r	Pthlh	Ptk2	Ptk2b	Ptk6	Ptk7	Ptma	Ptms	Ptn	Ptov1	Ptp4a1	Ptp4a2	Ptp4a3	Ptpa	Ptpdc1	Ptpmt1	Ptpn1	Ptpn2	Ptpn3	Ptpn4	Ptpn5	Ptpn6	Ptpn7	Ptpn9	Ptpn11	Ptpn12	Ptpn13	Ptpn14	Ptpn18	Ptpn20	Ptpn21	Ptpn22	Ptpn23	Ptpra	Ptprb	Ptprc	Ptprcap	Ptprd	Ptpre	Ptprf	Ptprg	Ptprh	Ptprj	Ptprk	Ptprm	Ptprn	Ptprn2	Ptpro	Ptprq	Ptprr	Ptprs	Ptprt	Ptprtos	Ptpru	Ptprz1	Ptrh1	Ptrh2	Ptrhd1	Pts	Pttg1	Pttg1ip	Ptx3	Ptx4	Pudp	Puf60	Pum1	Pum2	Pum3	Pura	Purb	Purg	Pus1	Pus3	Pus7	Pus7l	Pus10	Pusl1	Pvalb	Pvr	Pvrig	Pvt1	Pwp1	Pwp2	Pwwp2a	Pwwp2b	Pwwp3a	Pwwp3b	Pxdc1	Pxdn	Pxk	Pxmp2	Pxmp4	Pxn	Pxt1	Pxylp1	Pycard	Pycr1	Pycr2	Pycrl	Pygb	Pygl	Pygm	Pygo1	Pygo2	Pym1	Pyroxd1	Pyroxd2	Pyy	Pzp	Qars	Qdpr	Qk	Qpct	Qpctl	Qprt	Qrfp	Qrfpr	Qrfprl	Qrich1	Qrich2	Qrsl1	Qser1	Qsox1	Qsox2	Qtrt1	Qtrt2	R3hcc1	R3hcc1l	R3hdm1	R3hdm2	R3hdm4	R3hdml	R74862	Rab1a	Rab1b	Rab2a	Rab2b	Rab3a	Rab3b	Rab3c	Rab3d	Rab3gap1	Rab3gap2	Rab3il1	Rab3ip	Rab4a	Rab4b	Rab5a	Rab5b	Rab5c	Rab5if	Rab6a	Rab6b	Rab7	Rab7b	Rab8a	Rab8b	Rab9	Rab9b	Rab10	Rab10os	Rab11a	Rab11b	Rab11fip1	Rab11fip2	Rab11fip3	Rab11fip4	Rab11fip4os1	Rab11fip4os2	Rab11fip5	Rab12	Rab13	Rab14	Rab15	Rab17	Rab18	Rab19	Rab20	Rab21	Rab22a	Rab23	Rab24	Rab25	Rab26	Rab26os	Rab27a	Rab27b	Rab28	Rab29	Rab30	Rab31	Rab32	Rab33a	Rab33b	Rab34	Rab35	Rab36	Rab37	Rab38	Rab39	Rab39b	Rab40b	Rab40c	Rab42	Rab43	Rab44	Rabac1	Rabep1	Rabep2	Rabepk	Rabgap1	Rabgap1l	Rabgef1	Rabggta	Rabggtb	Rabif	Rabl2	Rabl3	Rabl6	Rac1	Rac2	Rac3	Racgap1	Rack1	Rad1	Rad9a	Rad9b	Rad17	Rad18	Rad21	Rad21l	Rad23a	Rad23b	Rad50	Rad51	Rad51ap1	Rad51ap2	Rad51b	Rad51c	Rad51d	Rad52	Rad54b	Rad54l	Rad54l2	Radil	Radx	Rae1	Raet1d	Raet1e	Raf1	Rag1	Rag2	Rai1	Rai2	Rai14	Rala	Ralb	Ralbp1	Ralgapa1	Ralgapa2	Ralgapb	Ralgds	Ralgps1	Ralgps2	Raly	Ralyl	Ramac	Ramp1	Ramp2	Ramp3	Ran	Ranbp1	Ranbp2	Ranbp3	Ranbp3l	Ranbp6	Ranbp9	Ranbp10	Ranbp17	Rangap1	Rangrf	Rap1a	Rap1b	Rap1gap	Rap1gap2	Rap1gapos	Rap1gds1	Rap2a	Rap2b	Rap2c	Rapgef1	Rapgef2	Rapgef3	Rapgef3os1	Rapgef3os2	Rapgef4	Rapgef4os1	Rapgef4os2	Rapgef4os3	Rapgef5	Rapgef6	Rapgefl1	Raph1	Rapsn	Rara	Rarb	Rarg	Rarres1	Rarres2	Rars	Rars2	Rasa1	Rasa2	Rasa3	Rasa4	Rasal1	Rasal2	Rasal3	Rasd1	Rasd2	Rasef	Rasgef1a	Rasgef1b	Rasgef1c	Rasgrf1	Rasgrf2	Rasgrp1	Rasgrp2	Rasgrp3	Rasgrp4	Rasip1	Rasl2-9	Rasl10a	Rasl10b	Rasl11a	Rasl11b	Rasl12	Rassf1	Rassf2	Rassf3	Rassf4	Rassf5	Rassf6	Rassf7	Rassf8	Rassf9	Rassf10	Raver2	Rax	Raxos1	Rb1	Rb1cc1	Rbak	Rbakdn	Rbbp4	Rbbp5	Rbbp6	Rbbp7	Rbbp8	Rbbp8nl	Rbbp9	Rbck1	Rbfa	Rbfaos	Rbfox1	Rbfox2	Rbfox3	Rbis	Rbks	Rbl1	Rbl2	Rbm3	Rbm3os	Rbm4	Rbm4b	Rbm5	Rbm6	Rbm7	Rbm8a	Rbm8a2	Rbm10	Rbm11	Rbm12b1	Rbm12b2	Rbm14	Rbm15	Rbm15b	Rbm17	Rbm18	Rbm19	Rbm20	Rbm22	Rbm24	Rbm25	Rbm26	Rbm27	Rbm28	Rbm31y	Rbm33	Rbm34	Rbm38	Rbm39	Rbm41	Rbm42	Rbm43	Rbm44	Rbm45	Rbm46	Rbm46os	Rbm47	Rbm48	Rbms1	Rbms2	Rbms3	Rbmx	Rbmx2	Rbmxl1	Rbmxl2	Rbmy	Rbp1	Rbp2	Rbp3	Rbp4	Rbp7	Rbpj	Rbpjl	Rbpms	Rbpms2	Rbsn	Rbx1	Rc3h1	Rc3h2	Rcan1	Rcan2	Rcan3	Rcbtb1	Rcbtb2	Rcc1	Rcc1l	Rcc2	Rccd1	Rce1	Rchy1	Rcl1	Rcn1	Rcn2	Rcn3	Rcor1	Rcor2	Rcor3	Rcsd1	Rcvrn	Rd3	Rd3l	Rdh1	Rdh5	Rdh7	Rdh8	Rdh9	Rdh10	Rdh11	Rdh12	Rdh13	Rdh14	Rdh16	Rdh16f2	Rdh19	Rdm1	Rdx	Rec8	Rec114	Reck	Recql	Recql4	Recql5	Recql5os1	Redrum	Reep1	Reep2	Reep3	Reep4	Reep5	Reep6	Reg1	Reg2	Reg3a	Reg3b	Reg3d	Reg3g	Reg4	Rel	Rela	Relb	Relch	Rell1	Rell2	Reln	Relt	Rem1	Rem2	Ren1	Renbp	Rep15	Repin1	Reps1	Reps2	Rer1	Rere	Rerg	Rergl	Resf1	Resp18	Rest	Ret	Retn	Retnla	Retnlb	Retnlg	Retreg1	Retreg2	Retreg3	Retsat	Rev1	Rev3l	Rex1bd	Rex2	Rexo1	Rexo2	Rexo4	Rexo5	Rfc1	Rfc2	Rfc3	Rfc4	Rfc5	Rfesd	Rffl	Rfk	Rflna	Rflnb	Rfng	Rfpl4	Rfpl4b	Rft1	Rftn1	Rftn2	Rfwd3	Rfx1	Rfx2	Rfx3	Rfx4	Rfx5	Rfx6	Rfx7	Rfx8	Rfxank	Rfxap	Rgcc	Rgl1	Rgl2	Rgl3	Rgma	Rgmb	Rgn	Rgp1	Rgr	Rgs1	Rgs2	Rgs3	Rgs4	Rgs5	Rgs6	Rgs7	Rgs7bp	Rgs8	Rgs9	Rgs9bp	Rgs10	Rgs11	Rgs12	Rgs13	Rgs14	Rgs16	Rgs17	Rgs18	Rgs19	Rgs20	Rgs21	Rgs22	Rgsl1	Rhag	Rhbdd1	Rhbdd2	Rhbdd3	Rhbdf1	Rhbdf2	Rhbdl1	Rhbdl2	Rhbdl3	Rhbg	Rhcg	Rhd	Rheb	Rhebl1	Rhno1	Rho	Rhoa	Rhob	Rhobtb1	Rhobtb2	Rhobtb3	Rhoc	Rhod	Rhof	Rhog	Rhoh	Rhoj	Rhoq	Rhot1	Rhot2	Rhou	Rhov	Rhox1	Rhox2a	Rhox2b	Rhox2c	Rhox2d	Rhox2e	Rhox2f	Rhox2g	Rhox2h	Rhox3a	Rhox3a2	Rhox3c	Rhox3e	Rhox3f	Rhox3g	Rhox3h	Rhox4a	Rhox4a2	Rhox4b	Rhox4c	Rhox4d	Rhox4e	Rhox4f	Rhox4g	Rhox5	Rhox6	Rhox7a	Rhox7b	Rhox8	Rhox9	Rhox10	Rhox11	Rhox12	Rhox13	Rhpn1	Rhpn2	Rian	Ribc1	Ribc2	Ric1	Ric3	Ric8a	Ric8b	Rictor	Rida	Rif1	Riiad1	Rilp	Rilpl1	Rilpl2	Rimbp2	Rimbp3	Rimkla	Rimklb	Rims1	Rims2	Rims3	Rims4	Rin1	Rin2	Rin3	Ring1	Rinl	Rint1	Riok1	Riok2	Riok3	Riox1	Riox2	Ripk1	Ripk2	Ripk3	Ripk4	Ripor1	Ripor2	Ripor3	Ripply1	Ripply2	Ripply3	Rit1	Rit2	Rita1	Rlbp1	Rlf	Rlim	Rln1	Rln3	Rmc1	Rmdn1	Rmdn2	Rmdn3	Rmi1	Rmi2	Rmnd1	Rmnd5a	Rmnd5b	Rmrp	Rmst	Rnase1	Rnase2a	Rnase2b	Rnase4	Rnase6	Rnase9	Rnase10	Rnase11	Rnase12	Rnase13	Rnaseh1	Rnaseh2a	Rnaseh2b	Rnaseh2c	Rnasek	Rnasel	Rnaset2a	Rnaset2b	Rncr4	Rnd1	Rnd2	Rnd3	Rnf2	Rnf4	Rnf5	Rnf6	Rnf7	Rnf8	Rnf10	Rnf11	Rnf13	Rnf14	Rnf17	Rnf19a	Rnf19b	Rnf20	Rnf24	Rnf25	Rnf26	Rnf31	Rnf32	Rnf34	Rnf38	Rnf39	Rnf40	Rnf41	Rnf43	Rnf44	Rnf103	Rnf111	Rnf112	Rnf113a1	Rnf113a2	Rnf114	Rnf115	Rnf121	Rnf122	Rnf123	Rnf125	Rnf126	Rnf128	Rnf130	Rnf133	Rnf135	Rnf138	Rnf138rt1	Rnf139	Rnf141	Rnf144a	Rnf144b	Rnf145	Rnf146	Rnf148	Rnf149	Rnf150	Rnf151	Rnf152	Rnf157	Rnf165	Rnf166	Rnf167	Rnf168	Rnf169	Rnf170	Rnf180	Rnf181	Rnf182	Rnf183	Rnf185	Rnf186	Rnf187	Rnf207	Rnf208	Rnf212	Rnf212b	Rnf213	Rnf214	Rnf215	Rnf216	Rnf217	Rnf219	Rnf220	Rnf222	Rnf223	Rnf224	Rnf225	Rnf227	Rnft1	Rnft2	Rngtt	Rnh1	Rnmt	Rnpc3	Rnpep	Rnpepl1	Rnps1	Ro60	Robo1	Robo2	Robo3	Robo4	Rock1	Rock2	Rogdi	Rom1	Romo1	Ropn1	Ropn1l	Ror1	Ror2	Rora	Rorb	Rorc	Ros1	Rp1	Rp1l1	Rp2	Rp9	Rpa1	Rpa2	Rpa3	Rpain	Rpap1	Rpap2	Rpap3	Rpe	Rpe65	Rpf1	Rpf2	Rpgr	Rpgrip1	Rpgrip1l	Rph3a	Rph3al	Rpia	Rpl3	Rpl3l	Rpl4	Rpl5	Rpl6	Rpl7	Rpl7a	Rpl7l1	Rpl8	Rpl9	Rpl9-ps1	Rpl9-ps6	Rpl10	Rpl10-ps3	Rpl10a	Rpl10l	Rpl11	Rpl12	Rpl13	Rpl13a	Rpl14	Rpl15	Rpl17	Rpl18	Rpl18a	Rpl19	Rpl21	Rpl22	Rpl22l1	Rpl23	Rpl23a	Rpl24	Rpl26	Rpl27	Rpl27a	Rpl28	Rpl29	Rpl30	Rpl31	Rpl32	Rpl34	Rpl35	Rpl35a	Rpl36	Rpl36-ps4	Rpl36a	Rpl36a-ps1	Rpl36al	Rpl37	Rpl37a	Rpl38	Rpl39	Rpl39l	Rpl41	Rplp0	Rplp1	Rplp2	Rpn1	Rpn2	Rpp14	Rpp21	Rpp25	Rpp25l	Rpp30	Rpp38	Rpp40	Rprd1a	Rprd1b	Rprd2	Rprl1	Rprm	Rprml	Rps2	Rps3	Rps3a1	Rps4x	Rps5	Rps6	Rps6ka1	Rps6ka2	Rps6ka3	Rps6ka4	Rps6ka5	Rps6ka6	Rps6kb1	Rps6kb2	Rps6kc1	Rps6kl1	Rps7	Rps8	Rps9	Rps10	Rps11	Rps12	Rps13	Rps14	Rps15	Rps15a	Rps16	Rps17	Rps18	Rps19	Rps19bp1	Rps20	Rps21	Rps23	Rps24	Rps25	Rps26	Rps27	Rps27a	Rps27l	Rps27rt	Rps28	Rps29	Rpsa	Rptn	Rptor	Rptoros	Rpusd1	Rpusd2	Rpusd3	Rpusd4	Rrad	Rraga	Rragb	Rragc	Rragd	Rras	Rras2	Rrbp1	Rreb1	Rrh	Rrm1	Rrm2	Rrm2b	Rrn3	Rrnad1	Rrp1	Rrp1b	Rrp7a	Rrp8	Rrp9	Rrp12	Rrp15	Rrp36	Rrs1	Rs1	Rsad1	Rsad2	Rsbn1	Rsbn1l	Rsc1a1	Rsf1	Rsf1os1	Rsf1os2	Rskr	Rsl1	Rsl1d1	Rsl24d1	Rslcan18	Rsph1	Rsph3a	Rsph3b	Rsph4a	Rsph6a	Rsph9	Rsph10b	Rsph14	Rspo1	Rspo2	Rspo3	Rspo4	Rspo4os	Rspry1	Rsrc1	Rsrc2	Rsrp1	Rsu1	Rtbdn	Rtca	Rtcb	Rtel1	Rtf1	Rtf2	Rtkn	Rtkn2	Rtl1	Rtl3	Rtl4	Rtl5	Rtl6	Rtl8a	Rtl8b	Rtl8c	Rtl9	Rtl10	Rtn1	Rtn2	Rtn3	Rtn4	Rtn4ip1	Rtn4r	Rtn4rl1	Rtn4rl2	Rtp1	Rtp2	Rtp3	Rtp4	Rtraf	Rttn	Rubcn	Rubcnl	Rubie	Rufy1	Rufy2	Rufy3	Rufy4	Rundc1	Rundc3a	Rundc3b	Runx1	Runx1t1	Runx2	Runx2os1	Runx2os2	Runx2os3	Runx3	Rusc1	Rusc2	Ruvbl1	Ruvbl2	Rwdd1	Rwdd2a	Rwdd2b	Rwdd3	Rwdd4a	Rxfp1	Rxfp2	Rxfp3	Rxfp4	Rxra	Rxrb	Rxrg	Rxylt1	Rybp	Ryk	Ryr1	Ryr2	Ryr3	S1pr1	S1pr2	S1pr3	S1pr4	S1pr5	S100a1	S100a2	S100a3	S100a4	S100a5	S100a6	S100a7a	S100a8	S100a9	S100a10	S100a11	S100a13	S100a14	S100a16	S100b	S100g	S100pbp	S100z	Saa1	Saa2	Saa3	Saa4	Saal1	Sac3d1	Sacm1l	Sacs	Sae1	Safb	Safb2	Sag	Sall1	Sall2	Sall3	Sall4	Samd1	Samd3	Samd4	Samd4b	Samd5	Samd7	Samd8	Samd9l	Samd10	Samd11	Samd12	Samd13	Samd14	Samd15	Samhd1	Samm50	Samsn1	Samt1	Samt2	Samt3	Samt4	Sap18	Sap18b	Sap25	Sap30	Sap30bp	Sap30bpos	Sap30l	Sap130	Sapcd1	Sapcd2	Sar1a	Sar1b	Saraf	Sardh	Sardhos	Sarm1	Sarnp	Sars	Sars2	Sart1	Sart3	Sash1	Sash3	Sass6	Sat1	Sat2	Satb1	Satb2	Satl1	Sav1	Saxo1	Saxo1os	Saxo2	Saysd1	Sbds	Sbf1	Sbf2	Sbk1	Sbk2	Sbk3	Sbno1	Sbno2	Sbp	Sbpl	Sbsn	Sbspon	Sc5d	Scaf1	Scaf4	Scaf8	Scaf11	Scai	Scamp1	Scamp2	Scamp3	Scamp4	Scamp5	Scand1	Scap	Scaper	Scara3	Scara5	Scarb1	Scarb2	Scarf1	Scarf2	Scarletltr	Sccpdh	Scd1	Scd2	Scd3	Scd4	Scel	Scfd1	Scfd2	Scg2	Scg3	Scg5	Scgb1a1	Scgb1b2	Scgb1b3	Scgb1b7	Scgb1b10	Scgb1b11	Scgb1b12	Scgb1b15	Scgb1b17	Scgb1b18	Scgb1b19	Scgb1b20	Scgb1b24	Scgb1b27	Scgb1b29	Scgb1b30	Scgb1c1	Scgb2a2	Scgb2b2	Scgb2b3	Scgb2b7	Scgb2b11	Scgb2b12	Scgb2b15	Scgb2b17	Scgb2b18	Scgb2b19	Scgb2b20	Scgb2b21	Scgb2b24	Scgb2b26	Scgb2b27	Scgb3a1	Scgb3a2	Scgn	Schip1	Scimp	Scin	Sclt1	Scly	Scmh1	Scml2	Scml4	Scn1a	Scn1b	Scn2a	Scn2b	Scn3a	Scn3b	Scn4a	Scn4b	Scn5a	Scn7a	Scn8a	Scn9a	Scn10a	Scn11a	Scnm1	Scnn1a	Scnn1b	Scnn1g	Sco1	Sco2	Scoc	Scp2	Scp2d1	Scpep1	Scpep1os	Scrg1	Scrib	Scrn1	Scrn2	Scrn3	Scrt1	Scrt2	Sct	Sctr	Scube1	Scube2	Scube3	Scx	Scyl1	Scyl2	Scyl3	Sdad1	Sdc1	Sdc2	Sdc3	Sdc4	Sdcbp	Sdcbp2	Sdccag8	Sde2	Sdf2	Sdf2l1	Sdf4	Sdha	Sdhaf1	Sdhaf2	Sdhaf3	Sdhaf4	Sdhb	Sdhc	Sdhd	Sdk1	Sdk2	Sdr9c7	Sdr16c5	Sdr16c6	Sdr39u1	Sdr42e1	Sds	Sdsl	Sebox	Sec1	Sec11a	Sec11c	Sec13	Sec14l1	Sec14l2	Sec14l3	Sec14l4	Sec14l5	Sec16a	Sec16b	Sec22a	Sec22b	Sec22c	Sec23a	Sec23b	Sec23ip	Sec24a	Sec24b	Sec24c	Sec24d	Sec31a	Sec31b	Sec61a1	Sec61a2	Sec61b	Sec61g	Sec62	Sec63	Secisbp2	Secisbp2l	Sectm1a	Sectm1b	Seh1l	Sel1l	Sel1l2	Sel1l3	Sele	Selenbp1	Selenbp2	Selenof	Selenoh	Selenoi	Selenok	Selenok-ps1	Selenom	Selenon	Selenoo	Selenop	Selenos	Selenot	Selenov	Selenow	Sell	Selp	Selplg	Sem1	Sema3a	Sema3b	Sema3c	Sema3d	Sema3e	Sema3f	Sema3g	Sema4a	Sema4b	Sema4c	Sema4d	Sema4f	Sema4g	Sema5a	Sema5b	Sema6a	Sema6b	Sema6c	Sema6d	Sema7a	Senp1	Senp2	Senp3	Senp5	Senp6	Senp7	Senp8	Sephs1	Sephs2	Sepsecs	Sept1	Sept2	Sept3	Sept4	Sept5	Sept6	Sept7	Sept8	Sept9	Sept10	Sept11	Sept12	Sept14	Serac1	Serbp1	Serf1	Serf2	Sergef	Serhl	Serinc1	Serinc2	Serinc3	Serinc4	Serinc5	Serp1	Serp2	Serpina1a	Serpina1b	Serpina1c	Serpina1d	Serpina1e	Serpina1f	Serpina3a	Serpina3b	Serpina3c	Serpina3f	Serpina3g	Serpina3i	Serpina3j	Serpina3k	Serpina3m	Serpina3n	Serpina5	Serpina6	Serpina7	Serpina9	Serpina10	Serpina11	Serpina12	Serpina16	Serpinb1a	Serpinb1b	Serpinb1c	Serpinb2	Serpinb3a	Serpinb3b	Serpinb3c	Serpinb3d	Serpinb5	Serpinb6a	Serpinb6b	Serpinb6c	Serpinb6d	Serpinb6e	Serpinb7	Serpinb8	Serpinb9	Serpinb9b	Serpinb9c	Serpinb9d	Serpinb9e	Serpinb9f	Serpinb9g	Serpinb9h	Serpinb11	Serpinb12	Serpinb13	Serpinc1	Serpind1	Serpine1	Serpine2	Serpine3	Serpinf1	Serpinf2	Serping1	Serpinh1	Serpini1	Serpini2	Sertad1	Sertad2	Sertad3	Sertad4	Sertm1	Sesn1	Sesn2	Sesn3	Sestd1	Set	Setbp1	Setd1a	Setd1b	Setd2	Setd3	Setd4	Setd5	Setd6	Setd7	Setdb1	Setdb2	Setmar	Setx	Sez6	Sez6l	Sez6l2	Sf1	Sf3a1	Sf3a2	Sf3a3	Sf3b1	Sf3b2	Sf3b3	Sf3b4	Sf3b5	Sf3b6	Sfi1	Sfmbt1	Sfmbt2	Sfn	Sfpq	Sfr1	Sfrp1	Sfrp2	Sfrp4	Sfrp5	Sfswap	Sft2d1	Sft2d2	Sft2d3	Sfta2	Sfta3-ps	Sftpa1	Sftpb	Sftpc	Sftpd	Sfxn1	Sfxn2	Sfxn3	Sfxn4	Sfxn5	Sgca	Sgcb	Sgcd	Sgce	Sgcg	Sgcz	Sgf29	Sgip1	Sgk1	Sgk2	Sgk3	Sgms1	Sgms2	Sgo1	Sgo2a	Sgo2b	Sgpl1	Sgpp1	Sgpp2	Sgsh	Sgsm1	Sgsm2	Sgsm3	Sgta	Sgtb	Sh2b1	Sh2b2	Sh2b3	Sh2d1a	Sh2d1b1	Sh2d1b2	Sh2d2a	Sh2d3c	Sh2d4a	Sh2d4b	Sh2d5	Sh2d6	Sh2d7	Sh3bgr	Sh3bgrl	Sh3bgrl2	Sh3bgrl3	Sh3bp1	Sh3bp2	Sh3bp4	Sh3bp5	Sh3bp5l	Sh3d19	Sh3d21	Sh3gl1	Sh3gl2	Sh3gl3	Sh3glb1	Sh3glb2	Sh3kbp1	Sh3pxd2a	Sh3pxd2b	Sh3rf1	Sh3rf2	Sh3rf3	Sh3tc1	Sh3tc2	Sh3yl1	Shank1	Shank2	Shank3	Sharpin	Shb	Shbg	Shc1	Shc2	Shc3	Shc4	Shcbp1	Shcbp1l	Shd	She	Shf	Shfl	Shh	Shisa2	Shisa3	Shisa4	Shisa5	Shisa6	Shisa7	Shisa8	Shisa9	Shisal1	Shisal2a	Shisal2b	Shkbp1	Shld1	Shld2	Shld3	Shmt1	Shmt2	Shoc1	Shoc2	Shox2	Shpk	Shprh	Shq1	Shroom1	Shroom2	Shroom3	Shroom4	Shtn1	Siae	Siah1a	Siah1b	Siah2	Siah3	Sidt1	Sidt2	Sigirr	Siglec1	Siglec15	Siglece	Siglecf	Siglecg	Siglech	Sigmar1	Sik1	Sik2	Sik3	Sike1	Sil1	Sim1	Sim2	Simc1	Sin3a	Sin3b	Sinhcaf	Sipa1	Sipa1l1	Sipa1l2	Sipa1l3	Sirpa	Sirpb1a	Sirpb1b	Sirpb1c	Sirt1	Sirt2	Sirt3	Sirt4	Sirt5	Sirt6	Sirt7	Sis	Sit1	Siva1	Six1	Six2	Six3	Six3os1	Six4	Six5	Six6	Ska1	Ska2	Ska3	Skap1	Skap2	Ski	Skida1	Skil	Skint1	Skint2	Skint3	Skint4	Skint5	Skint6	Skint7	Skint8	Skint9	Skint10	Skint11	Skiv2l	Skor1	Skor2	Skp1a	Skp2	Sla	Sla2	Slain1	Slain1os	Slain2	Slamf1	Slamf6	Slamf7	Slamf8	Slamf9	Slbp	Slc1a1	Slc1a2	Slc1a3	Slc1a4	Slc1a5	Slc1a6	Slc1a7	Slc2a1	Slc2a2	Slc2a3	Slc2a4	Slc2a5	Slc2a6	Slc2a7	Slc2a8	Slc2a9	Slc2a10	Slc2a12	Slc2a13	Slc3a1	Slc3a2	Slc4a1	Slc4a1ap	Slc4a2	Slc4a3	Slc4a4	Slc4a5	Slc4a7	Slc4a8	Slc4a9	Slc4a10	Slc4a11	Slc5a1	Slc5a2	Slc5a3	Slc5a4a	Slc5a4b	Slc5a5	Slc5a6	Slc5a7	Slc5a8	Slc5a9	Slc5a10	Slc5a11	Slc5a12	Slc6a1	Slc6a2	Slc6a3	Slc6a4	Slc6a5	Slc6a6	Slc6a7	Slc6a8	Slc6a9	Slc6a11	Slc6a12	Slc6a13	Slc6a14	Slc6a15	Slc6a16	Slc6a17	Slc6a18	Slc6a19	Slc6a19os	Slc6a20a	Slc6a20b	Slc6a21	Slc7a1	Slc7a2	Slc7a3	Slc7a4	Slc7a5	Slc7a6	Slc7a6os	Slc7a7	Slc7a8	Slc7a9	Slc7a10	Slc7a11	Slc7a12	Slc7a13	Slc7a14	Slc7a15	Slc8a1	Slc8a2	Slc8a3	Slc8b1	Slc9a1	Slc9a2	Slc9a3	Slc9a3r1	Slc9a3r2	Slc9a4	Slc9a5	Slc9a6	Slc9a7	Slc9a8	Slc9a9	Slc9b1	Slc9b2	Slc9c1	Slc10a1	Slc10a2	Slc10a3	Slc10a4	Slc10a5	Slc10a6	Slc10a7	Slc11a1	Slc11a2	Slc12a1	Slc12a2	Slc12a3	Slc12a4	Slc12a5	Slc12a6	Slc12a7	Slc12a8	Slc12a9	Slc13a1	Slc13a2	Slc13a2os	Slc13a3	Slc13a4	Slc13a5	Slc14a1	Slc14a2	Slc15a1	Slc15a2	Slc15a3	Slc15a4	Slc15a5	Slc16a1	Slc16a2	Slc16a3	Slc16a4	Slc16a5	Slc16a6	Slc16a7	Slc16a8	Slc16a9	Slc16a10	Slc16a11	Slc16a12	Slc16a13	Slc16a14	Slc17a1	Slc17a2	Slc17a3	Slc17a4	Slc17a5	Slc17a6	Slc17a7	Slc17a8	Slc17a9	Slc18a1	Slc18a2	Slc18a3	Slc18b1	Slc19a1	Slc19a2	Slc19a3	Slc20a1	Slc20a2	Slc22a1	Slc22a2	Slc22a3	Slc22a4	Slc22a5	Slc22a6	Slc22a7	Slc22a8	Slc22a12	Slc22a13	Slc22a14	Slc22a15	Slc22a16	Slc22a17	Slc22a18	Slc22a19	Slc22a20	Slc22a21	Slc22a22	Slc22a23	Slc22a26	Slc22a27	Slc22a28	Slc22a29	Slc22a30	Slc23a1	Slc23a2	Slc23a3	Slc23a4	Slc24a1	Slc24a2	Slc24a3	Slc24a4	Slc24a5	Slc25a1	Slc25a2	Slc25a3	Slc25a4	Slc25a5	Slc25a10	Slc25a11	Slc25a12	Slc25a13	Slc25a14	Slc25a15	Slc25a16	Slc25a17	Slc25a18	Slc25a19	Slc25a20	Slc25a21	Slc25a22	Slc25a23	Slc25a24	Slc25a25	Slc25a26	Slc25a27	Slc25a28	Slc25a29	Slc25a30	Slc25a31	Slc25a32	Slc25a33	Slc25a34	Slc25a35	Slc25a36	Slc25a37	Slc25a38	Slc25a39	Slc25a40	Slc25a41	Slc25a42	Slc25a43	Slc25a44	Slc25a45	Slc25a46	Slc25a47	Slc25a48	Slc25a51	Slc25a53	Slc25a54	Slc26a1	Slc26a2	Slc26a3	Slc26a4	Slc26a5	Slc26a6	Slc26a7	Slc26a8	Slc26a9	Slc26a10	Slc26a11	Slc27a1	Slc27a2	Slc27a3	Slc27a4	Slc27a5	Slc27a6	Slc28a1	Slc28a2	Slc28a3	Slc29a1	Slc29a2	Slc29a3	Slc29a4	Slc30a1	Slc30a2	Slc30a3	Slc30a4	Slc30a5	Slc30a6	Slc30a7	Slc30a8	Slc30a9	Slc30a10	Slc31a1	Slc31a2	Slc32a1	Slc33a1	Slc34a1	Slc34a2	Slc34a3	Slc35a1	Slc35a2	Slc35a3	Slc35a4	Slc35a5	Slc35b1	Slc35b2	Slc35b3	Slc35b4	Slc35c1	Slc35c2	Slc35d1	Slc35d2	Slc35d3	Slc35e1	Slc35e2	Slc35e3	Slc35e4	Slc35f1	Slc35f2	Slc35f3	Slc35f4	Slc35f5	Slc35f6	Slc35g1	Slc35g2	Slc35g3	Slc36a1	Slc36a1os	Slc36a2	Slc36a3	Slc36a3os	Slc36a4	Slc37a1	Slc37a2	Slc37a3	Slc37a4	Slc38a1	Slc38a2	Slc38a3	Slc38a4	Slc38a5	Slc38a6	Slc38a7	Slc38a8	Slc38a9	Slc38a10	Slc38a11	Slc39a1	Slc39a2	Slc39a3	Slc39a4	Slc39a5	Slc39a6	Slc39a7	Slc39a8	Slc39a9	Slc39a10	Slc39a11	Slc39a12	Slc39a13	Slc39a14	Slc40a1	Slc41a1	Slc41a2	Slc41a3	Slc43a1	Slc43a2	Slc43a3	Slc44a1	Slc44a2	Slc44a3	Slc44a4	Slc44a5	Slc45a1	Slc45a2	Slc45a3	Slc45a4	Slc46a1	Slc46a2	Slc46a3	Slc47a1	Slc47a2	Slc48a1	Slc49a4	Slc50a1	Slc51a	Slc51b	Slc52a2	Slc52a3	Slco1a1	Slco1a4	Slco1a5	Slco1a6	Slco1b2	Slco1c1	Slco2a1	Slco2b1	Slco3a1	Slco4a1	Slco4c1	Slco5a1	Slco6c1	Slco6d1	Slf1	Slf2	Slfn1	Slfn2	Slfn3	Slfn4	Slfn5	Slfn5os	Slfn8	Slfn9	Slfn14	Slfnl1	Slirp	Slit1	Slit2	Slit3	Slitrk1	Slitrk2	Slitrk3	Slitrk4	Slitrk5	Slitrk6	Slk	Slmap	Slmapos2	Sln	Slpi	Sltm	Slu7	Slurp1	Slurp2	Slx	Slx1b	Slx4	Slx4ip	Slxl1	Sly	Smad1	Smad2	Smad3	Smad4	Smad5	Smad6	Smad7	Smad9	Smagp	Smap1	Smap2	Smarca1	Smarca2	Smarca4	Smarca5	Smarcad1	Smarcal1	Smarcb1	Smarcc1	Smarcc2	Smarcd1	Smarcd2	Smarcd3	Smarce1	Smbd1	Smc1a	Smc1b	Smc2	Smc2os	Smc3	Smc4	Smc5	Smc6	Smchd1	Smco1	Smco2	Smco3	Smco4	Smcp	Smcr8	Smdt1	Smg1	Smg5	Smg6	Smg7	Smg8	Smg9	Smgc	Smim1	Smim3	Smim4	Smim5	Smim6	Smim7	Smim8	Smim9	Smim10l1	Smim10l2a	Smim11	Smim12	Smim13	Smim14	Smim15	Smim17	Smim18	Smim19	Smim20	Smim22	Smim23	Smim24	Smim26	Smim27	Smim31	Smim38	Smim40	Smim40-ps	Smim41	Smlr1	Smn1	Smndc1	Smo	Smoc1	Smoc2	Smok2a	Smok2b	Smok3a	Smok3b	Smok3c	Smox	Smpd1	Smpd2	Smpd3	Smpd4	Smpd5	Smpdl3a	Smpdl3b	Smpx	Smr2	Smr3a	Sms	Smtn	Smtnl1	Smtnl2	Smu1	Smug1	Smurf1	Smurf2	Smyd1	Smyd2	Smyd3	Smyd4	Smyd5	Snai1	Snai2	Snai3	Snap23	Snap25	Snap29	Snap47	Snap91	Snapc1	Snapc2	Snapc3	Snapc4	Snapc5	Snapin	Snca	Sncaip	Sncb	Sncg	Snd1	Sned1	Snf8	Snhg1	Snhg3	Snhg4	Snhg5	Snhg6	Snhg7os	Snhg8	Snhg9	Snhg10	Snhg11	Snhg12	Snhg14	Snhg15	Snhg16	Snhg17	Snhg18	Snhg20	Snip1	Snn	Snorc	Snph	Snrk	Snrnp25	Snrnp27	Snrnp35	Snrnp40	Snrnp48	Snrnp70	Snrnp200	Snrpa	Snrpa1	Snrpb	Snrpb2	Snrpc	Snrpd1	Snrpd2	Snrpd3	Snrpe	Snrpf	Snrpg	Snrpn	Snta1	Sntb1	Sntb2	Sntg1	Sntg2	Sntn	Snu13	Snupn	Snurf	Snw1	Snx1	Snx2	Snx3	Snx4	Snx5	Snx6	Snx7	Snx8	Snx9	Snx10	Snx11	Snx12	Snx13	Snx14	Snx15	Snx16	Snx17	Snx18	Snx19	Snx20	Snx21	Snx22	Snx24	Snx25	Snx27	Snx29	Snx30	Snx31	Snx32	Snx33	Soat1	Soat2	Sobp	Socs1	Socs2	Socs3	Socs4	Socs5	Socs6	Socs7	Sod1	Sod2	Sod3	Soga1	Soga3	Sohlh1	Sohlh2	Son	Sorbs1	Sorbs2	Sorbs2os	Sorbs3	Sorcs1	Sorcs2	Sorcs3	Sord	Sorl1	Sort1	Sos1	Sos2	Sost	Sostdc1	Sowaha	Sowahb	Sowahc	Sowahd	Sox1	Sox1ot	Sox2	Sox2ot	Sox3	Sox4	Sox5	Sox5it	Sox5os1	Sox5os2	Sox5os3	Sox5os4	Sox5os5	Sox6	Sox6os	Sox7	Sox8	Sox9	Sox10	Sox11	Sox12	Sox13	Sox14	Sox15	Sox17	Sox18	Sox21	Sox30	Sp1	Sp2	Sp3	Sp3os	Sp4	Sp5	Sp6	Sp7	Sp8	Sp9	Sp100	Sp110	Sp140	Spa17	Spaar	Spaca1	Spaca3	Spaca4	Spaca5	Spaca6	Spaca7	Spaca9	Spag1	Spag4	Spag5	Spag6	Spag6l	Spag7	Spag8	Spag9	Spag11a	Spag11b	Spag16	Spag17	Spag17os	Spam1	Sparc	Sparcl1	Spast	Spata1	Spata2	Spata2l	Spata3	Spata4	Spata5	Spata5l1	Spata6	Spata7	Spata9	Spata13	Spata16	Spata17	Spata18	Spata19	Spata20	Spata21	Spata22	Spata24	Spata25	Spata31	Spata31d1a	Spata31d1b	Spata31d1c	Spata31d1d	Spata32	Spata33	Spata45	Spata46	Spata48	Spatc1	Spatc1l	Spats1	Spats2	Spats2l	Spc24	Spc25	Spcs1	Spcs2	Spcs3	Spdef	Spdl1	Spdya	Spdye4a	Spdye4b	Spdye4c	Specc1	Specc1l	Speer1	Speer2	Speer3	Speer4a	Speer4b	Speer4c	Speer4cos	Speer4d	Speer4e	Speer4f1	Speer4f2	Speer9-ps1	Spef1	Spef2	Speg	Spem1	Spem2	Spen	Spert	Spertl	Spesp1	Spg7	Spg11	Spg20	Spg21	Sphk1	Sphk2	Sphkap	Spi1	Spib	Spic	Spice1	Spidr	Spin1	Spin2c	Spin2d	Spin2e	Spin2f	Spin2g	Spin4	Spindoc	Spink1	Spink2	Spink4	Spink5	Spink6	Spink7	Spink8	Spink10	Spink11	Spink12	Spink13	Spink14	Spinkl	Spint1	Spint2	Spint3	Spint4	Spint5	Spire1	Spire2	Spn	Spns1	Spns2	Spns3	Spo11	Spocd1	Spock1	Spock2	Spock3	Spon1	Spon2	Spop	Spopl	Spout1	Spp1	Spp2	Sppl2a	Sppl2b	Sppl2c	Sppl3	Spr	Spred1	Spred2	Spred3	Sprn	Sprr1a	Sprr1b	Sprr2a1	Sprr2a2	Sprr2a3	Sprr2b	Sprr2d	Sprr2e	Sprr2f	Sprr2h	Sprr2i	Sprr2j-ps	Sprr2k	Sprr3	Sprr4	Sprtn	Spry1	Spry2	Spry3	Spry4	Spryd3	Spryd4	Spryd7	Spsb1	Spsb2	Spsb3	Spsb4	Spta1	Sptan1	Sptb	Sptbn1	Sptbn2	Sptbn4	Sptbn5	Sptlc1	Sptlc2	Sptlc3	Sptssa	Sptssb	Spty2d1	Spx	Spz1	Sqle	Sqor	Sqstm1	Sra1	Srarp	Srbd1	Src	Srcap	Srcin1	Srd5a1	Srd5a2	Srd5a3	Srebf1	Srebf2	Srek1	Srek1ip1	Srf	Srfbp1	Srgap1	Srgap2	Srgap3	Srgn	Sri	Srl	Srm	Srms	Srp9	Srp14	Srp19	Srp54a	Srp54b	Srp54c	Srp68	Srp72	Srpk1	Srpk2	Srpk3	Srpr	Srprb	Srpx	Srpx2	Srr	Srrd	Srrm1	Srrm2	Srrm3	Srrm3os	Srrm4	Srrm4os	Srrt	Srsf1	Srsf2	Srsf3	Srsf4	Srsf5	Srsf6	Srsf7	Srsf9	Srsf10	Srsf11	Srsf12	Srsy	Srxn1	Sry	Ss18	Ss18l1	Ss18l2	Ssb	Ssbp1	Ssbp2	Ssbp3	Ssbp4	Ssc4d	Ssc5d	Ssh1	Ssh2	Ssh3	Ssmem1	Ssna1	Sspn	Sspnos	Sspo	Ssr1	Ssr2	Ssr3	Ssr4	Ssrp1	Sst	Sstr1	Sstr2	Sstr3	Sstr4	Sstr5	Ssty1	Ssty2	Ssu2	Ssu72	Ssx2ip	Ssx9	Ssxa1	Ssxb1	Ssxb2	Ssxb3	Ssxb5	Ssxb6	Ssxb8	Ssxb9	Ssxb10	St3gal1	St3gal2	St3gal3	St3gal4	St3gal5	St3gal6	St5	St6gal1	St6gal2	St6galnac1	St6galnac2	St6galnac3	St6galnac4	St6galnac5	St6galnac6	St7	St7l	St8sia1	St8sia2	St8sia3	St8sia3os	St8sia4	St8sia5	St8sia6	St13	St14	St18	Stab1	Stab2	Stac	Stac2	Stac3	Stag1	Stag2	Stag3	Stam	Stam2	Stambp	Stambpl1	Stamos	Stap1	Stap2	Star	Stard3	Stard3nl	Stard4	Stard5	Stard6	Stard7	Stard8	Stard9	Stard10	Stard13	Stat1	Stat2	Stat3	Stat4	Stat5a	Stat5b	Stat6	Stau1	Stau2	Stbd1	Stc1	Stc2	Steap1	Steap2	Steap3	Steap4	Stfa1	Stfa2	Stfa2l1	Stfa3	Stil	Stim1	Stim2	Stimate	Stip1	Stk3	Stk4	Stk10	Stk11	Stk11ip	Stk16	Stk17b	Stk19	Stk24	Stk25	Stk26	Stk31	Stk32a	Stk32b	Stk32c	Stk33	Stk35	Stk36	Stk38	Stk38l	Stk39	Stk40	Stkld1	Stmn1	Stmn2	Stmn3	Stmn4	Stmnd1	Stn1	Stom	Stoml1	Stoml2	Stoml3	Ston1	Ston2	Stox1	Stox2	Stpg1	Stpg2	Stpg3	Stpg4	Stra6	Stra6l	Stra8	Strada	Stradb	Strap	Strbp	Strc	Strip1	Strip2	Strit1	Strn	Strn3	Strn4	Stt3a	Stt3b	Stub1	Stum	Stx1a	Stx1b	Stx2	Stx3	Stx4a	Stx5a	Stx6	Stx7	Stx8	Stx11	Stx12	Stx16	Stx17	Stx18	Stx19	Stxbp1	Stxbp2	Stxbp3	Stxbp4	Stxbp5	Stxbp5l	Stxbp6	Styk1	Styx	Styxl1	Sub1	Sucla2	Suclg1	Suclg2	Sucnr1	Suco	Suds3	Sufu	Sugct	Sugp1	Sugp2	Sugt1	Sulf1	Sulf2	Sult1a1	Sult1b1	Sult1c1	Sult1c2	Sult1d1	Sult1e1	Sult2a1	Sult2a2	Sult2a3	Sult2a4	Sult2a5	Sult2a6	Sult2a7	Sult2a8	Sult2b1	Sult3a1	Sult3a2	Sult4a1	Sult5a1	Sult6b1	Sult6b2	Sumf1	Sumf2	Sumo1	Sumo2	Sumo3	Sun1	Sun2	Sun3	Sun5	Suox	Supt3	Supt4a	Supt5	Supt6	Supt7l	Supt16	Supt20	Supv3l1	Surf1	Surf2	Surf4	Surf6	Susd1	Susd2	Susd3	Susd4	Susd5	Susd6	Suv39h1	Suv39h2	Suz12	Sv2a	Sv2b	Sv2c	Sva	Sval1	Sval2	Sval3	Svbp	Svep1	Svil	Svip	Svop	Svopl	Svs1	Svs2	Svs3a	Svs3b	Svs4	Svs5	Svs6	Swap70	Swi5	Swsap1	Swt1	Syap1	Sybu	Syce1	Syce1l	Syce2	Syce3	Sycn	Sycp1	Sycp2	Sycp2l	Sycp3	Syde1	Syde2	Syf2	Syk	Sympk	Syn1	Syn2	Syn3	Syna	Synb	Sync	Syncrip	Syndig1	Syndig1l	Syne1	Syne2	Syne3	Syne4	Syngap1	Syngr1	Syngr2	Syngr3	Syngr4	Synj1	Synj2	Synj2bp	Synm	Synpo	Synpo2	Synpo2l	Synpr	Synrg	Syp	Sypl	Sypl2	Sys1	Syt1	Syt2	Syt3	Syt4	Syt5	Syt6	Syt7	Syt8	Syt9	Syt10	Syt11	Syt12	Syt13	Syt14	Syt15	Syt16	Syt17	Sytl1	Sytl2	Sytl3	Sytl4	Sytl5	Syvn1	Szrd1	Szt2	T	T2	Taar1	Taar2	Taar3	Taar4	Taar5	Taar6	Taar7a	Taar7b	Taar7d	Taar7e	Taar7f	Taar8a	Taar8b	Taar8c	Taar9	Tab1	Tab2	Tab3	Tac1	Tac2	Tac4	Tacc1	Tacc2	Tacc3	Taco1	Taco1os	Tacr1	Tacr2	Tacr3	Tacstd2	Tada1	Tada2a	Tada2b	Tada3	Taf1	Taf1a	Taf1b	Taf1c	Taf1d	Taf2	Taf3	Taf4	Taf4b	Taf5	Taf5l	Taf6	Taf6l	Taf7	Taf7l	Taf7l2	Taf8	Taf9	Taf9b	Taf10	Taf11	Taf12	Taf13	Taf15	Tafa1	Tafa2	Tafa3	Tafa4	Tafa5	Tagap	Tagap1	Tagln	Tagln2	Tagln3	Tal1	Tal2	Taldo1	Tamm41	Tanc1	Tanc2	Tango2	Tango6	Tank	Taok1	Taok2	Taok3	Tap1	Tap2	Tapbp	Tapbpl	Tapt1	Tarbp1	Tarbp2	Tardbp	Tarm1	Tars	Tars2	Tarsl2	Tas1r1	Tas1r2	Tas1r3	Tas2r102	Tas2r103	Tas2r104	Tas2r105	Tas2r106	Tas2r107	Tas2r108	Tas2r109	Tas2r110	Tas2r113	Tas2r114	Tas2r115	Tas2r116	Tas2r117	Tas2r118	Tas2r119	Tas2r120	Tas2r121	Tas2r122	Tas2r123	Tas2r124	Tas2r125	Tas2r126	Tas2r129	Tas2r130	Tas2r131	Tas2r134	Tas2r135	Tas2r136	Tas2r137	Tas2r138	Tas2r139	Tas2r140	Tas2r143	Tas2r144	Tasor	Tasor2	Tasp1	Tat	Tatdn1	Tatdn2	Tatdn3	Tax1bp1	Tax1bp3	Taz	Tbata	Tbc1d1	Tbc1d2	Tbc1d2b	Tbc1d4	Tbc1d5	Tbc1d7	Tbc1d8	Tbc1d8b	Tbc1d9	Tbc1d9b	Tbc1d10a	Tbc1d10b	Tbc1d10c	Tbc1d12	Tbc1d13	Tbc1d14	Tbc1d15	Tbc1d16	Tbc1d17	Tbc1d19	Tbc1d20	Tbc1d21	Tbc1d22a	Tbc1d22b	Tbc1d22bos	Tbc1d23	Tbc1d24	Tbc1d25	Tbc1d30	Tbc1d31	Tbc1d32	Tbca	Tbcb	Tbcc	Tbccd1	Tbcd	Tbce	Tbcel	Tbck	Tbk1	Tbkbp1	Tbl1x	Tbl1xr1	Tbl2	Tbl3	Tbp	Tbpl1	Tbpl2	Tbr1	Tbrg1	Tbrg4	Tbx1	Tbx2	Tbx3	Tbx3os1	Tbx3os2	Tbx4	Tbx5	Tbx6	Tbx10	Tbx15	Tbx18	Tbx19	Tbx20	Tbx21	Tbx22	Tbxa2r	Tbxas1	Tc2n	Tcaf1	Tcaf2	Tcaf3	Tcaim	Tcam1	Tcap	Tcea1	Tcea2	Tcea3	Tceal1	Tceal3	Tceal5	Tceal6	Tceal7	Tceal8	Tceal9	Tceanc	Tceanc2	Tcerg1	Tcerg1l	Tcf3	Tcf4	Tcf7	Tcf7l1	Tcf7l2	Tcf12	Tcf15	Tcf19	Tcf20	Tcf21	Tcf23	Tcf24	Tcf25	Tcfl5	Tchh	Tchhl1	Tchp	Tcim	Tcirg1	Tcl1	Tcl1b1	Tcl1b2	Tcl1b3	Tcl1b4	Tcl1b5	Tcn2	Tcof1	Tcp1	Tcp10a	Tcp10b	Tcp10c	Tcp11	Tcp11l1	Tcp11l2	Tcp11x2	Tcrg-C1	Tcrg-C2	Tcrg-C3	Tcrg-C4	Tcrg-V1	Tcrg-V3	Tcrg-V4	Tcrg-V5	Tcrg-V6	Tcrg-V7	Tcstv1	Tcstv3	Tcta	Tcte1	Tcte2	Tcte3	Tctex1d1	Tctex1d2	Tctex1d4	Tctn1	Tctn2	Tctn3	Tdg	Tdgf1	Tdh	Tdo2	Tdp1	Tdp2	Tdpoz1	Tdpoz2	Tdpoz3	Tdpoz4	Tdpoz5	Tdrd1	Tdrd3	Tdrd5	Tdrd6	Tdrd7	Tdrd9	Tdrd12	Tdrkh	Tdrp	Tead1	Tead2	Tead3	Tead4	Tec	Tecpr1	Tecpr2	Tecr	Tecrl	Tecta	Tectb	Tedc1	Tedc2	Teddm1a	Teddm1b	Teddm2	Teddm3	Tef	Tefm	Tek	Tekt1	Tekt2	Tekt3	Tekt4	Tekt5	Telo2	Ten1	Tenm1	Tenm2	Tenm3	Tenm4	Tent2	Tent4a	Tent4b	Tent5a	Tent5b	Tent5c	Tent5d	Tep1	Tepp	Tepsin	Terb1	Terb2	Terf1	Terf2	Terf2ip	Tert	Tes	Tes3-ps	Tesc	Tescl	Tesk1	Tesk2	Tesmin	Tespa1	Tet1	Tet2	Tet3	Tex2	Tex9	Tex10	Tex11	Tex12	Tex13a	Tex13b	Tex13c1	Tex13c2	Tex13c3	Tex14	Tex15	Tex16	Tex19.1	Tex19.2	Tex21	Tex22	Tex24	Tex26	Tex28	Tex29	Tex30	Tex33	Tex35	Tex36	Tex37	Tex38	Tex43	Tex44	Tex45	Tex46	Tex47	Tex48	Tex50	Tex52	Tex55	Tex101	Tex261	Tex264	Tfam	Tfap2a	Tfap2b	Tfap2c	Tfap2d	Tfap2e	Tfap4	Tfb1m	Tfb2m	Tfcp2	Tfcp2l1	Tfdp1	Tfdp2	Tfe3	Tfeb	Tfec	Tff1	Tff2	Tff3	Tfg	Tfip11	Tfpi	Tfpi2	Tfpt	Tfr2	Tfrc	Tg	Tgds	Tgfa	Tgfb1	Tgfb1i1	Tgfb2	Tgfb3	Tgfbi	Tgfbr1	Tgfbr2	Tgfbr3	Tgfbr3l	Tgfbrap1	Tgif1	Tgif2	Tgif2lx1	Tgif2lx2	Tgm1	Tgm2	Tgm3	Tgm4	Tgm5	Tgm6	Tgm7	Tgoln1	Tgs1	Tgtp1	Tgtp2	Th	Tha1	Thada	Thap1	Thap2	Thap3	Thap4	Thap7	Thap8	Thap11	Thap12	Thbd	Thbs1	Thbs2	Thbs3	Thbs4	Theg	Thegl	Them4	Them5	Them6	Them7	Themis	Themis2	Themis3	Thg1l	Thnsl1	Thnsl2	Thoc1	Thoc2	Thoc3	Thoc5	Thoc6	Thoc7	Thop1	Thpo	Thra	Thrap3	Thrb	Thrsp	Thsd1	Thsd4	Thsd7a	Thsd7b	Thtpa	Thumpd1	Thumpd2	Thumpd3	Thy1	Thyn1	Tia1	Tial1	Tiam1	Tiam2	Ticam1	Ticam2	Ticrr	Tie1	Tifa	Tifab	Tigar	Tigd2	Tigd3	Tigd4	Tigd5	Tigit	Timd2	Timd4	Timeless	Timm8a1	Timm8a2	Timm8b	Timm9	Timm10	Timm10b	Timm13	Timm17a	Timm17b	Timm21	Timm22	Timm23	Timm29	Timm44	Timm50	Timmdc1	Timp1	Timp2	Timp3	Timp4	Tinag	Tinagl1	Tinf2	Tiparp	Tipin	Tiprl	Tirap	Tjap1	Tjp1	Tjp2	Tjp3	Tk1	Tk2	Tkfc	Tkt	Tktl1	Tktl2	Tlcd1	Tlcd2	Tldc2	Tle1	Tle2	Tle3	Tle4	Tle5	Tle6	Tle7	Tlk1	Tlk2	Tll1	Tll2	Tln1	Tln2	Tlnrd1	Tlr1	Tlr2	Tlr3	Tlr4	Tlr5	Tlr6	Tlr7	Tlr8	Tlr9	Tlr11	Tlr12	Tlr13	Tlx1	Tlx1os	Tlx2	Tlx3	Tm2d1	Tm2d2	Tm2d3	Tm4sf1	Tm4sf4	Tm4sf5	Tm4sf19	Tm4sf20	Tm6sf1	Tm6sf2	Tm7sf2	Tm7sf3	Tm9sf1	Tm9sf2	Tm9sf3	Tm9sf4	Tma7	Tma16	Tmbim1	Tmbim4	Tmbim6	Tmbim7	Tmc1	Tmc2	Tmc3	Tmc4	Tmc5	Tmc6	Tmc7	Tmc8	Tmcc1	Tmcc2	Tmcc3	Tmcc3os	Tmco1	Tmco2	Tmco3	Tmco4	Tmco5	Tmco5b	Tmco6	Tmed1	Tmed2	Tmed3	Tmed4	Tmed5	Tmed6	Tmed7	Tmed8	Tmed9	Tmed10	Tmed11	Tmeff1	Tmeff2	Tmem8	Tmem8b	Tmem9	Tmem9b	Tmem11	Tmem14a	Tmem14c	Tmem17	Tmem18	Tmem19	Tmem25	Tmem26	Tmem28	Tmem29	Tmem30a	Tmem30b	Tmem30c	Tmem33	Tmem35a	Tmem35b	Tmem37	Tmem38a	Tmem38b	Tmem39a	Tmem39b	Tmem40	Tmem41a	Tmem41b	Tmem42	Tmem43	Tmem44	Tmem45a	Tmem45a2	Tmem45b	Tmem47	Tmem50a	Tmem50b	Tmem51	Tmem51os1	Tmem52	Tmem52b	Tmem53	Tmem54	Tmem56	Tmem59	Tmem59l	Tmem60	Tmem61	Tmem62	Tmem63a	Tmem63b	Tmem63c	Tmem64	Tmem65	Tmem67	Tmem68	Tmem69	Tmem70	Tmem71	Tmem72	Tmem74	Tmem74b	Tmem74bos	Tmem79	Tmem80	Tmem81	Tmem82	Tmem86a	Tmem86b	Tmem87a	Tmem87b	Tmem88	Tmem88b	Tmem89	Tmem91	Tmem92	Tmem94	Tmem95	Tmem97	Tmem98	Tmem100	Tmem101	Tmem102	Tmem104	Tmem106a	Tmem106b	Tmem106c	Tmem107	Tmem108	Tmem109	Tmem114	Tmem115	Tmem116	Tmem117	Tmem119	Tmem120a	Tmem120b	Tmem121	Tmem121b	Tmem123	Tmem125	Tmem126a	Tmem126b	Tmem127	Tmem128	Tmem129	Tmem130	Tmem131	Tmem131l	Tmem132a	Tmem132b	Tmem132c	Tmem132cos	Tmem132d	Tmem132e	Tmem134	Tmem135	Tmem136	Tmem138	Tmem139	Tmem140	Tmem141	Tmem143	Tmem144	Tmem145	Tmem147	Tmem147os	Tmem150a	Tmem150b	Tmem150c	Tmem150cos	Tmem151a	Tmem151b	Tmem154	Tmem156	Tmem158	Tmem159	Tmem160	Tmem161a	Tmem161b	Tmem163	Tmem164	Tmem165	Tmem167	Tmem167b	Tmem168	Tmem169	Tmem170	Tmem170b	Tmem171	Tmem173	Tmem174	Tmem175	Tmem176a	Tmem176b	Tmem177	Tmem178	Tmem178b	Tmem179	Tmem179b	Tmem181a	Tmem182	Tmem183a	Tmem184a	Tmem184b	Tmem184c	Tmem185a	Tmem185b	Tmem186	Tmem189	Tmem190	Tmem191c	Tmem192	Tmem196	Tmem198	Tmem198b	Tmem199	Tmem200a	Tmem200b	Tmem200c	Tmem201	Tmem202	Tmem203	Tmem204	Tmem205	Tmem207	Tmem208	Tmem209	Tmem210	Tmem211	Tmem212	Tmem213	Tmem214	Tmem215	Tmem216	Tmem217	Tmem218	Tmem219	Tmem220	Tmem221	Tmem222	Tmem223	Tmem225	Tmem229a	Tmem229b	Tmem230	Tmem231	Tmem232	Tmem233	Tmem234	Tmem235	Tmem236	Tmem237	Tmem238	Tmem238l	Tmem239	Tmem240	Tmem241	Tmem242	Tmem243	Tmem245	Tmem246	Tmem247	Tmem248	Tmem249	Tmem250-ps	Tmem251	Tmem252	Tmem253	Tmem254a	Tmem254b	Tmem254c	Tmem255a	Tmem255b	Tmem256	Tmem258	Tmem259	Tmem260	Tmem262	Tmem263	Tmem265	Tmem266	Tmem267	Tmem268	Tmem269	Tmem270	Tmem273	Tmem274	Tmf1	Tmie	Tmigd1	Tmigd3	Tmlhe	Tmod1	Tmod2	Tmod3	Tmod4	Tmpo	Tmppe	Tmprss2	Tmprss3	Tmprss4	Tmprss5	Tmprss6	Tmprss7	Tmprss9	Tmprss11a	Tmprss11b	Tmprss11c	Tmprss11d	Tmprss11e	Tmprss11f	Tmprss11g	Tmprss12	Tmprss13	Tmprss15	Tmsb4x	Tmsb10	Tmsb15a	Tmsb15b1	Tmsb15b2	Tmtc1	Tmtc2	Tmtc3	Tmtc4	Tmub1	Tmub2	Tmx1	Tmx2	Tmx3	Tmx4	Tnc	Tnf	Tnfaip1	Tnfaip2	Tnfaip3	Tnfaip6	Tnfaip8	Tnfaip8l1	Tnfaip8l2	Tnfaip8l3	Tnfrsf1a	Tnfrsf1b	Tnfrsf4	Tnfrsf8	Tnfrsf9	Tnfrsf10b	Tnfrsf11a	Tnfrsf11b	Tnfrsf12a	Tnfrsf13b	Tnfrsf13c	Tnfrsf14	Tnfrsf17	Tnfrsf18	Tnfrsf19	Tnfrsf21	Tnfrsf22	Tnfrsf23	Tnfrsf25	Tnfrsf26	Tnfsf4	Tnfsf8	Tnfsf9	Tnfsf10	Tnfsf11	Tnfsf12	Tnfsf13	Tnfsf13b	Tnfsf13os	Tnfsf14	Tnfsf15	Tnfsf18	Tnik	Tnip1	Tnip2	Tnip3	Tnk1	Tnk2	Tnk2os	Tnks	Tnks1bp1	Tnks2	Tnmd	Tnn	Tnnc1	Tnnc2	Tnni1	Tnni2	Tnni3	Tnni3k	Tnnt1	Tnnt2	Tnnt3	Tnp1	Tnp2	Tnpo1	Tnpo2	Tnpo3	Tnr	Tnrc6a	Tnrc6b	Tnrc6c	Tnrc18	Tns1	Tns2	Tns3	Tns4	Tnxb	Tob1	Tob2	Toe1	Togaram1	Togaram2	Tollip	Tom1	Tom1l1	Tom1l2	Tomm5	Tomm6	Tomm6os	Tomm7	Tomm20	Tomm20l	Tomm22	Tomm34	Tomm40	Tomm40l	Tomm70a	Tomt	Tonsl	Top1	Top1mt	Top2a	Top2b	Top3a	Top3b	Topaz1	Topbp1	Topors	Toporsl	Tor1a	Tor1aip1	Tor1aip2	Tor1b	Tor2a	Tor3a	Tor4a	Tox	Tox2	Tox3	Tox4	Tpbg	Tpbgl	Tpbpa	Tpbpb	Tpcn1	Tpcn2	Tpd52	Tpd52l1	Tpd52l2	Tpgs1	Tpgs2	Tph1	Tph2	Tpi1	Tpk1	Tpm1	Tpm2	Tpm3	Tpm3-rs7	Tpm4	Tpmt	Tpo	Tpp1	Tpp2	Tppp	Tppp2	Tppp3	Tpr	Tpra1	Tprg	Tprgl	Tprkb	Tprn	Tpsab1	Tpsb2	Tpsg1	Tpst1	Tpst2	Tpt1	Tpte	Tpx2	Tra2a	Tra2b	Trabd	Trabd2b	Trac	Tradd	Traf1	Traf2	Traf3	Traf3ip1	Traf3ip2	Traf3ip3	Traf4	Traf5	Traf6	Traf7	Trafd1	Traip	Traj1	Traj2	Traj3	Traj4	Traj5	Traj6	Traj7	Traj8	Traj9	Traj11	Traj12	Traj13	Traj14	Traj15	Traj16	Traj17	Traj18	Traj19	Traj20	Traj21	Traj22	Traj23	Traj24	Traj25	Traj26	Traj27	Traj28	Traj29	Traj30	Traj31	Traj32	Traj33	Traj34	Traj35	Traj36	Traj37	Traj38	Traj39	Traj40	Traj41	Traj42	Traj43	Traj44	Traj45	Traj46	Traj47	Traj48	Traj49	Traj50	Traj51	Traj52	Traj53	Traj54	Traj55	Traj56	Traj57	Traj58	Traj59	Traj60	Traj61	Trak1	Trak2	Tram1	Tram1l1	Tram2	Trank1	Trap1	Trap1a	Trappc1	Trappc2	Trappc2l	Trappc3	Trappc3l	Trappc4	Trappc5	Trappc6a	Trappc6b	Trappc8	Trappc9	Trappc10	Trappc11	Trappc12	Trappc13	Trarg1	Trat1	Trav1	Trav2	Trav3-1	Trav3-2	Trav3-3	Trav3-4	Trav3d-2	Trav3d-3	Trav3n-2	Trav3n-3	Trav4-1	Trav4-2	Trav4-3	Trav4-4-dv10	Trav4d-2	Trav4d-3	Trav4d-4	Trav4n-3	Trav4n-4	Trav5-1	Trav5-2	Trav5-4	Trav5d-2	Trav5d-3	Trav5d-4	Trav5n-2	Trav5n-3	Trav5n-4	Trav6-1	Trav6-2	Trav6-3	Trav6-4	Trav6-5	Trav6-6	Trav6-7-dv9	Trav6d-3	Trav6d-4	Trav6d-5	Trav6d-6	Trav6d-7	Trav6n-5	Trav6n-6	Trav6n-7	Trav7-1	Trav7-2	Trav7-3	Trav7-4	Trav7-5	Trav7-6	Trav7d-2	Trav7d-3	Trav7d-4	Trav7d-5	Trav7n-4	Trav7n-5	Trav7n-6	Trav8-1	Trav8-2	Trav8d-1	Trav8d-2	Trav8n-2	Trav9-1	Trav9-2	Trav9-4	Trav9d-1	Trav9d-2	Trav9d-3	Trav9d-4	Trav9n-1	Trav9n-2	Trav9n-3	Trav9n-4	Trav10	Trav10d	Trav10n	Trav11	Trav11d	Trav11n	Trav12-1	Trav12-2	Trav12-3	Trav12-4	Trav12d-1	Trav12d-2	Trav12d-3	Trav12n-1	Trav12n-2	Trav12n-3	Trav13-1	Trav13-2	Trav13-3	Trav13-4-dv7	Trav13d-1	Trav13d-2	Trav13d-3	Trav13d-4	Trav13n-1	Trav13n-2	Trav13n-3	Trav13n-4	Trav14-1	Trav14-2	Trav14-3	Trav14d-1	Trav14d-2	Trav14d-3-dv8	Trav14n-1	Trav14n-2	Trav14n-3	Trav15-1-dv6-1	Trav15-2-dv6-2	Trav15-3	Trav15d-1-dv6d-1	Trav15d-2-dv6d-2	Trav15d-3	Trav15n-1	Trav15n-2	Trav15n-3	Trav16	Trav16d-dv11	Trav16n	Trav17	Trav18	Trav19	Trav20	Trav21-dv12	Trav22	Trav23	Trbc1	Trbc2	Trbd1	Trbd2	Trbj1-1	Trbj1-2	Trbj1-3	Trbj1-4	Trbj1-5	Trbj1-6	Trbj1-7	Trbj2-1	Trbj2-2	Trbj2-3	Trbj2-4	Trbj2-5	Trbj2-6	Trbj2-7	Trbv1	Trbv2	Trbv3	Trbv4	Trbv5	Trbv6	Trbv7	Trbv8	Trbv9	Trbv10	Trbv11	Trbv12-1	Trbv12-2	Trbv12-3	Trbv13-1	Trbv13-2	Trbv13-3	Trbv14	Trbv15	Trbv16	Trbv17	Trbv18	Trbv19	Trbv20	Trbv21	Trbv22	Trbv23	Trbv24	Trbv25	Trbv26	Trbv27	Trbv28	Trbv29	Trbv30	Trbv31	Trcg1	Trdc	Trdd1	Trdd2	Trdj1	Trdj2	Trdmt1	Trdn	Trdv1	Trdv2-1	Trdv2-2	Trdv3	Trdv4	Trdv5	Treh	Trem1	Trem2	Trem3	Treml1	Treml2	Treml4	Trerf1	Trex1	Trex2	Trf	Trgj1	Trgj2	Trgj3	Trgj4	Trgv2	Trh	Trhde	Trhr	Trhr2	Triap1	Trib1	Trib2	Trib3	Tril	Trim2	Trim3	Trim5	Trim6	Trim7	Trim8	Trim9	Trim10	Trim11	Trim12a	Trim12c	Trim13	Trim14	Trim15	Trim16	Trim17	Trim21	Trim23	Trim24	Trim25	Trim26	Trim27	Trim28	Trim29	Trim30a	Trim30b	Trim30c	Trim30d	Trim31	Trim32	Trim33	Trim34a	Trim34b	Trim35	Trim36	Trim37	Trim38	Trim39	Trim40	Trim41	Trim42	Trim43a	Trim43b	Trim43c	Trim44	Trim45	Trim46	Trim47	Trim50	Trim52	Trim54	Trim55	Trim56	Trim58	Trim59	Trim60	Trim61	Trim62	Trim63	Trim65	Trim66	Trim67	Trim68	Trim69	Trim71	Trim72	Trim75	Trim80	Triml1	Triml2	Trio	Triobp	Trip4	Trip6	Trip10	Trip11	Trip12	Trip13	Triqk	Trir	Trit1	Trmo	Trmt1	Trmt1l	Trmt2a	Trmt2b	Trmt5	Trmt6	Trmt9b	Trmt10a	Trmt10b	Trmt10c	Trmt11	Trmt12	Trmt13	Trmt44	Trmt61a	Trmt61b	Trmt112	Trmu	Trnau1ap	Trnp1	Trnt1	Tro	Troap	Trp53	Trp53bp1	Trp53bp2	Trp53cor1	Trp53i11	Trp53i13	Trp53inp1	Trp53inp2	Trp53rka	Trp53rkb	Trp53tg5	Trp63	Trp73	Trp73os	Trpa1	Trpc1	Trpc3	Trpc4	Trpc4ap	Trpc5	Trpc5os	Trpc6	Trpc7	Trpd52l3	Trpm1	Trpm2	Trpm3	Trpm4	Trpm5	Trpm6	Trpm7	Trpm8	Trps1	Trpt1	Trpv1	Trpv2	Trpv3	Trpv4	Trpv5	Trpv6	Trrap	Trub1	Trub2	Try4	Try5	Try10	Tsacc	Tsc1	Tsc2	Tsc22d1	Tsc22d2	Tsc22d3	Tsc22d4	Tsen2	Tsen15	Tsen34	Tsen54	Tsfm	Tsg101	Tsga8	Tsga10	Tsga10ip	Tsga13	Tshb	Tshr	Tshz1	Tshz2	Tshz3	Tsix	Tsks	Tsku	Tslp	Tslrn1	Tsn	Tsnax	Tsnaxip1	Tspan1	Tspan2	Tspan2os	Tspan3	Tspan4	Tspan5	Tspan6	Tspan7	Tspan8	Tspan9	Tspan10	Tspan11	Tspan12	Tspan13	Tspan14	Tspan15	Tspan17	Tspan18	Tspan31	Tspan32	Tspan32os	Tspan33	Tspear	Tspo	Tspo2	Tspoap1	Tspyl1	Tspyl2	Tspyl3	Tspyl4	Tspyl5	Tsr1	Tsr2	Tsr3	Tssc4	Tssk1	Tssk2	Tssk3	Tssk4	Tssk5	Tssk6	Tst	Tsta3	Tstd1	Tstd2	Tstd3	Tsx	Ttbk1	Ttbk2	Ttc1	Ttc3	Ttc4	Ttc5	Ttc6	Ttc7	Ttc7b	Ttc8	Ttc9	Ttc9b	Ttc9c	Ttc12	Ttc13	Ttc14	Ttc16	Ttc17	Ttc19	Ttc21a	Ttc21b	Ttc22	Ttc23	Ttc23l	Ttc24	Ttc25	Ttc26	Ttc27	Ttc28	Ttc29	Ttc30a1	Ttc30a2	Ttc30b	Ttc32	Ttc33	Ttc34	Ttc36	Ttc37	Ttc38	Ttc39a	Ttc39aos1	Ttc39b	Ttc39c	Ttc39d	Ttc41	Ttf1	Ttf2	Tti1	Tti2	Ttk	Ttl	Ttll1	Ttll2	Ttll3	Ttll4	Ttll5	Ttll6	Ttll7	Ttll8	Ttll9	Ttll10	Ttll11	Ttll12	Ttll13	Ttn	Ttpa	Ttpal	Ttr	Ttyh1	Ttyh2	Ttyh3	Tub	Tuba1a	Tuba1b	Tuba1c	Tuba3a	Tuba3b	Tuba4a	Tuba8	Tubal3	Tubb1	Tubb2a	Tubb2b	Tubb3	Tubb4a	Tubb4b	Tubb5	Tubb6	Tubd1	Tube1	Tubg1	Tubg2	Tubgcp2	Tubgcp3	Tubgcp4	Tubgcp5	Tubgcp6	Tufm	Tuft1	Tug1	Tulp1	Tulp2	Tulp3	Tulp4	Tunar	Tusc1	Tusc2	Tusc3	Tut1	Tut4	Tut7	Tvp23a	Tvp23b	Tvp23bos	Twf1	Twf2	Twist1	Twist2	Twistnb	Twnk	Twsg1	Txk	Txlna	Txlnb	Txlng	Txn1	Txn2	Txndc2	Txndc5	Txndc8	Txndc9	Txndc11	Txndc12	Txndc15	Txndc16	Txndc17	Txnip	Txnl1	Txnl4a	Txnl4b	Txnrd1	Txnrd2	Txnrd3	Tyk2	Tyms	Tyr	Tyro3	Tyrobp	Tyrp1	Tysnd1	Tyw1	Tyw3	Tyw5	U2af1	U2af1l4	U2af2	U2surp	U90926	Uaca	Uap1	Uap1l1	Uba1	Uba1y	Uba2	Uba3	Uba5	Uba6	Uba7	Uba52	Ubac1	Ubac2	Ubald1	Ubald2	Ubap1	Ubap1l	Ubap2	Ubap2l	Ubash3a	Ubash3b	Ubb	Ubc	Ubd	Ube2a	Ube2b	Ube2c	Ube2cbp	Ube2d1	Ube2d2a	Ube2d2b	Ube2d3	Ube2dnl1	Ube2dnl2	Ube2e1	Ube2e2	Ube2e3	Ube2f	Ube2g1	Ube2g2	Ube2h	Ube2i	Ube2j1	Ube2j2	Ube2k	Ube2l3	Ube2l6	Ube2m	Ube2n	Ube2o	Ube2q1	Ube2q2	Ube2ql1	Ube2r2	Ube2s	Ube2t	Ube2u	Ube2uos	Ube2v1	Ube2v2	Ube2w	Ube2z	Ube3a	Ube3b	Ube3c	Ube4a	Ube4b	Ube4bos1	Ube4bos2	Ube4bos3	Ubfd1	Ubiad1	Ubl3	Ubl4a	Ubl4b	Ubl5	Ubl7	Ublcp1	Ubn1	Ubn2	Ubox5	Ubp1	Ubqln1	Ubqln2	Ubqln3	Ubqln4	Ubqln5	Ubqlnl	Ubr1	Ubr2	Ubr3	Ubr4	Ubr5	Ubr7	Ubtd1	Ubtd2	Ubtf	Ubtfl1	Ubxn1	Ubxn2a	Ubxn2b	Ubxn4	Ubxn6	Ubxn7	Ubxn8	Ubxn10	Ubxn11	Uchl1	Uchl1os	Uchl3	Uchl4	Uchl5	Uck1	Uck2	Uckl1	Uckl1os	Ucma	Ucn	Ucn2	Ucn3	Ucp1	Ucp2	Ucp3	Uevld	Ufc1	Ufd1	Ufl1	Ufm1	Ufsp1	Ufsp2	Ugcg	Ugdh	Uggt1	Uggt2	Ugp2	Ugt1a1	Ugt1a2	Ugt1a5	Ugt1a6a	Ugt1a6b	Ugt1a7c	Ugt1a8	Ugt1a9	Ugt1a10	Ugt2a1	Ugt2a2	Ugt2a3	Ugt2b1	Ugt2b5	Ugt2b34	Ugt2b35	Ugt2b36	Ugt2b37	Ugt2b38	Ugt3a1	Ugt3a2	Ugt8a	Uhmk1	Uhrf1	Uhrf1bp1	Uhrf1bp1l	Uhrf2	Uimc1	Ulbp1	Ulk1	Ulk2	Ulk3	Ulk4	Umad1	Umod	Umodl1	Umps	Unc5a	Unc5b	Unc5c	Unc5cl	Unc5d	Unc13a	Unc13b	Unc13c	Unc13d	Unc45a	Unc45b	Unc45bos	Unc50	Unc79	Unc80	Unc93a	Unc93a2	Unc93b1	Unc119	Unc119b	Uncx	Ung	Unk	Unkl	Uox	Upb1	Upf1	Upf2	Upf3a	Upf3b	Upk1a	Upk1b	Upk2	Upk3a	Upk3b	Upk3bl	Upp1	Upp2	Uprt	Uqcc1	Uqcc2	Uqcc3	Uqcr10	Uqcr11	Uqcrb	Uqcrc1	Uqcrc2	Uqcrfs1	Uqcrh	Uqcrq	Urad	Urah	Urb1	Urb2	Urgcp	Uri1	Urm1	Uroc1	Urod	Uros	Usb1	Use1	Usf1	Usf2	Usf3	Ush1c	Ush1g	Ush2a	Ushbp1	Uso1	Usp1	Usp2	Usp3	Usp4	Usp5	Usp6nl	Usp7	Usp8	Usp9x	Usp9y	Usp10	Usp11	Usp12	Usp13	Usp14	Usp15	Usp16	Usp17la	Usp17lb	Usp17lc	Usp17ld	Usp17le	Usp18	Usp19	Usp20	Usp21	Usp22	Usp24	Usp25	Usp26	Usp27x	Usp28	Usp29	Usp30	Usp31	Usp32	Usp33	Usp34	Usp35	Usp36	Usp37	Usp38	Usp39	Usp40	Usp42	Usp43	Usp44	Usp45	Usp46	Usp46os1	Usp46os2	Usp47	Usp48	Usp49	Usp50	Usp51	Usp53	Usp54	Uspl1	Ust	Utf1	Utp3	Utp4	Utp6	Utp11	Utp14a	Utp14b	Utp15	Utp18	Utp20	Utp23	Utp25	Utrn	Uts2	Uts2b	Uts2r	Uty	Uvrag	Uvssa	Uxs1	Uxt	V1ra8	V1rd19	Vac14	Vamp1	Vamp2	Vamp3	Vamp4	Vamp5	Vamp7	Vamp8	Vamp9	Vangl1	Vangl2	Vapa	Vapb	Vars	Vars2	Vash1	Vash2	Vasn	Vasp	Vat1	Vat1l	Vav1	Vav2	Vav3	Vax1	Vax2	Vax2os	Vbp1	Vcam1	Vcan	Vcl	Vcp	Vcpip1	Vcpkmt	Vdac1	Vdac2	Vdac3	Vdr	Vegfa	Vegfb	Vegfc	Vegfd	Veph1	Vezf1	Vezt	Vgf	Vgll1	Vgll2	Vgll3	Vgll4	Vhl	Vil1	Vill	Vim	Vinac1	Vip	Vipas39	Vipr1	Vipr2	Virma	Vit	Vkorc1	Vkorc1l1	Vldlr	Vma21	Vmac	Vmn1r1	Vmn1r2	Vmn1r3	Vmn1r4	Vmn1r5	Vmn1r6	Vmn1r7	Vmn1r8	Vmn1r9	Vmn1r10	Vmn1r11	Vmn1r12	Vmn1r13	Vmn1r14	Vmn1r15	Vmn1r16	Vmn1r17	Vmn1r18	Vmn1r19	Vmn1r20	Vmn1r21	Vmn1r22	Vmn1r23	Vmn1r24	Vmn1r25	Vmn1r26	Vmn1r27	Vmn1r28	Vmn1r29	Vmn1r30	Vmn1r31	Vmn1r32	Vmn1r33	Vmn1r34	Vmn1r35	Vmn1r36	Vmn1r37	Vmn1r38	Vmn1r39	Vmn1r40	Vmn1r41	Vmn1r42	Vmn1r43	Vmn1r44	Vmn1r45	Vmn1r46	Vmn1r47	Vmn1r48	Vmn1r49	Vmn1r50	Vmn1r51	Vmn1r52	Vmn1r53	Vmn1r54	Vmn1r55	Vmn1r56	Vmn1r57	Vmn1r58	Vmn1r59	Vmn1r60	Vmn1r61	Vmn1r62	Vmn1r63	Vmn1r64	Vmn1r65	Vmn1r66	Vmn1r67	Vmn1r68	Vmn1r69	Vmn1r70	Vmn1r71	Vmn1r72	Vmn1r73	Vmn1r74	Vmn1r75	Vmn1r76	Vmn1r77	Vmn1r78	Vmn1r79	Vmn1r80	Vmn1r81	Vmn1r82	Vmn1r83	Vmn1r84	Vmn1r85	Vmn1r86	Vmn1r87	Vmn1r88	Vmn1r89	Vmn1r90	Vmn1r91	Vmn1r93	Vmn1r94	Vmn1r95	Vmn1r100	Vmn1r101	Vmn1r103	Vmn1r104	Vmn1r107	Vmn1r111	Vmn1r112	Vmn1r113	Vmn1r114	Vmn1r115	Vmn1r116	Vmn1r117	Vmn1r118	Vmn1r119	Vmn1r120	Vmn1r121	Vmn1r122	Vmn1r123	Vmn1r124	Vmn1r125	Vmn1r126	Vmn1r127	Vmn1r128	Vmn1r129	Vmn1r130	Vmn1r131	Vmn1r132	Vmn1r135	Vmn1r137	Vmn1r138	Vmn1r139	Vmn1r142	Vmn1r143	Vmn1r148	Vmn1r149	Vmn1r151	Vmn1r152	Vmn1r155	Vmn1r157	Vmn1r158	Vmn1r159	Vmn1r160	Vmn1r163	Vmn1r165	Vmn1r166	Vmn1r167	Vmn1r168	Vmn1r169	Vmn1r170	Vmn1r171	Vmn1r172	Vmn1r173	Vmn1r174	Vmn1r175	Vmn1r176	Vmn1r177	Vmn1r178	Vmn1r179	Vmn1r180	Vmn1r181	Vmn1r183	Vmn1r184	Vmn1r185	Vmn1r186	Vmn1r188	Vmn1r189	Vmn1r191	Vmn1r192	Vmn1r193	Vmn1r194	Vmn1r195	Vmn1r196	Vmn1r197	Vmn1r198	Vmn1r199	Vmn1r200	Vmn1r201	Vmn1r202	Vmn1r203	Vmn1r204	Vmn1r205	Vmn1r206	Vmn1r207-ps	Vmn1r208	Vmn1r209	Vmn1r210	Vmn1r211	Vmn1r212	Vmn1r213	Vmn1r214	Vmn1r215	Vmn1r216	Vmn1r217	Vmn1r218	Vmn1r219	Vmn1r220	Vmn1r221	Vmn1r222	Vmn1r223	Vmn1r224	Vmn1r225	Vmn1r226	Vmn1r227	Vmn1r228	Vmn1r229	Vmn1r230	Vmn1r231	Vmn1r232	Vmn1r233	Vmn1r234	Vmn1r235	Vmn1r236	Vmn1r237	Vmn1r238	Vmn1r239-ps	Vmn2r-ps130	Vmn2r-ps159	Vmn2r1	Vmn2r2	Vmn2r3	Vmn2r4	Vmn2r5	Vmn2r6	Vmn2r7	Vmn2r8	Vmn2r9	Vmn2r10	Vmn2r11	Vmn2r12	Vmn2r13	Vmn2r14	Vmn2r15	Vmn2r16	Vmn2r17	Vmn2r18	Vmn2r19	Vmn2r20	Vmn2r21	Vmn2r22	Vmn2r23	Vmn2r24	Vmn2r25	Vmn2r26	Vmn2r27	Vmn2r28	Vmn2r29	Vmn2r30	Vmn2r31	Vmn2r32	Vmn2r33	Vmn2r34	Vmn2r35	Vmn2r36	Vmn2r37	Vmn2r38	Vmn2r39	Vmn2r40	Vmn2r41	Vmn2r42	Vmn2r43	Vmn2r44	Vmn2r45	Vmn2r46	Vmn2r47	Vmn2r48	Vmn2r49	Vmn2r50	Vmn2r51	Vmn2r52	Vmn2r53	Vmn2r54	Vmn2r55	Vmn2r56	Vmn2r57	Vmn2r58	Vmn2r59	Vmn2r60	Vmn2r61	Vmn2r62	Vmn2r63	Vmn2r65	Vmn2r66	Vmn2r67	Vmn2r68	Vmn2r69	Vmn2r70	Vmn2r71	Vmn2r72	Vmn2r73	Vmn2r74	Vmn2r75	Vmn2r76	Vmn2r77	Vmn2r78	Vmn2r79	Vmn2r80	Vmn2r81	Vmn2r82	Vmn2r83	Vmn2r84	Vmn2r85	Vmn2r86	Vmn2r87	Vmn2r88	Vmn2r89	Vmn2r90	Vmn2r91	Vmn2r92	Vmn2r93	Vmn2r94	Vmn2r95	Vmn2r96	Vmn2r97	Vmn2r98	Vmn2r99	Vmn2r100	Vmn2r101	Vmn2r102	Vmn2r103	Vmn2r104	Vmn2r105	Vmn2r106	Vmn2r107	Vmn2r108	Vmn2r109	Vmn2r110	Vmn2r111	Vmn2r112	Vmn2r113	Vmn2r114	Vmn2r115	Vmn2r116	Vmn2r117	Vmn2r118	Vmn2r120	Vmn2r121	Vmn2r122	Vmn2r124	Vmn2r126	Vmo1	Vmp1	Vnn1	Vnn3	Vopp1	Vpreb1	Vpreb2	Vpreb3	Vps4a	Vps4b	Vps8	Vps9d1	Vps11	Vps13a	Vps13b	Vps13c	Vps13d	Vps16	Vps18	Vps25	Vps26a	Vps26b	Vps26c	Vps28	Vps29	Vps33a	Vps33b	Vps35	Vps35l	Vps36	Vps37a	Vps37b	Vps37c	Vps37d	Vps39	Vps41	Vps45	Vps50	Vps51	Vps52	Vps53	Vps54	Vps72	Vrk1	Vrk2	Vrk3	Vrtn	Vsig1	Vsig2	Vsig4	Vsig8	Vsig10	Vsig10l	Vsir	Vsnl1	Vstm2a	Vstm2b	Vstm2l	Vstm4	Vstm5	Vsx1	Vsx2	Vta1	Vtcn1	Vti1a	Vti1b	Vtn	Vwa1	Vwa2	Vwa3a	Vwa3b	Vwa5a	Vwa5b1	Vwa5b2	Vwa7	Vwa8	Vwc2	Vwc2l	Vwce	Vwde	Vwf	Vxn	Wac	Wap	Wapl	Wars	Wars2	Was	Wasf1	Wasf2	Wasf3	Washc1	Washc2	Washc3	Washc4	Washc5	Wasl	Wbp1	Wbp1l	Wbp2	Wbp2nl	Wbp4	Wbp11	Wbscr25	Wdcp	Wdfy1	Wdfy2	Wdfy3	Wdfy4	Wdhd1	Wdpcp	Wdr1	Wdr3	Wdr4	Wdr5	Wdr5b	Wdr6	Wdr7	Wdr11	Wdr12	Wdr13	Wdr17	Wdr18	Wdr19	Wdr20	Wdr20rt	Wdr24	Wdr25	Wdr26	Wdr27	Wdr31	Wdr33	Wdr34	Wdr35	Wdr36	Wdr37	Wdr38	Wdr41	Wdr43	Wdr44	Wdr45	Wdr45b	Wdr46	Wdr47	Wdr48	Wdr49	Wdr53	Wdr54	Wdr55	Wdr59	Wdr60	Wdr61	Wdr62	Wdr63	Wdr64	Wdr66	Wdr70	Wdr72	Wdr73	Wdr74	Wdr75	Wdr76	Wdr77	Wdr78	Wdr81	Wdr82	Wdr83	Wdr83os	Wdr86	Wdr89	Wdr90	Wdr91	Wdr92	Wdr93	Wdr95	Wdsub1	Wdtc1	Wdyhv1	Wee1	Wee2	Wfdc1	Wfdc2	Wfdc3	Wfdc5	Wfdc6a	Wfdc6b	Wfdc8	Wfdc9	Wfdc10	Wfdc11	Wfdc12	Wfdc13	Wfdc15a	Wfdc15b	Wfdc16	Wfdc17	Wfdc18	Wfdc21	Wfikkn1	Wfikkn2	Wfs1	Whamm	Whrn	Wif1	Wincr1	Wipf1	Wipf2	Wipf3	Wipi1	Wipi2	Wiz	Wls	Wnk1	Wnk2	Wnk3	Wnk4	Wnt1	Wnt2	Wnt2b	Wnt3	Wnt3a	Wnt4	Wnt5a	Wnt5b	Wnt6	Wnt7a	Wnt7b	Wnt8a	Wnt8b	Wnt9a	Wnt9b	Wnt10a	Wnt10b	Wnt11	Wnt16	Wrap53	Wrap73	Wrb	Wrn	Wrnip1	Wsb1	Wsb2	Wscd1	Wscd2	Wt1	Wt1os	Wtap	Wtip	Wwc1	Wwc2	Wwox	Wwp1	Wwp2	Wwtr1	Xab2	Xaf1	Xbp1	Xcl1	Xcr1	Xdh	Xiap	Xirp1	Xirp2	Xist	Xk	Xkr4	Xkr5	Xkr6	Xkr7	Xkr8	Xkr9	Xkrx	Xlr	Xlr3a	Xlr3b	Xlr3c	Xlr4a	Xlr4b	Xlr4c	Xlr5a	Xlr5b	Xlr5c	Xndc1	Xpa	Xpc	Xpnpep1	Xpnpep2	Xpnpep3	Xpo1	Xpo4	Xpo5	Xpo6	Xpo7	Xpot	Xpr1	Xrcc1	Xrcc2	Xrcc3	Xrcc4	Xrcc5	Xrcc6	Xrn1	Xrn2	Xrra1	Xxylt1	Xylb	Xylt1	Xylt2	Yae1d1	Yaf2	Yap1	Yars	Yars2	Ybey	Ybx1	Ybx2	Ybx3	Ydjc	Yeats2	Yeats4	Yes1	Yif1a	Yif1b	Yipf1	Yipf2	Yipf3	Yipf4	Yipf5	Yipf6	Yipf7	Yjefn3	Yju2	Ykt6	Ylpm1	Yme1l1	Yod1	Ypel1	Ypel2	Ypel3	Ypel4	Ypel5	Yrdc	Ythdc1	Ythdc2	Ythdf1	Ythdf2	Ythdf3	Ywhab	Ywhae	Ywhag	Ywhah	Ywhaq	Ywhaz	Yy1	Yy2	Zadh2	Zan	Zap70	Zar1	Zar1l	Zbbx	Zbed3	Zbed4	Zbed5	Zbed6	Zbp1	Zbtb1	Zbtb2	Zbtb3	Zbtb4	Zbtb5	Zbtb6	Zbtb7a	Zbtb7b	Zbtb7c	Zbtb8a	Zbtb8b	Zbtb8os	Zbtb9	Zbtb10	Zbtb11	Zbtb11os1	Zbtb12	Zbtb14	Zbtb16	Zbtb17	Zbtb18	Zbtb20	Zbtb21	Zbtb22	Zbtb24	Zbtb25	Zbtb26	Zbtb32	Zbtb33	Zbtb34	Zbtb37	Zbtb38	Zbtb39	Zbtb40	Zbtb41	Zbtb42	Zbtb43	Zbtb44	Zbtb45	Zbtb46	Zbtb48	Zbtb49	Zc2hc1a	Zc2hc1b	Zc2hc1c	Zc3h3	Zc3h4	Zc3h6	Zc3h7a	Zc3h7b	Zc3h8	Zc3h10	Zc3h11a	Zc3h12a	Zc3h12b	Zc3h12c	Zc3h12d	Zc3h13	Zc3h14	Zc3h15	Zc3h18	Zc3hav1	Zc3hav1l	Zc3hc1	Zc4h2	Zcchc2	Zcchc3	Zcchc4	Zcchc7	Zcchc8	Zcchc9	Zcchc10	Zcchc12	Zcchc13	Zcchc14	Zcchc17	Zcchc18	Zcchc24	Zcrb1	Zcwpw1	Zcwpw2	Zdbf2	Zdhhc1	Zdhhc2	Zdhhc3	Zdhhc4	Zdhhc5	Zdhhc6	Zdhhc7	Zdhhc8	Zdhhc9	Zdhhc11	Zdhhc12	Zdhhc13	Zdhhc14	Zdhhc15	Zdhhc16	Zdhhc17	Zdhhc18	Zdhhc19	Zdhhc20	Zdhhc21	Zdhhc22	Zdhhc23	Zdhhc24	Zdhhc25	Zeb1	Zeb2	Zeb2os	Zer1	Zfand1	Zfand2a	Zfand2b	Zfand3	Zfand4	Zfand5	Zfand6	Zfas1	Zfat	Zfc3h1	Zfhx2	Zfhx2os	Zfhx3	Zfhx4	Zfp1	Zfp2	Zfp3	Zfp7	Zfp9	Zfp11	Zfp12	Zfp13	Zfp14	Zfp24	Zfp26	Zfp27	Zfp28	Zfp30	Zfp35	Zfp36	Zfp36l1	Zfp36l2	Zfp36l3	Zfp37	Zfp39	Zfp40	Zfp41	Zfp42	Zfp46	Zfp51	Zfp52	Zfp53	Zfp54	Zfp57	Zfp58	Zfp59	Zfp60	Zfp61	Zfp62	Zfp64	Zfp65	Zfp68	Zfp69	Zfp72	Zfp74	Zfp78	Zfp81	Zfp82	Zfp84	Zfp85	Zfp85os	Zfp87	Zfp90	Zfp91	Zfp92	Zfp93	Zfp94	Zfp97	Zfp101	Zfp105	Zfp106	Zfp108	Zfp109	Zfp110	Zfp111	Zfp112	Zfp113	Zfp114	Zfp119a	Zfp119b	Zfp120	Zfp128	Zfp131	Zfp141	Zfp142	Zfp143	Zfp146	Zfp148	Zfp157	Zfp160	Zfp169	Zfp174	Zfp180	Zfp182	Zfp184	Zfp185	Zfp189	Zfp202	Zfp207	Zfp212	Zfp213	Zfp217	Zfp219	Zfp229	Zfp235	Zfp236	Zfp239	Zfp248	Zfp251	Zfp260	Zfp263	Zfp266	Zfp267	Zfp273	Zfp275	Zfp276	Zfp277	Zfp280b	Zfp280c	Zfp280d	Zfp281	Zfp282	Zfp286	Zfp286os	Zfp287	Zfp292	Zfp296	Zfp300	Zfp316	Zfp317	Zfp318	Zfp319	Zfp322a	Zfp324	Zfp326	Zfp329	Zfp330	Zfp334	Zfp335	Zfp335os	Zfp341	Zfp345	Zfp346	Zfp352	Zfp354a	Zfp354b	Zfp354c	Zfp358	Zfp362	Zfp365	Zfp366	Zfp367	Zfp369	Zfp382	Zfp383	Zfp384	Zfp385a	Zfp385b	Zfp385c	Zfp386	Zfp395	Zfp397	Zfp398	Zfp407	Zfp408	Zfp410	Zfp414	Zfp418	Zfp420	Zfp422	Zfp423	Zfp426	Zfp428	Zfp429	Zfp433	Zfp438	Zfp442	Zfp444	Zfp445	Zfp446	Zfp449	Zfp451	Zfp454	Zfp455	Zfp456	Zfp457	Zfp458	Zfp459	Zfp462	Zfp467	Zfp469	Zfp472	Zfp473	Zfp474	Zfp488	Zfp493	Zfp503	Zfp507	Zfp511	Zfp512	Zfp512b	Zfp513	Zfp516	Zfp518a	Zfp518b	Zfp521	Zfp523	Zfp524	Zfp526	Zfp532	Zfp534	Zfp536	Zfp541	Zfp551	Zfp553	Zfp558	Zfp560	Zfp563	Zfp566	Zfp568	Zfp574	Zfp575	Zfp579	Zfp580	Zfp583	Zfp592	Zfp593	Zfp595	Zfp597	Zfp598	Zfp599	Zfp600	Zfp605	Zfp606	Zfp607a	Zfp607b	Zfp608	Zfp609	Zfp612	Zfp616	Zfp617	Zfp618	Zfp619	Zfp622	Zfp623	Zfp626	Zfp628	Zfp629	Zfp637	Zfp638	Zfp639	Zfp641	Zfp644	Zfp646	Zfp647	Zfp648	Zfp651	Zfp652	Zfp652os	Zfp653	Zfp654	Zfp655	Zfp658	Zfp661	Zfp663	Zfp664	Zfp667	Zfp668	Zfp672	Zfp677	Zfp683	Zfp687	Zfp688	Zfp689	Zfp691	Zfp692	Zfp697	Zfp703	Zfp704	Zfp706	Zfp707	Zfp708	Zfp709	Zfp710	Zfp711	Zfp712	Zfp715	Zfp719	Zfp729a	Zfp729b	Zfp735	Zfp738	Zfp740	Zfp746	Zfp747	Zfp748	Zfp750	Zfp758	Zfp759	Zfp760	Zfp763	Zfp764	Zfp768	Zfp770	Zfp771	Zfp772	Zfp773	Zfp775	Zfp777	Zfp780b	Zfp781	Zfp784	Zfp786	Zfp787	Zfp788	Zfp790	Zfp791	Zfp799	Zfp800	Zfp804a	Zfp804b	Zfp808	Zfp809	Zfp810	Zfp811	Zfp813-ps	Zfp819	Zfp820	Zfp821	Zfp825	Zfp827	Zfp830	Zfp831	Zfp839	Zfp846	Zfp850	Zfp853	Zfp865	Zfp866	Zfp867	Zfp868	Zfp869	Zfp870	Zfp871	Zfp872	Zfp873	Zfp874a	Zfp874b	Zfp879	Zfp882	Zfp930	Zfp931	Zfp932	Zfp933	Zfp934	Zfp936	Zfp937	Zfp938	Zfp940	Zfp941	Zfp942	Zfp943	Zfp944	Zfp945	Zfp946	Zfp947	Zfp948	Zfp949	Zfp950	Zfp951	Zfp952	Zfp954	Zfp955a	Zfp955b	Zfp956	Zfp957	Zfp958	Zfp959	Zfp960	Zfp961	Zfp963	Zfp964	Zfp965	Zfp966	Zfp967	Zfp968	Zfp969	Zfp970	Zfp971	Zfp972	Zfp973	Zfp974	Zfp975	Zfp976	Zfp977	Zfp978	Zfp979	Zfp980	Zfp981	Zfp982	Zfp983	Zfp984	Zfp985	Zfp986	Zfp987	Zfp988	Zfp989	Zfp990	Zfp991	Zfp992	Zfp993	Zfp994	Zfp995	Zfpl1	Zfpm1	Zfpm2	Zfr	Zfr2	Zfx	Zfy1	Zfy2	Zfyve1	Zfyve9	Zfyve16	Zfyve19	Zfyve21	Zfyve26	Zfyve27	Zfyve28	Zg16	Zglp1	Zgpat	Zgrf1	Zhx1	Zhx2	Zhx3	Zic1	Zic2	Zic3	Zic4	Zic5	Zik1	Zim1	Zim2	Zim3	Zkscan1	Zkscan2	Zkscan3	Zkscan4	Zkscan5	Zkscan6	Zkscan7	Zkscan8	Zkscan14	Zkscan16	Zkscan17	Zmat1	Zmat2	Zmat3	Zmat4	Zmat5	Zmiz1	Zmiz1os1	Zmiz2	Zmpste24	Zmym1	Zmym2	Zmym3	Zmym4	Zmym5	Zmym6	Zmynd8	Zmynd10	Zmynd11	Zmynd12	Zmynd15	Zmynd19	Znfx1	Znhit1	Znhit2	Znhit3	Znhit6	Znrd1	Znrd1as	Znrd2	Znrf1	Znrf2	Znrf3	Znrf4	Zp1	Zp2	Zp3	Zp3r	Zpbp	Zpbp2	Zpld1	Zpr1	Zranb1	Zranb2	Zranb3	Zrsr1	Zrsr2	Zscan2	Zscan4-ps1	Zscan4-ps2	Zscan4-ps3	Zscan4b	Zscan4c	Zscan4d	Zscan4e	Zscan4f	Zscan5b	Zscan10	Zscan12	Zscan18	Zscan20	Zscan21	Zscan22	Zscan25	Zscan26	Zscan29	Zswim1	Zswim2	Zswim3	Zswim4	Zswim5	Zswim6	Zswim7	Zswim8	Zswim9	Zup1	Zw10	Zwilch	Zwint	Zxdb	Zxdc	Zyg11a	Zyg11b	Zyx	Zzef1	Zzz3	a	ccdc198	mt-Atp6	mt-Atp8	mt-Co1	mt-Co2	mt-Co3	mt-Cytb	mt-Nd1	mt-Nd2	mt-Nd3	mt-Nd4	mt-Nd4l	mt-Nd5	mt-Nd6
AAACAGAGCGACTCCT-1	0	0	2	0	1	1	2	0	5	0	0	0	0	0	0	0	0	1	0	0	0	0	0	0	0	0	0	9	0	0	65	1	0	0	0	1	0	0	0	0	0	0	2	1	1	1	2	1	6	0	1	2	3	0	0	1	0	0	1	0	0	0	0	3	3	0	13	0	0	0	1	0	0	0	0	0	0	0	0	0	0	0	0	0	0	0	0	0	0	0	0	0	0	0	0	0	0	2	0	0	0	0	0	0	0	0	0	0	0	0	0	0	0	0	0	0	0	0	0	0	0	1	0	0	0	0	0	0	0	0	1	0	0	0	0	0	0	0	0	0	0	0	0	0	0	0	0	0	0	0	0	0	0	0	0	0	0	0	0	0	0	0	0	0	0	0	0	0	0	0	0	0	0	0	0	0	0	0	0	0	0	0	0	0	0	0	0	0	1	0	0	0	0	0	0	0	0	0	0	0	0	0	0	0	0	0	0	0	0	0	0	0	0	0	0	0	0	0	0	0	0	0	0	0	0	0	0	0	0	0	0	0	0	0	0	0	0	0	0	0	0	0	0	0	0	0	0	0	0	0	0	0	0	0	0	0	0	0	1	0	0	0	0	0	0	0	0	0	0	0	0	0	0	0	0	0	0	0	0	0	0	0	0	0	0	0	0	0	0	0	0	0	0	0	0	0	0	0	0	0	0	0	0	0	0	1	0	0	0	0	0	0	0	0	0	0	0	0	0	0	0	0	0	0	0	0	0	0	0	0	0	2	0	0	0	0	0	0	0	0	0	0	0	0	0	0	0	0	0	0	0	0	0	0	0	0	0	0	0	0	0	0	0	0	0	0	0	0	0	0	0	0	0	0	0	0	0	0	0	0	0	0	0	0	0	1	0	0	0	0	0	0	0	0	0	0	0	0	0	0	0	0	0	0	0	0	0	0	0	0	0	0	0	0	0	0	0	0	0	0	0	1	0	0	0	0	0	0	0	0	0	0	0	0	0	0	0	0	0	0	0	0	0	0	0	0	0	0	0	0	0	0	0	0	2	0	0	0	0	0	0	0	0	0	0	0	0	0	0	0	0	0	0	0	0	0	0	0	0	0	0	0	0	0	0	0	0	0	0	0	0	0	0	0	0	0	0	0	0	0	0	0	0	0	0	0	0	0	0	0	0	0	0	0	0	0	0	0	0	0	0	0	0	0	0	0	0	0	0	0	0	0	0	0	0	0	0	0	0	0	0	0	1	0	2	0	0	0	0	0	0	0	0	0	0	0	0	0	0	0	0	0	0	0	0	0	0	0	0	0	0	0	0	0	0	0	0	0	0	0	1	0	0	0	0	6	0	0	0	0	0	0	0	0	2	0	0	0	0	0	0	0	0	0	0	0	0	0	0	0	0	0	0	0	0	0	0	0	0	0	0	3	7	0	0	0	2	0	0	0	0	0	0	0	1	3	0	0	0	0	0	0	0	1	0	0	0	0	0	0	0	0	0	2	0	0	0	0	0	0	0	0	0	0	3	3	1	2	0	0	0	0	0	0	0	0	0	1	0	0	0	0	0	1	0	0	0	0	0	0	0	0	0	0	0	0	0	0	0	0	0	2	0	0	0	0	0	0	0	0	0	0	2	0	0	3	0	0	1	0	0	0	0	0	0	0	0	0	0	0	0	0	2	0	0	2	0	0	0	0	0	1	0	0	0	0	0	0	0	0	1	0	0	0	0	0	0	0	0	1	0	3	0	0	0	0	6	0	0	0	0	0	0	0	0	0	1	0	0	1	0	0	2	1	0	0	0	0	0	0	0	0	0	1	0	0	0	0	0	0	0	0	0	0	0	0	0	0	0	0	0	0	0	0	0	0	1	0	0	0	0	0	0	0	0	0	0	0	1	0	0	1	25	0	0	0	0	0	0	0	0	0	0	0	2	0	1	0	1	0	0	0	0	0	0	0	0	0	0	0	0	0	0	0	0	0	0	0	1	0	0	0	0	0	0	0	0	0	0	0	0	0	0	0	0	0	0	0	0	0	0	0	0	0	0	1	0	0	0	0	0	1	1	0	0	0	0	0	0	3	0	0	0	0	0	0	0	0	0	0	0	0	0	0	0	0	0	0	0	0	0	0	0	0	0	0	0	0	1	0	0	0	0	0	0	0	0	0	0	0	0	0	0	0	0	0	0	0	0	0	2	0	0	0	0	0	0	0	0	0	0	0	0	0	1	0	0	0	0	0	0	0	0	0	0	0	0	0	0	0	0	0	0	0	0	0	0	0	0	0	0	0	0	0	0	0	0	0	0	0	0	0	0	0	0	0	0	0	0	0	0	0	0	0	0	0	0	0	0	0	1	0	0	0	0	0	0	0	0	0	0	0	0	0	0	0	0	0	0	0	0	0	0	0	0	0	0	0	0	0	0	0	0	0	0	0	0	0	0	0	0	0	0	0	1	0	0	0	0	0	0	0	0	0	0	0	0	0	0	0	0	0	0	0	0	0	0	0	0	0	0	1	0	1	0	0	0	0	0	0	3	0	0	0	0	0	0	0	0	0	0	0	0	0	0	0	0	0	0	0	0	0	0	0	0	0	0	0	0	0	0	0	0	0	0	0	0	0	0	0	0	0	0	0	0	0	0	0	0	0	0	0	0	0	0	0	0	0	0	0	0	0	0	0	0	0	0	0	0	0	0	0	0	0	0	0	0	0	0	0	0	0	0	0	0	0	0	0	0	0	0	0	0	0	0	0	0	0	0	0	0	0	0	0	0	0	0	0	0	0	0	0	0	0	0	0	0	0	0	0	0	0	0	0	0	0	0	0	0	0	0	0	0	0	0	0	0	0	0	0	0	0	0	0	0	0	0	2	0	0	0	0	0	0	0	0	0	0	0	0	0	0	0	0	0	0	0	0	0	0	0	0	0	0	0	0	0	0	0	0	0	0	0	0	0	0	0	0	0	0	0	0	0	0	0	0	0	0	0	0	0	0	0	0	0	0	0	0	0	0	0	0	0	0	0	0	0	0	0	0	0	0	0	0	0	0	0	0	0	0	0	0	0	0	0	0	0	0	0	0	0	0	0	0	0	0	0	0	0	0	0	0	0	0	0	0	0	0	0	0	0	0	0	0	0	0	0	0	0	0	0	0	0	0	0	0	0	0	0	0	0	0	0	0	0	0	0	0	0	0	0	0	0	1	0	0	0	0	0	0	0	0	0	0	0	0	0	0	0	0	0	0	0	0	0	0	0	0	0	0	0	0	0	0	0	0	0	0	0	0	0	0	0	0	0	0	0	0	0	0	1	0	0	0	0	0	0	0	0	0	0	0	0	0	0	0	0	0	0	0	0	0	0	0	0	0	0	0	0	0	0	0	0	0	0	0	0	0	0	0	0	0	0	0	0	0	0	0	0	0	1	0	0	0	0	0	0	1	0	0	0	0	0	0	1	0	0	0	0	0	0	0	0	0	0	0	0	0	0	0	0	0	0	0	0	0	0	0	0	0	0	0	0	0	0	0	0	0	0	0	0	0	0	0	0	0	0	0	0	0	0	0	0	0	0	0	0	0	0	0	0	0	0	0	0	0	0	0	0	0	0	0	0	0	0	0	0	0	0	0	0	0	0	0	0	0	1	0	0	0	0	0	0	0	0	0	0	0	0	0	0	0	0	0	0	0	0	0	0	0	0	0	0	0	0	0	0	0	0	0	0	0	0	0	0	0	0	0	0	0	0	0	0	0	0	0	0	1	0	0	0	0	0	0	0	0	0	0	0	0	0	0	2	0	0	0	0	0	0	0	0	0	0	0	0	3	0	0	0	0	0	0	0	0	0	0	0	2	0	0	0	0	0	0	0	0	0	0	0	0	0	0	3	0	0	0	0	0	0	0	0	0	0	0	0	0	0	0	0	0	0	0	0	0	0	0	0	0	0	0	0	0	0	0	0	0	0	0	3	0	0	0	0	0	0	0	0	1	0	0	0	0	0	0	0	0	0	0	0	0	0	0	0	0	0	0	0	0	0	0	0	0	0	0	0	0	0	0	0	0	15	0	0	0	0	0	0	0	0	0	0	0	0	7	0	0	0	1	0	0	0	0	0	0	0	0	0	0	0	0	0	0	0	1	0	0	0	0	0	0	0	0	0	0	0	0	0	0	0	0	0	0	0	0	0	0	0	0	0	0	0	0	0	0	0	0	0	0	0	0	0	0	0	0	0	0	0	0	0	0	0	1	0	0	0	0	0	0	0	0	0	3	0	0	0	0	0	0	0	0	0	0	0	0	0	0	0	0	0	0	0	0	0	0	0	0	1	0	0	1	0	0	0	0	0	0	2	0	1	0	0	0	0	0	2	1	0	0	0	0	0	0	0	0	0	1	0	0	0	0	0	0	0	1	0	0	0	0	0	0	0	0	0	0	1	0	0	0	0	0	0	0	0	0	0	0	0	0	0	3	0	0	0	0	0	0	0	0	0	0	0	0	0	0	0	0	0	0	0	0	0	0	0	0	2	0	0	1	0	0	0	0	0	0	0	9	0	0	0	0	0	0	0	0	0	0	0	0	0	0	0	0	0	0	0	0	0	0	1	0	0	0	0	0	0	0	0	0	0	0	0	0	0	0	0	0	0	0	0	0	0	0	0	0	0	0	0	0	0	0	0	0	0	0	0	0	0	0	0	1	0	0	0	1	0	0	0	0	0	0	0	0	0	0	0	0	0	0	0	0	0	0	0	0	0	0	0	0	0	0	0	0	0	0	0	0	0	0	0	0	0	0	0	0	0	0	0	0	0	0	0	0	0	0	0	1	0	0	0	0	0	0	0	0	0	0	0	0	0	0	0	0	0	0	0	0	0	0	0	0	0	0	0	0	0	0	0	0	0	0	0	0	0	3	0	0	1	0	0	0	0	0	0	0	2	0	0	0	0	0	0	0	0	0	0	0	0	0	3	0	0	0	0	0	0	0	0	0	0	0	0	0	0	0	0	0	0	0	0	0	0	0	0	0	0	0	0	0	0	0	0	0	0	0	0	0	0	0	0	0	0	0	0	3	0	0	0	0	0	0	0	0	0	0	0	0	0	0	0	0	0	0	0	0	0	0	0	0	0	0	0	0	0	0	0	0	0	0	0	0	0	0	0	0	0	0	0	0	0	8	0	0	0	0	0	0	0	0	0	0	0	0	0	0	0	0	0	0	0	0	0	0	0	0	0	0	0	0	0	0	0	0	0	0	0	9	0	1	0	0	1	0	1	0	0	10	3	0	0	0	0	4	0	0	0	0	2	0	0	0	0	0	0	0	0	0	0	0	0	0	0	0	0	0	2	0	0	0	0	0	1	0	0	0	0	0	0	0	0	0	0	4	2	0	0	0	1	0	0	0	0	0	0	0	0	0	0	0	0	3	0	0	0	0	0	3	6	2	4	0	0	0	2	2	1	0	2	0	0	3	4	4	6	4	0	1	0	1	0	0	0	0	0	0	0	0	0	1	0	0	0	0	0	0	2	1	0	0	0	0	1	6	0	3	0	0	0	0	2	0	0	3	1	6	1	1	0	0	2	0	0	1	3	0	1	1	13	1	3	13	0	1	1	1	0	5	0	6	0	2	0	4	6	0	0	0	0	0	3	2	1	0	14	0	2	0	0	1	2	0	1	0	0	2	0	4	0	0	4	1	2	1	0	0	2	1	0	2	2	3	1	0	1	0	2	6	0	0	0	4	0	0	0	0	0	0	2	3	1	0	0	3	0	0	0	1	13	0	0	0	0	0	1	0	15	1	2	0	0	0	7	1	0	0	0	3	3	0	0	0	0	0	0	0	0	4	0	0	0	1	2	3	2	5	0	0	0	0	0	0	0	0	0	3	0	34	0	0	0	45	0	0	3	0	0	0	0	0	1	1	0	1	3	11	7	5	3	0	0	1	7	0	0	0	1	1	1	3	0	1	2	0	4	1	0	0	0	0	0	0	0	0	0	0	0	0	0	0	2	0	3	0	5	2	0	0	0	0	2	4	0	0	0	0	0	0	0	0	1	0	0	0	0	0	0	0	0	0	0	0	0	0	0	0	0	0	0	0	0	0	0	0	0	0	0	1	6	0	0	2	5	0	0	0	0	1	0	0	6	2	1	0	2	2	0	0	0	0	0	0	6	1	4	0	1	1	0	23	5	3	0	0	0	1	0	0	0	0	1	2	0	0	0	0	0	0	11	4	0	0	0	0	0	1	0	0	0	0	1	0	0	2	0	2	0	0	6	0	1	2	0	0	1	2	4	0	0	0	0	2	0	1	0	0	1	0	1	5	1	2	2	0	0	3	1	0	1	0	2	0	0	1	0	0	0	0	0	0	0	3	0	3	3	8	0	0	1	0	0	0	2	2	0	1	0	0	0	1	1	0	1	2	0	5	0	3	1	0	0	3	0	1	6	0	0	0	0	0	0	2	0	15	1	0	0	1	0	0	0	5	1	0	0	2	1	0	1	0	1	1	0	1	0	4	0	0	0	1	3	0	3	1	3	1	5	3	0	0	0	0	0	0	0	2	5	0	3	8	2	0	8	0	0	0	1	0	5	0	0	0	0	0	15	4	0	0	0	0	0	0	1	0	0	0	0	0	0	1	0	4	1	3	0	2	0	1	0	0	0	0	2	0	0	0	0	4	0	1	0	1	0	0	0	0	0	2	0	0	0	0	0	35	0	0	0	32	0	4	2	0	4	0	0	2	1	0	1	3	0	0	0	0	0	0	0	0	0	1	1	1	0	0	0	0	0	0	0	0	0	0	0	0	0	0	0	0	0	0	0	0	0	1	0	0	0	0	1	0	0	0	0	0	1	0	0	2	0	0	3	0	0	0	0	1	0	1	0	0	0	1	1	9	0	0	0	0	0	0	0	0	0	1	0	5	0	4	1	0	5	1	4	0	2	0	0	0	0	0	0	0	2	0	0	0	0	2	0	0	1	0	0	7	0	7	7	0	0	0	0	0	0	0	1	0	0	1	0	0	2	0	0	2	0	2	1	1	0	1	0	3	1	1	2	0	0	1	0	1	2	0	0	0	0	2	0	2	0	0	1	0	3	1	0	3	4	0	2	0	0	1	0	0	0	1	0	0	0	6	0	0	0	0	1	1	0	0	1	0	0	0	0	0	0	0	2	1	5	0	0	0	0	0	0	1	0	2	4	1	0	0	1	4	0	0	0	0	0	0	1	0	0	0	0	0	5	1	0	2	0	17	1	0	10	2	4	20	9	2	4	4	2	2	2	2	0	0	0	4	0	2	1	0	0	1	5	0	18	0	0	1	4	1	0	0	0	0	2	0	1	2	0	1	1	0	0	0	42	11	2	0	0	0	0	0	0	0	0	0	0	0	0	0	0	2	70	0	0	0	0	0	0	0	0	0	0	0	0	0	0	0	0	0	0	2	0	0	39	0	0	1	1	5	1	0	0	0	1	0	0	0	0	0	1	0	2	0	6	0	0	1	0	0	0	0	13	2	21	2	0	14	0	4	1	0	3	0	5	0	1	3	0	0	2	1	0	2	0	0	0	0	0	1	0	0	0	0	0	1	0	0	0	1	0	1	1	0	0	1	0	0	1	0	1	2	5	0	5	0	2	0	0	2	0	11	0	7	1	0	1	5	0	0	1	4	0	0	0	2	0	0	4	0	0	7	0	1	0	0	0	0	1	0	1	0	0	0	0	1	2	0	1	1	1	10	6	5	7	3	0	0	0	2	0	0	1	5	2	11	1	11	5	0	0	0	0	0	0	1	0	1	1	1	0	0	0	0	1	0	1	3	0	0	3	1	3	1	2	0	0	0	1	0	1	0	3	1	0	8	0	6	6	5	3	8	0	27	26	0	3	2	0	0	0	0	0	0	4	0	0	0	0	0	0	0	0	0	0	0	2	0	1	2	0	0	0	5	1	0	2	0	3	0	0	0	2	2	0	1	0	0	3	0	0	0	0	0	0	1	0	0	0	0	0	0	0	0	0	0	0	0	2	2	2	1	0	0	0	0	0	6	5	0	2	0	0	4	0	12	0	0	0	0	3	0	0	0	3	1	0	0	0	0	0	0	0	0	0	0	0	0	2	0	0	3	0	0	0	0	0	0	1	0	0	0	1	0	4	2	2	3	0	0	0	2	2	0	0	0	2	2	0	0	0	5	0	0	1	0	0	2	0	3	1	5	1	1	0	1	1	0	0	0	16	91	20	19	0	59	4	2	0	0	23	0	25	44	0	1	6	0	0	0	26	53	18	18	39	33	18	18	23	32	36	28	24	31	64	20	15	7	1	13	14	2	0	23	63	9	0	0	15	7	0	18	13	0	14	35	0	16	0	7	17	0	10	0	0	4	1	0	0	0	0	0	6	2	0	0	1	0	0	0	2	2	0	0	0	0	2	0	31	0	1	3	0	5	3	2	0	1	3	1	0	0	1	0	0	2	7	5	4	3	0	5	0	7	0	0	1	1	0	0	0	5	0	0	0	0	0	0	0	0	2	0	0	1	3	1	6	6	0	4	0	0	0	2	4	1	7	0	0	0	0	0	0	0	0	0	1	7	0	0	0	0	8	2	1	0	3	0	9	0	0	0	0	0	0	0	0	0	0	0	0	0	0	0	0	0	0	0	0	3	0	0	0	0	0	0	0	0	2	0	0	2	0	0	0	0	0	0	0	0	0	2	0	0	0	0	0	0	0	0	0	0	0	0	0	0	0	0	0	0	0	0	0	0	0	0	0	2	0	0	0	0	0	0	0	0	0	0	0	3	5	5	0	2	0	0	0	0	0	0	0	0	0	1	0	0	0	0	0	0	3	1	0	1	12	0	0	0	0	0	0	0	0	0	0	0	0	0	0	0	0	0	0	0	0	0	0	0	0	0	0	0	0	0	0	0	0	0	0	0	0	0	0	0	0	0	0	0	0	0	0	0	0	0	0	0	0	0	0	0	13	0	2	2	1	0	0	0	0	0	1	4	1	0	0	1	0	0	2	10	0	0	0	0	0	8	0	0	0	1	5	0	0	0	0	2	22	0	0	0	1	0	1	0	0	0	4	0	0	0	2	2	0	0	0	0	0	0	1	1	10	2	3	4	0	4	0	0	6	0	0	0	0	0	5	0	0	1	0	0	0	0	0	0	0	4	1	0	0	0	1	0	0	0	0	0	2	1	1	0	0	0	5	1	3	0	0	1	1	0	0	2	2	0	0	0	0	2	1	3	2	0	0	2	3	0	0	0	0	1	3	3	28	11	1	0	1	0	0	0	0	0	0	0	0	2	4	0	4	2	0	0	0	0	1	3	0	0	2	0	0	8	1	1	2	0	0	0	0	3	1	0	0	1	0	1	4	0	0	1	1	0	0	1	0	0	11	0	0	2	0	0	0	0	0	0	1	0	0	0	0	0	1	0	4	1	2	0	4	0	0	0	0	7	0	0	0	4	0	2	0	3	1	0	1	0	8	1	1	2	4	4	0	0	0	0	0	0	0	0	0	0	0	0	0	0	0	1	2	2	0	1	0	0	1	1	0	0	3	0	3	2	1	2	2	0	8	3	0	18	0	1	0	1	0	8	1	0	2	1	0	0	6	3	5	0	1	1	24	8	0	0	0	0	0	0	0	0	2	0	9	5	0	5	1	5	0	0	2	0	0	0	0	0	0	0	0	0	0	0	0	0	0	0	0	0	0	0	0	0	0	0	0	0	0	0	0	1	9	0	1	0	0	1	2	0	1	0	0	0	0	0	0	0	0	0	5	0	0	3	0	4	5	0	1	2	6	1	2	0	3	3	3	4	4	1	0	1	0	0	0	0	18	0	0	0	0	1	0	0	0	0	0	0	0	4	0	0	0	0	0	3	0	0	0	0	0	0	0	0	0	0	0	0	0	0	2	0	0	0	0	0	0	0	0	1	1	0	0	0	0	0	0	0	0	0	0	0	0	0	0	0	0	0	0	2	0	0	0	1	0	0	0	0	0	0	0	0	0	0	0	0	2	0	0	0	0	0	0	0	0	0	0	0	0	0	0	0	0	0	0	0	0	0	0	0	0	0	0	1	0	0	0	0	0	0	0	0	0	0	0	0	0	0	0	0	0	0	6	0	0	0	0	0	1	0	0	0	0	0	0	0	0	0	0	0	0	0	0	0	0	0	0	0	0	0	0	0	0	0	0	7	0	0	1	0	2	23	0	0	0	1	0	0	1	0	5	3	1	0	2	0	3	0	4	0	5	1	3	0	3	3	11	6	0	1	3	0	0	0	0	0	1	0	3	3	3	7	7	2	5	4	0	13	0	0	0	0	0	0	0	0	0	0	0	0	0	0	120	113	47	0	0	0	0	2	4	1	0	0	7	8	1	2	24	11	3	10	106	15	2	5	8	0	9	0	0	4	2	0	13	10	4	0	2	5	10	5	0	1	0	0	1	0	0	0	0	0	0	0	0	2	6	0	4	0	0	0	1	16	0	14	0	6	0	4	0	0	0	0	0	0	3	6	0	0	1	0	0	0	0	0	0	0	0	1	0	2	0	3	1	0	0	0	3	0	1	0	1	2	0	3	4	2	1	0	0	0	0	1	0	0	0	0	0	0	0	0	1	0	0	1	0	2	0	0	0	0	0	0	0	0	0	0	0	1	2	0	0	0	2	2	0	8	0	1	0	0	1	0	0	0	0	0	0	1	3	0	0	0	2	1	0	1	7	1	3	7	0	0	1	0	2	2	0	0	2	2	0	0	2	1	0	0	0	2	0	1	2	0	0	0	0	0	0	0	0	2	1	0	4	0	1	0	0	0	1	0	0	0	1	1	0	0	0	0	0	2	0	1	0	0	0	0	0	0	0	1	1	0	1	0	0	0	0	0	0	0	3	11	1	1	0	1	0	0	0	2	2	2	2	0	0	0	0	0	0	0	0	0	0	0	0	0	0	4	2	0	0	5	0	0	2	1	1	2	1	0	0	0	0	0	0	0	0	0	0	0	0	0	1	2	0	0	0	0	0	0	1	0	0	0	0	2	0	0	1	0	0	0	0	0	0	0	2	0	0	2	0	0	0	0	0	0	0	0	78	0	2	0	0	0	0	0	0	0	0	0	0	0	0	0	0	0	0	0	0	0	0	0	2.66667	0	0	1	0	0	0	2	0	0	0	0	0	0	0	0	0	0	3	0	1	4	3	0	0	6	1	1	5	2	0	1	0	0	0	2	1	1	2	0	0	3	0	0	0	0	0	0	0	0	0	0	0	0	0	2	3	0	2	5	3	3	3	2	0	4	3	0	1	0	0	0	0	0	0	1	0	0	0	0	0	0	0	0	0	0	0	0	0	0	0	0	1	0	0	0	0	0	0	0	2	0	0	1	0	0	1	1	2	1	0	0	0	0	0	0	0	13	0	2	0	1	0	0	2	0	0	1	0	0	0	6	0	0	0	1	1	0	0	0	0	0	0	0	0	0	0	0	0	0	0	0	0	0	0	0	0	0	0	0	0	0	0	0	0	0	1	0	0	1	0	1	0	0	0	0	1	0	0	2	0	0	0	1	1	5	0	5	4	0	19	2	2	0	1	1	0	0	0	4	3	0	0	3	0	0	0	0	0	0	0	0	0	0	3	0	1	0	1	0	0	0	2	0	1	0	0	0	0	0	0	1	2	0	0	0	0	0	0	0	0	5	13	0	0	0	3	1	3	8	6	3	0	1	0	0	0	3	4	2	1	0	0	1	0	8	4	0	5	0	0	0	0	0	1	1	4	1	0	0	0	1	0	0	0	2	0	0	0	0	2	0	2	2	2	0	0	0	5	11	0	0	4	0	0	0	0	0	0	0	0	0	0	0	0	0	0	0	0	0	0	0	0	0	3	0	0	2	0	2	0	0	0	0	0	0	2	5	1	5	2	1	0	0	1	0	0	0	12	1	3	1	0	0	0	0	0	1	0	0	0	0	0	1	0	0	0	2	1	0	3	1	0	0	2	0	1	0	0	0	0	0	2	0	1	0	0	0	0	0	0	0	0	0	0	1	0	0	0	0	0	1	2	0	0	0	0	0	1	3	0	0	3	0	0	0	0	1	1	0	0	0	0	0	0	0	0	0	0	0	0	0	0	0	0	0	0	0	1	0	1	7	1	0	7	0	0	0	0	0	0	0	0	0	0	0	1	0	0	0	0	0	0	0	0	0	0	0	0	0	0	0	3	0	0	2	0	0	0	5	1	0	0	0	43	3	0	0	0	0	0	2	0	0	0	4	0	0	0	0	0	0	0	0	0	0	6	31	5	2	2	9	3	29	0	0	1	2	3	1	0	0	4	1	0	0	0	1	0	7	11	0	0	1	0	0	0	0	0	0	0	1	1	3	1	0	2	1	6	2	5	3	0	2	1	4	57	0	0	1	0	2	5	0	3	0	1	2	1	0	0	7	0	2	0	0	0	0	0	0	2	0	0	0	0	0	0	0	0	0	0	0	0	12	2	0	0	0	0	0	0	2	2	0	0	0	1	1	2	0	0	4	0	4	3	0	6	0	2	2	0	2	0	0	1	0	0	0	0	0	0	4	2	3	0	2	16	4	2	0	1	0	4	0	1	0	0	0	3	93	0	0	5	0	1	0	0	1	4	1	1	0	0	0	0	0	0	0	0	0	0	2	3	7	0	0	2	0	0	0	0	0	0	5	0	0	0	0	2	1	1	0	0	0	0	0	0	0	0	1	0	0	0	0	0	0	0	1	0	0	0	2	0	0	0	1	0	0	0	0	0	6	0	0	0	0	0	0	0	0	0	0	0	0	0	0	0	0	1	0	0	0	1	0	0	0	1	0	0	0	0	4	2	2	8	0	0	0	1	1	0	0	0	0	2	0	0	0	5	2	0	0	3	0	0	7	9	1	0	0	0	0	47	3	7	10	4	6	0	36	0	3	0	1	1	0	0	0	5	0	1	2	1	0	0	2	1	1	0	0	0	0	3	0	1	0	0	6	0	2	0	0	9	0	3	3	0	0	0	0	0	0	0	3	8	1	1	0	5	0	0	0	0	1	1	1	1	0	5	2	0	0	1	0	0	0	0	2	0	2	0	0	2	0	0	2	0	6	0	0	0	2	1	9	1	1	1	0	0	3	2	1	0	1	0	0	1	0	0	6	0	2	3	2	2	2	1	4	0	0	0	4	0	0	1	2	0	0	0	0	0	0	0	0	3	0	0	0	0	0	0	0	0	0	0	0	0	0	0	0	0	0	1	0	0	1	0	0	0	1	0	0	0	0	0	0	0	0	0	1	0	0	0	0	0	0	1	0	0	5	0	5	3	0	4	0	3	1	1	0	4	0	1	5	0	5	1	9	1	2	1	1	3	5	3	9	0	3	13	5	0	2	3	0	1	1	0	2	0	3	4	1	0	5	0	2	1	7	1	2	2	0	85	0	28	45	65	2	22	0	70	0	47	7	22	0	55	62	0	0	1	1	7	0	4	13	1	3	3	0	0	0	0	0	0	0	0	0	2	64	2	2	0	1	0	0	0	0	1	0	18	17	0	0	0	0	0	0	1	0	1	0	1	0	0	1	0	1	0	0	1	1	0	0	0	2	2	0	0	1	0	0	0	0	0	0	0	0	0	0	0	0	0	0	1	1	0	0	0	2	1	0	0	0	0	1	0	0	0	1	0	0	0	0	0	7	0	1	1	0	2	0	1	1	10	0	4	0	0	0	0	0	0	3	0	0	3	0	1	5	0	2	0	1	0	0	0	0	2	0	0	3	0	0	0	0	1	3	0	6	0	0	0	0	0	0	0	0	0	0	0	0	0	0	0	0	0	0	1	1	4	0	1	0	4	2	4	0	2	0	1	0	0	0	0	0	0	0	0	0	0	0	0	0	0	0	0	0	3	1	2	2	2	0	8	1	5	0	0	14	1	0	0	0	4	2	0	0	115	2	0	0	0	0	0	0	0	0	0	0	1	3	0	0	0	0	0	2	0	1	0	0	0	9	0	0	0	2	0	0	1	0	1	1	0	0	0	0	0	0	5	0	0	0	3	1	0	0	10	0	1	0	7	0	2	1	2	0	0	0	0	0	0	0	0	2	32	0	7	0	1	0	0	0	0	7	0	0	0	0	0	2	0	0	3	1	0	1	1	22	1	0	0	2	4	4	1	3	1	0	3	0	0	1	0	0	1	2	0	6	1	0	0	0	0	0	25	0	0	0	0	0	0	0	0	3	0	4	0	0	0	0	0	0	0	0	0	2	0	7	3	3	0	0	0	0	2	1	0	3	0	0	0	0	0	0	0	14	17	0	1	26	2	10	0	0	1	0	0	0	0	0	0	0	0	0	0	0	0	0	0	0	0	0	0	0	0	0	0	0	0	0	0	0	0	0	0	0	0	0	1	0	0	0	0	0	0	0	1	0	0	0	0	0	0	0	0	0	0	0	0	0	0	0	0	0	0	0	0	0	0	0	0	0	0	0	0	0	0	0	0	0	0	0	0	0	0	2	1	0	0	0	0	0	0	0	0	0	1	0	0	0	0	0	0	0	1	10	0	0	0	0	0	0	0	0	1	0	0	0	0	3	2	5	1	0	0	0	0	0	7	0	0	0	0	3	0	0	0	0	1	0	0	6	1	1	0	0	0	0	0	0	0	0	0	0	0	0	0	0	0	0	0	0	1	0	0	0	0	0	0	0	0	0	0	0	0	2	0	1	0	0	0	0	1	0	0	0	0	0	0	4	1	0	0	0	0	0	0	0	0	0	0	0	0	0	0	0	2	0	2	0	0	0	0	0	0	0	0	0	0	0	0	0	0	0	1	0	0	0	0	0	0	0	0	0	0	0	0	1	4	0	1	0	0	0	1	5	9	2	1	0	0	2	0	1	0	0	2	2	0	0	0	0	1	0	0	2	1	4	0	0	0	0	22	0	9	0	5	2	5	1	1	0	0	1	4	3	1	0	1	3	2	3	3	2	0	1	0	0	0	0	3	0	0	0	0	0	0	1	9	1	1	1	0	0	0	1	0	1	0	0	0	0	0	0	0	0	1	7	8	13	5	4	9	1	1	2	0	3	1	0	2	1	0	0	3	0	0	1	0	0	0	0	1.5	0	2	8	0	0	0	0	2	1	2	4	1	0	22	4	0	0	9	2	1	0	0	0	1	5	2	0	0	0	0	2	1	1	0	0	0	1	1	1	1	1	1	0	0	0	0	1	0	1	0	1	0	0	0	0	0	0	0	0	0	0	0	0	0	0	0	0	0	0	0	0	0	0	0	0	0	0	0	0	0	0	0	0	0	0	0	0	0	0	0	0	0	0	0	0	0	0	0	0	0	0	0	0	0	0	0	0	0	0	0	0	0	0	0	0	0	0	0	0	3	0	2	0	0	0	0	0	0	1	2	0	11	3	0	2	7	0	0	2	0	0	0	0	1	1	0	0	2	0	0	0	0	1	0	2	1	0	4	3	1	0	3	1	3	0	0	5	0	0	0	15	0	0	1	4	2	0	2	0	0	2	3	0	1	1	1	0	0	0	0	0	0	0	0	1	1	0	0	2	0	0	0	0	0	0	0	2	1	0	0	1	3	0	0	0	2	2	0	0	0	0	3	4	1	3	2	0	3	0	0	10	0	0	0	0	0	3	2	1	1	0	0	2	0	0	1	0	3	0	1	1	3	1	4	3	0	7	0	8	8	0	0	1	0	0	0	4	0	0	0	0	0	0	0	0	1	3	2	2	0	0	0	0	1	0	1	0	0	0	0	0	0	0	0	0	0	0	0	0	0	0	2	15	4	1	4	0	0	0	0	0	1	0	0	0	0	0	0	0	0	0	0	0	0	0	0	0	0	0	0	14	10	1	4	3	4	1	2	2	11	0	0	0	1	0	0	2	0	0	3	2	10	0	0	2	3	2	0	2	3	0	0	1	3	0	0	0	5	1	0	0	1	1	1	3	1	1	0	0	0	0	0	0	0	0	2	1	5	44	4	2	2	0	0	0	0	0	0	0	0	0	3	1	0	1	1	1	0	0	0	0	3	2	0	1	1	0	2	0	0	4	0	0	1	0	1	4	1	0	0	0	0	3	2	0	0	0	0	0	0	0	0	1	0	0	0	4	1	0	3	0	0	3	2	0	3	0	1	1	14	0	0	0	0	0	0	2	0	0	0	3	0	0	7	1	0	0	0	1	0	1	5	0	0	0	0	0	0	0	0	0	0	1	1	2	3	0	0	0	0	0	0	0	0	0	0	0	0	0	0	0	0	0	0	1	2	1	3	0	0	0	3	1	0	4	2	0	3	0	4	0	1	1	0	0	0	0	0	0	0	1	1	0	0	0	3	0	0	1	4	3	0	0	1	1	0	13	1	0	0	0	0	0	0	1	0	1	1	0	0	0	0	3	0	2	1	0	0	1	0	10	5	2	1	2	0	0	31	17	19	0	0	0	0	0	5	2	0	2	0	0	0	0	8	1	0	4	0	0	0	0	1	0	0	0	0	0	0	0	0	0	0	0	0	0	0	0	0	0	0	0	0	0	0	0	0	0	0	0	0	0	0	0	0	0	0	0	0	0	0	0	0	0	0	0	0	0	0	0	0	0	0	0	0	0	0	0	0	0	0	0	1	0	0	1	0	0	1	0	1	0	0	0	0	0	1	3	1	0	0	0	0	2	0	2	2	1	1	0	3	3	0	0	7	1	0	0	0	0	1	0	1	1	0	0	0	0	0	0	0	2	0	0	0	0	13	8	0	0	0	0	1	1	1	0	45	10	1	2	0	0	0	8	2	3	11	16	0	0	0	1	1	2	0	0	0	0	0	0	0	0	0	2	0	0	0	0	0	0	0	0	4	1	0	0	1	0	0	0	0	0	0	2	0	2	0	0	0	1	0	0	0	0	6	6	0	1	0	9	0	2	0	2	0	5	1	0	0	0	1	4	8	3	0	0	43	0	2	7	5	1	2	0	0	0	0	3	0	0	1	0	3	4	5	1	2	3	3	3	0	2	4	8	3	6	0	0	3	1	5	10	22	2	2	5	0	1	0	0	1	0	1	9	15	12	15	9	15	1	0	2	3	0	0	0	3	2	5	1	0	0	0	0	0	0	0	0	1	0	2	0	1	0	3	4	0	5	0	0	0	0	2	24	0	14	4	1	0	0	1	1	1	0	3	3	4	0	5	0	1	1	3	3	8	4	11	0	1	11	3	0	0	0	1	0	0	0	0	2	1	0	3	1	0	0	0	0	2	1	0	0	0	0	2	0	21	1	1	0	0	2	0	4	0	0	13	1	16	1	0	1	1	0	0	0	12	0	0	7	1	0	14	0	1	1	0	0	0	2	3	1	0	3	4	1	0	5	1	4	1	5	3	3	0	0	2	0	0	1	2	0	4	0	0	0	0	0	3	0	0	1	0	2	0	2	0	0	2	1	0	0	9	0	3	13	5	0	0	9	1	0	0	0	0	2	0	0	0	0	7	0	0	0	0	0	2	0	0	0	0	2	0	2	3	1	1	1	0	0	1	0	0	0	0	1	0	0	2	1	1	6	2	0	0	3	0	0	0	0	0	0	1	0	5	1	1	0	0	0	0	0	0	1	3	0	0	1	2	0	0	0	0	6	0	0	0	0	0	0	0	0	0	0	0	0	0	0	0	0	0	0	0	0	0	0	0	0	1	0	0	0	0	0	0	0	1	0	0	1	5	2	0	1	0	2	1	6	1	0	0	0	0	1	2	0	0	0	2	0	0	0	1	0	2	0	1	0	1	1	3	0	0	0	0	6	0	3	0	0	0	0	3	0	0	0	1	1	4	1	7	0	1	1	0	0	2	0	0	1	2	3	2	0	1	2	2	5	3	2	0	0	0	0	0	5	0	0	0	0	0	1	0	0	0	1	0	0	0	1	0	0	0	0	0	0	0	0	0	0	0	0	0	0	0	0	0	0	0	0	1	5	0	0	0	0	0	11	0	18	0	5	0	0	0	0	4	4	0	0	0	2	0	1	0	1	15	0	0	0	2	3	1	0	1	0	1	1	0	0	0	2	0	2	1	0	0	8	6	1	0	2	0	2	1	2	0	0	0	2	0	0	0	0	3	0	0	1	2	0	0	0	0	0	0	0	0	0	0	2	0	0	3	2	0	0	0	1	2	0	4	10	0	0	3	0	0	0	1	0	2	0	1	1	0	0	0	0	0	0	0	0	1	0	0	0	4	2	0	1	0	1	0	1	0	0	1	2	0	5	1	0	0	0	3	0	1	5	0	0	0	0	4	8	0	0	0	0	2	1	9	1	1	7	0	0	0	0	0	2	0	0	0	0	0	0	0	0	3	1	1	1	1	0	0	0	0	0	0	0	0	1	0	0	0	0	1	4	0	0	4	1	0	0	0	0	0	0	2	0	0	0	0	0	0	0	3	0	0	0	2	0	0	0	0	0	0	0	1	0	0	0	0	0	0	0	3	0	0	0	0	3	0	1	0	1	0	0	9	3	0	0	1	1	0	0	1	0	0	37	0	1	2	0	0	0	0	0	0	0	0	0	0	0	1	3	1	1	1	0	1	0	0	0	1	0	0	1	28	1	0	0	1	0	0	8	2	0	0	2	0	0	9	1	1	0	0	2	3	1	0	0	3	2	0	3	0	6	4	0	1	0	0	2	0	0	2	3	1	0	0	2	1	4	6	2	0	0	3	0	0	0	0	0	0	0	0	0	0	0	0	0	0	0	0	0	0	0	2	0	0	0	1	0	1	3	1	0	1	0	0	0	0	0	0	0	0	0	0	0	0	2	1	0	4	0	1	0	0	4	0	1	0	0	0	0	0	0	0	1	0	0	0	0	13	1	0	0	0	0	0	0	0	0	0	0	0	1	0	0	0	0	0	0	0	0	0	0	0	2	0	1	7	8	3	0	0	0	0	0	0	0	0	0	0	0	1	7	0	2	0	2	0	1	0	0	0	7	0	0	0	0	0	0	1	4	0	1	0	0	2	0	0	4	1	0	0	0	0	0	0	0	1	0	11	0	4	0	4	29	2	12	14	5	0	0	0	22	0	0	0	0	0	0	5	0	0	0	1	0	0	0	0	1	2	0	0	6	9	0	1	2	1	1	0	0	0	0	9	1	6	0	1	3	0	0	0	0	0	0	0	0	0	0	1	0	2	1	0	0	5	1	0	0	0	0	0	5	5	0	0	0	0	0	0	0	1	1	1	0	0	0	7	0	0	0	2	0	0	0	0	0	0	0	0	0	0	0	0	0	0	0	1	5	0	0	0	0	0	2	0	0	2	0	0	0	1	0	0	0	0	0	3	0	0	0	5	0	0	2	0	0	0	0	0	0	0	1	0	0	0	0	0	0	0	0	0	0	0	0	0	0	1	0	0	0	0	0	1	2	0	0	0	0	0	0	0	1	1	10	0	0	0	1	0	2	0	0	2	0	0	0	0	0	0	0	0	0	1	2	0	3	0	0	192	0	0	0	0	0	0	36	0	0	3	1	1	1	1	0	1	0	1	2	3	0	3	0	0	0	0	3	1	0	1	0	0	0	1	6	3	1	0	0	0	2	16	0	0	0	4	2	0	2	5	1	0	0	0	0	0	0	0	2	0	0	3	4	0	0	0	0	1	0	0	0	0	0	0	0	0	0	0	0	0	0	6	2	0	0	9	25	10	19	13	1	1	0	24	2	0	5	0	0	2	0	9	4	0	0	21	0	0	0	0	0	0	3	0	2	1	0	0	3	0	4	0	0	0	0	0	0	0	0	1	1	1	0	0	1	0	0	0	0	0	0	0	5	0	0	0	0	0	0	4	0	1	0	0	0	0	0	0	3	1	3	1	1	3	119	0	0	3	0	0	0	2	5	0	0	0	1	0	0	20	1	6	1	0	0	0	0	0	0	0	0	0	0	3	2	3	0	0	2	3	3	2	2	1	2	0	1	0	0	0	0	0	0	0	0	0	0	0	0	0	1	1	3	0	0	0	0	0	0	0	0	7	0	0	0	2	0	0	0	0	0	0	2	3	5	3	1	10	0	0	0	0	0	0	0	0	0	0	11	8	0	1	0	1	0	1	0	0	0	0	0	1	0	1	0	2	0	1	0	0	1	1	4	0	1	0	1	1	0	3	0	0	0	0	2	0	1	1	0	0	0	2	1	0	0	0	6	0	0	0	16	0	0	0	0	0	0	1	0	2	0	0	0	0	0	0	0	0	0	0	0	1	0	0	0	1	0	2	0	0	0	6	0	1	0	0	0	0	0	0	1	0	0	0	0	1	0	0	0	0	0	0	0	0	0	0	1	0	0	2	2	1	0	0	0	1	0	0	0	0	2	0	0	0	0	0	0	0	0	0	0	0	0	3	2	4	1	0	0	0	0	1	1	0	18	0	2	3	4	4	8	2	0	0	1	0	0	0	0	8	10	0	0	0	0	4	1	1	0	0	0	0	0	0	0	0	0	0	0	0	0	0	0	0	0	0	0	0	0	0	0	0	0	0	0	0	0	0	0	2	0	0	0	0	0	0	0	0	0	0	0	0	0	0	0	0	0	0	0	0	0	0	0	0	0	0	0	0	0	0	0	0	0	0	1	13	0	0	0	0	0	2	0	0	0	0	0	0	0	0	0	0	0	0	0	0	0	0	0	0	0	0	0	0	0	0	0	0	0	0	0	0	0	0	0	0	0	0	0	0	0	0	0	0	0	0	0	0	0	0	0	0	0	0	0	0	0	0	1	0	0	0	0	0	0	0	0	0	0	0	0	0	0	0	0	0	0	0	0	0	0	0	0	0	0	0	0	0	0	0	0	0	0	0	0	0	0	0	0	0	0	0	0	0	0	0	0	0	0	0	0	0	0	0	0	0	0	0	0	0	0	0	0	0	0	0	0	0	0	0	0	0	0	0	0	0	0	0	0	0	0	0	0	0	0	0	0	0	0	0	0	0	0	0	0	0	0	1	0	0	0	0	0	0	0	0	0	0	0	0	0	0	0	0	0	0	0	0	0	0	0	0	0	0	0	0	0	0	0	0	1	0	0	0	0	0	0	0	0	0	0	0	0	0	0	0	0	0	0	0	0	0	0	0	0	0	0	0	0	0	0	0	0	0	0	0	0	0	0	0	0	0	0	0	0	0	0	0	0	0	0	0	0	0	0	0	0	0	0	0	0	0	0	0	0	0	0	0	0	0	0	0	0	0	0	0	0	0	1	0	0	0	0	0	0	0	0	0	0	0	0	0	0	0	0	0	0	0	0	0	0	0	0	0	0	0	0	0	0	0	0	0	0	0	0	0	0	0	0	0	0	0	0	0	0	0	0	0	0	0	2	0	0	0	0	0	0	0	0	0	0	0	0	0	0	0	0.5	0	0	0	0	0	0	0	0	0	0	0	0	0	0	0	0	0	0	0	0	0	0	0	0	0	0	0	0	0	0	0	0	0	0	0	0	0	0	0	0	0	0	0	0	0	0	0	0	0	0	0	0	0	0	0	0	0	0	0	0	0	0	0	0	0	0	0	0	0	0	0	2	0	0	0	0	0	1	0	0	0	0	0	0	0	0	0	0	0	0	0	0	0	0	0	0	0	0	0	0	0	0	0	0	0	0	0	0	0	0	0	0	0	0	0	0	0	0	0	0	0	0	0	0	0	0	0	0	0	0	0	0	0	0	0	0	0	0	0	0	0	0	0	1	0	0	0	0	0	0	0	0	0	0	0	0	0	0	0	0	0	0	0	0	0	0	0	0	0	0	0	0	0	0	0	0	0	0	0	0	0	0	0	0	0	0	0	0	0	0	0	0	0	0	0	0	0	0	0	0	0	0	0	0	0	0	0	0	0	0	0	0	0	0	0	0	0	0	0	0	0	0	0	0	0	0	0	0	0	0	0	1	0	0	0	0	0	0	0	0	0	0	0	0	0	0	0	0	0	0	0	0	0	0	0	0	0	0	0	0	0	0	0	0	0	0	0	0	0	0	0	0	0	0	0	0	0	0	0	0	0	0	0	0	0	0	0	0	0	0	0	0	0	0	0	0	0	0	0	0	0	0	0	0	0	0	0	0	0	0	0	0	0	0	0	0	0	0	0	0	0	0	0	0	0	0	0	0	0	0	0	0	0	0	0	0	0	0	0	0	0	0	0	0	0	0	0	0	0	0	0	0	0	0	0	0	1	0	0	0	0	0	0	0	0	0	0	0	0	0	0	0	0	0	0	0	0	0	0	0	0	0	0	0	0	0	0	0	0	0	0	0	0	0	0	0	0	0	0	0	0	0	0	0	1	0	0	0	0	0	0	0	0	0	0	0	0	0	0	0	0	1	0	0	0	0	0	0	0	0	0	0	0	0	0	0	0	0	0	0	0	0	0	0	0	0	0	0	0	0	0	0	0	0	0	0	0	1	0	0	0	0	0	0	0	14	0	0	0	0	0	0	0	0	0	0	0	0	0	0	0	0	0	0	0	0	0	0	0	0	0	0	0	0	0	0	0	0	0	0	0	0	0	0	0	0	0	0	0	0	0	0	0	0	0	0	0	0	0	0	0	0	0	0	0	0	0	0	0	0	0	0	0	0	0	0	0	0	0	0	0	0	0	0	0	0	0	0	1	0	0	0	0	0	4	0	0	0	0	0	0	0	0	0	0	0	0	0	0	0	0	0	0	0	0	0	0	0	0	0	0	0	0	0	0	0	0	0	0	0	0	0	0	0	0	0	0	0	0	0	0	0	0	0	0	0	0	0	0	0	0	0	0	0	0	0	0	0	0	0	0	0	0	0	0	0	0	1	0	0	0	0	0	0	0	0	0	0	0	0	0	0	0	0	0	0	0	0	0	0	0	0	0	0	0	0	0	0	0	0	0	0	0	0	0	0	0	0	0	0	0	0	0	0	0	0	0	0	0	0	0	0	0	0	0	0	0	0	0	0	0	0	0	0	0	0	0	0	0	0	0	0	0	0	0	0	0	0	0	0	0	0	0	0	0	0	0	0	0	0	0	0	0	0	0	0	0	0	0	0	0	0	0	0	0	0	0	0	0	0	0	0	0	0	0	0	0	0	0	0	0	0	0	0	0	0	0	0	0	0	0	0	0	0	0	0	0	0	0	0	0	0	0	0	0	0	0	0	0	0	0	0	0	0	0	0	0	0	0	0	0	0	0	0	0	0	0	0	0	0	0	0	0	0	0	0	0	0	0	0	0	0	0	0	0	0	0	0	0	0	0	0	0	0	0	0	0	0	0	0	0	0	0	0	0	0	0	0	0	0	0	0	0	0	0	0	0	0	0	0	0	0	0	0	0	0	0	0	0	0	0	0	0	0	0	0	0	0	0	0	0	0	0	0	0	0	0	0	0	0	0	0	0	0	0	0	0	0	0	0	0	0	0	0	0	0	0	0	0	0	0	0	0	0	0	0	0	0	0	0	0	0	0	0	0	0	0	0	0	0	0	0	0	0	0	0	0	0	0	0	0	0	0	0	0	0	0	0	0	0	0	0	0	0	0	0	0	0	0	0	2	0	0	0	0	0	0	0	0	0	0	0	0	0	0	0	0	0	0	0	0	0	0	0	0	0	0	0	0	0	0	0	0	0	0	0	0	0	0	0	0	0	0	0	0	0	0	0	0	0	0	0	0	0	0	0	0	0	0	0	0	0	0	0	0	0	0	0	0	0	0	0	0	0	0	0	0	0	0	0	0	0	0	0	0	0	0	0	0	0	0	0	0	0	0	0	0	0	0	0	0	0	0	0	0	0	0	0	0	0	0	0	0	0	0	0	0	0	0	0	0	0	0	0	0	0	0	0	0	0	0	0	0	0	0	0	0	0	0	0	0	0	0	0	0	0	0	0	0	0	0	0	0	0	0	0	0	0	0	0	0	0	0	0	0	0	0	0	0	0	0	0	0	0	0	0	0	0	0	0	0	0	0	0	0	0	0	0	0	0	0	0	0	0	0	0	0	0	0	0	0	0	0	0	0	0	0	0	0	0	0	0	0	0	0	0	0	0	0	0	0	0	0	0	0	0	0	0	0	0	0	0	0	0	0	0	0	0	0	0	0	0	0	0	0	0	0	0	0	0	0	0	0	0	0	0	0	0	0	0	0	0	0	0	0	0	0	0	0	0	0	0	0	0	0	0	0	0	0	0	0	0	0	0	0	0	0	0	0	0	0	0	0	0	0	0	0	0	0	0	0	0	0	0	0	0	0	0	0	0	0	0	0	0	0	0	0	0	0	0	0	0	0	0	0	0	1	0	0	0	0	0	0	0	0	0	0	0	0	0	0	0	0	0	0	0	0	0	0	0	0	0	0	0	0	0	0	0	0	0	0	0	0	0	0	0	0	0	0	0	0	0	0	0	0	0	0	0	0	0	0	0	0	0	0	0	0	0	0	0	0	0	0	0	0	0	0	0	0	0	0	0	0	0	0	0	0	0	0	0	0	0	0	0	0	0	0	0	0	0	0	0	1	0	0	0	0	0	0	0	0	0	0	0	0	0	0	0	0	0	0	0	0	0	0	0	0	0	0	0	0	0	0	0	0	0	0	0	0	0	0	0	0	0	0	0	0	0	0	0	0	0	0	0	0	0	0	0	0	0	0	0	0	0	0	0	0	0	0	0	0	0	0	0	0	0	0	0	0	0	0	0	0	0	0	0	0	0	0	0	0	0	0	0	0	0	0	0	0	0	0	0	0	0	0	0	0	0	0	0	0	0	0	0	0	0	0	0	0	0	0	0	0	0	0	0	0	0	0	0	0	0	0	0	0	0	0	0	0	0	0	0	0	0	0	0	0	0	0	0	0	0	0	0	0	0	0	0	0	0	0	0	0	0	0	0	0	0	0	0	0	0	0	0	0	0	0	0	0	0	0	0	0	0	0	0	0	0	0	0	0	0	0	0	0	0	0	0	0	0	0	0	0	0	0	0	0	0	0	0	0	0	0	0	0	0	0	0	0	0	0	0	0	0	0	0	0	0	0	0	0	0	0	0	0	0	0	0	0	0	0	0	0	0	0	0	0	0	0	0	0	0	1	0	0	0	0	0	0	1	0	0	0	0	0	0	0	0	0	0	0	0	0	0	0	0	0	0	0	0	0	0	0	0	0	0	0	0	0	0	0	0	0	0	0	0	0	0	0	0	0	0	0	0	0	0	0	0	0	0	0	0	0	0	0	0	0	0	0	0	0	0	0	0	0	0	0	0	0	0	0	0	0	0	0	0	0	0	0	0	0	0	0	0	0	0	0	0	0	0	0	0	0	0	0	0	0	0	0	0	0	0	0	0	0	0	0	0	0	0	0	1	0	0	0	0	0	0	0	0	0	0	0	0	0	0	0	0	0	0	0	0	0	0	0	0	0	0	0	0	0	0	0	0	0	0	0	0	0	0	0	0	0	0	0	0	0	0	0	0	0	0	0	0	0	0	0	0	0	0	0	0	0	0	0	0	0	0	0	0	0	0	0	0	0	0	0	0	0	0	0	0	0	0	0	0	0	0	0	0	0	0	0	0	0	0	0	0	0	0	0	0	0	0	0	0	0	0	0	0	0	0	0	0	0	0	0	0	0	0	0	0	0	0	0	0	0	0	0	0	0	0	0	0	0	0	0	0	0	0	0	0	0	0	0	0	0	0	0	0	0	0	0	0	0	0	0	0	0	0	0	0	0	0	0	0	0	0	0	0	0	0	0	0	0	0	0	0	0	0	0	0	0	0	0	0	0	0	0	0	0	0	0	0	0	0	0	0	0	0	0	0	0	0	0	0	0	0	0	0	0	0	0	0	0	0	0	0	0	0	0	0	0	0	0	0	0	0	0	0	0	0	0	0	0	0	0	0	0	0	0	0	0	0	0	0	0	0	0	0	0	0	0	0	0	0	0	0	0	0	0	0	0	0	0	0	0	0	0	0	0	0	0	0	0	0	0	0	0	0	0	0	0	0	0	0	0	0	0	0	0	0	0	0	0	0	0	0	0	0	0	0	0	0	0	0	0	0	0	0	0	0	0	0	0	0	0	0	0	0	0	0	0	0	0	0	0	0	0	0	0	0	0	0	0	0	1	0	0	0	0	0	0	0	0	0	0	0	0	0	0	0	0	0	0	0	0	0	0	0	0	0	0	0	0	0	1	0	0	0	0	0	0	0	0	0	0	0	0	0	0	0	0	0	0	0	0	0	0	1	0	0	0	0	0	0	0	0	0	0	0	0	0	0	0	0	0	0	0	0	0	0	0	0	0	0	0	0	0	0	0	0	0	0	0	0	0	0	0	0	0	0	0	0	0	0	0	0	0	0	0	0	0	0	0	0	0	0	0	0	0	0	0	0	0	0	0	0	0	0	0	0	0	0	0	0	0	0	0	0	0	0	0	0	0	0	0	0	0	0	0	0	0	0	0	0	0	0	0	0	0	0	0	0	0	0	0	0	0	0	0	0	0	0	0	0	0	0	0	0	0	0	0	0	0	0	0	0	0	0	0	0	0	0	0	0	0	0	0	0	0	0	0	0	0	0	0	0	0	0	0	0	0	0	0	0	0	0	0	0	0	0	0	0	0	0	0	0	0	0	0	0	0	0	0	0	0	0	0	0	0	0	0	0	0	0	0	0	0	0	0	0	0	0	0	0	0	0	0	0	0	0	0	0	0	0	0	0	0	0	0	0	0	0	0	0	0	0	0	0	0	1	0	0	0	0	0	0	0	0	0	0	0	0	0	0	0	0	0	0	0	0	0	0	0	0	0	0	0	0	0	0	0	0	0	0	0	0	0	0	0	0	0	0	0	0	0	0	0	0	0	0	0	0	0	5	0	0	0	0	0	0	0	0	0	0	0	0	0	0	0	0	0	0	0	0	0	0	0	0	0	0	0	0	0	0	0	0	0	0	0	0	0	0	0	0	0	0	0	0	0	0	0	0	0	1	0	0	0	0	0	0	0	0	0	0	0	0	0	0	0	0	0	0	0	0	0	0	0	0	0	0	0	0	0	0	0	0	0	0	0	0	0	0	0	0	0	0	0	0	0	0	0	0	0	0	0	1	0	0	0	0	0	0	0	0	0	0	0	0	0	0	0	0	0	0	0	2	0	0	0	0	0	0	0	0	0	0	0	0	0	0	0	0	0	0	0	0	0	0	0	0	0	0	0	0	0	0	0	0	0	0	0	0	0	0	0	0	0	0	0	0	0	0	0	0	0	0	0	0	0	0	0	0	0	0	0	0	0	0	0	0	0	0	0	0	0	0	0	0	0	0	0	0	0	0	0	0	0	0	0	0	0	0	0	0	0	0	0	0	0	0	0	0	0	0	0	0	0	0	0	0	0	0	0	0	0	0	0	0	0	0	0	0	0	0	0	0	0	0	0	0	0	0	0	0	0	0	0	0	0	0	0	0	1	0	0	0	0	0	0	0	0	0	0	0	0	0	0	0	0	0	0	0	0	0	0	0	0	0	0	0	0	0	0	0	0	0	0	0	0	0	0	0	0	0	0	0	0	0	0	0	0	0	0	0	0	0	0	0	0	0	0	0	0	0	0	0	0	0	0	0	0	0	1	1	0	0	0	0	0	0	0	0	0	1	0	0	0	0	0	0	0	0	0	0	0	0	0	0	0	0	0	0	0	0	0	0	0	0	0	0	0	0	0	0	0	0	0	0	0	0	0	0	0	0	0	0	0	0	0	0	0	0	0	0	0	0	0	0	0	0	0	0	0	0	0	0	0	0	3	0	0	0	0	0	0	0	0	0	0	0	0	0	0	0	0	0	0	0	0	0	0	0	0	0	0	0	0	0	0	0	0	0	0	0	0	0	0	0	0	0	0	0	0	0	0	0	0	0	0	0	0	0	0	0	0	0	0	0	0	0	0	0	0	0	0	0	0	0	0	0	0	0	0	0	0	0	0	0	0	0	0	0	0	0	0	0	0	0	0	0	0	0	0	0	0	0	0	0	0	0	0	0	0	0	0	0	0	0	0	0	0	0	0	0	0	0	0	0	0	0	0	0	0	0	0	0	0	0	0	0	0	0	0	0	0	0	0	1	0	0	0	0	0	0	0	0	0	0	0	0	0	0	0	0	0	0	0	0	0	0	0	0	0	0	0	0	0	0	0	0	0	0	0	0	0	0	0	0	0	0	0	0	0	0	0	0	0	0	0	0	0	0	0	0	0	0	0	0	0	0	0	0	0	0	0	0	0	0	0	0	0	0	0	0	0	0	0	0	0	0	0	0	0	0	0	0	0	0	0	0	0	0	0	0	0	0	0	0	0	0	0	0	0	0	0	0	0	0	0	0	0	0	0	0	0	0	0	0	0	0	0	0	0	0	0	0	0	0	0	0	0	0	0	0	0	0	0	0	0	0	0	0	0	0	0	0	0	0	0	0	0	0	0	0	0	0	0	0	0	0	0	0	0	0	0	0	0	0	0	0	0	0	0	0	0	0	0	0	0	0	0	0	1	0	0	0	0	0	0	0	0	0	0	0	0	0	0	0	0	0	0	0	0	0	0	0	0	0	0	0	0	0	0	0	0	0	0	0	0	0	0	0	0	0	0	0	0	0	0	0	0	0	0	0	0	0	0	0	0	0	0	0	0	0	0	0	0	0	0	0	0	0	0	0	0	0	0	0	0	0	0	0	0	0	0	0	0	0	0	0	0	0	0	0	0	0	0	0	0	0	0	0	0	0	0	0	0	0	0	0	0	0	0	0	0	0	0	1	0	0	0	1	0	0	0	0	0	0	0	0	0	0	0	0	0	0	0	0	0	0	0	0	0	0	0	0	0	0	0	0	0	0	0	0	0	0	0	0	0	0	0	0	0	0	0	0	0	0	0	0	0	0	0	0	0	0	0	0	2	0	0	0	0	0	0	0	0	0	0	0	0	0	0	0	0	0	0	0	0	0	0	0	0	0	0	0	0	0	0	0	0	0	0	0	0	0	0	0	0	0	0	0	0	0	0	0	0	0	0	0	0	0	0	0	0	0	0	0	0	0	0	0	0	0	0	0	0	0	0	0	0	0	0	0	0	0	0	0	0	0	0	0	0	0	0	0	0	0	0	0	0	0	0	0	0	0	0	0	0	0	0	0	0	1	0	0	0	0	0	0	0	0	0	0	0	0	0	0	0	0	0	0	0	0	0	0	0	0	0	0	0	0	0	0	0	0	0	0	0	0	0	0	0	0	0	0	0	0	0	0	0	0	0	0	0	0	0	0	0	0	0	0	0	0	0	0	0	0	0	0	0	0	0	0	0	0	0	0	0	0	0	0	0	0	0	0	0	0	0	0	0	0	0	0	0	0	0	0	0	0	0	0	0	0	0	0	0	0	0	0	0	0	0	0	0	0	0	0	0	0	0	0	0	0	0	0	0	0	0	0	0	0	0	0	0	0	0	0	0	0	0	0	0	0	0	0	0	0	0	0	0	0	0	0	0	0	0	0	0	0	0	0	0	0	0	0	0	0	0	0	0	0	0	0	0	0	0	0	0	0	0	0	0	0	0	0	0	0	0	0	0	0	0	0	0	0	0	0	0	0	0	0	0	0	0	0	0	0	0	0	0	0	0	0	0	0	0	0	0	0	0	0	0	0	0	0	0	0	0	0	0	0	0	0	0	0	0	0	0	0	0	0	0	0	0	0	0	0	0	0	0	0	0	0	0	0	0	0	0	0	0	0	0	0	0	0	0	0	0	0	0	0	0	0	0	0	0	0	0	0	0	0	0	0	0	0	0	0	0	0	0	0	0	0	0	0	0	0	0	0	0	0	0	0	0	0	0	0	0	0	0	0	0	0	0	0	0	0	0	0	0	0	0	0	0	0	0	0	0	0	0	0	0	0	0	0	0	0	0	0	0	0	0	0	0	0	0	0	0	0	0	0	0	0	0	0	0	0	0	0	0	0	0	0	0	0	0	0	0	0	0	0	0	0	0	0	0	0	0	0	0	0	0	0	0	0	0	0	0	0	0	0	0	0	0	0	0	0	0	0	0	0	0	0	0	0	0	0	0	0	0	0	0	0	0	0	0	0	0	0	0	0	0	0	0	0	0	0	0	0	0	0	0	0	0	0	0	0	0	0	0	0	0	0	0	0	0	0	0	0	0	0	0	0	0	0	0	0	0	0	0	0	0	0	0	0	0	0	0	0	0	0	0	0	0	0	0	0	0	0	0	0	0	0	0	0	0	0	0	0	0	0	0	0	0	0	0	0	0	0	0	0	0	0	0	0	0	0	0	0	0	0	0	0	0	0	0	0	0	0	0	0	0	0	0	0	0	0	0	0	0	0	0	0	0	0	0	0	0	0	0	0	0	0	0	0	0	0	0	0	0	0	0	0	0	0	0	0	0	0	0	0	0	0	0	0	0	0	0	0	0	0	0	0	0	0	0	0	0	0	0	0	0	0	0	0	0	0	0	0	0	0	0	0	0	0	0	0	0	0	0	0	0	0	0	0	0	0	0	0	0	0	0	0	0	0	0	0	0	0	0	0	0	0	0	0	0	0	0	0	0	0	0	0	0	0	0	0	0	0	0	0	0	0	0	0	0	0	0	0	0	0	0	0	0	0	0	0	0	0	0	0	0	0	0	0	0	0	0	0	0	0	0	0	0	0	0	0	0	0	0	0	0	0	0	0	0	0	0	0	0	0	0	0	0	0	0	0	0	0	0	0	0	0	0	0	0	0	0	0	0	0	0	0	0	0	0	0	0	0	0	0	0	0	0	0	0	0	0	0	0	0	0	0	0	0	0	0	0	0	0	0	0	0	0	0	0	0	0	0	0	0	0	0	0	0	0	0	0	0	0	0	0	0	0	0	0	0	0	0	0	0	0	0	0	0	0	0	0	0	0	0	0	0	0	0	0	0	0	0	0	0	0	0	0	0	0	0	0	0	0	0	0	0	0	0	0	0	0	0	0	0	0	0	0	0	0	0	0	0	0	0	0	0	0	0	0	0	0	0	0	0	0	0	0	0	0	0	0	0	0	0	0	0	0	0	0	0	0	0	0	0	0	0	0	0	0	0	0	0	0	0	0	0	0	0	0	0	0	0	0	0	0	0	0	0	0	0	0	0	0	0	0	0	0	0	0	0	0	0	0	0	0	0	0	0	0	0	0	0	0	0	0	0	0	0	0	0	0	0	0	0	0	0	0	0	0	0	0	0	0	0	0	0	0	0	0	0	0	0	0	0	0	0	0	0	0	0	0	0	0	0	0	0	0	0	0	0	0	0	0	0	0	0	0	0	0	0	0	0	0	0	0	0	0	0	0	0	0	0	0	0	0	0	0	0	0	0	0	0	0	0	0	0	0	0	0	0	0	0	0	0	0	0	0	0	0	0	0	0	0	0	0	0	0	0	0	0	0	0	0	0	0	0	0	0	0	0	0	0	0	0	0	0	0	0	0	0	0	0	0	0	0	0	0	0	0	0	0	0	0	0	0	0	0	0	0	0	0	0	0	0	0	0	0	0	0	0	0	0	0	0	0	0	0	0	0	0	0	0	0	0	0	0	0	0	0	0	0	0	0	0	0	0	0	0	0	0	0	0	0	0	0	0	0	0	0	0	0	0	0	0	0	0	0	0	0	0	0	0	0	0	0	0	1	0	0	0	0	0	0	0	0	0	0	0	0	0	0	0	0	0	0	0	0	0	0	0	0	0	0	0	0	0	0	0	0	0	0	0	0	0	0	0	0	0	0	0	0	0	0	0	0	0	0	0	0	0	0	0	0	0	0	0	0	0	0	0	0	0	0	0	0	0	0	0	0	0	0	0	0	0	0	0	0	0	0	0	0	0	0	0	0	0	0	0	0	0	0	0	0	0	0	0	0	0	0	0	0	0	0	0	0	0	0	0	0	0	0	0	0	0	0	0	0	0	0	0	0	0	0	0	0	0	0	0	0	0	0	0	0	0	0	0	0	0	0	0	0	0	0	0	0	0	0	0	0	0	0	0	0	0	0	0	0	0	0	0	0	0	0	0	0	0	0	0	0	0	0	0	0	0	0	0	0	0	0	0	0	0	0	0	0	0	0	0	0	0	0	0	0	0	0	0	0	0	0	0	0	0	0	0	0	0	0	0	0	0	0	0	0	0	0	0	0	0	0	0	0	0	0	0	0	0	0	0	0	0	0	0	0	0	0	0	0	0	0	0	0	0	0	0	0	0	0	0	0	0	0	0	0	0	0	0	0	0	0	0	0	0	0	0	0	0	0	0	0	0	0	0	0	0	0	0	0	0	0	0	0	0	0	0	0	0	0	0	0	0	0	0	0	0	0	0	0	0	0	0	0	0	0	0	0	0	0	0	0	0	0	0	0	0	0	0	0	0	0	0	0	0	0	0	0	0	0	0	0	0	0	0	0	0	0	0	0	0	0	0	0	0	0	0	0	0	0	0	0	0	0	0	0	0	0	0	0	0	0	0	0	0	0	0	0	0	0	0	0	0	0	0	0	0	0	0	0	0	0	0	0	0	0	0	0	0	0	0	0	0	0	0	0	0	0	0	0	0	0	0	0	0	0	0	0	0	0	0	0	0	0	0	0	0	0	0	0	0	0	0	0	0	0	0	0	0	0	0	0	0	0	0	0	0	0	0	0	0	0	0	0	0	0	0	0	0	0	0	0	0	0	0	0	0	0	0	0	0	0	0	0	0	0	0	0	0	0	0	0	0	0	0	0	0	0	0	0	0	0	0	0	0	0	0	0	0	0	0	0	0	0	0	0	0	0	0	0	0	0	0	0	0	0	0	0	0	0	0	0	0	0	0	0	0	1	0	0	0	0	0	0	0	0	0	0	0	0	0	0	0	0	0	0	0	0	0	0	0	0	0	0	0	0	0	0	0	0	0	0	0	0	0	0	0	0	0	0	0	0	0	0	0	0	0	0	0	0	0	0	0	0	0	0	0	0	0	0	0	0	0	0	0	0	0	0	0	0	0	0	0	0	0	0	0	0	0	0	0	0	0	0	0	0	0	0	0	0	0	0	0	0	0	0	0	0	0	0	0	0	0	0	0	0	0	0	0	0	0	0	0	0	0	0	0	0	0	0	0	0	0	0	0	0	0	0	0	0	0	0	0	0	0	0	0	0	0	0	0	0	0	0	0	0	0	0	0	0	0	0	0	0	0	0	0	0	0	0	0	0	0	0	0	0	0	0	0	0	0	0	0	0	0	0	0	0	0	0	0	0	0	0	0	0	0	0	0	0	0	0	0	0	0	0	0	0	0	0	0	0	0	0	0	0	0	0	0	0	0	0	0	0	0	0	0	0	0	0	0	0	0	0	0	0	0	0	0	0	0	0	0	0	0	0	0	0	0	0	0	0	0	0	0	0	0	0	0	0	0	0	0	0	0	0	0	0	0	1	0	0	0	0	0	0	0	0	0	0	0	0	0	0	0	0	0	0	0	0	0	0	0	0	0	0	0	0	0	0	0	0	0	0	0	0	0	0	0	0	0	0	0	0	0	0	0	0	0	0	0	0	0	0	0	0	0	0	0	0	0	0	0	0	0	0	0	0	0	0	0	0	0	0	0	0	0	0	0	0	0	0	0	0	0	0	0	0	0	0	0	0	0	0	0	0	0	0	0	0	0	0	0	0	0	0	0	0	0	0	0	0	0	0	0	0	0	0	0	0	0	0	0	0	0	0	0	0	0	0	0	0	0	0	0	0	0	0	0	0	0	0	0	0	0	0	0	0	0	0	0	0	0	0	0	0	0	0	0	0	0	0	0	0	0	0	0	0	0	0	0	0	0	0	0	0	0	0	0	0	0	0	0	0	0	0	0	0	0	0	0	0	0	0	0	0	0	0	0	0	0	0	0	0	0	0	0	0	0	0	0	0	0	0	0	0	0	0	0	0	0	0	0	0	0	0	0	0	0	0	0	0	0	0	0	0	0	0	0	0	0	0	0	0	0	0	0	0	0	0	0	0	1	0	0	0	0	0	0	0	0	0	0	0	0	0	0	0	0	0	0	0	0	0	0	0	0	0	0	0	0	0	0	0	0	0	0	0	0	0	0	0	0	0	0	0	0	0	0	0	0	0	0	0	0	0	0	0	0	0	0	0	0	0	0	1	0	1	0	0	0	0	0	0	0	0	0	0	0	0	0	0	0	0	0	0	0	0	0	0	0	0	0	0	0	0	0	0	0	0	0	0	0	0	0	0	0	0	0	0	0	0	0	0	0	1	0	0	0	0	0	0	0	0	0	0	0	0	0	0	0	0	0	0	0	0	1	0	0	0	0	0	0	1	0	0	0	0	0	0	0	0	0	0	0	0	0	0	0	0	0	0	0	0	0	0	0	0	0	0	0	0	0	0	0	0	0	0	0	0	0	0	0	0	1	0	0	0	0	0	0	0	0	0	0	0	0	0	0	0	0	0	0	0	0	0	0	0	0	0	0	0	0	0	0	0	1	0	0	0	0	0	0	0	0	0	0	0	0	0	0	0	0	0	0	0	0	0	0	0	0	0	0	0	0	0	0	0	0	0	0	0	0	0	0	0	0	0	0	0	0	0	0	0	0	0	0	0	0	0	0	0	0	0	0	0	0	0	0	0	0	0	0	0	0	0	0	0	0	0	0	0	0	0	0	0	0	0	0	0	0	0	0	0	0	0	0	0	0	0	0	0	0	0	0	0	0	0	0	0	0	0	0	0	0	0	0	0	0	0	0	0	0	0	0	0	0	0	1	0	0	0	35	0	0	0	0	0	0	0	0	0	0	0	0	0	0	0	0	0	0	0	3	0	0	0	0	0	0	0	0	0	0	0	0	0	0	0	0	0	0	0	0	0	0	0	0	0	0	0	0	0	0	0	0	0	0	0	0	0	0	0	0	0	0	0	0	0	0	0	0	0	0	0	0	0	0	0	0	0	0	0	0	0	0	0	0	0	0	0	0	0	0	0	0	0	0	0	0	0	0	0	0	0	0	0	0	0	0	0	0	0	0	0	0	0	0	0	0	0	0	0	0	0	0	0	0	0	0	0	0	0	0	0	0	0	0	0	0	0	0	0	0	0	0	0	0	0	0	0	0	0	0	0	0	0	0	0	0	0	0	0	0	0	0	0	0	0	0	0	0	0	0	0	0	0	0	0	0	0	0	0	0	0	0	0	0	0	0	0	0	0	0	0	0	0	0	0	0	0	0	0	0	0	0	0	0	0	0	0	0	0	0	0	0	0	0	0	0	0	0	0	0	0	0	0	0	0	0	0	0	0	0	0	0	0	0	0	0	0	0	0	0	0	0	0	0	0	0	0	0	0	0	0	0	0	0	0	0	0	0	0	0	0	0	0	0	0	0	0	0	0	0	0	0	0	0	0	0	0	0	0	0	0	0	0	0	0	0	0	0	0	0	0	0	0	0	0	0	0	0	0	0	0	0	0	0	0	0	0	0	0	0	0	0	0	0	0	0	0	0	0	0	0	0	0	0	0	0	0	0	0	0	0	0	1	0	0	0	0	0	0	0	0	0	0	0	0	0	0	0	0	0	0	0	0	0	0	0	0	0	0	0	0	0	0	0	0	0	0	0	0	0	0	0	0	0	0	0	0	0	0	0	0	0	0	0	0	0	0	0	0	0	0	0	0	0	0	0	0	0	0	0	0	0	0	0	0	0	0	0	0	0	0	0	0	0	0	0	0	0	0	0	0	0	0	0	0	0	0	0	0	0	0	0	0	0	0	0	0	0	0	0	0	0	0	0	0	0	0	0	0	0	0	0	0	0	0	0	0	0	0	0	0	0	0	0	0	0	0	0	0	0	0	0	0	0	0	0	0	0	0	0	0	0	0	0	0	0	0	0	0	0	0	0	0	0	0	0	0	0	0	0	0	0	0	0	0	0	0	0	0	0	0	0	0	0	0	0	0	0	0	0	0	0	0	0	0	0	0	0	0	0	0	0	0	0	0	0	0	0	0	0	0	0	0	0	0	0	0	0	0	0	0	0	0	0	0	0	0	0	0	0	0	0	0	0	0	0	0	0	0	0	0	0	0	0	0	0	0	0	0	0	0	0	0	0	0	0	0	0	0	0	0	0	0	0	0	0	0	0	0	0	0	0	0	0	0	0	0	0	0	0	0	0	0	0	0	0	0	0	0	0	0	0	0	0	0	0	0	0	0	0	0	0	0	0	0	0	0	0	0	0	0	0	0	0	0	0	0	0	0	0	0	1	0	0	0	0	0	0	0	0	0	0	0	0	0	0	1	0	0	0	0	0	0	0	0	0	0	0	0	0	0	0	0	0	0	0	0	0	0	0	0	0	0	0	0	0	0	0	0	0	0	0	0	0	0	0	0	0	0	0	0	0	0	0	0	0	0	0	0	0	0	0	0	0	1	0	0	0	0	0	0	0	0	0	0	0	0	0	0	0	0	0	0	0	0	0	0	0	0	0	0	0	0	0	0	0	0	0	0	0	0	0	0	0	0	0	0	0	0	0	0	0	0	0	0	0	0	0	0	0	0	0	0	0	0	0	0	0	0	0	0	0	0	0	0	0	0	0	0	0	0	0	0	0	0	0	0	0	0	0	0	0	1	0	0	0	0	0	0	0	0	0	0	0	0	0	0	0	0	0	0	0	0	0	0	0	0	0	0	0	0	0	0	0	0	0	0	0	0	0	0	2	0	0	0	0	0	0	0	0	0	0	0	1	0	0	0	0	0	0	0	0	0	0	0	0	0	0	0	0	0	0	0	0	0	0	0	0	0	0	0	0	0	0	0	0	0	0	0	0	0	0	0	0	0	0	0	0	0	0	0	0	0	0	0	0	0	0	0	0	0	0	0	0	0	0	0	0	0	0	0	0	0	0	0	0	0	0	0	0	0	0	0	0	0	0	0	0	0	0	0	0	0	0	0	0	0	0	0	0	0	0	0	0	0	0	0	0	0	0	0	0	0	0	0	0	0	0	0	0	0	0	0	0	0	0	0	0	0	1	0	0	0	0	0	0	0	0	0	0	0	0	0	0	0	0	0	0	0	0	0	0	0	0	0	0	0	0	0	0	0	0	0	0	0	0	0	0	6	0	0	0	0	0	0	0	0	0	0	0	0	0	0	0	0	0	0	0	0	0	0	0	0	0	0	0	0	0	0	0	0	0	0	0	0	0	0	0	0	0	0	0	0	0	0	0	0	0	0	0	0	0	0	0	0	0	0	0	0	0	0	0	0	0	0	0	0	0	0	0	0	0	0	0	0	0	0	0	0	0	0	0	0	0	0	0	0	0	0	0	0	0	0	0	0	0	0	0	0	0	0	0	0	0	0	0	0	0	0	0	0	0	0	0	0	0	0	0	0	0	0	0	0	0	0	0	0	0	0	0	0	0	0	0	0	0	0	0	0	0	0	0	0	0	0	0	0	0	0	0	0	0	0	0	0	0	0	0	0	0	0	0	0	0	0	0	0	0	0	0	0	0	0	0	0	0	0	0	0	0	0	0	0	0	0	0	0	0	0	0	0	0	0	0	0	0	0	0	0	0	0	0	0	0	0	0	0	0	0	0	0	0	0	0	0	0	0	0	0	0	0	0	0	0	0	0	0	0	0	0	0	0	0	0	0	0	0	0	0	0	0	0	0	0	0	0	0	0	0	0	0	0	0	0	0	0	0	0	0	0	0	0	0	0	0	1	0	0	0	0	0	0	0	0	0	0	0	0	0	0	0	0	0	0	0	0	0	0	0	0	0	0	0	0	0	0	0	0	0	0	0	0	0	0	0	0	0	0	0	0	0	0	0	0	0	0	0	0	0	0	0	0	0	0	0	0	0	0	0	0	0	0	0	0	0	0	0	0	0	0	0	0	0	0	0	0	0	0	0	0	0	0	0	0	0	0	0	0	0	0	0	0	0	0	0	0	0	0	0	0	0	0	0	0	0	0	0	0	0	0	0	0	0	0	0	0	0	0	0	0	0	0	0	0	0	0	0	0	0	0	0	0	0	0	0	0	0	0	0	0	0	0	0	0	0	0	0	0	0	0	0	0	0	0	0	0	0	0	0	0	0	0	0	0	0	0	0	0	0	0	0	0	0	0	0	0	0	0	0	0	0	0	0	0	0	0	0	0	0	0	0	0	0	0	0	0	0	0	0	0	0	0	0	0	0	0	0	0	0	0	0	0	0	0	0	0	0	0	0	0	0	0	0	0	0	0	0	0	0	0	0	0	0	0	0	0	0	0	0	0	0	0	0	0	0	0	0	0	0	0	0	0	0	0	0	0	0	0	0	0	0	0	0	0	0	0	0	0	0	0	0	0	0	0	0	0	0	0	0	0	0	0	0	0	0	0	0	0	0	0	0	0	0	0	0	0	0	0	0	0	0	0	0	0	0	0	0	0	0	0	0	0	0	0	0	0	0	0	0	0	0	0	0	0	0	0	0	0	0	0	0	0	0	0	0	0	0	0	0	0	0	0	0	0	0	0	0	0	0	0	0	0	0	0	0	0	0	0	0	0	0	0	0	0	0	0	0	0	0	0	0	0	0	0	0	0	0	0	0	0	0	0	0	0	0	0	0	2	0	0	0	0	0	0	0	0	0	0	0	0	0	0	0	0	0	0	0	0	0	0	0	0	0	0	0	0	0	0	0	0	0	0	0	0	0	0	0	0	0	0	0	0	0	0	0	0	0	0	0	0	0	0	0	0	0	0	0	0	0	0	0	0	0	0	0	0	0	0	0	0	0	0	0	0	0	0	0	0	0	0	0	0	0	0	0	0	0	0	0	0	0	0	0	0	0	0	0	0	0	0	0	0	0	0	0	0	0	0	0	0	0	0	0	0	0	0	0	0	0	0	0	0	0	0	0	0	0	0	0	0	0	0	0	0	0	0	0	0	0	0	0	0	0	0	0	0	0	0	0	0	0	0	0	0	0	0	0	0	0	0	0	0	0	0	0	1	0	0	0	0	0	0	0	0	0	0	0	0	0	0	0	0	0	0	0	0	0	0	0	0	0	0	0	0	0	0	0	0	0	0	0	0	0	0	0	0	0	0	0	0	0	0	0	0	0	0	0	0	0	0	0	0	0	0	0	0	0	0	0	0	0	0	0	0	0	0	0	0	0	0	0	0	0	0	0	0	0	0	0	0	0	0	0	0	0	0	0	0	0	0	0	0	0	0	0	0	0	0	0	0	0	0	0	0	0	0	0	0	0	0	0	0	0	0	0	0	0	0	0	0	0	0	0	0	0	0	0	0	0	0	0	0	0	0	0	0	0	0	0	0	0	0	0	0	0	0	0	0	0	0	0	0	0	0	0	0	0	0	0	0	0	0	0	0	0	0	0	0	0	0	0	0	0	0	0	0	0	0	0	0	0	0	0	0	0	0	0	0	0	0	0	0	0	0	0	0	0	0	0	0	0	0	0	0	0	0	0	0	0	0	0	0	0	0	0	0	0	0	0	0	0	0	0	0	0	0	0	0	0	0	0	0	0	0	0	0	0	3	0	0	0	0	0	0	0	0	0	0	0	0	0	0	0	0	0	0	0	0	0	0	0	0	0	0	0	0	0	0	0	0	0	0	0	0	0	0	0	0	0	0	0	0	0	0	0	0	0	0	0	0	0	0	0	0	0	0	0	0	0	0	0	0	0	0	0	0	0	0	0	0	0	0	0	0	0	0	0	0	0	0	0	0	0	0	0	0	0	0	0	0	0	0	0	0	0	0	0	0	0	0	0	1	1	0	0	1	0	0	0	0	0	0	1	0	0	2	1	2	4	0	0	0	4	3	0	1	8	1	62	0	0	0	0	4	18	1	14	0	0	11	1	5	22	0	4	0	0	1	1	0	7	0	0	3	5	1	0	0	0	0	2	2	1	3	0	0	1	0	0	2	2	1	4	4	3	1	0	2	0	2	2	2	0	3	6	1	3	11	0	9	0	0	0	0	0	0	0	0	0	2	0	0	0	1	0	1	0	0	1	1	0	0	3	1	0	0	0	0	1	0	3	3	4	2	0	0	0	4	17	0	0	0	34	14	2	0	1	0	0	0	0	0	1	0	0	0	1	1	0	0	0	0	2	0	0	1	0	0	11	0	1	0	0	0	1	1	0	0	0	0	0	1	0	3	0	4	1	0	1	1	0	0	1	6	0	1	0	0	0	0	0	0	0	0	0	0	3	0	0	0	6	0	0	5	0	0	0	0	0	0	0	0	0	11	0	0	4	0	0	0	2	0	0	3	0	1	0	0	1	0	9	0	0	34	0	0	0	0	3	4	0	0	1	1	0	0	0	5	0	0	0	10	0	0	0	1	1	0	0	3	2	18	10	2	0	0	0	0	0	1	0	0	1	13	0	4	2	1	0	0	0	26	0	0	0	0	1	3	0	6	4	0	0	2	0	2	1	0	4	0	0	1	2	0	4	0	0	0	4	1	0	0	0	0	0	0	0	0	0	0	0	0	0	1	0	0	0	4	0	5	1	4	2	1	3	1	0	0	0	0	0	0	0	0	1	12	0	0	0	11	0	0	1	0	2	0	0	0	0	0	0	0	0	0	0	5	0	0	0	3	0	2	0	1	0	0	0	1	5	3	1	0	4	3	0	1	2	0	0	3	3	0	1	1	0	1	0	0	0	0	0	0	0	0	0	3	0	5	0	0	0	0	0	0	0	9	0	0	1	0	0	0	1	0	0	0	1	0	1	0	0	0	0	0	0	0	0	0	0	5	0	0	3	0	0	7	2	0	0	0	0	4	2	0	0	0	0	0	0	0	0	0	0	0	0	1	0	0	0	0	0	0	0	0	0	0	0	0	0	0	9	2	2	0	0	18	0	0	0	0	0	0	0	0	0	0	0	0	0	0	0	0	0	0	0	15	0	12	0	1	0	0	0	0	0	9	2	0	3	0	0	0	0	3	2	13	4	0	0	0	0	0	0	0	0	0	0	0	0	0	0	3	0	0	1	0	0	0	0	1	3	0	1	0	0	0	0	0	0	0	0	2	2	2	0	0	0	11	2	0	0	0	0	0	0	0	0	0	0	1	7	0	0	0	2	2	0	0	0	0	0	0	1	2	4	0	1	3	1	0	0	0	2	0	3	2	2	0	2	5	1	1	0	5	1	0	0	0	2	1	0	0	1	1	1	0	0	0	1	4	4	1	0	0	0	0	0	2	0	0	0	0	3	0	0	0	9	2	6	0	0	3	1	0	0	0	0	0	0	0	3	7	1	4	0	2	0	0	0	0	0	0	0	0	2	4	0	1	0	0	0	0	0	3	0	0	0	2	2	0	0	8	0	0	12	6	0	0	0	40	1	0	0	3	3	0	2	0	2	2	0	0	1	0	0	0	0	0	0	0	0	0	0	0	0	0	0	0	0	0	0	3	0	0	0	0	0	0	0	0	0	0	0	0	0	0	0	0	0	0	0	0	0	0	0	0	0	0	0	0	0	0	0	0	0	0	0	0	0	0	0	1	0	0	1	3	0	2	5	1	2	0	4	0	0	0	0	1	9	0	0	0	1	1	0	0	0	0	2	0	0	0	3	0	3	0	0	1	2	2	2	0	1	4	7	1	2	0	0	0	3	0	0	0	0	0	0	0	0	0	0	2	6	3	11	10	4	3	6	14	3	7	3	1	10	4	2	5	1	3	2	3	0	10	1	0	0	2	0	0	2	0	0	0	0	0	0	0	0	0	0	0	0	0	0	0	0	0	0	0	0	0	0	0	0	0	0	0	0	0	0	0	0	0	0	0	0	0	0	0	0	0	0	0	0	0	0	0	0	0	0	0	0	5	24	2	9	0	0	1	1	0	0	7	1	0	0	0	1	0	0	0	2	9	0	0	0	1	1	0	0	0	0	0	4	1	0	0	0	0	0	0	1	0	0	15	0	1	0	0	0	0	0	0	0	1	0	0	0	0	1	0	0	2	0	6	0	0	0	0	1	0	0	0	1	0	0	0	42	32	11	0	0	0	0	2	5	8	61	14	4	0	0	0	1	0	2	0	0	0	0	1	0	5	7	8	0	0	6	0	2	0	1	0	0	0	0	0	0	0	0	0	0	0	1	3	2	0	0	0	1	0	0	5	0	0	0	0	0	0	0	0	0	0	0	1	0	0	0	0	0	0	1	0	0	4	0	0	1	1	0	0	0	0	5	2	0	0	1	0	0	0	1	7	1	2	2	1	0	9	12	1	0	0	2	0	0	3	0	0	0	1	12	1	2	2	3	0	0	0	0	0	0	0	0	0	0	0	0	0	0	0	0	0	0	0	0	0	0	2	0	1	0	1	2	0	0	0	1	0	0	0	0	0	0	0	0	0	0	0	0	0	0	0	0	0	0	0	0	1	0	0	0	0	0	0	3	0	10	2	3	1	2	0	1	0	0	0	0	0	2	0	0	2	0	0	3	0	0	0	0	0	0	0	0	0	0	0	5	0	2	1	9	7	0	0	0	2	0	0	0	0	0	0	0	0	0	0	0	0	0	0	0	0	0	0	0	0	0	0	1	0	0	0	0	0	1	0	0	0	0	0	0	0	0	0	0	0	0	0	0	0	0	0	0	0	0	0	0	0	0	0	0	0	0	0	0	0	0	0	0	0	0	0	0	0	0	0	0	0	0	0	0	0	0	0	0	0	0	0	0	0	0	0	0	0	0	0	0	0	0	0	0	0	0	0	0	0	0	0	0	0	0	0	0	0	0	0	0	0	0	0	0	0	0	0	0	0	0	0	0	0	0	0	0	0	0	0	0	0	0	0	0	0	0	0	0	0	0	0	0	0	0	0	0	0	0	0	0	0	0	0	0	0	0	0	0	0	0	0	0	0	0	0	0	0	0	0	0	0	0	0	0	0	0	0	0	0	0	0	0	0	0	0	0	0	0	0	0	0	0	0	0	0	0	0	0	0	0	0	0	0	0	0	0	0	0	0	0	0	0	4	0	0	0	0	0	0	0	0	0	0	0	0	0	0	0	0	0	0	0	0	0	0	0	0	0	0	0	0	0	0	0	0	0	0	0	0	0	0	0	0	0	0	0	0	0	0	0	0	0	0	0	0	0	0	0	0	0	0	0	0	0	0	0	0	0	0	0	0	0	0	0	0	0	0	0	0	0	0	0	0	0	0	0	0	0	0	0	0	0	0	0	0	0	0	0	0	0	0	0	0	0	0	0	0	0	0	0	0	0	0	0	0	0	0	0	0	0	0	0	0	0	0	0	0	0	0	0	0	0	0	0	0	0	0	0	0	0	0	0	0	0	0	0	0	0	0	0	0	0	0	0	0	0	0	0	0	0	0	0	0	0	0	0	0	0	0	0	0	0	0	0	0	0	0	0	0	1	0	0	0	0	0	0	0	10	0	1	0	1	0	0	0	0	0	0	0	1	0	0	0	0	0	0	0	0	0	0	0	0	0	0	0	1	0	0	3	0	0	0	0	0	0	0	0	0	0	0	0	1	0	0	0	0	0	0	0	0	0	0	0	1	0	1	0	2	0	0	0	0	0	0	0	0	0	0	0	0	1	0	1	0	0	0	0	0	1	0	0	0	0	0	0	0	0	0	0	0	0	0	0	0	0	0	0	0	0	1	0	1	2	1	1	1	2	0	2	2	1	0	4	1	1	0	7	1	0	0	0	0	12	1	2	0	0	0	3	2	2	0	4	0	0	0	0	0	0	2	0	6	0	1	0	0	0	0	2	0	3	0	3	0	1	2	0	1	0	0	0	0	0	1	2	0	0	0	0	0	0	0	4	0	0	3	1	0	0	1	0	0	0	1	0	2	0	1	1	0	0	0	7	2	0	2	0	3	3	2	1	5	0	0	0	0	0	0	0	1	0	0	0	0	0	0	0	0	0	0	0	0	0	1	1	0	5	4	1	0	3	2	0	0	0	0	0	1	0	0	1	1	0	0	0	0	0	1	0	0	0	2	0	2	0	0	0	0	0	0	0	0	0	1	2	10	0	0	0	0	0	1	0	0	0	0	0	3	0	0	0	1	1	5	0	0	0	0	3	0	0	1	0	0	0	0	0	0	0	0	0	4	0	1	0	0	0	0	0	0	0	3	0	0	1	0	0	0	0	0	0	0	0	3	31	20	3	0	21	1	0	14	0	0	0	0	1	0	0	0	4	0	0	0	8	1	0	0	0	0	0	2	1	0	0	0	0	3	4	1	0	1	0	0	2	0	0	1	0	1	0	1	0	1	0	0	0	0	0	2	4	4	0	1	6	9	8	0	0	0	0	0	5	0	0	6	0	3	0	7	0	0	0	0	0	2	0	1	1	1	0	0	4	0	1	0	0	0	2	3	0	0	0	1	0	1	0	1	0	1	1	1	0	0	2	0	0	1	0	2	0	0	0	0	0	0	1	6	7	0	3	1	6	4	3	1	0	1	1	0	0	0	0	0	0	0	0	0	0	0	4	3	5	0	2	0	7	0	0	5	3	1	0	1	8	2	0	0	0	6	8	2	1	0	0	0	0	5	0	0	2	0	0	0	0	0	1	0	0	0	0	3	0	0	0	3	0	0	1	0	0	0	0	1	5	9	1	9	0	2	3	0	2	1	0	7	0	0	4	5	3	0	0	1	0	0	0	1	0	1	0	2	0	1	0	7	0	0	2	0	4	1	0	0	2	0	1	0	1	0	0	3	1	0	0	1	0	1	2	1	0	1	0	0	0	3	0	0	0	0	0	0	0	0	4	0	6	0	0	1	2	4	10	10	0	3	0	0	0	0	4	0	21	2	11	0	0	0	0	0	0	0	0	0	1	0	0	0	0	0	0	0	4	0	0	0	0	0	0	0	0	9	0	13	0	0	0	0	0	0	1	1	0	0	0	0	0	4	1	0	0	20	3	0	0	0	0	2	0	0	4	0	0	4	0	1	0	3	0	0	2	0	0	2	4	0	0	0	0	1	0	2	0	3	0	1	1	0	1	1	3	0	0	2	0	0	0	1	0	0	0	2	2	1	1	0	0	0	0	1	0	0	0	0	0	0	0	0	0	0	0	0	0	0	0	0	0	0	0	0	0	0	0	0	0	0	0	0	0	0	0	0	0	0	0	0	0	0	0	0	0	0	0	0	0	0	0	0	0	0	0	0	0	0	0	0	0	0	0	0	0	0	0	2	0	1	0	0	3	1	0	0	0	0	0	0	0	0	3	0	2	1	2	0	0	0	0	2	0	0	0	0	1	0	1	0	0	0	0	0	0	0	0	1	1	1	0	0	0	0	0	0	0	0	0	0	0	0	0	0	0	0	0	0	0	0	0	0	0	0	0	0	0	0	0	0	0	0	1	0	0	0	0	0	0	0	0	1	0	0	0	0	0	0	0	0	0	0	0	0	0	0	0	0	0	0	0	0	0	0	0	0	0	0	0	0	0	0	0	0	0	0	0	0	0	0	0	0	0	0	0	0	0	0	0	0	0	0	0	0	0	0	0	0	0	5	0	0	2	0	0	1	1	0	0	1	0	1	0	0	0	0	0	1	0	0	0	2	1	0	0	0	1	0	0	0	0	0	2	0	0	1	0	0	0	0	5	1	0	37	7	6	1	4	7	11	1	0	0	2	1	5	0	2	0	2	1	0	2	1	2	0	0	0	8	0	0	1	1	0	0	0	1	0	0	1	0	0	0	0	1	0	0	0	0	0	0	0	0	0	0	0	0	0	0	0	0	0	0	0	0	0	0	0	4	0	0	0	0	0	0	0	0	0	0	0	0	1	0	0	0	0	2	0	0	0	0	12	0	40	0	0	2	0	0	0	0	0	0	0	0	0	0	0	0	0	0	0	2	0	0	0	1	0	1	0	0	0	4	4	0	3	0	0	2	0	0	0	0	0	0	0	0	0	5	1	8	1	4	0	0	0	0	0	0	1	0	0	1	2	0	1	0	0	5	0	0	0	0	0	0	1	0	0	0	0	0	0	0	0	0	0	0	2	0	6	0	0	2	1	1	0	4	2	0	0	0	1	0	0	13	1	1	0	0	0	0	0	0	0	0	0	0	0	0	0	0	0	0	0	0	0	0	0	0	0	0	0	3	2	0	0	1	1	0	8	5	0	0	0	1	1	0	0	0	0	1	0	5	5	0	0	0	0	6	3	0	0	0	0	0	0	0	0	0	0	1	2	1	0	0	3	2	1	4	0	0	0	0	0	0	0	0	1	0	0	0	0	0	1	1	0	1	2	2	0	1	0	0	0	0	0	0	2	0	0	1	1	2	0	0	2	2	0	0	1	0	0	1	1	0	0	0	0	0	0	0	15	0	0	0	3	0	0	1	1	0	0	0	2	4	2	6	1	0	0	0	0	1	0	2	6	3	0	1	0	6	0	0	0	0	0	0	0	1	0	0	0	0	0	1	0	0	0	0	0	1	0	0	0	0	0	0	0	0	0	0	0	0	0	0	0	1	2	0	0	0	0	0	3	0	0	0	0	0	0	0	5	0	0	1	0	0	0	0	0	4	2	0	0	0	0	2	1	4	2	0	0	3	0	0	2	0	0	2	0	5	0	2	0	2	4	3	2	8	0	0	1	0	2	0	0	0	0	0	0	0	0	1	0	0	0	0	0	2	2	1	0	0	1	1	0	3	1	4	0	0	1	0	1	0	0	4	7	5	0	0	11	0	0	0	0	0	0	0	0	0	0	8	0	0	0	0	0	0	1	0	1	0	0	0	0	9	0	0	0	0	0	1	1	0	0	0	0	1	3	1	0	0	0	1	0	2	1	10	0	3	0	0	0	0	0	0	0	0	0	3	6	0	0	3	0	0	3	0	0	0	0	0	0	0	1	0	1	2	0	0	0	0	0	0	0	5	4	0	1	3	0	0	0	0	0	3	0	0	0	0	0	0	0	0	0	0	0	0	0	0	0	17	2	8	0	5	0	1	6	1	0	2	0	0	2	0	0	0	1	10	3	0	0	0	0	0	0	0	0	0	2	0	0	3	3	1	1	4	1	0	2	0	0	4	1	4	4	0	0	0	0	0	14	15	22	14	1	14	5	1	0	0	0	4	0	0	0	0	0	1	2	0	2	0	0	0	2	0	3	0	0	0	0	0	0	5	0	1	1	3	1	0	3	3	6	1	0	2	0	2	26	1	0	5	2	1	0	5	7	11	8	9	5	2	0	0	2	0	3	0	0	0	1	3	7	13	5	0	5	0	2	0	0	2	6	2	0	2	0	0	4	0	0	3	4	3	1	3	4	1	0	0	0	1	0	0	1	2	5	0	0	0	4	8	3	0	0	0	0	10	1	0	0	1	0	0	0	1	7	0	0	0	1	1	1	0	0	1	2	6	5	0	0	1	0	4	32	1	1	0	0	0	0	0	0	0	1	1	0	0	0	2	0	0	0	2	3	0	2	1	0	0	0	0	0	0	1	0	0	1	0	0	0	0	0	0	0	0	0	0	4	0	1	2	0	8	1	1	0	1	0	0	0	0	0	49	0	16	0	1	0	0	0	4	1	1	2	10	1	0	0	0	0	0	1	0	0	1	5	3	0	2	2	0	1	0	0	3	1	2	1	1	0	0	3	1	0	1	4	1	1	3	4	1	0	1	3	0	30	6	0	22	0	1	4	1	0	1	0	0	0	0	0	0	1	0	0	0	1	1	0	0	0	0	3	0	0	4	0	0	1	0	0	1	4	2	2	0	0	0	2	0	0	0	0	0	0	0	0	3	0	0	0	0	0	0	0	0	0	0	1	0	1	1	0	0	2	0	0	0	2	0	0	0	0	0	9	3	1	1	7	1	0	3	0	0	0	2	0	1	0	2	1	0	1	0	1	0	1	0	2	0	1	1	0	0	0	0	3	4	5	1	6	0	0	0	1	3	0	10	0	0	0	4	0	0	12	0	0	0	4	5	3	2	0	8	0	0	0	10	6	1	0	6	1	4	0	0	1	1	10	1	1	0	27	0	1	3	0	0	0	0	0	2	0	1	3	0	0	5	4	1	0	0	1	0	1	4	0	1	0	0	1	3	0	0	0	0	0	1	0	0	3	0	0	0	0	0	0	0	1	1	0	0	0	10	1	0	0	0	2	0	8	1	0	33	0	0	2	0	1	0	1	0	11	0	1	2	3	0	1	0	1	0	0	1	10	2	0	1	1	1	0	0	0	0	0	0	0	0	0	0	0	0	0	2	0	0	0	0	2	0	0	0	0	0	1	0	0	2	2	0	0	0	0	0	0	0	2	3	0	0	0	4	6	0	0	4	0	0	0	0	0	0	0	2	1	0	0	0	1	0	21	9	0	0	0	1	0	0	0	2	0	0	0	0	0	0	0	25	15	2	0	2	1	1	1	0	0	2	0	0	2	4	0	2	1	1	0	0	1	0	0	4	1	8	1	0	0	2	1	1	0	0	0	0	0	0	0	3	0	0	0	0	12	1	0	0	0	0	0	0	0	0	0	0	0	0	0	0	0	0	0	0	0	0	0	0	1	1	0	0	0	3	0	0	0	0	0	0	0	0	0	1	0	3	1	0	1	3	3	5	6	0	4	3	3	2	12	5	1	6	2	3	2	7	2	5	7	3	2	1	0	2	2	4	7	1	0	3	0	1	2	0	3	8	1	7	5	4	3	1	1	0	1	4	0	3	5	4	11	2	2	4	1	1	1	12	0	4	4	2	5	1	0	0	1	6	3	2	10	0	1	1	2	1	0	0	0	0	0	0	0	0	0	0	0	0	0	0	0	0	0	0	0	0	0	0	0	1	0	0	2	0	0	0	0	1	1	3	3	0	0	0	0	0	1	0	0	0	3	1	3	1	0	0	0	0	0	0	0	0	37	10	44	0	3	0	0	0	0	0	21	3	1	0	2	0	0	1	0	2	0	0	0	3	0	2	0	3	1	2	1	0	0	0	0	3	0	1	0	4	0	1	0	1	1	3	3	0	2	0	4	0	0	0	1	1	1	8	0	3	0	0	0	0	1	0	1	0	1	3	0	1	0	0	0	0	0	0	0	0	0	0	0	0	0	0	0	0	0	0	1	0	0	0	0	0	0	0	0	0	0	0	0	0	0	0	0	0	0	0	0	0	0	2	0	0	0	1	5	1	0	0	0	0	3	0	1	1	0	1	1	0	0	0	0	0	0	0	0	0	0	0	0	4	0	0	0	0	0	0	2	2	0	0	6	0	0	0	0	0	0	0	0	2	2	0	0	0	0	0	0	0	0	2	30	0	0	0	0	0	21	1	0	0	0	0	0	0	0	0	0	0	0	0	0	0	0	0	0	0	7	0	1	0	0	0	0	1	0	0	0	0	5	0	1	0	0	0	0	0	0	0	0	0	1	0	0	0	0	0	1	0	1	0	1	0	0	3	0	0	1	5	0	0	0	0	2	0	1	0	3	0	1	0	4	2	1	2	10	1	4	4	0	0	0	0	0	0	1	0	3	15	3	3	1	0	0	0	4	0	0	3	0	0	0	0	0	0	0	0	0	1	0	1	0	0	1	1	14	5	1	5	20	23	7	0	5	2	0	3	4	0	2	0	0	0	0	0	0	0	0	0	0	0	17	0	1	1	0	0	1	3	7	5	2	3	4	0	0	0	2	2	8	2	0	2	0	0	0	0	0	3	2	3	0	0	37	5	0	0	0	0	1	19	0	0	0	0	1	3	0	0	1	0	1	3	0	2	2	3	4	0	3	1	0	0	0	0	4	42	6	1	0	0	0	0	8	14	50	2	0	0	0	7	12	16	79	0	19	17	14	12	3	15	16	25	24	12	0	3	3	0	1	0	4	7	23	23	14	26	12	18	13	16	25	11	14	16	18	8	13	12	8	21	12	14	9	8	12	11	0	0	1	0	1	8	4	0	2	0	1	0	0	11	7	10	0	3	25	11	6	2	0	0	1	0	0	0	0	0	3	0	1	0	0	0	2	1	0	2	0	11	1	0	0	5	1	0	0	1	0	3	0	5	2	0	0	5	1	0	0	0	0	2	0	1	0	0	0	0	0	1	0	0	3	2	0	1	0	0	0	0	5	0	0	0	0	4	0	2	0	0	0	2	0	0	0	0	0	2	8	2	0	1	1	2	0	0	17	0	0	1	0	2	0	0	0	0	1	0	0	3	1	0	1	1	0	0	2	1	3	1	2	2	0	0	2	2	0	0	1	0	1	3	2	0	0	18	3	0	0	0	0	4	0	0	0	1	0	0	5	0	0	0	1	0	0	0	0	0	0	0	0	0	0	1	0	0	0	0	1	1	2	2	3	0	0	0	0	0	0	0	0	0	0	0	0	0	0	0	0	0	0	0	0	0	0	0	0	1	25	8	0	0	0	0	5	0	0	0	0	1	0	0	0	0	0	5	3	0	0	0	1	0	0	0	4	0	1	0	0	4	0	0	0	0	0	1	1	0	9	1	1	0	1	3	2	0	5	2	1	1	9	3	0	4	2	0	0	0	0	0	0	0	1	0	0	2	0	0	0	2	1	0	0	0	0	0	0	0	0	0	0	0	0	1	0	0	1	5	1	5	0	0	0	1	0	1	0	0	0	0	0	6	0	0	0	1	0	0	0	0	1	0	1	0	0	0	33	7	1	16	0	0	6	0	0	0	0	0	0	0	0	0	0	1	2	1	0	0	0	0	3	3	0	0	0	6	0	2	1	0	3	1	0	0	0	0	0	0	0	0	0	1	1	2	1	4	3	1	4	0	0	1	0	0	0	233	0	0	0	0	0	0	11	0	0	0	0	1	14	1	2	9	6	1	2	0	2	2	4	14	1	9	14	0	1	0	2	1	4	10	0	1	0	0	0	0	0	5	0	0	3	4	4	0	0	2	0	7	1	0	0	0	6	3	1	0	0	2	0	0	1	0	11	4	0	0	3	1	0	2	3	1	1	3	0	6	4	1	0	3	0	0	10	7	0	0	0	0	1	6	2	0	0	1	1	0	0	1	0	1	4	6	2	0	0	1	0	0	0	1	1	0	0	0	2	0	2	0	2	0	1	2	1	0	1	0	0	0	0	0	0	0	0	0	0	1	0	1	0	0	0	1	2	3	2	0	0	0	0	0	0	0	2	0	0	0	0	0	0	0	1	0	0	0	0	0	0	2	0	0	0	0	0	0	0	0	0	0	0	0	2	25	3	0	0	0	0	0	0	0	0	0	0	0	0	0	0	0	0	0	0	6	9	1	0	1	0	0	0	5	0	1	0	0	0	0	0	0	0	0	0	8	7	1	1	0	2	0	3	0	0	3	0	12	0	0	9	0	90	5	0	0	0	0	0	0	0	0	0	0	0	0	0	0	0	0	0	0	0	0	0	0	0	0	0	0	0	0	0	0	0	0	0	0	0	0	0	0	0	0	0	0	0	0	0	0	0	0	0	0	0	0	0	0	0	0	0	0	0	0	0	0	0	0	0	0	0	0	0	0	0	0	0	0	0	0	0	0	0	0	0	0	0	0	0	0	0	0	0	0	0	0	0	0	0	0	0	0	0	0	0	0	0	0	0	0	0	0	0	0	0	0	0	0	0	0	0	0	0	0	0	0	0	0	0	0	0	0	0	0	0	0	0	0	0	0	0	0	0	0	0	0	0	0	0	0	0	0	0	0	0	0	0	0	0	0	0	0	0	0	0	0	0	0	0	0	0	0	0	0	0	0	0	0	0	0	0	0	0	0	0	0	0	0	0	0	0	0	0	0	0	0	0	0	0	0	0	0	0	0	0	0	0	0	0	0	0	0	0	0	0	0	0	0	0	0	0	0	0	0	0	0	0	0	0	0	0	0	0	0	0	0	0	0	0	0	0	0	0	0	0	0	0	0	0	0	0	0	0	0	0	0	0	0	0	0	0	0	0	0	0	0	0	0	0	0	0	0	0	0	0	0	0	0	0	0	0	0	0	0	0	0	0	0	0	0	0	0	0	0	0	0	0	0	0	0	0	0	0	0	0	0	0	0	0	0	0	0	0	0	0	0	0	0	0	0	0	0	0	0	0	0	0	0	0	0	0	0	0	0	0	0	0	0	0	0	0	0	0	0	0	0	0	0	0	0	0	0	0	0	0	0	0	0	0	0	0	0	0	0	0	0	0	0	0	0	0	0	0	0	0	0	0	0	0	0	0	0	0	0	0	0	0	0	0	0	0	0	0	0	0	0	0	0	0	0	0	0	0	0	0	0	0	0	0	0	0	0	0	0	0	0	0	0	0	0	0	0	0	0	0	0	0	0	0	0	0	0	0	0	0	0	0	0	0	0	0	0	0	0	0	0	0	0	0	0	0	0	0	0	0	0	0	0	0	0	0	0	0	0	0	0	0	0	0	0	0	0	0	0	0	0	0	0	0	0	0	0	0	0	0	0	0	0	0	0	0	0	0	0	0	0	0	0	0	0	0	0	0	0	0	0	0	0	0	0	0	0	0	0	0	0	0	0	0	0	0	0	0	0	0	0	0	0	0	0	0	0	0	0	0	0	0	0	0	0	0	0	0	0	0	0	0	0	0	0	0	0	0	0	0	0	0	0	0	0	0	0	0	0	0	0	0	0	0	0	0	0	0	0	0	0	0	0	0	0	0	0	0	0	0	0	0	0	0	0	0	0	0	0	0	0	0	0	0	0	0	0	0	0	0	0	0	0	0	0	0	0	0	0	0	0	0	0	0	0	0	0	0	0	0	0	0	0	0	0	0	0	0	0	0	0	0	0	0	0	0	0	0	0	0	0	0	0	0	0	0	0	0	0	0	0	0	0	0	0	0	0	0	0	0	0	0	0	0	0	0	0	0	0	0	0	0	0	0	0	0	0	0	0	0	0	0	0	0	0	0	0	0	0	0	0	0	0	0	0	0	0	0	0	0	0	0	0	0	0	0	0	0	0	0	0	0	0	0	0	0	0	0	0	0	0	0	0	0	0	0	0	0	0	0	0	0	0	0	0	0	0	0	0	0	0	0	0	0	0	0	0	0	0	0	0	0	0	0	0	0	0	0	0	0	0	0	0	0	0	0	0	0	0	0	0	0	0	0	0	0	0	0	0	0	0	0	0	0	0	0	0	0	0	0	0	0	0	0	0	0	0	0	0	0	0	0	0	0	0	0	0	0	0	0	0	0	0	0	0	0	0	0	0	0	0	0	0	0	0	0	0	0	0	0	0	0	0	0	0	0	0	0	0	0	0	0	0	0	0	0	0	0	0	0	0	0	0	0	0	0	0	0	0	0	0	0	0	0	0	0	0	0	0	0	0	0	0	0	0	0	0	0	0	0	0	0	0	0	0	0	0	0	0	0	0	0	0	0	0	0	0	0	0	0	0	0	0	0	0	0	0	0	0	0	0	0	0	0	0	0	0	0	0	0	0	0	0	0	0	0	0	0	0	0	0	0	0	0	0	0	0	0	0	0	0	0	0	0	0	0	0	0	0	0	0	0	0	0	0	0	0	0	0	0	0	0	0	0	0	0	0	0	0	0	0	0	0	0	0	0	0	0	0	0	0	0	0	0	0	0	0	0	0	0	0	0	0	0	0	0	0	0	0	0	0	0	0	0	0	0	0	0	0	0	0	0	0	0	0	0	0	0	0	0	0	0	0	0	0	0	0	0	0	0	0	0	0	0	0	0	0	0	0	0	0	0	0	0	0	0	0	0	0	0	0	0	0	0	0	0	0	0	0	0	0	0	0	0	0	0	0	0	0	0	0	0	0	0	0	0	0	0	0	0	0	0	0	0	0	0	0	0	0	0	0	0	0	0	0	0	0	0	0	0	0	0	0	0	0	0	0	0	0	0	0	0	0	0	0	0	0	0	0	0	0	0	0	0	0	0	0	0	0	0	0	0	0	0	0	0	0	0	0	0	3	3	0	0	0	0	7	0	0	0	0	0	0	0	0	0	0	0	0	0	0	5	1	0	7	2	1	0	0	0	0	0	0	0	0	0	0	0	0	0	1	0	0	0	3	0	1	0	0	0	0	0	0	3	0	2	9	1	1	0	0	0	2	0	0	2	0	1	1	1	1	0	0	0	0	0	0	5	3	0	0	0	0	0	1	0	0	0	0	0	0	0	0	0	0	6	0	0	0	1	3	0	1	2	1	0	2	1	0	0	0	0	0	0	1	0	1	9	0	0	0	0	0	12	0	1	0	0	0	0	0	1	0	0	0	0	0	0	0	0	0	1	1	0	1	0	0	2	1	0	0	2	2	2	6	0	0	1	0	0	0	1	0	0	0	4	1	6	2	1	0	2	0	0	0	1	6	13	0	0	0	0	0	1	3	4	0	15	1	2	2	0	3	5	1	0	1	0	5	0	1	2	2	0	1	3	0	1	3	0	0	13	0	0	1	0	0	0	2	0	0	0	0	5	0	0	1	0	0	1	2	0	0	0	0	0	0	0	1	0	0	13	1	0	0	3	0	0	0	6	1	0	0	0	1	0	0	0	1	1	0	0	0	0	0	0	0	0	0	0	0	0	0	0	0	0	0	0	0	0	0	1	0	0	0	0	0	0	0	0	0	0	0	0	0	0	2	1	0	0	0	0	1	0	2	1	0	0	0	0	0	1	7	7	1	1	1	2	1	6	0	0	2	0	0	0	2	0	0	1	0	0	0	0	0	0	0	0	0	0	0	0	0	0	0	0	0	2	0	0	0	0	0	0	1	0	0	0	0	1	0	0	0	0	0	0	0	0	0	0	0	0	0	0	0	0	0	0	0	0	0	0	0	0	0	0	0	0	0	1	1	0	1	0	0	1	0	0	0	1	0	5	5	1	1	3	0	1	1	3	1	0	0	0	14	0	0	79	17	0	0	0	0	0	1	0	0	1	3	0	2	1	8	5	0	0	0	1	1	1	4	8	1	3	6	3	0	0	3	1	5	0	4	0	0	1	5	0	0	2	1	0	0	0	1	0	0	1	0	0	2	0	0	0	0	0	2	2	0	0	0	0	0	8	0	7	4	0	2	1	0	1	0	0	1	4	2	0	0	1	0	1	2	5	6	0	8	0	0	5	0	3	0	0	0	3	1	6	0	0	0	0	0	0	0	2	0	0	0	1	0	13	1	0	0	20	0	0	0	5	5	0	0	8	0	0	0	0	2	0	0	1	0	0	1	0	0	1	0	5	0	0	1	0	2	7	3	3	0	0	3	0	0	0	3	2	2	0	0	0	4	10	1	23	8	0	0	1	0	3	10	4	2	25	0	0	0	0	0	33	0	4	0	0	1	0	5	0	0	0	0	0	12	0	3	2	0	0	0	1	0	6	1	0	7	0	0	1	0	11	2	4	7	0	4	0	2	3	3	1	3	0	0	0	0	1	2	0	0	5	1	0	0	0	0	0	0	0	2	0	2	0	4	2	1	0	1	5	1	0	2	0	2	0	0	1	3	0	1	2	0	0	1	1	0	1	0	0	0	1	1	0	0	0	5	0	0	8	0	3	0	6	0	0	0	3	0	1	1	1	0	4	6	0	0	0	0	0	0	0	0	0	0	0	0	5	0	0	0	0	2	0	0	1	4	0	0	0	1	6	4	3	0	0	0	0	1	0	0	0	1	0	1	0	0	2	1	0	1	0	0	1	0	0	0	0	4	1	0	10	0	2	0	5	0	0	0	4	4	8	1	2	2	2	0	8	0	0	0	0	0	0	3	4	15	3	2	6	8	0	0	0	1	0	0	0	0	0	0	5	20	0	2	0	1	0	1	0	0	0	0	0	0	0	0	4	0	42	0	1	0	0	1	2	0	0	0	1	0	0	0	0	0	0	0	0	0	0	0	0	0	0	0	6	0	0	3	0	0	0	0	1	1	0	0	0	0	0	0	0	0	0	0	0	0	0	0	0	0	0	0	0	0	0	0	0	0	0	0	0	0	0	0	0	0	0	0	0	0	0	0	0	0	0	0	1	15	0	0	9	0	1	0	0	0	0	0	3	0	3	1	1	0	0	0	0	26	0	0	0	0	5	0	0	2	1	0	3	0	1	0	0	3	3	0	0	0	0	0	0	0	0	1	0	0	0	0	0	1	0	0	1	1	1	0	0	0	0	1	0	0	0	0	0	0	6	1	0	1	1	0	1	0	1	21	0	0	0	0	4	1	2	5	1	0	3	1	3	1	0	1	6	0	0	0	0	0	4	0	1	0	0	1	1	0	1	0	0	0	0	1	0	1	1	0	0	0	1	0	3	0	0	0	0	0	6	0	0	0	3	1	0	0	2	3	4	5	2	0	1	0	0	1	3	0	0	1	5	0	2	1	0	1	0	0	0	0	0	0	0	1	4	0	1	2	0	0	0	0	0	0	1	7	0	0	1	1	1	0	0	0	0	0	2	0	0	1	1	3	2	0	0	0	3	2	0	0	0	1	0	0	0	0	0	0	2	4	1	2	4	6	0	3	5	7	1	2	5	8	1	4	0	0	0	1	2	0	1	0	2	3	1	2	0	0	1	0	1	2	14	1	0	0	0	0	0	2	12	0	0	0	1	6	0	0	0	0	0	0	0	0	0	3	0	1	0	0	0	0	0	0	2	0	0	4	4	1	0	0	0	0	0	0	0	2	1	5	0	0	0	3	3	5	1	0	0	137	3	0	2	1	0	0	2	0	1	1	1	1	0	2	0	0	6	3	0	3	0	0	1	0	3	5	0	0	9	0	1	8	6	9	16	3	0	4	0	0	1	0	0	2	0	4	1	15	13	0	4	4	1	2	2	0	0	0	0	0	0	2	0	3	0	0	0	2	1	0	0	1	0	0	0	18	1	17	1	4	6	10	0	0	0	1	0	1	6	9	5	7	57	9	1	35	0	1	0	3	0	0	1	5	2	2	0	2	1	3	0	1	0	0	6	1	0	0	2	4	1	0	0	0	0	0	0	0	0	0	0	0	0	0	0	0	0	0	0	0	0	3	0	0	0	0	0	1	0	0	1	0	0	0	0	0	0	11	6	3	2	17	11	0	1	12	0	2	2	0	1	3	1	1	0	0	0	0	0	4	1	0	0	0	0	0	0	0	0	0	0	1	22	0	0	0	0	0	8	25	0	1	7	23	0	5	4	0	0	0	1	7	0	1	2	1	1	0	0	0	0	0	0	0	0	0	0	0	0	0	0	0	0	0	0	0	0	0	0	0	0	0	0	0	0	0	0	0	0	0	0	0	0	0	3	1	0	0	1	1	4	0	0	29	0	0	0	0	0	0	0	0	0	0	0	1	0	0	0	0	0	0	0	1	0	0	0	0	1	0	0	0	0	2	2	5	1	7	2	0	0	3	0	0	0	0	0	0	0	0	1	2	1	0	0	0	1	0	0	0	2	1	2	0	0	0	0	0	0	0	0	0	0	0	0	0	0	0	0	1	5	2	0	0	0	0	3	0	2	0	0	0	0	0	0	0	0	1	0	0	0	0	0	0	0	0	0	0	0	0	0	0	0	0	0	0	0	0	0	0	0	0	0	0	0	0	0	0	0	0	0	0	0	0	0	0	1	0	3	4	0	57	0	1	0	15	1	1	0	2	0	2	0	0	0	0	0	0	0	0	0	0	0	0	0	3	0	3	9	12	7	5	4	17	0	5	6	7	11	7	7	9	0	0	4	0	10	8	6	0	5	4	2	4	5	4	2	0	2	4	8	1	0	2	1	4	6	1	1	0	1	2	2	1	1	0	1	0	0	1	0	1	1	0	0	0	0	0	2	0	0	2	2	0	0	0	0	0	0	2	4	6	1	0	0	0	0	25	0	0	0	0	0	6	0	0	0	1	0	0	0	1	4	1	0	0	0	0	0	0	0	1	12	0	0	10	19	16	10	0	4	2	1	1	5	0	1	3	1	9	0	0	1	5	0	0	0	1	0	2	0	2	3	0	0	0	4	0	2	2	0	1	0	0	13	0	0	0	0	7	1	0	0	3	0	2	2	0	5	0	0	0	0	10	2	4	1	1	9	1	0	0	0	1	0	0	9	0	0	0	0	1	0	1	0	0	0	0	0	1	0	0	0	0	1	0	0	0	4	0	0	0	4	0	1	0	0	0	2	7	4	0	0	0	0	0	0	1	0	0	0	0	2	0	0	0	1	15	5	3	0	0	9	7	13	4	36	0	0	0	2	3	0	2	1	4	5	3	1	5	21	35	10	0	1	2	1	0	3	0	5	14	0	0	5	7	0	0	4	4	0	10	9	0	6	0	0	1	0	0	4	0	0	0	0	0	1	0	0	2	0	3	1	0	2	0	1	0	0	3	0	1	0	0	0	13	4	0	0	0	6	1	2	2	0	1	0	3	13	0	0	2	12	1	0	0	0	1	1	0	0	3	1	0	0	0	0	0	1	0	0	0	0	0	0	2	0	0	1	0	0	2	0	0	0	0	0	4	0	2	3	0	1	4	2	3	13	2	2	12	7	0	2	0	3	2	0	0	7	0	0	0	3	4	0	1	2	2	1	0	1	0	0	0	8	0	0	0	3	0	2	0	0	0	0	0	0	0	1	0	0	1	0	0	1	4	0	0	2	0	5	0	1	10	5	18	0	0	0	0	0	1	6	0	2	0	0	1	5	0	0	0	0	0	0	0	0	0	0	1	3	1	0	4	0	5	7	0	0	1	3	1	0	1	2	14	4	1	0	1	14	0	0	0	7	4	3	3	0	1	0	0	1	0	1	0	2	3	0	0	1	1	3	2	0	1	0	0	2	0	5	0	3	0	0	0	0	0	0	0	0	0	0	0	0	4	0	0	1	0	0	1	0	0	0	0	0	0	11	0	2	1	7	0	0	0	0	2	2	0	2	1	1	0	2	0	0	3	1	0	0	0	0	0	0	0	0	0	0	0	0	1	3	0	0	0	0	0	0	0	0	0	0	0	0	0	1	7	1	0	10	0	0	0	0	0	0	0	0	0	1	0	1	0	8	0	3	0	0	0	1	0	2	1	5	7	2	0	0	1	9	0	0	0	0	0	0	1	8	0	2	1	0	4	0	2	1	1	0	0	1	0	0	1	0	0	1	0	0	1	0	0	0	0	0	1	0	0	1	0	0	0	1	0	1	3	3	1	2	1	1	2	0	0	0	0	0	5	28	1	1	7	6	0	0	0	5	0	1	0	0	0	2	0	2	2	0	0	0	0	1	4	0	0	0	2	0	1	0	0	0	11	1	0	0	5	12	0	2	0	1	1	0	0	0	0	0	2	2	1	1	0	0	0	0	0	0	0	0	0	0	0	0	0	0	0	0	0	0	0	0	0	0	0	0	0	0	0	0	0	0	0	0	0	0	2	0	5	0	0	1	1	0	2	1	3	1	1	0	5	0	2	0	0	0	5	3	8	1	3	0	0	1	0	0	0	0	0	1	0	0	0	0	0	2	0	0	0	0	0	2	1	0	0	2	1	0	0	1	0	0	0	2	0	0	1	1	0	0	0	0	0	1	0	0	0	0	0	0	2	2	0	4	18	0	0	0	0	4	4	0	1	1	4	4	5	0	1	13	4	9	0	0	2	0	1	1	2	0	0	3	1	0	1	3	0	5	2	1	15	0	1	1	1	1	0	0	0	6	0	1	0	2	1	0	0	1	2	0	1	2	0	0	1	0	0	6	0	2	3	1	1	0	3	1	0	0	1	0	20	1	5	0	0	0	0	3	1	0	1	5	0	0	0	0	4	0	0	1	0	0	0	4	1	6	1	0	2	4	0	0	5	5	0	10	0	0	0	0	3	0	0	0	0	0	0	0	1	0	1	1	0	0	0	0	0	0	0	1	0	0	5	0	0	14	0	29	18	26	20	10	4	28	27	0	0	15	2	15	0	28	32	41	43	28	24	26	25	34	37	35	15	24	16	37	29	34	15	17	21	24	32	18	34	29	21	33	20	0	13	0	14	63	27	53	20	0	57	8	79	22	1	5	1	1	0	3	0	0	0	2	1	0	0	0	0	20	29	23	17	18	13	0	2	1	0	0	0	1	4	3	1	23	36	16	29	32	21	24	50	40	13	26	16	20	32	1	33	65	30	54	30	21	17	29	4	2	17	66	24	0	4	0	5	0	0	1	0	1	0	4	6	2	0	2	0	0	1	0	0	1	1	7	0	2	0	2	0	0	0	1	0	0	0	1	1	0	0	0	0	0	0	2	1	0	0	0	0	0	0	1	0	0	1	0	1	0	0	1	0	2	6	0	0	5	3	0	0	3	2	0	0	0	0	0	2	6	6	1	0	0	72	7	28	34	1	5	4	0	0	0	0	0	8	0	0	0	0	0	0	4	0	3	10	1	0	1	0	0	0	1	0	2	1	4	1	5	1	0	0	1	0	0	0	0	0	1	0	1	0	1	0	5	0	3	0	0	0	0	8	0	0	0	0	0	0	0	0	2	0	2	0	8	6	0	1	0	0	0	0	0	0	5	0	2	4	4	2	1	0	0	0	0	0	0	1	0	0	0	2	1	0	0	0	0	0	0	0	4	0	0	0	0	0	6	0	0	0	5	0	1	0	0	0	4	3	11	0	0	2	5	4	1	0	0	0	0	0	2	2	4	1	0	0	0	0	0	1	6	1	2	0	0	0	2	0	0	0	0	0	3	1	0	0	0	2	8	1	1	0	10	4	5	3	0	0	1	0	0	0	0	1	4	33	0	0	0	2	0	5	4	23	0	0	0	0	0	0	0	0	0	0	0	0	0	0	0	0	0	0	0	0	0	0	0	0	0	0	0	0	0	0	0	0	0	0	0	8	0	0	0	1	2	0	0	4	69	7	9	0	3	0	3	0	0	5	0	0	0	0	0	0	0	0	0	7	4	0	0	0	1	3	2	0	1	5	1	0	0	1	0	0	0	3	0	0	0	0	1	5	2	8	0	0	0	3	0	7	12	4	3	1	6	12	3	1	0	0	0	0	0	0	0	0	0	0	0	2	7	2	4	0	0	0	0	0	0	0	1	1	1	5	3	0	2	0	0	3	0	2	0	1	12	1	4	1	2	0	0	0	4	0	5	0	0	0	10	0	1	8	0	4	4	5	6	6	3	0	107	0	0	0	12	1	0	2	0	1	0	0	2	0	0	0	1	0	0	0	0	5	0	0	7	0	3	0	3	0	1	0	0	0	0	0	0	5	5	0	3	8	9	2	0	2	0	0	0	5	5	26	0	0	27	0	6	0	0	4	5	0	0	0	0	0	0	0	0	0	0	0	0	0	0	0	0	0	0	0	0	0	0	0	0	0	0	0	0	0	0	0	0	0	1	0	0	0	0	0	0	1	0	0	0	0	0	0	0	0	0	0	0	0	0	7	0	0	0	0	0	10	0	0	2	0	0	0	0	1	3	2	5	0	0	0	0	5	0	1	1	1	0	0	0	0	3	4	14	1	4	2	0	4	6	2	2	12	1	1	1	0	0	1	3	1	0	0	0	6	0	1	1	0	0	0	0	0	0	1	1	0	1	4	0	1	0	3	0	0	1	4	2	0	1	0	0	0	0	0	0	2	3	0	0	0	2	5	0	4	0	2	0	0	0	0	0	0	0	3	0	0	0	0	1	18	1	0	0	0	3	1	0	0	14	0	0	9	0	0	0	0	0	0	0	0	0	2	1	0	1	0	0	0	1	0	0	0	0	1	0	3	0	0	0	0	4	6	0	2	0	0	0	0	0	0	1	0	0	0	1	0	1	0	1	1	0	1	3	0	0	2	1	2	0	0	0	3	1	0	0	0	0	0	0	0	3	0	0	10	4	1	0	0	2	1	0	0	0	8	0	0	19	0	0	0	0	2	3	1	1	0	0	0	0	2	0	0	0	0	0	0	0	0	1	0	0	0	2	0	1	0	0	0	0	0	0	0	0	0	0	0	2	0	0	11	0	0	0	1	0	0	0	0	0	0	0	1	1	61	9	4	0	1	0	1	0	2	0	0	0	0	1	0	0	0	2	0	3	0	0	0	4	3	0	1	2	0	6	1	0	0	0	0	0	0	1	0	0	0	0	0	0	8	0	0	0	0	1	0	2	0	1	0	0	0	3	0	5	0	0	0	0	0	0	0	1	0	1	1	1	1	0	0	0	2	0	0	0	0	0	2	1	2	0	0	0	0	0	2	0	1	2	0	2	0	0	0	0	0	0	1	0	0	0	0	0	0	0	1	0	1	21	3	0	0	2	0	0	0	0	0	0	0	0	0	1	0	0	0	1	1	0	0	0	0	1	0	0	0	2	0	0	1	0	0	0	0	0	0	32	0	0	0	0	0	0	0	0	0	3	2	0	0	0	1	0	0	0	0	0	0	0	0	0	20	0	0	0	0	0	2	0	0	0	0	0	0	0	1	0	0	14	5	1	0	1	0	23	55	17	0	1	4	0	0	0	0	3	8	0	0	0	3	6	0	1	2	1	2	0	0	0	0	2	0	0	0	0	0	3	1	0	0	0	2	0	6	0	0	1	0	0	0	0	0	0	0	0	0	0	0	0	0	3	0	0	0	0	0	0	0	0	0	0	0	0	1	0	5	6	1	0	0	0	6	1	0	0	1	0	0	0	0	1	2	0	0	1	4	1	0	0	0	1	0	0	0	1	1	2	0	0	0	1	0	1	0	0	1	0	2	0	0	0	0	1	0	1	2	0	2	4	1	0	0	0	0	0	1	2	0	1	0	2	0	0	0	0	0	1	10	0	1	1	1	0	0	0	0	0	1	0	1	3	0	1	1	1	0	0	0	0	0	0	0	0	7	2	2	0	0	0	0	0	2	0	0	0	2	0	0	1	0	0	0	0	0	0	0	0	0	0	0	0	0	0	0	0	0	5	1	0	0	6	0	0	0	1	0	1	2	0	0	0	2	1	0	0	0	1	0	0	0	0	2	4	2	0	1	0	0	0	0	3	4	0	6	6	1	0	1	2	0	7	3	0	2	1	0	4	0	2	0	0	0	0	2	0	0	0	0	0	0	0	15	2	2	0	0	0	3	0	0	0	0	0	0	5	5	0	5	1	1	7	7	8	0	0	2	3	2	0	0	0	2	1	0	0	0	0	0	0	0	0	0	0	0	0	0	0	0	0	2	7	0	2	3	0	0	0	0	0	0	2	0	0	0	2	0	0	0	0	4	0	0	0	0	0	0	0	146	0	12	7	2	4	0	0	7	2	14	0	12	0	0	0	2	1	0	0	1	2	0	1	0	0	21	1	2	0	0	0	0	2	0	9	0	5	2	1	2	0	1	1	4	2	4	0	4	5	4	5	9	6	7	5	10	47	0	0	0	0	0	0	7	1	0	5	5	1	10	0	5	1	0	0	0	4	1	1	1	0	1	0	2	1	1	0	4	0	0	3	0	0	0	0	6	0	1	0	3	0	0	0	0	6	0	0	12	9	0	0	1	0	0	2	0	3	0	0	1	1	2	1	6	10	0	0	0	0	2	0	0	0	1	0	1	0	0	0	0	0	0	0	0	0	0	1	0	0	0	0	0	0	0	0	0	0	0	0	0	0	0	0	0	0	1	0	0	0	0	0	0	0	0	0	0	0	0	0	0	0	0	0	0	0	1	0	0	1	0	6	0	0	0	0	0	0	0	46	1	0	1	2	0	0	0	0	0	1	0	0	0	0	0	0	0	0	0	1	0	0	0	0	0	0	0	0	0	0	0	0	0	0	1	1	0	0	12	4	4	0	0	1	0	0	0	0	1	0	0	0	0	0	0	0	0	0	0	0	0	0	0	4	0	0	0	0	0	0	4	0	1	3	0	0	3	0	0	0	0	0	4	0	0	0	0	0	0	0	0	0	0	0	0	0	0	0	0	0	0	0	0	0	1	0	0	0	3	1	0	1	2	0	0	0	7	9	2	1	0	5	1	1	0	0	0	2	0	3	4	3	3	2	7	0	0	0	0	0	0	0	0	0	0	0	0	0	0	0	0	2	4	0	0	3	0	4	0	0	1	0	0	18	4	13	19	6	0	0	0	0	2	0	0	0	0	1	1	14	5	1	0	0	0	0	0	0	1	0	6	0	0	0	0	1	1	1	0	3	0	4	0	4	4	3	2	0	0	0	2	1	8	0	0	1	0	0	0	3	5	3	1	0	1	0	1	0	1	4	2	0	2	2	0	0	2	1	0	6	0	0	0	9	1	1	1	3	8	0	0	0	0	0	0	2	0	0	0	3	1	1	3	0	9	0	0	0	0	0	0	0	0	12	1	0	0	0	0	0	0	0	0	0	0	0	0	0	1	3	1	0	0	1	0	0	1	1	0	2	0	1	0	0	4	0	2	4	0	6	0	0	1	0	0	1	0	1	0	0	3	0	0	0	0	0	0	0	3	1	0	0	1	1	3	0	4	0	0	0	2	0	0	0	0	7	2	0	0	0	0	1	0	0	0	0	0	0	0	2	4	0	4	0	0	0	0	0	1	0	6	0	5	0	0	0	0	6	0	0	0	2	0	4	1	0	46	13	45	18	0	0	2	2	3	0	0	0	0	0	0	0	0	0	0	0	0	1	0	4	4	0	2	1	0	0	0	5	0	3	4	0	17	13	0	0	0	4	6	2	2	0	3	1	0	0	0	22	1	0	0	1	0	2	0	0	0	19	7	9	1	0	1	4	1	1	0	0	3	0	0	0	0	0	0	0	0	0	0	0	0	0	0	0	0	1	0	0	14	0	0	0	0	1	11	15	2	3	0	0	0	0	0	6	3	1	0	1	1	1	2	3	2	0	0	2	0	5	0	0	0	0	0	5	9	0	0	0	0	0	0	0	0	2	7	0	0	0	0	0	0	0	0	0	12	0	0	0	1	0	0	0	0	0	0	0	0	0	0	0	5	0	2	13	9	0	0	0	0	0	3	0	3	1	0	0	2	7	0	3	0	6	2	1	2	1	0	0	0	1	23	3	0	0	22	1	1	4	3	0	3	0	0	0	19	0	6	0	0	2	3	0	8	0	0	0	0	1	2	0	0	0	0	0	0	0	0	0	0	0	0	0	0	0	0	0	1	1	1	0	2	0	2	1	0	0	0	0	0	0	0	2	1	1	0	2	1	0	0	0	2	0	0	0	0	0	2	0	0	0	0	1	0	0	4	2	0	1	0	6	1	0	0	2	0	0	0	1	24	0	0	6	0	0	2	2	0	0	0	1	0	0	0	0	0	0	0	0	3	0	1	1	1	0	0	0	0	0	0	0	0	0	0	0	0	0	0	0	0	0	0	0	0	0	0	0	0	0	0	0	0	0	0	0	0	0	0	0	0	0	0	0	1	1	0	1	1	0	5	0	1	1	3	0	0	0	1	1	0	0	4	1	0	0	0	0	1	2	0	0	0	0	2	0	0	0	0	0	3	0	6	0	1	6	8	3	0	0	2	0	0	1	0	0	0	1	1	0	0	0	8	5	0	0	0	0	0	0	0	0	0	0	0	1	0	0	0	0	0	0	0	7	0	0	1	0	1	3	1	0	3	3	1	5	0	1	6	0	0	1	1	1	9	0	0	0	1	0	1	0	0	0	0	20	0	0	0	0	0	1	0	0	0	0	0	0	1	0	6	0	0	0	0	0	1	0	0	0	0	0	0	0	0	0	0	0	0	0	2	0	0	0	0	1	0	0	0	0	1	0	0	0	0	2	0	0	0	0	0	0	0	0	0	0	0	0	1	0	0	0	0	0	0	2	0	19	0	0	0	0	0	0	0	0	0	6	1	1	0	0	0	0	0	0	1	0	1	0	1	2	1	1	0	0	0	0	1	0	0	0	0	1	1	3	0	0	0	8	0	2	0	0	0	0	1	0	1	0	0	0	0	0	0	0	0	0	0	0	0	0	0	0	0	0	0	0	0	1	0	0	0	0	0	0	0	0	0	0	0	0	0	0	0	1	4	3	0	0	0	0	0	0	0	1	0	0	1	1	0	0	0	0	0	0	1	1	0	0	0	0	2	0	1	0	0	0	0	0	0	0	0	0	1	0	0	0	0	0	0	1	0	0	0	0	0	2	0	0	0	0	1	0	1	0	1	2	0	0	4	4	0	0	0	0	0	0	0	1	0	0	0	0	0	0	0	0	0	0	1	0	1	2	4	3	0	16	2	1	2	0	0	0	0	2	3	0	1	18	5	0	0	0	1	1	0	0	0	1	0	0	1	0	0	0	0	0	0	0	1	0	13	2	5	4	10	2	0	1	2	10	0	1	3	1	0	3	1	4	0	0	0	0	2	4	0	1	4	0	0	0	2	0	5	0	0	2	0	0	0	1	0	0	29	0	0	2	3	0	0	4	2	0	0	0	1	0	0	0	0	0	0	0	1	0	0	0	0	0	1	2	4	0	0	0	0	0	0	0	1	2	3	3	7	3	13	0	1	4	3	0	0	0	0	0	0	0	0	0	0	3	0	0	3	0	3	0	0	0	0	0	3	3	3	1	0	2	5	7	2	0	2	0	0	4	4	4	2	4	2	1	1	0	1	0	0	1	15	0	0	3	1	0	1	3	0	0	0	0	0	0	3	0	3	0	0	0	2	8	3	1	0	0	0	0	0	4	6	10	4	0	1	0	1	1	0	2	1	2	0	0	0	0	0	0	0	0	1	0	0	0	0	0	0	0	1	0	0	0	0	0	1	0	1	0	0	0	0	4	3	0	0	0	0	1	0	0	0	1	0	0	2	0	0	2	1	1	1	1	7	3	1	12	2	1	0	4	0	1	2	0	1	0	0	0	1	0	3	14	0	0	0	0	0	8	1	0	0	2	0	8	0	0	0	0	3	1	2	1	0	0	2	0	1	0	4	0	0	0	4	5	4	0	2	0	3	0	4	3	0	0	1	1	0	9	2	4	4	0	1	0	0	1	1	0	0	1	0	0	0	1	0	0	0	0	2	2	1	0	2	1	0	0	4	4	0	1	2	2	0	0	0	4	0	0	2	0	0	0	2	0	2	0	2	3	0	1	0	3	2	0	0	0	0	0	0	0	8	0	5	0	0	1	1	0	0	0	0	0	0	0	1	0	0	0	0	2	2	0	0	0	0	0	0	0	0	0	0	0	0	0	0	0	0	0	0	0	0	0	86	15	0	0	2	2	1	0	2	0	5	2	10	2	5	0	0	3	0	0	0	0	0	0	0	0	0	0	0	0	0	0	0	0	0	0	0	0	0	3	2	0	0	0	0	0	0	0	1	0	0	0	0	0	0	0	0	5	0	0	0	0	4	0	0	0	3	0	1	0	0	0	0	0	0	0	0	0	0	0	0	1	2	0	0	2	1	1	0	0	1	0	0	1	0	0	2	0	0	1	0	8	6	16	0	15	12	0	3	4	5	2	4	0	0	4	0	0	4	0	0	0	0	0	0	0	2	0	1	0	0	0	1	0	0	1	1	0	0	0	3	0	1	1	3	2	7	0	0	24	0	8	0	2	0	1	0	0	0	1	3	0	1	3	1	0	10	0	2	0	0	0	0	0	46	0	0	2	0	0	0	0	2	0	0	0	0	0	0	0	0	0	1	0	1	0	0	0	0	0	0	0	0	0	0	0	0	0	0	0	0	0	0	0	0	0	0	0	0	0	0	0	0	0	0	0	0	0	0	0	0	0	0	0	0	0	0	0	0	0	0	0	0	0	0	0	0	0	0	0	0	0	0	0	0	3	1	0	1	0	3	0	0	3	2	5	5	0	3	2	0	8	2	1	3	2	3	4	1	0	0	0	0	0	0	0	0	0	0	0	0	0	0	0	0	0	0	0	0	0	0	0	0	0	0	0	0	0	0	0	0	0	0	0	0	0	0	0	0	0	0	0	0	0	0	0	0	0	0	0	0	0	0	0	0	0	0	0	0	0	0	0	0	0	0	0	0	0	0	0	0	0	0	0	0	0	0	0	0	0	0	0	0	0	0	0	0	0	0	0	0	0	0	0	0	0	0	0	0	0	0	0	0	0	0	0	0	0	0	0	0	0	0	0	0	0	0	0	0	0	0	0	0	0	0	0	0	0	0	1	0	0	0	0	0	0	0	0	0	0	0	0	0	0	0	0	0	0	0	0	0	0	0	0	0	0	0	0	0	0	0	0	0	0	0	0	0	0	0	0	0	0	0	0	0	0	0	0	0	0	0	0	1	0	0	0	0	0	0	0	0	0	0	0	0	0	0	0	0	0	0	0	1	0	0	5	0	0	0	0	0	0	0	0	0	0	0	0	0	1	3	6	0	0	0	0	2	0	0	0	0	0	0	0	0	0	0	1	2	0	0	0	6	0	0	0	0	0	0	8	2	1	0	5	0	5	0	0	0	0	0	0	0	0	3	0	4	0	0	0	0	0	0	0	0	0	0	0	0	1	2	0	0	0	0	0	0	0	0	0	1	0	0	0	0	0	6	0	1	7	1	1	2	0	0	2	0	0	0	1	0	1	0	1	1	0	1	0	2	0	0	6	0	6	0	0	2	1	0	0	0	1	3	0	0	0	0	0	0	0	2	0	1	4	0	0	0	0	0	0	0	1	1	0	0	5	0	0	1	0	0	0	0	0	0	2	2	0	0	0	0	0	1	0	15	0	2	3	0	1	2	0	1	2	0	0	0	0	0	0	2	1	1	0	0	0	0	0	5	11	0	0	1	0	13	0	9	0	47	0	0	0	0	0	7	2	0	2	0	7	0	0	4	0	0	0	1	4	2	0	13	1	1	0	0	1	0	0	0	0	0	0	0	0	0	3	1	0	5	1	1	23	5	1	0	0	4	0	1	7	1	0	0	6	0	0	2	0	0	0	0	0	0	0	0	0	0	0	0	0	1	0	0	0	0	0	0	0	0	3	0	0	0	0	0	0	0	0	6	0	0	0	0	0	0	2	0	0	0	2	0	0	0	0	2	1	16	2	2	3	22	25	0	0	0	26	2	0	0	14	1	5	17	14	19	0	0	0	2	3	1	0	0	1	1	3	0	4	0	0	0	0	0	1	7	4	0	0	3	2	2	0	1	3	0	0	1	0	1	0	0	0	0	9	7	0	2	0	2	2	3	5	1	3	0	9	2	0	1	0	0	0	0	0	9	2	0	0	2	0	0	1	2	3	0	0	0	1	2	4	0	4	3	3	0	0	5	2	1	6	0	1	0	1	0	0	0	103	28	0	3	8	1	0	3	5	0	9	0	0	6	2	4	1	2	0	1	0	3	2	4	9	0	4	16	5	2	3	13	3	6	0	0	0	9	6	7	3	1	1	4	0	1	0	0	0	1	1	13	3	0	20	5	3	0	0	0	1	2	6	0	1	0	0	0	0	3	1	4	0	0	0	4	0	3	0	1	0	3	0	1	0	0	41	0	2	0	6	1	2	0	0	0	0	0	0	0	1	0	0	6	1	0	3	1	0	4	0	1	0	2	0	0	0	0	0	0	0	0	0	0	0	0	0	0	0	0	0	0	0	0	0	0	2	0	0	6	0	0	0	2	1	0	0	6	0	0	0	2	0	0	0	4	9	2	0	0	0	0	0	4	2	4	0	0	1	3	0	0	0	0	2	0	0	1	2	1	0	0	0	0	0	0	0	0	3	0	1	21	4	18	21	18	14	2	10	27	31	0	0	0	0	2	1	4	0	1	1	0	5	1	5	3	0	0	0	0	2	1	1	3	1	2	0	4	1	2	0	3	1	1	0	4	1	0	0	0	0	0	0	0	3	1	1	5	0	2	0	1	0	0	0	0	0	3	5	1	1	0	1	0	0	0	1	0	3	1	0	0	3	0	0	1	0	0	1	0	0	0	4	0	0	0	0	0	0	0	0	0	0	3	0	0	0	0	1	0	2	0	0	0	0	6	27	0	4	1	2	0	0	0	0	10	6	0	1	0	0	0	0	0	0	0	0	0	0	0	0	2	0	0	0	9	0	0	5	15	8	0	1	8	0	0	0	1	3	5	0	0	0	0	1	0	0	3	0	4	1	0	0	3	0	0	1	2	3	1	0	0	0	0	0	0	0	0	0	0	0	0	0	0	0	0	0	0	0	0	0	0	0	0	0	0	0	0	0	0	0	0	0	0	0	0	0	0	0	0	0	0	0	0	0	0	0	0	0	0	0	0	0	0	0	0	0	0	0	0	0	0	0	0	0	0	0	0	0	0	0	0	0	0	0	0	0	0	0	0	0	0	0	0	0	0	0	0	0	0	0	0	0	0	0	0	0	0	0	0	0	0	0	0	0	0	0	0	0	0	0	0	0	0	0	0	0	0	0	0	0	0	0	0	0	0	0	0	0	0	0	0	0	0	0	0	0	0	0	0	0	0	0	0	0	0	0	0	0	0	0	0	0	0	0	0	0	0	0	0	0	0	0	0	0	0	0	0	0	0	0	0	0	0	0	0	0	0	0	0	0	0	0	0	0	0	0	0	0	0	0	0	0	0	0	0	0	0	0	0	0	0	0	0	0	0	0	0	0	0	0	0	0	0	0	0	0	0	0	0	0	0	0	0	0	0	0	0	0	0	0	0	0	0	0	0	0	0	0	0	0	0	0	0	0	0	0	0	0	0	0	0	0	0	0	0	0	0	0	0	0	0	0	0	0	0	0	0	0	0	0	0	0	0	0	0	0	0	0	0	0	0	0	0	0	0	0	0	0	0	0	0	0	0	0	0	0	0	0	0	0	0	0	0	0	0	0	0	0	0	0	0	0	0	0	0	0	0	0	0	0	0	0	0	0	0	0	0	0	0	0	0	0	0	11	0	0	2	0	0	0	5	2	1	2	3	0	0	0	2	4	2	0	2	6	5	2	8	2	1	2	1	0	1	2	0	1	3	4	1	0	0	1	4	1	3	0	0	2	0	0	0	0	0	0	0	0	46	4	1	7	0	1	0	0	2	0	1	12	2	0	0	0	0	0	0	0	0	2	0	0	0	0	0	8	3	0	1	5	0	0	3	0	3	2	2	1	0	0	3	0	1	21	0	1	4	0	0	0	0	5	0	0	1	0	0	0	0	0	1	8	1	2	5	0	0	1	1	0	3	0	4	0	0	3	1	5	1	2	0	1	0	1	0	3	1	5	2	0	0	0	0	0	1	1	0	0	0	0	1	0	2	2	0	0	2	0	0	6	5	6	0	0	0	1	0	0	0	0	2	0	0	0	1	0	0	0	0	0	0	0	0	0	0	0	0	0	0	0	0	0	0	0	2	0	0	0	0	1	0	2	0	2	1	1	3	2	2	0	0	0	0	0	0	0	0	0	0	0	0	0	0	2	0	0	0	0	0	1	1	2	0	1	0	14	1	2	0	0	2	0	4	0	0	1	2	0	1	0	4	0	0	2	2	0	0	0	0	0	0	0	0	1	0	0	0	0	0	0	0	0	0	0	0	0	1	0	0	1	0	1	3	0	1	1	2	1	0	0	0	0	0	0	1	0	0	0	1	1	0	1	0	7	0	6	0	1	3	0	2	1	0	1	0	3	4	2	2	4	2	3	0	0	0	0	5	2	0	1	0	0	25	1	3	0	0	2	1	2	2	20	20	21	79	18	32	0	0	1	0	0	0	0	0	1	0	0	0	0	0	0	0	0	0	1	1	0	0	0	1	2	1	0	0	0	0	1	0	1	6	0	2	2	0	0	0	0	1	1	1	0	0	0	0	1	1	1	2	0	0	0	4	0	0	0	0	2	1	1	1	0	0	0	1	0	0	0	1	4	2	0	0	0	1	2	0	0	1	0	0	0	0	0	0	2	8	1	8	0	0	0	1	0	1	2	2	1	0	4	1	0	0	0	1	0	0	7	0	0	2	1	0	2	0	0	2	4	0	2	1	0	0	2	0	8	0	2	0	0	0	0	0	0	1	1	0	1	0	0	0	2	0	1	0	0	0	3	0	0	1	1	0	0	1	1	0	0	0	0	0	0	0	0	0	0	3	2	2	1	0	1	0	0	0	0	1	0	0	0	0	0	0	6	0	1	3	0	0	0	1	0	0	0	0	0	0	1	0	0	0	0	1	0	0	2	0	3	1	1	0	0	2	0	0	0	0	0	2	0	1	0	1	0	1	0	2	0	0	3	1	0	0	0	1	0	2	0	0	0	1	1	1	0	0	1	0	0	0	0	1	0	1	0	1	1	1	1	0	0	0	0	0	0	0	0	2	2	0	10	0	0	0	0	0	0	1	0	0	2	0	2	0	0	0	0	0	0	0	3	0	0	2	0	0	0	0	0	5	1	0	4	0	1	0	0	0	0	0	2	0	0	0	0	0	0	1	1	3	0	1	0	0	0	1	0	3	1	0	1	0	0	0	0	0	0	0	0	0	0	1	0	0	4	0	1	1	0	1	2	0	0	0	1	0	0	0	0	3	0	0	0	1	0	0	1	0	0	3	1	0	0	2	1	0	0	3	0	0	1	0	1	1	0	0	2	1	0	1	0	0	0	1	0	0	0	2	0	3	6	0	0	0	0	0	0	0	0	0	0	0	0	0	0	0	0	0	1	1	0	0	0	1	0	2	0	0	1	1	0	0	0	0	0	1	0	0	1	0	1	0	0	1	0	1	0	0	0	0	0	2	0	2	0	1	0	0	1	0	0	0	0	0	1	0	0	0	0	0	0	0	2	0	1	0	0	0	0	0	0	0	0	0	1	0	0	0	0	0	0	0	1	0	0	1	0	0	0	0	0	0	0	0	0	0	0	0	0	0	0	0	1	0	0	0	0	0	0	0	0	0	0	0	0	0	0	0	0	0	0	0	0	0	3	2	0	2	2	0	0	0	0	1	1	0	0	1	1	1	0	0	1	0	1	0	1	0	0	0	0	0	0	0	0	0	0	0	1	0	0	1	0	0	1	0	1	0	5	1	0	6	2	0	4	1	0	5	0	0	1	0	1	0	4	0	0	1	1	4	3	5	1	2	1	4	6	0	0	0	0	0	0	0	0	0	0	2	0	1	0	1	1	0	0	0	0	0	0	0	0	0	0	0	0	0	0	0	0	0	3	0	2	0	0	0	0	2	3	4	1	0	0	0	31	1	0	0	3	1	0	2	0	0	1021	10	1377	737	1060	582	438	416	100	433	15	72	3
AAATGTGGGTGCTCCT-1	0	0	0	0	0	2	4	0	4	0	0	0	0	0	0	0	1	0	0	0	0	0	0	0	0	0	0	6	0	0	50	1	0	0	0	0	0	0	0	0	0	0	5	0	0	1	3	0	1	0	2	0	8	0	0	1	0	0	1	0	1	0	0	7	3	1	14	0	0	0	0	0	0	0	0	0	0	0	0	0	0	0	2	0	0	0	0	0	0	0	0	0	0	0	0	0	0	5	0	1	0	0	0	3	0	0	0	0	0	0	0	0	0	0	0	0	0	0	0	0	0	1	0	0	0	0	0	0	0	0	0	0	0	0	0	0	0	0	0	0	0	0	0	0	0	0	0	0	0	0	0	0	0	0	0	0	0	0	0	0	0	0	0	0	0	0	0	0	0	0	0	0	0	0	0	0	0	0	0	0	0	0	0	0	0	0	0	0	0	0	0	0	0	0	0	0	0	0	0	0	0	0	0	0	0	0	0	0	0	0	0	0	0	0	0	0	0	0	0	0	0	0	0	0	0	0	0	0	0	4	0	0	0	0	0	0	0	0	0	0	0	0	0	0	0	0	0	0	0	0	0	0	0	0	0	0	0	0	4	0	0	0	0	0	0	0	0	0	0	0	0	0	0	0	0	0	0	0	0	0	0	0	0	0	0	0	0	1	0	0	0	0	0	0	0	0	0	0	0	0	0	0	0	0	0	0	1	0	0	0	0	0	0	0	0	0	0	0	0	0	0	0	0	0	0	0	0	0	0	0	0	1	0	0	0	0	0	0	0	0	0	0	0	0	0	0	0	0	0	0	0	0	0	0	0	0	0	0	0	0	0	0	0	0	0	0	0	0	0	0	0	0	0	0	0	0	0	0	0	0	0	0	0	0	0	0	0	0	0	0	0	0	0	0	0	0	0	0	0	0	0	0	0	0	0	0	0	0	0	0	0	0	0	0	0	0	0	0	0	0	0	2	0	0	0	0	0	0	0	0	0	0	0	0	0	0	0	0	0	0	0	0	0	0	0	0	0	0	0	0	0	0	0	0	2	0	0	0	0	0	0	0	0	0	0	0	0	0	0	0	0	0	0	0	0	0	0	0	0	0	0	0	0	0	0	0	0	0	0	0	0	0	0	0	0	0	0	0	0	0	0	0	0	0	0	0	0	0	0	0	0	0	0	0	0	0	0	0	0	0	0	0	0	0	0	0	0	0	0	0	0	0	0	0	0	0	0	0	0	0	0	0	0	0	0	0	0	0	0	0	0	0	0	0	0	0	0	0	0	0	0	0	0	0	0	0	1	0	0	0	0	0	0	2	0	0	0	0	0	0	1	0	1	0	0	5	0	0	0	0	0	0	0	1	3	0	0	1	0	0	0	0	0	0	1	0	0	0	0	0	0	0	0	0	0	0	0	0	0	0	0	1	9	0	0	0	0	1	0	0	0	0	0	0	0	8	0	0	0	0	0	0	1	1	0	0	0	0	0	0	0	0	0	1	0	0	0	0	0	0	0	0	0	0	1	1	0	2	0	1	0	0	0	0	0	0	0	2	1	0	0	0	0	0	0	0	0	1	0	0	0	0	0	0	0	0	0	0	0	0	0	4	0	0	0	0	0	0	0	0	0	0	2	0	0	0	0	0	4	0	0	0	0	1	0	0	1	0	0	0	0	1	1	0	0	0	2	0	0	0	0	3	0	0	0	2	0	0	0	0	1	0	0	0	1	0	0	0	0	5	0	0	0	0	0	0	4	0	0	0	0	0	0	1	0	0	1	0	0	1	0	1	2	1	2	1	2	1	0	0	0	0	0	3	0	0	0	0	0	0	0	0	0	0	0	0	0	0	0	1	0	0	0	0	1	1	0	0	0	0	0	0	0	0	0	0	0	0	0	0	0	0	32	0	0	0	0	0	0	0	0	0	0	0	0	0	0	1	0	1	0	0	0	0	0	0	0	0	0	0	0	0	0	0	0	0	0	0	0	0	0	0	0	0	0	0	0	0	0	0	0	0	0	0	0	0	0	0	0	0	0	0	0	0	0	0	0	0	0	0	0	1	0	0	0	0	0	0	0	2	0	0	1	0	0	0	0	0	0	0	0	0	0	0	0	0	0	0	0	0	0	0	0	0	0	0	0	0	0	0	0	0	0	0	0	0	0	0	0	0	0	0	0	0	0	0	0	0	0	0	1	0	0	0	0	0	0	0	0	0	0	0	0	0	0	0	0	0	0	0	0	0	0	0	0	0	0	0	0	0	0	0	0	0	0	0	0	0	0	0	0	0	0	0	0	0	0	0	0	0	0	0	0	0	0	0	0	0	0	0	0	0	0	0	0	0	0	0	0	0	1	0	0	0	0	0	0	0	0	0	0	0	0	0	0	0	0	0	0	0	0	0	0	0	0	0	0	0	0	0	0	0	0	0	0	0	0	0	0	0	0	0	0	0	0	0	0	0	0	0	0	0	0	0	0	0	0	0	0	0	0	0	0	0	0	0	0	0	0	0	0	0	0	1	0	0	0	0	0	0	1	0	0	0	0	0	0	0	0	0	0	0	0	0	0	0	1	0	0	0	0	0	0	0	0	0	0	0	0	0	0	0	0	0	0	0	0	0	0	0	0	0	0	0	0	0	0	0	0	0	0	0	0	1	0	0	0	0	0	0	0	0	0	0	0	0	0	0	0	0	0	0	0	0	0	0	0	0	0	0	0	0	0	0	0	0	0	0	0	0	1	0	0	0	0	0	0	0	0	0	0	0	0	0	0	0	0	0	0	0	0	0	0	0	0	0	0	0	0	0	0	0	0	0	0	0	0	0	0	0	0	0	0	0	0	0	0	0	0	0	0	0	0	0	0	0	0	0	0	0	0	0	0	0	0	0	0	0	0	0	0	0	0	0	0	0	0	0	1	0	0	0	0	0	0	0	0	0	0	0	0	0	0	0	0	0	0	0	0	0	0	0	0	0	0	0	0	0	0	0	0	0	0	0	0	0	0	0	0	0	0	0	0	0	0	0	0	0	0	0	0	0	0	0	0	0	0	0	0	0	0	0	0	0	0	0	0	0	0	0	0	0	0	0	0	0	0	0	0	0	0	0	0	0	0	0	0	0	0	0	0	0	0	0	0	0	0	0	0	0	0	0	0	0	0	0	0	0	0	0	0	0	0	0	0	0	0	0	0	0	0	0	0	0	0	0	0	0	0	0	0	0	0	0	0	0	0	0	0	0	0	0	0	0	0	0	0	0	0	0	0	0	0	0	0	0	0	0	0	0	0	0	0	0	0	0	0	0	0	0	0	0	0	0	0	0	0	0	0	0	0	0	0	0	0	0	0	0	0	0	0	0	0	0	0	0	0	0	0	0	0	0	0	0.5	0	0	0	0	0	0	0	0	0	0	0	0	0	0	0	0	1	0	0	0	0	0	0	0	0	0	0	0	0	0	3	0	0	0	0	0	0	0	0	0	0	0	0	0	0	0	0	0	0	1	0	0	0	0	0	0	0	0	0	0	0	0	0	0	0	0	0	0	0	0	0	0	0	0	0	0	0	0	0	1	0	0	0	0	0	0	0	0	0	0	0	0	0	0	0	0	0	1	0	0	0	0	0	0	0	0	0	0	0	0	0	0	0	0	0	0	0	0	0	0	0	0	0	0	0	0	0	0	0	0	0	0	0	0	0	0	0	0	0	0	0	0	0	0	0	0	0	0	0	0	0	0	0	0	0	0	0	0	0	0	0	0	0	3	0	0	0	0	0	0	0	0	0	0	0	0	0	0	5	0	0	0	0	0	0	0	0	0	0	0	0	1	0	0	0	0	0	0	0	2	0	0	0	1	0	0	0	0	0	0	0	0	0	0	0	0	0	0	1	0	0	0	1	0	0	0	0	0	0	0	0	0	0	0	0	0	0	0	1	0	0	0	0	0	0	0	0	0	0	0	0	1	0	0	5	0	0	0	0	0	0	1	0	1	0	0	0	0	0	0	0	0	0	0	0	0	0	0	0	0	0	0	0	0	0	0	0	0	0	1	0	0	0	0	0	0	12	0	0	0	0	0	0	1	0	0	0	0	0	5	0	0	0	0	0	0	0	0	0	0	0	0	0	0	0	0	0	0	0	0	0	0	0	0	0	0	0	0	0	0	0	0	0	0	0	0	0	0	1	0	0	0	0	0	0	0	0	0	0	0	0	0	0	0	0	0	0	0	0	0	0	0	0	0	0	0	0	0	0	0	0	0	0	1	0	0	0	2	0	0	0	0	0	0	0	0	0	0	0	0	0	0	0	0	0	0	0	0	0	0	1	0	0	0	0	0	0	0	0	0	0	0	0	0	0	0	0	0	0	0	0	0	0	0	0	0	0	0	0	0	0	0	0	0	0	0	0	0	0	0	0	0	0	0	0	0	0	0	0	0	0	0	0	0	0	0	0	0	0	0	0	0	0	0	0	3	0	1	0	0	0	0	0	0	0	0	0	0	0	0	0	0	0	0	0	0	0	0	0	0	1	0	0	1	0	0	0	0	0	0	0	1	0	0	0	0	1	0	0	0	0	0	0	0	0	0	0	0	0	0	0	0	0	0	0	0	0	0	0	0	0	0	0	0	0	0	0	0	0	0	0	0	0	4	0	1	0	0	0	0	0	0	0	0	0	0	0	0	0	0	0	0	0	0	0	1	0	0	0	0	0	0	0	0	0	0	0	0	0	0	0	0	0	0	0	0	0	0	0	0	0	0	0	0	0	0	0	0	0	0	0	0	0	0	0	0	0	0	0	0	0	0	0	0	0	0	0	0	0	0	0	0	0	0	0	0	0	0	0	0	0	0	0	0	0	0	0	0	0	0	0	0	0	0	0	0	0	0	0	0	0	0	0	0	0	0	0	0	0	0	0	0	0	0	0	0	0	0	0	0	0	0	2	0	0	0	0	0	0	0	0	0	0	0	2	0	0	0	0	0	0	1	0	0	0	0	0	0	0	0	0	0	0	0	0	0	0	0	0	0	0	0	0	0	0	0	0	0	0	0	0	0	0	0	0	0	0	0	0	0	0	0	0	0	0	0	0	0	0	0	0	0	0	0	0	0	0	0	0	0	0	0	0	0	0	0	0	0	0	0	0	0	0	0	0	0	0	0	0	0	0	0	0	0	0	8	0	0	0	0	0	0	0	0	0	0	0	0	0	0	0	0	0	0	0	0	0	0	0	0	0	0	0	0	0	0	0	1	0	0	0	4	0	0	0	0	0	2	1	0	0	10	1	0	0	0	0	2	0	0	0	0	2	0	0	0	0	0	0	0	0	0	0	0	0	0	0	0	0	0	0	0	0	0	0	0	2	0	0	0	0	0	0	0	0	1	0	2	0	0	0	0	0	0	2	0	0	0	0	0	0	0	0	0	0	1	0	0	0	0	0	0	13	1	6	0	1	0	6	2	3	2	0	0	0	2	3	0	6	4	0	1	0	0	0	0	0	0	0	0	0	0	0	1	0	0	0	1	0	4	2	0	0	0	0	0	1	6	0	0	0	0	0	0	1	3	0	1	2	3	2	4	1	0	1	0	0	2	0	0	0	1	19	0	1	12	0	1	2	0	0	5	0	9	4	1	1	5	2	0	0	1	1	0	0	5	1	0	16	0	0	0	0	1	0	0	2	0	1	3	0	0	0	0	0	1	0	0	0	0	0	0	0	1	4	4	1	0	0	1	0	1	0	0	0	2	0	0	0	0	0	1	1	0	2	0	0	4	0	0	0	1	8	0	0	1	0	0	0	0	4	0	0	0	0	0	6	0	0	1	0	2	2	0	0	0	0	0	0	1	0	5	0	0	0	2	6	3	0	5	0	0	0	0	0	0	3	0	0	2	0	43	0	0	0	42	0	0	2	0	0	0	0	0	3	1	0	0	5	12	4	2	6	0	0	0	4	0	0	0	0	5	0	1	0	0	1	0	4	3	0	0	0	0	0	0	0	0	0	0	0	0	0	0	1	2	5	0	1	0	0	0	0	0	3	3	0	0	0	0	0	0	0	0	0	0	0	0	0	0	0	0	0	0	0	0	0	0	0	0	0	0	0	0	0	0	0	0	1	0	0	0	8	0	0	6	4	0	0	0	0	0	1	0	18	2	1	1	3	0	0	1	0	0	2	1	8	1	1	0	1	0	0	32	10	3	0	0	0	0	0	0	0	0	0	1	0	0	0	0	0	0	4	1	0	0	0	0	0	2	0	0	0	0	0	0	0	1	0	0	0	0	6	2	4	1	0	0	0	0	1	0	1	0	0	1	0	1	0	2	2	0	0	4	0	2	1	0	0	0	0	0	0	0	0	0	0	0	2	3	0	2	0	0	0	0	0	0	2	9	0	0	2	0	0	0	2	0	1	0	0	0	0	2	1	0	0	1	0	5	1	1	1	0	0	2	0	1	7	0	0	0	0	0	0	1	0	6	0	0	4	1	0	0	0	6	0	0	0	2	0	0	1	0	0	3	0	0	0	8	0	0	0	5	2	0	1	1	2	2	4	3	0	1	0	0	2	0	0	0	10	1	5	4	2	1	3	0	0	0	0	1	4	3	0	0	0	0	23	1	0	0	1	0	0	0	0	0	0	0	0	0	0	1	2	6	0	4	1	4	2	3	0	0	0	7	4	0	0	0	0	1	0	1	0	0	1	0	0	3	0	2	0	0	0	0	1	31	0	0	0	29	1	7	0	1	0	1	0	0	2	0	0	1	0	0	0	1	0	0	0	0	0	0	3	1	0	0	0	0	0	0	0	0	0	0	0	0	0	0	1	0	0	0	0	0	0	0	0	0	0	0	1	0	0	0	2	0	0	0	0	5	0	0	2	0	0	0	0	0	1	2	0	0	0	0	1	3	0	0	1	0	0	0	0	0	0	0	1	1	1	2	2	1	4	4	1	0	3	0	0	0	0	0	0	1	1	0	0	0	0	0	0	0	2	0	0	6	2	7	5	0	0	0	0	0	1	0	0	0	0	0	1	0	1	0	0	1	0	0	0	0	0	0	2	1	3	0	2	0	0	1	0	1	0	0	0	0	0	1	1	0	0	0	1	0	3	1	0	4	3	0	0	0	0	1	0	0	0	0	0	0	0	8	0	0	0	0	0	0	0	0	3	0	0	0	0	0	0	1	2	3	5	0	1	0	0	0	0	0	0	2	8	4	0	0	0	2	0	0	0	0	0	0	4	0	0	0	0	5	5	5	0	3	0	7	1	0	4	5	7	34	9	2	3	3	1	2	0	7	0	0	0	7	0	1	0	2	0	3	7	1	13	2	0	1	6	1	0	0	0	0	2	0	1	0	0	1	0	0	0	0	37	16	1	0	0	0	0	0	0	0	0	0	0	0	0	0	0	0	47	0	0	0	0	0	0	0	0	0	0	0	0	0	0	0	0	0	0	6	0	4	40	1	0	4	0	3	1	0	0	0	0	0	0	0	0	0	0	0	0	0	9	0	5	0	1	1	0	0	17	1	19	6	0	11	0	8	0	1	0	1	3	0	6	3	0	0	1	1	0	6	0	0	0	2	0	0	1	0	0	0	0	0	0	1	0	1	0	0	4	1	0	1	0	0	0	0	0	2	5	0	2	0	2	0	1	1	0	4	1	11	0	1	0	4.5	0	0	1	7	0	1	1	3	0	0	1	1	0	5	0	0	0	0	0	0	1	1	0	1	0	0	0	2	1	0	0	0	2	10	8	4	7	2	0	1	0	0	0	0	2	16	6	6	0	12	12	0	0	0	0	0	0	0	0	2	0	3	0	0	0	0	1	1	2	0	0	0	3	5	0	0	0	0	0	0	1	1	2	0	4	1	0	7	0	5	8	5	7	3	0	27	15	0	5	0	0	0	0	0	0	1	3	0	0	0	0	0	0	0	0	0	0	0	0	0	1	1	1	3	1	7	0	0	1	0	0	0	1	1	0	0	0	0	0	0	2	0	0	0	0	0	0	0	0	0	0	0	0	0	0	0	0	0	0	0	3	0	0	2	0	0	0	1	0	5	3	1	0	0	0	3	0	6	0	0	0	0	2	0	0	0	6	0	0	0	0	0	0	0	0	0	0	0	0	0	0	0	0	1	0	0	2	0	0	0	7	0	0	0	4	0	7	0	1	1	0	4	0	1	0	4	0	0	2	0	1	2	1	6	0	2	4	2	0	3	0	1	0	6	1	0	0	3	3	0	0	0	10	66	8	12	0	56	3	1	0	0	16	0	6	25	0	4	2	0	0	0	36	41	21	25	29	37	28	18	16	44	20	39	26	46	62	29	17	11	0	8	14	5	0	22	66	12	0	0	15	7	0	14	20	0	14	39	0	19	0	7	24	0	2	0	0	2	0	0	3	0	0	0	7	0	0	0	1	1	0	0	0	4	3	1	0	0	0	0	34	1	0	3	0	3	7	6	1	0	1	3	0	0	1	0	0	1	5	2	6	5	0	1	0	4	0	0	1	0	0	1	0	2	0	0	0	0	0	0	2	0	0	0	0	2	5	0	7	4	0	1	0	1	0	2	5	1	6	1	0	0	0	0	0	0	0	0	0	3	0	0	2	0	5	1	0	2	6	0	4	1	0	1	0	0	0	0	0	0	0	0	0	0	0	0	0	0	0	0	0	2	0	0	0	0	0	0	0	0	2	0	1	5	0	0	0	0	0	0	0	0	0	4	0	0	0	0	0	0	0	0	0	0	0	0	0	0	0	0	0	0	0	0	0	0	0	0	0	3	0	0	0	0	0	0	0	0	0	0	0	4	2	7	0	1	0	0	0	0	0	0	0	0	0	0	0	0	0	0	2	0	3	0	0	0	5	1	0	0	0	0	0	0	0	0	0	0	0	1	0	0	0	0	0	0	0	1	0	0	0	0	0	0	0	0	2	0	0	0	0	0	0	0	0	0	0	0	0	0	0	0	0	0	0	0	0	0	0	0	0	0	4	0	8	2	3	0	0	1	0	0	1	1	0	0	0	2	1	0	0	9	0	0	0	0	0	8	0	0	0	4	6	0	0	0	0	0	23	0	0	0	3	0	1	1	0	0	5	0	0	0	0	0	0	0	0	0	0	1	3	1	7	1	2	0	2	0	0	0	4	1	0	0	0	0	1	0	0	3	2	2	1	0	0	0	0	2	2	0	0	0	1	0	0	0	0	0	0	2	1	0	1	0	8	1	0	0	0	0	1	0	3	1	0	0	0	0	0	0	0	3	8	0	0	1	4	0	0	0	0	0	1	2	16	11	1	0	0	0	0	0	0	0	0	0	0	1	0	0	6	0	0	0	0	1	1	1	0	0	0	0	0	8	0	0	0	0	0	1	0	0	2	0	0	4	0	0	3	0	2	0	2	0	0	0	1	1	11	0	2	2	0	0	0	0	0	0	1	0	0	0	0	0	3	2	1	1	1	0	5	0	0	0	0	7	5	0	1	9	0	7	3	8	4	0	0	0	3	1	2	2	2	1	0	0	0	0	0	0	0	0	0	0	0	0	0	0	0	1	0	5	4	0	0	0	0	1	0	0	0	0	0	1	2	1	1	0	7	5	0	10	3	0	0	0	0	4	3	2	2	1	0	0	8	2	1	0	5	1	19	6	0	0	0	0	0	0	0	0	6	4	6	6	0	5	1	5	2	0	0	0	0	0	0	0	0	0	0	0	0	0	0	0	0	0	0	0	0	0	0	0	0	0	0	0	0	0	0	1	9	2	0	0	0	0	0	0	0	0	0	0	0	0	0	0	0	0	1	0	0	3	0	1	4	0	0	0	8	1	4	2	1	1	2	3	1	0	0	0	0	0	0	0	13	0	0	0	0	0	0	0	0	0	0	0	1	2	0	0	0	0	0	1	0	0	0	0	0	0	0	0	0	0	0	0	0	0	0	0	0	0	0	0	0	0	0	0	1	0	0	0	0	0	0	0	0	0	0	0	0	0	1	0	0	0	0	0	0	0	0	0	0	0	0	0	0	0	0	0	0	0	0	0	1	0	0	0	0	0	0	0	0	0	0	0	0	0	0	0	0	0	0	0	0	0	0	0	0	0	0	2	0	0	0	0	0	0	0	0	0	0	1	0	0	0	0	0	0	0	2	0	0	0	0	0	0	0	0	1	0	0	0	0	0	0	0	0	0	0	0	0	0	0	0	0	0	0	0	0	0	0	1	5	0	2	4	2	1	14	0	0	0	3	0	0	0	0	5	2	1	1	2	0	1	0	2	0	5	0	3	0	4	1	14	4	0	3	5	0	0	0	0	0	1	1	0	2	2	11	5	12	10	3	0	19	1	0	0	1	0	0	0	0	0	0	0	0	0	0	96	116	55	0	0	0	1	0	5	0	0	2	12	5	6	1	22	9	3	9	89	11	1	4	7	2	7	0	0	1	5	3	11	14	2	0	1	12	4	6	0	3	1	0	3	0	2	0	0	0	0	0	0	0	3	0	4	0	0	0	2	13	0	10	0	1	0	1	0	0	0	0	0	0	2	8	0	0	0	0	0	0	1	0	0	0	0	0	0	0	1	1	1	0	0	0	2	0	0	0	2	2	1	2	2	0	0	0	0	0	0	1	0	0	0	0	0	0	0	0	0	0	0	2	2	3	0	0	0	0	0	0	0	0	0	0	0	2	0	2	0	0	0	3	0	2	3	0	2	1	2	0	0	0	0	6	0	1	1	0	0	0	1	0	0	0	6	1	2	10	2	0	3	0	1	3	0	0	1	5	0	0	0	1	0	0	0	1	1	0	0	0	0	0	0	1	0	1	0	3	0	0	1	0	0	0	0	0	1	0	0	0	1	1	0	0	0	0	0	1	1	1	0	0	1	0	0	0	0	2	0	0	3	2	0	0	0	0	0	0	2	7	0	0	0	0	0	0	0	1	2	5	1	0	0	1	1	0	0	3	0	1	0	1	0	0	0	0	0	0	0	10	0	0	1	1	0	3	0	0	0	0	0	0	0	0	1	0	0	0	0	0	0	0	0	0	0	0	0	0	0	0	0	0	0	0	0	0	1	0	0	1	0	0	0	0	1	0	0	0	0	0	0	0	0	0	0	0	81	0	3	0	0	0	0	0	0	0	0	0	0	0	0	0	0	0	0	0	0	0	0	0	4.33333	0	0	2	0	0	0	2	0	0	0	0	0	1	0	0	0	0	1	1	0	2	1	0	0	3	3	0	0	0	0	1	1	4	0	1	0	1	4	0	1	2	2	0	0	0	0	0	0	0	0	0	0	0	0	1	2	0	3	4	6	9	0	12	0	4	5	0	0	0	0	0	0	0	0	0	0	0	0	0	0	0	0	0	0	0	0	0	0	0	0	0	5	0	0	0	0	0	0	0	3	0	0	0	0	0	0	0	3	0	0	0	0	0	0	0	0	12	1	4	0	1	1	0	3	0	0	0	0	0	0	0	0	0	0	2	0	0	0	0	0	0	0	0	0	0	0	0	0	0	0	0	0	0	0	0	0	0	0	0	0	0	0	0	0	0	0	3	0	1	0	2	0	0	0	0	4	0	0	1	0	1	0	0	1	3	0	5	1	1	9	6	2	0	0	0	1	2	0	1	2	0	0	3	0	0	0	0	0	0	0	0	0	0	1	0	0	0	1	0	0	0	1	1	2	0	0	0	0	1	1	0	2	0	0	0	0	0	0	0	0	4	1	0	0	0	1	5	1	12	7	4	0	0	3	0	0	1	6	6	1	0	1	7	0	9	1	0	3	0	0	0	0	0	0	1	1	0	0	0	0	0	1	0	0	7	0	0	1	0	4	0	1	0	0	0	0	0	6	8	0	0	2	0	0	0	0	0	0	0	0	0	0	0	0	0	0	0	0	0	0	0	0	0	0	0	0	0	1	3	0	0	0	0	0	0	3	6	0	5	2	0	0	0	0	2	0	0	14	0	2	0	0	0	0	0	0	0	0	0	1	1	0	0	0	0	1	1	1	4	7	0	1	0	0	0	1	2	0	0	0	0	0	0	2	0	0	2	0	2	0	0	0	1	0	0	2	0	0	0	0	1	3	1	0	0	2	0	0	2	0	0	3	0	0	2	0	1	0	0	0	0	0	0	0	0	0	0	0	0	0	0	0	0	0	0	0	0	0	0	0	5	2	2	4	0	0	0	0	0	0	0	1	0	0	0	0	0	0	0	0	0	1	0	0	0	0	0	0	0	1	0	0	0	0	0	0	0	0	1	0	0	0	0	32	2	0	0	0	0	0	0	0	0	0	4	0	0	1	0	2	0	0	0	2	0	9	35	1	4	1	8	2	25	0	0	2	4	1	0	0	0	1	1	0	0	0	1	0	6	15	0	0	1	1	1	0	0	0	0	0	1	0	3	0	0	5	0	3	4	3	2	0	4	3	0	58	0	0	3	0	0	3	0	4	0	4	0	0	1	0	8	0	2	0	0	0	0	0	0	0	0	0	0	0	0	0	0	0	0	0	0	0	10	3	2	0	1	0	1	0	2	0	0	0	0	1	0	0	0	0	5	0	3	0	0	2	1	2	0	3	2	0	0	5	0	0	0	0	0	0	0	0	0	0	0	14	1	1	0	0	0	1	2	1	0	0	2	1	95	0	0	9	0	0	0	1	2	0	2	1	0	0	0	0	0	0	0	1	0	0	0	8	4	0	2	0	0	0	0	0	0	0	1	0	0	0	0	2	0	0	0	0	0	0	0	0	0	0	0	0	0	0	0	0	0	0	0	0	0	0	2	0	0	0	1	0	0	0	0	0	6	0	0	0	0	0	0	0	0	0	0	0	0	0	1	0	0	0	0	0	0	2	0	0	0	0	0	0	0	0	0	1	1	12	0	0	2	2	0	0	1	0	0	0	0	0	0	3	1	0	0	3	0	0	2	6	0	0	0	0	0	45	2	5	13	9	6	0	31	2	2	0	0	0	0	0	0	5	1	3	1	1	0	0	3	1	1	0	0	0	0	4	1	0	0	0	0	0	0	0	0	12	0	0	1	0	0	0	0	0	0	0	2	11	0	2	0	5	0	0	0	0	0	4	2	0	0	1	0	1	0	1	1	3	4	2	1	0	3	0	0	2	4	0	2	0	2	0	0	0	1	0	3	2	0	1	0	0	7	2	1	1	0	0	0	0	0	0	6	0	4	0	3	0	5	0	6	1	2	0	0	0	0	0	2	4	0	0	0	0	1	0	0	0	0	0	0	1	0	0	0	1	0	0	0	0	0	0	0	0	0	0	0	0	0	0	0	0	0	0	0	0	0	0	0	0	1	0	0	0	0	0	0	0	0	0	1	0	1	0	7	3	0	2	0	4	2	0	0	2	1	2	4	2	2	3	9	3	3	3	1	6	5	6	4	1	5	15	5	0	3	1	3	0	0	4	0	1	3	3	1	0	5	0	1	1	1	1	3	1	2	88	0	39	40	54	2	36	0	74	0	45	19	37	0	57	98	0	0	2	0	7	0	2	9	1	2	2	0	0	0	0	0	0	0	0	0	2	68	2	1	0	2	0	0	0	0	0	0	35	15	0	0	0	0	0	1	0	1	6	0	4	0	0	2	0	3	1	0	1	3	3	0	0	1	1	0	0	4	0	0	0	0	1	0	0	0	0	0	0	0	0	0	0	1	0	0	0	0	1	0	0	2	0	0	0	0	0	1	0	0	0	0	0	3	0	0	1	3	4	0	0	1	23	0	6	0	0	0	0	0	0	3	0	0	2	0	1	4	0	1	0	1	0	1	0	0	2	0	0	2	0	0	0	0	0	3	0	4	0	0	0	0	0	0	0	0	0	0	0	0	0	0	0	0	0	0	1	0	3	0	6	0	6	6	2	0	1	0	0	0	0	0	0	0	0	0	0	2	1	0	0	0	0	0	0	0	6	4	2	0	6	2	0	5	5	0	0	8	0	0	0	1	1	7	0	0	55	1	0	0	0	0	0	0	0	0	0	0	0	3	0	0	0	0	0	1	4	1	2	0	0	15	0	0	1	0	0	0	2	1	0	3	2	0	0	0	0	1	2	0	0	0	1	0	0	0	4	0	1	0	3	1	0	2	2	0	0	0	0	0	0	0	0	4	29	0	5	0	2	0	0	0	0	0	0	0	1	0	0	0	0	1	3	2	1	2	0	32	2	0	0	1	7	0	3	4	1	0	1	2	0	1	0	0	4	6	0	5	0	0	1	1	0	0	17	0	0	0	0	0	0	0	0	0	0	0	0	0	0	0	0	0	0	0	0	0	0	6	2	1	0	1	1	0	2	1	0	2	0	0	2	0	0	0	0	8	13	0	2	26	2	7	0	0	2	0	0	0	0	0	0	0	0	0	0	0	0	0	0	0	0	0	0	0	0	0	0	0	0	0	0	0	0	0	0	0	0	0	0	0	0	0	0	0	0	0	0	0	0	0	0	0	0	0	0	0	0	0	0	0	0	0	0	0	0	0	0	0	0	0	0	0	0	0	0	1	0	0	0	1	0	0	0	0	0	0	0	0	0	1	0	0	0	0	0	0	0	0	0	0	0	0	0	0	0	6	2	0	0	0	0	0	0	0	0	0	0	0	0	4	1	1	1	0	0	0	0	2	2	0	0	0	0	3	0	0	0	0	1	0	0	7	0	0	0	0	0	0	0	0	0	0	0	0	0	0	0	0	0	0	0	0	0	0	0	0	0	0	0	0	0	0	0	0	0	0	0	0	0	0	0	0	0	0	0	3	0	0	0	7	0	0	0	0	0	0	0	0	0	1	0	0	0	0	0	0	0	0	0	0	0	0	0	0	0	0	0	0	0	0	0	0	0	0	1	0	0	0	1	0	0	0	0	0	0	0	0	0	2	0	0	0	0	0	5	0	12	1	3	3	0	2	2	0	0	0	5	0	2	3	0	0	2	1	0	0	0	5	1	0	0	0	9	0	3	0	2	1	10	0	0	0	0	1	2	0	1	3	6	2	0	4	0	1	0	0	1	0	1	0	2	1	2	0	0	0	0	0	12	0	0	0	0	0	0	0	1	0	0	0	0	1	0	0	0	0	0	14	9	16	3	4	7	3	0	1	0	0	0	0	0	3	1	0	2	1	0	0	1	0	1	0	1	0	5	7	0	2	1	0	2	6	6	6	0	0	19	0	1	0	4	0	1	0	0	0	0	6	6	0	1	0	0	5	0	1	0	0	3	0	1	1	0	1	0	1	0	0	0	4	0	0	1	0	0	1	0	0	0	0	0	0	0	0	0	0	0	0	0	0	0	0	0	0	0	0	0	0	0	0	0	0	0	0	0	0	0	0	0	0	0	0	0	0	0	0	0	0	0	0	0	0	0	0	0	0	0	0	0	0	0	0	0	0	0	0	0	0	0	0	3	0	4	0	0	0	0	0	0	0	0	2	1	0	10	1	0	2	4	0	0	0	0	0	0	0	1	1	0	0	1	0	0	0	4	0	0	1	0	0	5	3	0	1	4	2	2	0	0	5	0	0	1	12	0	2	1	3	3	0	0	0	1	3	4	0	0	0	1	1	0	0	0	0	0	0	0	1	5	1	1	1	1	1	0	0	1	0	1	1	2	0	0	0	2	0	0	0	1	0	0	0	0	0	1	0	2	1	10	0	2	0	1	2	1	0	0	0	0	4	1	1	0	0	0	8	0	3	3	2	1	0	1	0	5	1	7	2	1	13	0	14	10	0	0	3	0	1	0	2	2	0	0	0	0	0	0	0	1	4	0	1	0	0	0	0	4	0	0	1	0	0	0	0	0	0	0	0	0	0	0	0	0	0	2	12	5	1	4	0	0	0	0	1	0	0	0	0	0	0	0	1	0	0	0	0	0	0	0	0	0	0	0	20	12	0	2	0	1	0	0	3	12	0	0	2	3	0	0	1	1	1	1	4	8	0	0	5	4	6	1	1	2	0	0	1	4	1	1	3	7	2	0	0	0	3	0	6	0	4	0	0	0	0	0	0	0	0	1	0	3	35	5	2	5	0	0	1	3	0	0	0	0	0	2	0	0	4	0	4	0	0	0	0	3	2	0	0	1	0	0	0	0	3	0	0	1	0	1	0	2	1	2	1	1	3	1	0	0	0	0	0	0	0	1	0	0	0	0	3	0	1	0	2	2	4	0	0	4	2	0	2	5	0	0	0	0	0	0	4	0	0	0	1	0	0	6	1	4	0	0	0	0	1	7	0	0	0	1	0	0	0	0	0	0	4	3	1	1	0	0	0	0	0	0	0	0	0	0	0	0	0	0	0	0	0	0	7	5	2	6	2	0	0	1	0	0	3	0	0	2	1	8	0	1	1	0	0	0	0	0	0	0	2	0	0	0	0	6	0	0	1	0	4	0	0	1	0	0	10	1	1	3	0	0	1	0	3	0	0	1	0	0	0	0	2	0	1	1	0	0	2	0	9	4	2	1	5	0	0	46	13	16	0	0	0	0	0	0	0	0	3	0	0	0	0	5	3	2	2	1	0	2	1	0	2	0	0	0	0	0	0	0	0	0	0	0	0	0	0	0	0	0	0	0	0	0	0	0	0	0	0	0	0	5	0	0	0	0	0	0	0	0	0	0	0	0	1	0	0	0	0	0	0	0	0	0	0	0	0	0	1	0	0	0	0	0	0	0	0	0	0	1	0	0	0	0	0	0	0	0	0	0	0	0	2	2	1	1	3	0	0	2	2	0	0	2	1	0	0	0	0	1	0	0	0	0	1	0	0	0	0	0	3	0	0	1	0	12	8	0	0	0	0	0	0	0	0	34	15	0	3	0	0	0	16	2	2	13	12	0	0	0	1	0	1	0	0	0	0	0	0	1	0	0	0	0	0	0	0	0	0	0	0	13	0	0	0	4	0	0	0	0	1	1	7	0	1	1	0	0	3	0	0	0	0	1	3	0	3	0	3	0	1	1	3	0	1	0	0	0	0	7	2	6	3	1	0	45	1	0	6	5	3	1	0	0	0	0	5	2	0	2	0	1	1	1	0	1	4	1	5	0	5	9	3	6	7	2	0	7	2	4	7	21	3	1	4	0	2	0	2	0	0	0	3	12	8	8	6	15	0	0	6	2	1	2	0	1	0	6	0	0	0	0	0	0	0	0	0	1	1	0	1	0	0	4	3	0	8	0	2	0	0	1	42	0	16	3	0	0	0	3	1	0	0	0	3	1	0	3	1	1	1	4	4	13	3	11	1	2	10	0	0	0	0	1	0	0	0	0	2	1	0	0	0	1	0	0	0	1	0	0	0	0	0	4	0	19	5	4	0	1	0	0	7	0	0	11	0	25	0	0	4	0	0	0	0	8	0	1	4	0	0	9	0	0	0	0	0	0	1	0	0	0	4	5	0	0	2	2	2	0	7	1	2	0	2	0	0	0	0	1	0	6	1	0	0	0	0	4	3	0	0	0	0	1	1	0	0	2	2	0	0	6	0	2	15	0	0	0	9	0	0	0	0	0	0	0	0	0	0	6	0	0	0	0	0	0	0	0	0	0	1	0	2	3	0	0	1	0	0	1	0	0	1	0	1	0	0	0	2	1	9	1	0	0	6	0	0	0	1	0	0	0	0	3	0	0	0	0	0	2	0	0	1	0	0	1	0	0	0	2	0	0	4	3	0	0	0	0	0	0	0	0	0	0	0	0	0	0	0	0	0	0	0	0	0	0	0	1	0	0	2	0	1	0	0	0	0	0	0	0	4	0	1	0	1	3	9	2	1	0	0	0	0	2	0	0	0	1	0	1	0	0	0	4	0	1	0	2	2	6	0	0	0	0	2	0	2	0	0	2	2	3	0	0	0	1	1	0	3	3	0	0	2	1	0	1	0	0	1	2	3	2	0	4	1	1	5	2	0	0	0	0	1	0	0	0	0	0	0	0	0	0	0	0	0	0	0	0	0	0	0	0	0	0	0	0	0	0	0	0	0	2	0	0	0	0	0	0	0	0	4	1	0	0	0	0	11	0	8	0	1	0	0	0	0	7	2	1	0	1	4	0	1	0	1	19	0	0	0	1	2	0	0	0	0	0	2	0	0	0	2	0	0	1	0	0	9	4	1	0	0	1	1	0	7	0	0	0	0	0	0	0	0	2	0	0	0	3	0	0	0	0	0	0	0	0	0	0	3	0	0	4	0	0	2	1	4	2	1	1	11	0	0	4	0	0	0	0	0	2	0	0	3	0	0	0	0	0	1	0	0	1	0	0	0	7	3	0	0	0	0	0	0	1	0	0	0	0	0	1	0	0	1	8	0	1	0	0	0	0	0	2	4	3	0	0	0	3	0	5	1	3	8	0	0	0	0	0	0	0	1	0	0	0	0	0	0	4	0	2	1	1	2	0	1	0	0	0	0	0	0	0	2	0	0	0	2	0	0	4	0	0	0	0	0	0	0	3	0	0	0	0	0	0	1	4	0	0	0	1	0	0	0	0	0	0	0	2	0	2	0	1	1	0	0	0	0	0	0	0	4	0	1	0	2	0	0	6	5	0	1	0	0	0	0	0	0	0	57	0	1	3	1	0	5	1	0	0	0	0	0	0	1	4	1	1	1	0	3	0	0	0	0	0	0	0	1	31	3	0	1	1	0	0	4	3	0	0	3	1	0	6	0	2	0	0	0	0	0	0	3	2	3	0	8	0	1	3	3	1	0	0	2	0	0	4	0	0	0	0	6	2	0	6	1	2	0	8	0	0	0	0	1	0	0	0	0	0	0	0	0	0	0	0	0	0	0	1	0	0	0	0	0	1	7	0	0	0	0	0	0	0	1	0	0	0	0	0	0	0	3	1	1	5	0	0	3	1	2	0	0	0	0	0	0	0	0	0	1	0	0	0	0	12	3	0	0	0	0	0	0	0	0	0	0	0	0	0	0	0	0	0	0	0	0	0	0	0	1	0	0	4	6	0	0	0	0	0	0	0	0	0	0	0	1	2	3	0	1	0	2	0	0	0	0	0	7	1	0	0	0	0	0	2	4	0	0	0	0	2	0	0	3	0	3	0	0	0	0	1	0	0	0	11	0	0	0	1	28	1	15	18	4	0	0	0	12	0	0	0	0	1	0	0	1	0	1	1	0	0	0	0	0	0	1	0	3	10	1	3	3	2	0	0	0	0	0	5	1	6	0	2	2	0	0	0	0	0	0	0	0	0	0	3	0	0	1	0	1	4	2	0	0	0	0	0	0	3	0	0	0	1	0	1	0	7	0	0	0	0	0	0	0	0	0	0	0	0	0	0	0	0	0	0	0	0	0	0	0	0	0	0	3	0	0	0	0	0	0	0	0	0	0	0	0	0	0	1	3	0	0	1	0	0	0	1	0	0	1	0	0	0	1	0	0	0	0	0	0	0	0	0	0	0	0	1	2	0	0	0	0	3	0	0	0	1	0	1	0	0	0	0	0	1	0	1	4	0	8	0	1	0	0	1	2	0	0	6	0	0	2	0	0	0	0	0	0	0	0	0	0	0	0	196	0	0	0	0	0	0	15	0	0	1	0	0	1	1	0	1	0	1	2	1	1	1	0	0	0	0	1	3	0	0	0	0	0	3	3	1	1	0	0	0	1	11	0	0	1	5	2	0	0	0	0	0	0	0	0	0	0	0	1	0	0	0	6	0	0	3	0	2	0	0	0	0	0	0	0	0	0	0	0	0	0	8	0	0	0	10	25	8	11	6	1	0	0	22	1	3	4	1	0	2	0	8	8	0	1	10	1	0	0	0	0	0	6	0	3	2	1	1	3	0	4	0	2	0	0	0	0	0	1	1	0	1	0	0	2	1	0	0	0	0	0	1	0	0	0	0	1	1	0	6	1	1	0	0	0	0	0	0	4	0	0	1	2	7	115	0	0	2	0	0	0	3	5	0	0	0	2	0	0	16	0	2	2	0	0	0	0	0	0	0	0	0	0	7	1	0	0	0	1	4	1	2	2	0	2	0	0	0	0	0	0	0	1	0	0	0	0	0	0	0	1	0	4	0	0	0	0	0	0	0	0	2	1	0	0	3	0	1	0	0	0	0	1	4	5	1	0	14	0	0	0	0	0	0	0	0	1	0	14	9	0	0	0	0	0	0	0	0	0	0	0	0	2	0	0	1	0	0	0	0	0	0	2	1	1	0	1	1	0	7	0	0	4	1	4	2	1	0	1	0	0	1	1	0	0	0	4	0	0	0	15	0	0	0	0	0	1	1	1	0	0	0	0	0	0	0	0	0	0	0	1	0	0	0	1	1	0	3	0	0	0	9	1	2	0	0	0	0	0	0	1	0	0	0	0	2	0	1	0	0	0	0	0	0	0	0	1	0	0	0	0	0	0	0	0	1	1	1	0	0	1	0	0	0	0	0	0	0	0	0	0	0	0	1	0	3	0	0	0	1	0	0	0	0	7	0	5	4	6	6	11	1	0	0	2	2	0	0	0	3	6	0	0	0	0	3	1	0	0	0	0	0	0	0	0	0	0	0	0	0	0	0	0	0	0	0	0	0	0	0	0	0	0	0	0	0	0	0	0	0	0	0	0	0	0	0	0	0	0	0	0	0	0	0	0	0	1	0	0	0	0	0	0	0	0	0	0	0	0	0	0	0	0	0	0	9	0	0	0	0	0	2	0	0	0	0	0	0	0	0	0	0	0	0	0	0	0	0	0	0	0	0	0	0	0	0	0	0	0	0	0	0	0	0	0	0	0	0	0	0	0	0	0	0	1	0	0	0	0	0	0	0	0	0	0	0	0	0	0	0	0	0	0	0	0	0	0	0	0	0	0	0	0	0	0	0	0	0	0	0	0	0	0	0	0	0	0	0	0	0	0	0	0	0	0	0	0	0	0	0	0	0	0	0	0	0	0	0	0	0	0	0	0	0	0	0	0	0	0	0	0	0	0	0	0	0	0	0	0	0	0	0	0	0	0	0	0	0	0	0	0	0	0	0	0	0	0	0	0	0	0	0	0	0	0	0	0	0	1	0	0	0	0	0	0	0	0	0	0	0	0	0	0	0	0	0	0	0	0	0	0	0	0	0	0	0	0	0	0	0	1	0	0	0	0	0	0	0	0	0	0	0	0	0	0	0	0	0	0	0	0	0	0	0	0	0	0	0	0	0	0	0	0	0	0	0	0	0	0	0	0	0	0	0	0	0	1	0	0	0	0	0	0	0	0	0	0	0	0	0	0	0	0	0	0	0	0	0	0	0	0	0	0	0	0	0	0	0	0	0	0	0	0	0	0	0	0	0	0	0	0	0	0	0	0	0	0	0	0	0	0	0	0	0	0	0	0	0	0	0	0	0	0	0	0	0	0	0	0	0	0	0	0	0	0	0	0	0	0	0	2	0	0	0	0	0	0	0	0	0	0	0	0	0	0	0	0	0	0	0	0	0	0	0	0	0	0	0	0	0	0	0	0	0	0	0	0	0	0	0	0	0	0	0	0	1	0	0	0	0	0	0	0	0	0	0	0	0	0	0	0	0	0	0	0	0	0	0	0	0	0	0	0	0	0	0	0	0	0	0	0	0	0	0	0	0	0	0	0	0	0	0	0	0	0	0	0	0	0	0	0	0	0	0	0	0	1	0	0	0	0	0	0	0	0	0	0	0	0	0	0	0	0	0	0	0	0	0	0	0	0	0	0	0	0	0	0	0	0	0	0	0	0	0	0	0	0	0	0	0	0	0	0	0	0	0	0	0	0	0	0	0	0	0	0	0	0	0	0	0	0	0	0	0	0	0	0	0	0	0	0	0	0	0	0	0	0	0	0	0	0	0	0	0	0	0	0	0	0	0	0	1	0	0	0	0	0	0	0	0	0	0	0	0	0	0	0	0	0	0	0	0	0	0	0	0	0	0	0	0	0	0	0	0	0	0	0	0	0	0	0	0	0	0	0	0	0	0	0	0	0	0	0	0	0	0	0	0	0	0	0	0	0	0	0	0	0	0	0	0	0	0	0	1	0	0	0	0	0	0	0	0	0	0	0	0	0	0	0	0	0	0	0	0	0	0	0	0	0	0	0	0	0	0	0	1	0	0	0	0	0	0	0	0	0	0	0	0	0	0	0	0	0	0	0	0	0	0	0	0	0	0	0	0	0	0	0	0	0	0	0	0	0	0	0	0	0	0	0	0	0	0	0	0	0	0	0	0	0	0	0	0	0	0	0	0	0	0	0	0	0	0	0	0	0	0	0	0	0	0	0	0	0	0	0	0	0	0	0	0	0	0	0	0	0	0	0	0	0	0	0	0	0	0	0	0	0	0	0	0	0	0	0	0	0	0	0	0	0	0	0	2	0	0	0	1	0	0	0	0	0	0	0	0	0	0	0	0	0	0	0	0	0	0	0	0	0	0	0	0	0	0	0	0	0	0	0	0	0	1	0	0	0	0	0	1	0	0	0	0	0	0	0	0	0	0	0	0	0	0	0	0	18	0	0	0	0	0	0	0	0	0	0	0	0	0	0	0	0	0	0	0	0	0	0	0	0	0	0	0	0	0	0	0	0	0	0	0	0	0	0	0	0	0	0	0	0	0	0	0	0	0	0	0	0	0	0	0	0	0	0	0	0	0	0	0	0	0	0	0	0	0	0	0	0	0	0	0	0	0	0	0	0	0	0	0	0	0	0	0	0	2	0	0	0	0	0	0	0	0	0	0	0	0	0	0	0	0	0	0	0	0	0	0	0	0	0	0	0	0	0	0	0	0	0	0	0	0	0	0	0	0	0	0	0	0	0	0	0	0	0	0	0	0	0	0	0	1	0	0	0	0	0	0	0	0	0	1	0	0	0	0	0	0	0	0	0	0	0	0	0	0	0	0	0	0	0	0	0	0	0	0	0	0	0	0	0	0	0	0	0	0	0	0	0	0	0	0	0	0	0	0	0	2	0	0	0	0	0	0	0	0	0	0	0	0	0	0	0	0	0	0	0	0	0	0	0	0	0	0	0	0	0	0	0	0	0	0	0	0	0	0	0	0	0	0	0	0	0	0	0	0	0	0	0	0	0	0	0	0	0	0	0	0	0	0	0	0	0	0	0	0	0	0	0	0	0	0	0	0	0	0	0	0	0	0	0	0	0	0	0	0	0	0	0	0	0	0	0	0	0	0	0	0	0	0	0	0	0	0	0	0	0	0	0	0	0	0	0	0	0	0	0	0	0	0	0	0	0	0	0	0	0	0	0	0	0	0	0	0	0	0	0	0	0	0	0	0	0	0	0	0	0	0	0	0	0	0	0	0	0	0	0	0	0	0	0	0	0	0	0	0	0	0	0	0	0	0	0	0	2	0	0	0	0	0	0	0	0	0	0	0	0	0	0	0	0	0	0	0	0	0	0	0	0	0	0	0	0	0	0	0	0	0	0	0	0	0	0	0	0	0	0	0	0	0	0	0	0	0	0	0	0	0	0	0	0	0	0	0	0	0	0	0	0	0	0	0	0	0	0	0	0	0	0	0	0	0	0	0	0	0	0	0	0	0	0	0	0	0	0	0	0	0	0	1	0	0	0	0	0	0	0	0	0	0	0	2	0	0	0	0	0	0	0	0	1	0	0	0	0	0	0	0	0	0	0	0	0	0	0	0	0	0	0	0	0	1	0	0	0	0	0	0	0	0	0	0	0	0	0	0	0	0	0	0	0	0	0	0	0	0	0	0	0	0	0	0	0	0	0	0	0	0	0	0	0	0	0	0	0	0	0	0	0	0	0	0	0	0	0	0	0	0	0	0	0	0	0	0	0	0	0	0	0	0	0	0	0	0	0	0	0	0	0	0	0	0	0	0	0	0	0	0	0	0	0	0	0	0	0	0	0	0	0	0	0	1	0	0	0	0	0	0	0	0	0	0	0	0	0	0	0	0	0	0	0	0	0	0	0	0	0	0	0	0	0	0	0	0	0	0	0	0	0	0	0	0	0	0	0	0	0	0	0	0	0	0	0	0	0	0	0	0	0	0	0	0	0	0	0	0	0	0	0	0	0	0	0	0	0	0	0	1	0	0	0	0	0	0	0	0	0	0	0	0	0	0	0	0	0	0	0	0	0	0	0	0	0	0	0	0	0	0	0	0	0	0	0	0	0	0	0	0	0	0	0	0	0	0	0	0	0	0	0	0	0	0	0	0	0	0	0	0	0	0	0	0	0	0	0	0	0	0	0	0	0	0	0	0	0	0	0	0	0	0	0	0	0	0	0	0	0	0	0	0	0	0	0	0	0	0	0	0	0	0	0	0	0	0	0	0	0	0	0	0	0	0	0	0	0	0	0	0	0	0	0	0	0	0	0	0	0	0	0	0	0	0	0	0	0	0	0	0	0	0	0	0	0	0	0	0	0	0	0	0	0	0	0	0	0	0	0	0	0	0	0	0	0	0	0	0	0	0	0	0	0	0	0	0	0	0	0	0	0	0	0	0	0	0	0	0	0	0	0	0	0	0	0	0	0	0	0	0	0	0	0	0	0	0	0	0	0	0	0	0	0	0	0	1	0	0	0	0	0	0	0	0	0	0	0	0	0	0	0	0	0	0	0	0	0	0	0	0	0	0	0	0	0	0	0	0	0	0	0	0	0	0	0	0	0	0	0	0	0	0	0	0	0	0	0	0	0	0	0	0	0	0	0	0	0	0	0	0	0	0	0	0	0	0	0	0	0	0	0	0	0	0	0	0	0	0	0	0	0	0	0	0	0	0	0	0	0	0	0	0	0	0	0	0	0	0	0	0	0	0	0	0	0	0	0	0	0	0	0	0	0	0	0	0	0	0	0	0	0	0	0	0	0	0	0	0	0	0	0	0	0	0	0	0	0	0	0	0	0	0	0	0	0	0	0	0	0	0	0	0	0	0	0	0	0	0	0	0	0	0	0	0	0	0	0	0	0	0	0	0	0	0	0	0	0	0	0	0	0	0	0	0	0	0	0	0	0	0	0	0	0	0	0	0	0	0	0	0	0	0	0	0	0	0	0	0	0	0	0	0	0	0	0	1	0	0	0	0	0	0	0	0	0	0	0	0	0	0	0	0	0	0	0	0	0	0	0	0	0	0	0	0	0	0	0	0	0	0	0	0	0	0	0	0	0	0	0	0	0	0	0	0	0	0	0	0	0	0	0	0	0	0	0	0	0	0	0	0	0	0	0	0	0	0	0	0	0	0	0	0	0	0	0	0	0	0	0	1	0	0	0	0	0	0	0	0	0	0	0	0	0	0	0	0	0	0	0	0	0	0	0	0	0	0	0	0	0	0	0	0	0	0	0	0	0	0	0	0	0	0	0	0	0	0	0	0	0	0	0	0	0	0	0	0	2	0	0	0	0	0	0	0	0	0	0	0	0	0	0	0	0	0	0	0	0	0	0	0	0	0	0	0	0	0	0	0	0	0	0	0	1	0	0	0	0	0	0	0	0	0	0	0	0	0	0	0	0	0	0	0	0	0	0	0	0	0	0	0	0	0	0	0	0	0	0	0	0	0	0	0	0	0	0	0	0	0	0	0	0	0	0	0	0	0	0	0	0	0	0	0	0	0	0	0	0	0	0	0	0	0	0	0	0	0	0	0	0	0	0	0	0	0	0	0	0	0	0	0	0	0	0	0	0	0	0	0	0	0	0	0	0	0	0	0	0	0	0	0	0	0	0	0	0	0	0	0	0	0	0	0	0	0	0	0	0	0	0	0	0	0	0	0	0	0	0	0	0	0	0	0	0	0	0	0	0	0	0	0	0	0	0	0	0	0	0	0	0	0	0	0	0	0	0	0	0	0	0	0	0	0	0	0	0	0	0	0	0	0	0	0	0	0	0	0	0	0	0	0	0	0	0	0	0	0	0	0	0	0	0	0	0	0	0	0	0	0	0	0	0	0	0	0	0	0	0	0	0	0	0	0	0	0	0	0	0	0	0	0	0	0	0	0	0	0	0	0	0	0	0	0	0	0	0	0	0	0	0	0	0	0	0	0	0	0	0	0	0	0	0	0	0	0	0	0	0	0	0	0	0	0	0	0	0	0	0	0	0	0	0	1	0	0	0	0	0	0	0	0	0	0	0	0	0	0	0	0	0	0	0	0	0	0	0	0	0	0	0	2	0	0	0	0	0	0	0	0	0	0	0	0	0	0	0	0	0	0	0	0	0	0	0	0	0	0	0	0	0	2	0	0	0	0	0	1	0	0	0	0	1	0	0	0	0	0	0	0	0	0	0	0	0	0	0	0	0	0	0	0	0	0	0	0	0	0	0	0	0	0	0	0	0	0	0	0	0	0	0	0	0	0	0	0	0	0	0	0	0	0	0	0	0	0	0	1	0	0	0	0	0	0	0	0	0	0	0	0	0	0	0	0	0	0	0	0	0	0	0	0	0	0	0	0	0	0	0	0	0	0	0	0	0	0	0	0	0	0	0	0	0	0	0	0	0	0	0	0	0	0	0	0	0	0	0	0	0	0	0	0	0	0	0	0	0	0	0	0	0	0	0	0	0	0	0	0	0	0	0	0	0	0	0	0	0	0	0	0	0	0	0	0	0	0	0	0	0	0	0	0	0	0	1	0	0	0	0	0	0	0	0	0	0	0	0	0	0	0	0	0	0	0	0	0	0	0	0	0	0	0	0	0	0	0	0	0	0	0	0	0	0	0	0	0	0	0	0	0	0	0	0	0	0	0	0	0	0	0	0	0	0	0	0	0	0	0	0	0	0	0	0	0	0	0	0	0	0	0	0	0	0	0	0	0	0	0	0	0	0	0	0	0	0	0	0	0	0	0	0	0	0	0	0	0	0	0	0	0	0	0	0	0	0	0	0	0	0	0	0	0	0	0	0	0	0	0	0	0	5	0	0	0	0	0	0	0	0	0	0	0	0	0	0	0	0	0	0	0	0	1	0	0	0	0	0	0	0	0	0	0	0	0	0	0	0	0	0	0	0	0	0	0	0	0	0	0	0	0	2	0	0	0	0	0	0	0	0	0	0	0	0	0	0	0	0	0	0	0	0	0	0	0	0	0	0	0	0	0	0	0	1	0	0	0	0	0	0	0	0	0	0	0	0	0	0	0	0	0	0	0	0	0	0	0	0	0	0	0	0	1	0	0	0	0	0	0	0	0	0	0	4	0	0	0	0	0	0	0	0	0	0	0	0	0	0	0	0	0	0	0	0	0	0	0	0	0	0	0	0	0	0	0	1	0	0	0	0	0	0	0	0	0	0	0	0	0	0	0	0	0	0	0	0	0	0	0	0	0	0	0	0	0	0	0	0	0	0	0	0	0	0	0	0	0	0	0	0	0	0	0	0	0	0	0	0	0	0	0	0	0	0	1	0	0	0	0	0	0	0	0	0	0	0	0	0	0	0	0	0	0	0	0	0	0	0	0	0	0	0	0	0	0	0	0	0	0	1	0	0	0	0	0	0	0	0	0	0	0	0	1	0	0	0	0	0	0	0	0	0	0	0	0	0	0	0	0	0	0	0	0	0	0	0	0	0	0	0	0	0	0	0	0	0	0	0	0	0	0	0	1	0	0	0	0	0	0	0	0	0	0	0	0	0	0	0	0	0	0	0	0	0	0	0	0	0	0	0	0	0	0	0	0	0	0	0	0	0	0	0	0	0	0	0	0	0	0	0	0	0	0	0	0	0	0	0	0	0	0	1	0	0	0	0	0	0	0	0	0	0	0	0	0	0	0	0	0	0	0	0	0	0	0	0	0	0	0	0	0	0	0	0	0	0	0	0	0	0	0	0	0	0	0	0	1	0	0	0	0	0	0	0	0	0	0	0	0	0	0	0	0	0	0	0	0	0	0	0	0	0	0	0	0	0	0	0	0	0	0	0	0	0	0	0	0	0	0	0	0	0	0	0	0	0	0	0	0	0	0	0	0	0	0	0	0	0	0	0	0	0	0	0	0	0	0	0	0	0	0	0	0	0	0	0	0	0	0	0	0	0	0	0	0	0	0	0	0	0	0	1	0	0	0	0	0	0	0	0	0	0	0	0	0	0	0	0	0	0	0	0	0	0	2	0	0	0	0	0	0	0	0	0	0	0	0	0	0	0	0	0	0	0	0	0	0	0	0	0	0	0	0	0	0	0	0	0	0	0	0	0	0	0	0	0	0	0	0	0	0	0	0	0	0	0	0	0	0	0	0	0	0	0	0	0	0	0	0	0	0	0	0	0	0	0	0	0	0	0	0	0	0	0	0	0	0	0	0	0	0	0	0	0	0	0	0	0	0	0	0	0	0	0	0	0	0	0	0	0	0	0	0	0	0	0	0	0	0	0	0	0	0	0	0	0	0	0	0	0	0	0	0	0	0	0	0	0	0	0	0	0	0	0	0	0	0	0	0	0	0	0	0	0	0	0	0	0	0	0	0	0	0	0	0	0	0	0	0	0	0	0	0	0	0	0	0	0	0	0	0	0	0	0	0	0	0	0	0	0	0	0	0	1	0	0	0	0	0	0	0	0	0	0	0	0	0	0	0	0	0	0	0	0	0	0	0	0	0	0	0	0	0	0	0	0	0	0	0	0	0	0	0	0	0	0	0	0	0	0	0	0	0	0	0	0	0	0	0	0	0	0	0	0	0	0	0	0	0	0	0	0	0	0	0	0	0	0	0	0	0	0	0	0	0	0	0	0	0	0	0	0	0	0	0	0	0	0	0	0	0	0	0	0	0	0	0	0	0	0	0	0	0	0	0	0	0	0	0	0	0	0	0	0	0	0	0	0	0	0	0	0	0	0	0	0	0	0	0	0	0	0	0	1	0	0	2	0	0	0	0	0	0	0	0	0	0	0	0	0	0	0	0	0	0	0	0	0	0	0	0	0	0	0	0	0	0	0	0	0	0	0	0	0	0	0	0	0	0	0	0	0	0	0	0	0	3	0	0	0	0	0	0	0	0	0	0	0	0	0	0	0	0	0	0	0	0	0	0	0	0	0	0	0	0	0	0	0	0	0	0	0	0	0	0	0	0	0	0	0	0	0	0	0	0	3	0	0	0	0	0	0	0	0	0	0	0	0	0	0	0	0	0	1	0	0	0	0	0	0	0	0	0	0	0	0	0	0	0	0	0	0	0	0	0	0	0	0	0	0	1	0	0	0	0	0	0	0	0	0	0	1	0	0	0	0	0	0	0	0	0	0	0	0	0	0	0	0	0	0	0	0	0	0	0	0	0	0	0	0	0	0	0	0	0	0	0	0	0	0	0	0	0	0	0	0	0	0	0	0	0	0	0	0	0	0	0	0	0	0	0	0	0	0	0	0	0	0	0	0	0	0	0	0	0	0	0	0	0	0	0	0	0	0	0	0	0	0	0	0	0	0	0	0	0	0	0	0	0	0	0	0	0	0	0	0	0	0	0	0	0	0	0	0	0	0	0	0	0	0	0	0	0	0	0	0	0	0	0	0	0	0	0	0	0	0	0	0	0	0	0	0	0	0	0	0	0	0	0	0	0	0	0	0	0	0	0	0	0	0	0	0	0	1	0	0	0	0	0	0	0	0	0	0	0	0	0	0	0	0	0	0	0	0	0	0	0	0	0	0	0	0	0	0	0	0	0	0	0	0	0	0	0	0	0	0	0	0	0	0	0	0	0	0	0	0	0	0	0	0	0	0	0	0	0	0	0	0	0	0	0	0	0	0	0	0	0	0	0	0	0	0	0	0	0	0	0	0	0	0	0	0	0	0	0	0	0	0	0	0	0	0	0	0	0	0	0	0	0	0	1	0	0	0	0	0	0	0	0	0	0	0	0	0	0	0	0	0	0	0	0	0	0	0	0	0	0	0	0	0	0	0	0	0	0	0	0	0	0	0	0	0	0	0	0	0	0	0	0	0	0	0	0	0	0	0	0	0	0	0	0	0	0	0	0	0	0	0	0	0	0	0	0	0	0	0	0	0	0	0	0	0	0	0	0	0	0	0	0	0	0	0	0	0	0	0	0	0	0	0	0	0	0	0	0	0	0	0	0	0	0	0	0	0	0	0	0	0	0	0	0	0	0	0	0	0	0	0	0	0	0	0	0	0	0	0	0	0	0	0	0	0	0	0	0	0	0	0	0	0	0	0	0	0	0	0	0	0	0	0	0	0	0	0	0	0	0	0	0	0	0	0	0	0	0	0	0	0	0	0	0	0	0	0	0	0	0	0	0	0	0	0	0	0	0	0	0	0	0	0	0	0	0	0	0	0	0	0	0	0	0	0	0	0	0	0	0	0	0	0	0	0	0	0	0	0	0	0	0	0	0	0	0	0	0	0	0	0	0	0	0	0	0	0	0	0	0	0	0	0	0	0	0	0	0	0	0	0	0	0	0	0	0	0	0	0	0	0	0	0	0	0	0	0	0	0	0	0	0	0	0	0	0	0	0	0	0	0	0	0	0	0	0	0	0	0	0	0	0	0	0	0	0	0	0	0	0	0	0	0	0	0	0	0	0	0	0	0	0	0	0	0	0	0	0	0	0	0	0	0	0	0	0	0	0	0	0	0	0	0	0	0	0	0	0	0	0	0	0	0	0	0	0	0	0	0	0	0	0	0	0	0	0	0	0	0	0	0	0	0	0	0	0	0	0	0	0	0	0	0	0	0	0	0	0	0	0	0	0	1	0	0	0	0	0	0	0	0	0	0	0	0	0	0	0	0	0	0	0	0	0	0	0	0	0	0	0	0	0	0	0	0	0	0	0	0	0	0	0	0	0	0	0	0	0	0	0	0	0	0	0	0	0	0	0	0	0	0	0	0	0	0	0	0	0	0	0	0	0	0	0	0	0	0	0	0	0	0	0	0	0	0	0	0	0	0	0	0	0	0	0	0	0	0	0	0	0	0	0	0	0	0	0	0	0	0	0	0	0	0	0	0	0	0	0	0	0	0	0	0	0	0	0	0	0	0	0	0	0	0	0	0	0	0	0	0	0	0	0	0	0	0	0	0	0	0	0	0	0	0	0	0	0	0	0	0	0	0	0	0	0	0	0	0	0	0	0	0	0	0	0	0	0	0	0	0	0	0	0	0	0	0	0	0	0	0	0	0	0	0	0	0	0	0	0	0	0	0	0	0	0	0	0	0	0	0	0	0	0	0	0	0	0	0	0	0	0	0	0	0	0	0	0	0	0	0	0	0	0	0	0	0	0	0	0	0	0	0	0	0	0	0	0	0	0	0	0	0	0	0	0	0	0	0	0	0	0	0	0	0	0	0	0	0	0	0	0	0	0	0	0	0	0	0	0	0	0	0	0	0	0	0	0	0	0	0	0	0	0	0	0	0	0	0	0	0	0	0	0	0	0	0	0	0	0	0	0	0	0	0	0	0	0	0	0	0	0	0	0	0	0	0	0	0	0	0	0	0	0	0	1	0	0	0	0	0	0	0	0	0	0	0	0	0	0	0	0	0	0	0	0	0	0	0	0	0	0	0	0	0	0	0	0	0	0	0	0	0	0	0	0	0	0	0	0	0	0	0	0	0	0	0	0	0	0	0	0	0	0	0	0	0	0	0	0	0	0	0	0	0	0	0	0	0	0	0	0	0	0	0	0	0	0	0	0	0	0	0	0	0	0	0	0	0	0	0	0	0	0	0	0	0	0	0	0	0	0	0	0	0	0	0	0	0	0	0	0	0	0	0	0	0	0	0	0	0	0	0	0	0	0	0	0	0	0	0	0	0	0	0	0	0	0	0	0	0	0	0	0	0	0	0	0	0	0	0	0	0	0	0	0	0	0	0	0	0	0	0	0	0	0	0	0	0	0	0	0	0	0	0	0	0	0	0	0	0	0	0	0	0	0	0	0	0	0	0	0	0	0	0	0	0	0	0	0	0	0	0	0	0	0	0	0	0	0	0	0	0	0	0	0	0	0	0	0	0	0	0	0	0	0	0	0	0	0	0	0	0	0	0	0	0	0	0	0	0	0	0	0	0	0	0	0	0	0	0	0	0	0	0	0	0	0	0	0	0	0	0	0	0	0	0	0	0	0	0	0	0	0	0	0	0	0	0	0	0	0	0	0	0	0	0	0	0	0	0	0	0	0	0	0	0	0	0	0	0	0	0	0	0	0	0	0	0	0	0	0	0	0	0	0	0	0	0	0	0	0	0	0	0	0	0	0	0	0	0	0	0	0	0	0	0	0	0	0	0	0	0	0	0	0	0	0	0	0	0	0	0	0	0	0	0	0	0	0	0	0	0	0	0	0	0	0	0	0	0	0	0	0	0	0	0	0	0	0	0	0	0	0	0	0	0	0	0	0	0	0	0	0	0	0	0	0	0	0	0	0	0	0	0	0	0	0	0	0	0	0	0	0	0	0	0	0	0	0	0	0	0	0	0	0	0	0	0	0	0	0	0	0	0	0	0	0	0	0	0	0	0	0	0	0	0	0	0	0	0	0	0	0	0	0	0	0	0	0	0	0	0	0	0	0	0	0	0	0	0	0	0	0	0	0	0	0	0	0	0	0	0	0	0	0	0	0	0	0	0	0	0	0	0	0	0	0	0	0	0	0	0	0	0	0	0	0	0	0	0	0	0	0	0	0	0	0	0	0	0	0	0	0	0	0	0	0	0	0	0	0	0	0	0	0	0	0	0	0	0	0	0	0	0	0	0	0	0	0	0	0	0	0	0	0	0	0	0	0	0	0	0	0	0	0	0	0	0	0	0	0	0	0	0	0	0	0	0	0	0	0	0	0	0	0	0	0	0	0	0	0	0	0	0	0	0	0	0	0	0	0	0	0	0	0	0	0	0	0	0	0	0	0	0	0	0	0	0	0	0	0	0	0	0	0	0	0	0	0	0	0	0	0	0	1	0	0	0	0	0	0	0	0	0	0	0	0	0	0	1	0	0	0	0	0	0	0	0	0	0	0	0	0	0	0	0	0	0	0	0	0	0	0	0	0	0	0	0	0	0	0	0	0	0	0	0	0	0	0	0	0	0	0	0	0	0	0	0	0	0	0	0	0	0	0	0	0	0	0	0	0	0	0	0	0	0	0	0	0	0	0	0	0	0	0	0	0	0	0	0	0	0	0	0	0	0	0	0	0	0	0	0	0	0	0	0	0	0	0	0	0	0	0	0	0	0	0	0	0	0	0	0	0	0	0	0	0	0	0	0	0	0	0	0	0	0	0	0	0	0	0	0	0	0	0	0	0	0	0	0	0	0	0	0	0	0	0	0	0	0	0	0	0	0	0	0	0	0	0	0	0	0	0	0	0	0	0	0	0	0	0	0	0	0	0	0	0	0	0	0	0	0	0	0	0	0	0	0	0	0	0	0	0	0	0	0	0	0	0	0	0	0	0	0	0	0	0	0	0	0	0	0	0	0	0	0	0	0	0	0	0	0	0	0	0	0	0	0	0	0	0	0	0	0	0	0	0	0	0	0	0	0	0	0	0	0	0	0	0	0	0	0	0	0	0	0	0	0	0	0	0	0	0	0	0	0	0	0	0	0	0	0	0	0	0	0	0	0	0	0	0	0	0	0	0	0	0	0	0	0	0	0	0	0	0	0	0	0	0	0	0	0	0	0	0	0	0	0	0	0	0	0	0	0	0	0	0	0	0	0	0	0	1	0	0	0	0	0	0	0	0	0	0	0	0	0	0	0	0	0	0	0	0	0	0	0	0	0	0	0	0	0	0	0	0	0	0	0	0	0	0	0	0	0	0	0	0	0	0	0	0	0	0	0	0	0	0	0	0	0	0	0	0	0	0	0	0	0	0	0	0	0	0	0	0	0	0	0	0	0	0	0	0	0	0	0	0	0	0	0	0	0	0	0	0	0	0	0	0	0	0	0	0	0	0	0	0	0	0	0	0	0	0	0	0	0	0	0	0	0	0	0	0	0	0	0	0	0	0	0	0	0	0	0	0	0	0	0	0	0	0	0	0	0	0	0	0	0	0	0	0	0	0	0	0	0	0	0	0	0	0	0	0	0	0	0	0	0	0	0	0	0	0	0	0	0	0	0	0	0	0	0	0	0	0	0	0	0	0	0	0	0	0	0	0	0	0	0	0	0	0	0	0	0	0	0	0	0	0	0	0	0	0	0	0	0	0	0	0	0	0	0	0	0	0	0	0	0	0	0	0	0	0	0	0	0	0	0	0	0	0	0	0	0	0	0	0	0	0	0	0	0	0	0	0	0	0	0	0	0	0	0	0	0	0	0	0	0	0	0	0	0	0	0	0	0	0	0	0	0	0	0	0	0	0	0	0	0	0	0	0	0	0	0	0	0	0	0	0	0	0	0	0	0	0	0	0	0	0	0	0	0	0	0	0	0	0	0	0	0	0	0	0	0	0	0	0	0	0	0	0	0	0	0	0	0	0	0	0	0	0	0	0	0	0	0	0	0	0	0	0	0	0	0	0	0	0	0	0	0	0	0	0	0	0	0	0	0	0	0	0	0	0	0	0	0	0	0	0	0	0	0	0	0	0	0	0	0	0	0	0	0	0	0	0	0	0	0	0	0	0	0	0	0	0	0	0	0	0	0	0	0	0	0	0	0	0	0	0	0	0	0	0	0	0	0	0	0	0	0	0	0	0	0	0	0	0	0	0	0	0	0	0	0	0	0	0	0	0	0	0	0	0	0	0	0	0	0	0	0	0	0	0	0	0	0	0	0	0	0	0	0	0	0	0	0	0	0	0	0	0	0	0	0	0	0	0	0	0	0	0	0	0	0	0	0	0	0	0	1	0	0	0	0	0	0	0	1	0	0	0	0	0	0	0	0	0	0	0	29	0	0	0	0	0	0	0	0	0	0	0	0	0	0	0	0	0	0	0	2	0	0	0	0	0	0	0	0	0	0	0	0	0	0	0	0	0	0	0	1	0	0	0	0	0	0	0	0	0	0	0	0	0	0	0	0	0	0	0	0	0	0	0	0	0	0	0	0	0	0	0	0	0	0	0	0	0	0	0	0	0	0	0	0	0	0	0	0	0	0	0	0	0	0	0	0	0	0	0	0	0	0	0	0	0	0	0	0	0	0	0	0	0	0	0	0	0	0	0	0	0	0	0	0	0	0	0	0	0	0	0	0	0	0	0	0	0	0	0	0	0	0	0	0	0	0	0	0	0	0	0	0	0	0	0	0	0	0	0	0	0	0	0	0	0	0	0	0	0	0	0	0	0	0	0	0	0	0	0	0	0	0	0	0	0	0	0	0	0	0	0	0	0	0	0	0	0	0	0	0	0	0	0	0	0	1	0	0	0	0	0	0	0	0	0	0	0	0	0	0	0	0	0	0	0	0	0	0	0	0	0	0	0	0	0	0	0	0	0	0	0	0	0	0	0	0	0	0	0	0	0	0	0	0	0	0	0	0	0	0	0	0	0	0	0	0	0	0	0	0	0	0	0	0	0	0	0	0	0	0	0	0	0	0	0	0	0	0	0	0	0	0	0	0	0	0	0	0	0	0	0	0	0	0	0	0	1	0	0	0	0	0	0	0	0	0	0	0	0	0	0	0	0	0	0	0	0	0	0	0	0	0	1	1	0	0	0	0	0	0	0	0	0	0	0	0	0	0	0	0	0	0	0	0	0	0	0	0	0	0	0	0	0	0	0	0	0	0	0	0	0	0	0	0	0	0	0	0	0	0	0	0	0	0	0	0	0	0	0	0	0	0	0	0	0	0	0	0	0	0	0	0	0	0	0	0	1	0	0	0	0	0	0	0	0	0	0	0	0	0	0	0	0	0	0	0	0	0	0	0	0	0	0	0	0	0	0	0	0	0	0	0	0	0	0	0	0	0	0	0	0	0	0	0	0	0	0	0	0	0	0	0	0	0	0	0	0	0	0	0	0	0	0	0	0	0	0	0	0	0	0	0	0	0	0	0	0	0	0	0	0	0	0	0	0	0	0	0	0	0	0	0	0	0	0	0	0	0	0	0	0	0	0	0	0	0	0	0	0	0	0	0	0	0	0	0	0	0	0	0	0	0	0	0	0	0	0	0	0	0	0	0	0	0	0	0	0	0	0	0	0	0	0	0	0	0	0	0	0	0	0	0	0	0	0	0	0	0	0	0	0	0	0	0	0	0	0	0	0	0	0	0	0	0	0	0	0	0	0	0	0	0	0	0	0	0	0	0	0	0	0	0	0	0	0	0	0	0	0	0	0	0	0	0	0	0	0	0	0	0	0	0	0	0	0	0	0	0	0	0	0	0	0	0	0	0	0	0	0	0	0	0	0	0	0	0	0	0	0	0	0	0	0	0	0	0	0	0	0	0	0	0	0	0	0	0	0	0	0	0	0	0	0	0	0	0	0	0	0	0	0	0	0	1	0	0	0	0	0	0	0	0	0	0	0	0	0	0	0	0	0	0	0	0	0	0	0	0	0	0	0	0	0	0	0	0	0	0	0	0	0	0	0	0	0	0	0	0	0	0	0	0	0	0	0	0	0	0	0	0	0	0	0	0	1	0	0	0	0	0	0	0	0	0	0	0	0	0	0	0	0	0	0	0	0	0	0	0	0	0	0	0	0	0	0	0	0	0	1	0	0	0	0	0	0	0	0	0	0	0	0	0	0	0	0	0	0	0	0	0	0	0	0	0	0	0	0	0	0	0	0	0	0	0	0	0	0	0	0	0	0	0	0	0	0	0	0	0	0	0	0	0	0	0	0	0	0	0	0	0	0	0	0	0	0	0	0	0	0	0	0	2	0	0	0	0	0	0	0	0	0	0	0	0	0	0	0	0	0	0	0	0	0	0	0	0	0	0	0	0	0	0	0	0	0	0	0	0	0	0	0	0	0	0	0	0	0	0	0	0	0	0	0	0	0	0	0	0	0	0	0	0	0	0	0	0	0	0	0	0	0	0	0	0	0	0	0	0	0	0	0	0	0	0	0	0	0	0	0	0	0	0	0	0	0	0	0	0	0	0	0	0	0	0	0	0	0	0	0	0	0	0	0	0	0	0	0	0	0	0	0	0	0	0	0	0	0	0	0	0	0	0	0	0	0	0	0	0	0	3	0	0	0	0	0	0	0	0	0	0	0	0	0	0	0	0	0	0	0	0	0	0	0	0	0	0	0	0	0	0	0	0	0	0	0	0	0	0	6	0	0	0	0	0	0	0	0	0	0	0	0	0	0	0	0	0	0	0	0	0	0	0	0	0	0	0	0	0	0	0	0	0	0	0	0	0	0	0	0	0	0	0	0	0	0	0	0	0	0	0	0	0	0	0	0	0	0	0	0	0	0	0	0	0	0	0	0	0	0	0	0	0	0	0	0	0	0	0	0	0	0	0	0	0	0	0	0	0	0	0	0	0	0	0	0	0	0	0	0	0	0	0	0	0	0	0	0	0	0	0	0	0	0	0	0	0	0	0	0	0	0	0	0	0	0	0	0	0	0	0	0	0	0	0	0	0	0	0	0	0	0	0	0	0	0	0	0	0	0	0	0	0	0	0	0	0	0	0	0	0	0	0	0	0	0	0	0	0	0	0	0	0	0	0	0	0	0	0	0	0	0	0	0	0	0	0	0	0	0	0	0	0	0	0	0	0	0	0	0	0	0	0	0	0	0	0	0	0	0	0	0	0	0	0	0	0	0	0	0	0	0	0	0	0	0	0	0	0	0	0	0	0	0	0	0	0	0	0	0	0	0	0	0	0	0	0	0	0	0	0	0	0	0	0	0	0	0	0	0	0	0	0	0	0	0	0	0	0	0	0	0	0	0	0	0	0	0	0	0	0	0	0	0	0	0	0	0	0	0	0	0	0	0	0	0	0	0	0	0	0	0	0	0	0	0	0	0	0	0	0	0	0	0	0	0	0	0	0	0	0	0	0	0	0	0	0	0	0	0	0	0	0	0	0	0	0	0	0	0	0	0	0	0	0	0	0	0	0	0	0	0	0	0	0	0	0	0	0	0	0	0	0	0	0	0	0	0	0	0	0	0	0	0	0	0	0	0	0	0	0	0	0	0	0	0	0	0	0	0	0	0	0	0	0	0	0	0	0	0	0	0	0	0	0	0	0	0	0	0	0	0	0	0	0	0	0	0	0	0	0	0	0	0	0	0	0	0	0	0	0	0	0	0	0	0	0	0	0	0	0	0	0	0	0	0	0	0	0	0	0	0	0	0	0	0	0	0	0	0	0	0	0	0	0	0	0	0	0	0	0	0	0	0	0	0	0	0	0	0	0	0	0	0	0	0	0	0	0	0	0	1	0	0	0	0	0	0	0	0	0	0	0	0	0	0	0	0	0	0	0	0	0	0	0	0	0	0	0	0	0	0	0	0	0	0	0	0	0	0	0	0	0	0	0	0	0	0	0	0	0	0	0	0	0	0	0	0	0	0	0	0	0	0	0	0	0	0	0	0	0	0	0	0	0	0	0	0	0	0	0	0	0	0	0	0	0	0	0	0	0	0	0	0	0	0	0	0	0	0	0	0	0	0	0	0	0	0	0	0	0	0	0	0	0	0	0	0	0	0	0	0	0	0	0	0	0	0	0	0	0	0	1	0	0	0	0	0	0	0	0	0	0	0	0	0	0	0	0	0	0	0	0	0	0	0	0	0	0	0	0	0	0	0	0	0	0	0	1	0	0	0	0	0	0	0	0	0	0	0	0	0	0	0	0	0	0	0	0	0	0	0	0	0	0	0	0	0	0	0	0	0	0	0	0	0	0	0	0	0	0	0	0	0	0	0	0	0	0	0	0	0	0	0	0	0	0	0	0	0	0	0	0	0	0	0	0	0	0	0	0	0	0	0	0	0	0	0	0	0	0	0	0	0	0	0	0	0	1	0	0	0	0	0	0	0	0	0	0	0	0	0	0	0	0	0	0	0	0	0	0	0	0	0	0	0	0	0	0	0	0	0	0	0	0	0	0	0	0	0	0	0	0	0	0	0	0	0	0	0	0	0	0	0	0	0	0	0	0	0	0	0	0	0	0	0	0	0	0	0	0	0	0	0	0	0	0	0	0	0	0	0	0	0	0	0	0	0	0	0	0	0	0	0	0	0	0	0	0	0	0	0	0	0	0	0	0	0	0	0	0	0	0	0	0	0	0	0	0	0	0	0	0	1	0	0	0	0	0	0	0	0	0	0	0	0	0	0	0	0	0	0	0	0	0	0	0	0	0	0	0	0	0	0	0	0	0	0	0	0	0	0	0	0	0	0	0	0	0	0	0	0	0	0	0	0	0	0	0	0	0	0	0	0	0	0	0	0	0	1	0	0	0	0	0	0	0	0	0	0	0	0	0	0	0	0	0	0	0	0	0	0	0	0	0	0	0	0	0	0	0	0	0	0	0	0	0	0	0	0	0	0	0	0	0	0	0	0	0	0	0	0	0	0	0	0	0	0	0	0	0	0	0	0	0	0	0	0	0	0	0	0	0	0	0	0	0	0	0	0	0	0	0	0	0	0	0	0	0	0	0	0	0	0	0	0	0	0	0	0	0	0	0	0	0	0	0	0	0	0	0	0	0	0	0	0	0	0	0	0	0	0	0	0	0	0	0	0	0	0	0	0	0	0	0	0	0	0	0	0	0	0	0	0	0	0	0	0	0	0	0	0	0	0	0	0	0	0	0	0	0	0	0	0	0	0	0	0	0	0	0	0	0	0	0	0	0	0	0	0	0	0	0	0	0	0	0	0	0	0	0	0	0	0	0	0	0	0	0	0	0	0	0	0	0	0	0	0	0	0	0	0	0	0	0	0	0	0	0	0	0	0	0	0	0	0	0	0	0	0	0	0	0	0	0	0	3	0	0	0	0	0	0	0	1	2	0	0	3	4	1	0	0	2	3	1	2	8	2	76	0	0	0	0	2	10	0	15	0	0	8	1	4	21	0	8	1	0	6	0	1	7	0	0	7	2	0	2	0	1	2	1	1	2	7	0	0	2	0	1	0	0	0	0	1	3	0	0	2	0	2	3	1	0	0	0	1	4	17	0	8	0	0	0	0	0	0	0	1	0	1	0	0	1	3	0	0	1	0	0	1	0	0	0	0	0	0	0	0	0	0	2	3	1	0	0	0	0	2	22	0	0	1	43	14	1	0	0	0	0	0	0	0	0	0	0	0	0	0	0	1	0	2	1	0	0	0	0	1	4	0	0	0	0	0	2	0	0	0	1	1	0	1	0	0	0	6	0	0	0	0	0	0	2	1	1	0	0	0	0	0	0	0	0	3	0	0	1	1	0	1	2	0	0	8	0	0	1	0	1	0	3	0	0	3	2	0	1	0	0	0	2	0	0	8	3	4	1	0	0	0	12	0	0	38	0	0	0	1	2	1	0	0	0	1	0	0	1	9	0	1	0	16	0	1	0	2	0	0	0	3	7	10	6	5	1	0	0	0	1	0	1	0	9	11	0	7	2	0	1	1	0	19	0	0	0	0	1	3	0	6	3	0	0	1	0	1	0	0	3	0	1	0	1	0	8	0	0	0	2	0	0	0	0	0	0	0	0	0	0	0	0	0	1	0	0	0	0	5	0	12	5	4	1	0	3	1	1	0	0	0	0	0	5	0	1	8	0	0	2	14	0	0	0	0	4	0	0	0	0	0	0	0	0	0	2	1	3	0	2	1	0	0	1	2	2	0	0	0	2	5	1	0	1	1	1	0	1	1	0	2	0	0	0	3	0	1	0	0	0	0	0	0	0	0	1	4	0	8	0	0	0	1	0	0	0	4	0	0	0	0	0	0	0	0	0	0	1	0	1	0	0	0	0	0	0	0	0	0	0	1	0	0	2	0	0	1	2	0	0	0	0	1	0	0	0	0	0	0	0	0	0	0	0	0	0	0	0	0	0	0	1	0	0	0	0	1	0	0	0	0	6	2	3	2	1	27	0	0	0	0	0	0	0	0	0	0	0	0	0	0	0	0	0	0	0	8	0	10	0	2	0	0	0	0	0	11	0	3	3	0	1	0	0	0	1	4	8	0	0	0	0	0	0	0	0	0	0	1	0	0	0	8	0	3	1	0	0	0	0	0	1	2	1	0	0	0	0	0	0	0	0	1	0	1	0	0	0	3	0	0	0	2	0	0	1	0	0	0	2	2	6	2	0	0	3	10	0	0	0	0	0	0	1	4	6	1	1	0	3	0	0	0	3	0	0	1	2	0	1	1	3	0	0	2	1	0	0	0	0	0	0	0	0	0	0	0	1	0	0	5	1	2	0	0	0	1	0	1	0	0	0	0	0	0	1	0	3	6	7	0	0	6	1	0	0	0	0	0	0	0	0	2	3	2	0	1	0	0	1	0	0	0	0	1	1	1	0	0	0	0	1	0	0	1	0	0	0	3	0	0	0	17	0	0	6	2	0	0	0	30	4	0	0	3	3	0	2	0	1	0	0	0	1	0	0	0	0	0	0	0	0	0	0	0	0	0	0	0	0	0	0	1	0	0	0	0	0	0	0	0	0	0	0	0	0	0	0	0	0	0	0	0	0	0	0	0	0	0	0	0	0	0	0	0	0	0	0	0	0	0	0	0	0	0	0	5	0	0	3	0	2	0	9	1	0	0	3	2	7	0	0	0	0	0	0	0	0	0	0	0	0	0	3	2	0	0	0	2	3	2	10	0	2	0	2	0	1	0	0	0	5	0	0	0	0	0	0	0	0	0	0	0	8	8	8	11	2	7	9	4	0	3	4	1	12	2	2	3	3	5	1	2	0	6	0	0	0	2	0	0	0	0	0	0	0	0	0	0	0	0	0	0	0	0	0	0	0	0	0	0	0	0	0	0	0	0	0	0	0	0	0	0	0	0	0	0	0	0	0	0	0	0	0	0	0	0	0	0	0	0	0	0	0	6	29	4	10	0	0	1	1	0	1	8	0	0	1	0	1	0	0	0	1	7	0	0	0	1	1	3	0	1	0	0	1	2	0	0	0	0	1	0	0	0	0	22	0	1	0	0	0	0	0	0	0	1	0	0	0	0	2	0	1	2	0	1	0	0	0	0	1	0	0	0	2	0	0	0	42	42	4	0	2	0	1	1	6	1	72	6	7	0	0	0	0	0	0	0	0	0	0	0	0	9	4	9	0	0	7	1	3	0	0	0	0	3	0	0	0	0	0	0	0	0	1	2	3	0	0	2	0	0	0	4	0	0	0	0	0	0	0	0	0	0	0	0	0	0	0	0	0	0	0	0	1	0	0	0	0	1	2	0	0	2	2	2	0	0	0	0	0	0	1	6	0	1	0	0	1	6	9	6	0	0	1	0	0	10	0	0	2	2	7	5	2	1	0	0	0	0	1	0	0	0	0	0	0	0	0	0	0	0	0	0	0	0	0	0	0	0	0	0	0	1	0	0	0	0	2	0	0	0	0	0	0	0	0	0	0	0	0	0	0	1	0	0	0	0	0	0	0	0	0	0	0	0	2	0	6	2	0	1	0	0	2	0	0	1	0	0	0	0	1	2	0	0	0	1	0	0	1	0	0	0	0	0	0	0	0	0	6	0	14	5	0	0	0	1	0	0	0	0	0	0	0	0	0	0	0	0	0	0	0	0	0	0	0	0	0	0	2	0	0	0	0	0	0	0	0	0	0	0	0	0	0	0	0	0	0	0	0	0	0	0	0	0	0	0	0	0	0	0	0	0	0	0	0	0	0	0	0	0	0	0	0	0	0	0	0	0	0	0	0	0	0	0	0	0	0	0	0	0	0	0	0	0	0	0	0	0	0	0	0	0	0	0	0	0	0	0	0	0	0	0	0	0	0	0	0	0	0	0	0	0	0	0	0	0	0	0	0	0	0	0	0	0	0	0	0	0	0	0	0	0	0	0	0	0	0	0	0	0	0	0	0	0	0	0	0	0	0	0	0	0	0	0	0	0	0	0	0	0	0	0	0	0	0	0	0	0	0	0	0	0	0	0	0	0	0	0	0	0	0	0	0	0	0	0	0	0	0	0	0	0	0	0	0	0	0	0	0	0	0	0	0	0	0	0	0	0	0	7	0	0	0	0	0	0	0	0	0	0	0	0	0	0	0	0	0	0	0	0	0	0	0	0	0	0	0	0	0	0	0	0	0	0	0	0	0	0	0	0	0	0	0	0	0	0	0	0	0	0	0	0	0	0	0	0	0	0	0	0	0	0	0	0	0	0	0	0	0	0	0	0	0	0	0	0	0	0	0	0	0	0	0	0	0	0	0	0	0	0	0	0	0	0	0	0	0	0	0	0	0	0	0	0	0	0	0	0	0	0	0	0	0	0	0	0	0	0	0	0	0	0	0	0	0	0	0	0	0	0	0	0	0	0	0	0	0	0	0	0	0	0	0	0	0	0	0	0	0	0	0	0	0	0	0	0	0	0	0	0	0	0	0	0	0	0	0	0	0	0	0	0	0	0	0	0	1	0	0	0	1	0	0	0	8	0	2	0	1	1	0	0	0	0	4	0	0	0	1	0	0	0	0	1	0	0	0	0	0	0	0	0	0	0	0	0	0	0	0	0	0	0	0	0	0	0	0	0	0	0	0	0	0	4	0	0	0	0	0	0	1	0	0	0	0	0	0	0	0	0	0	0	0	0	0	0	0	1	0	0	0	0	0	0	1	0	0	0	0	0	0	0	0	0	0	0	0	0	0	0	0	0	0	0	0	2	1	0	3	2	2	1	0	6	0	1	1	0	4	1	2	2	1	2	2	3	1	0	0	4	1	0	0	0	0	1	2	4	0	1	0	1	1	0	0	0	0	0	2	0	2	2	0	1	0	1	0	2	0	0	1	0	1	1	0	1	1	0	0	0	1	2	0	0	0	0	0	2	0	3	0	0	1	1	2	0	1	1	0	3	0	2	2	1	1	0	0	0	0	6	0	0	5	0	5	8	2	2	7	0	0	0	0	0	0	0	0	1	0	0	0	0	0	0	0	0	0	0	0	0	0	1	0	5	1	1	0	1	4	0	0	0	0	0	0	1	3	1	0	0	1	0	0	0	0	0	0	0	2	0	3	0	0	0	0	0	0	0	0	0	3	1	6	0	0	0	0	0	0	0	0	0	0	1	1	1	0	0	2	0	8	1	0	0	0	2	0	0	1	0	0	0	0	0	0	0	0	0	3	0	1	3	0	0	0	0	1	0	0	0	0	0	0	0	0	0	0	0	0	0	3	27	30	3	1	19	0	0	15	0	0	0	0	0	0	0	0	2	1	1	0	6	1	0	0	0	0	0	2	1	1	1	0	1	1	7	1	0	0.5	0	2	1	1	0	2	1	0	0	3	0	3	1	0	0	0	0	0	3	4	0	0	9	6	6	0	0	0	0	2	3	4	1	4	1	1	0	14	0	0	1	0	0	0	0	0	2	0	0	2	8	2	2	0	1	2	1	0	0	2	0	1	0	2	0	1	0	2	0	0	0	0	1	0	0	6	0	2	0	0	0	2	0	0	5	5	1	0	4	1	5	6	0	3	1	5	0	0	0	0	0	0	1	2	0	2	0	0	1	1	9	2	0	0	4	0	3	5	2	3	0	0	6	7	0	0	0	4	2	1	0	0	0	1	0	9	1	0	1	0	0	0	1	0	2	0	0	0	0	2	0	0	0	3	0	1	1	2	0	0	0	0	5	4	1	4	0	1	3	1	3	2	0	2	0	0	6	7	0	0	0	2	0	1	1	2	0	0	0	0	0	1	0	9	0	0	1	0	1	0	0	0	1	0	1	0	0	0	0	4	0	0	1	1	1	0	0	0	0	0	0	0	0	1	0	0	0	0	0	0	0	0	6	2	7	0	0	2	4	14	8	8	1	2	0	0	0	1	3	0	19	0	15	0	0	0	0	0	0	0	0	0	1	0	0	0	0	0	0	0	2	3	0	0	0	0	0	0	0	12	0	16	2	0	0	0	0	0	0	3	0	0	0	0	0	2	0	2	0	23	5	0	1	0	0	1	0	0	1	0	0	4	0	0	0	1	0	0	0	0	1	6	13	0	0	0	0	0	0	3	1	3	0	0	1	0	3	1	0	0	0	1	0	0	0	0	0	0	6	5	2	0	1	0	0	0	0	0	1	0	0	0	0	0	0	1	0	0	0	0	0	0	0	0	0	0	0	0	0	0	0	0	1	0	0	0	0	0	0	0	0	0	0	0	0	0	0	0	0	0	0	0	0	0	0	0	0	0	0	0	0	0	0	0	0	0	0	0	0	0	2	0	0	0	0	0	1	0	0	0	0	0	0	0	0	0	1	0	3	3	0	0	2	0	0	3	0	0	0	0	1	2	1	0	0	0	0	0	0	0	0	0	3	1	0	0	0	0	0	0	0	0	0	0	0	0	0	0	0	0	0	0	0	0	0	0	0	0	0	0	0	0	0	0	0	0	0	0	0	0	0	0	0	0	0	1	0	0	0	0	0	0	0	0	0	0	0	0	0	0	0	0	0	0	0	0	0	0	0	0	0	0	0	0	0	0	0	0	0	0	0	0	0	0	0	0	0	0	0	0	0	0	0	0	0	0	0	0	0	0	0	0	0	4	0	0	1	0	0	4	3	0	1	0	0	1	0	0	0	0	0	1	0	0	0	1	0	0	0	0	0	0	0	0	0	0	1	0	0	0	0	1	2	0	3	1	0	23	9	5	1	6	7	6	0	0	0	0	5	10	2	2	0	2	2	3	5	2	0	2	1	2	1	0	0	1	1	0	0	0	0	0	0	0	0	0	1	0	1	0	0	0	0	0	0	0	0	0	0	0	0	0	0	0	0	0	0	0	0	0	0	0	2	0	0	0	0	0	0	0	0	0	0	0	0	0	1	0	0	0	0	2	1	0	0	16	0	39	0	1	0	0	0	0	0	0	0	0	0	0	0	0	0	0	0	1	1	1	0	0	2	0	1	0	0	0	1	3	0	1	0	0	5	0	0	0	0	0	2	0	0	4	4	3	12	0	1	0	0	0	0	0	0	0	0	1	1	2	0	0	0	0	3	0	0	0	0	0	0	1	0	1	0	0	0	0	0	0	0	0	0	1	0	3	0	1	1	0	0	0	8	0	0	0	0	1	0	0	14	0	0	0	0	1	0	1	0	0	0	0	0	0	0	0	0	0	0	1	0	2	0	0	0	0	0	0	3	1	0	0	0	1	0	8	3	0	0	1	0	3	0	2	0	0	2	2	4	19	1	0	0	0	4	5	0	0	0	0	0	0	0	0	1	0	2	1	2	0	0	1	2	2	1	0	0	0	0	0	0	0	0	1	0	0	0	0	0	2	0	0	1	4	7	1	2	0	1	0	0	0	0	3	0	1	0	0	0	1	0	2	1	3	0	3	0	0	1	0	5	0	0	0	0	0	0	9	3	0	0	5	0	0	1	0	0	0	0	0	7	0	5	1	0	0	0	0	2	0	4	3	5	0	0	2	7	0	1	0	0	0	0	0	0	0	0	1	0	0	0	0	0	0	0	1	0	0	0	0	0	0	0	0	0	0	0	4	1	0	0	0	2	1	0	0	3	0	2	1	2	0	0	0	0	0	0	4	0	0	2	0	0	0	0	0	0	1	0	0	0	0	1	0	8	1	0	0	1	0	0	1	1	0	3	0	2	2	4	1	1	5	1	1	9	2	0	0	0	1	2	0	0	0	0	0	0	0	0	0	0	0	0	0	2	0	0	1	0	2	1	0	1	0	3	0	0	1	3	1	0	0	3	1	1	0	0	8	0	0	0	0	0	0	0	0	0	0	11	0	0	0	0	0	0	1	0	0	0	0	0	0	8	0	0	0	0	0	0	1	0	0	0	0	2	2	0	0	0	1	0	0	0	1	8	0	0	1	0	0	0	0	0	0	0	0	0	3	2	1	2	0	0	2	0	0	0	0	0	0	0	2	2	1	1	0	0	0	1	0	0	0	3	2	0	1	7	0	2	0	1	0	4	0	0	0	0	0	0	0	0	0	0	0	0	0	0	0	23	0	3	0	1	0	2	5	2	0	3	1	0	2	0	0	2	2	3	2	0	0	2	0	0	0	1	0	0	2	0	0	3	0	5	2	5	3	2	3	0	0	5	1	1	2	0	0	0	1	0	16	11	13	15	4	11	7	3	0	0	5	1	0	1	0	0	0	0	0	0	2	0	0	0	3	0	3	0	0	0	0	0	0	9	0	1	2	3	1	5	0	4	4	4	0	2	0	2	15	2	0	4	1	0	0	4	7	11	7	5	15	3	0	0	2	0	2	2	0	2	3	3	9	20	3	0	0	0	3	0	0	6	6	0	1	1	0	0	8	1	0	1	2	4	3	3	1	0	1	0	0	1	0	0	2	4	13	1	0	0	1	8	4	0	0	0	0	12	1	0	0	2	0	2	0	3	2	0	0	0	0	0	0	0	0	0	1	2	3	0	0	1	0	3	33	0	1	1	0	0	0	0	0	0	2	1	0	0	1	1	0	1	2	4	0	0	2	0	0	0	1	0	0	1	0	1	0	1	1	0	0	0	0	0	0	0	0	0	3	0	4	1	0	6	0	0	0	0	0	0	0	0	1	52	0	20	1	0	0	1	2	0	3	0	1	5	2	0	0	0	1	0	2	2	2	2	2	0	0	0	1	0	0	1	0	1	0	1	0	0	0	0	2	6	4	2	4	1	2	9	6	2	2	0	3	0	17	5	0	50	0	4	2	0	1	0	0	1	0	0	0	0	1	0	0	0	2	3	0	0	0	0	1	0	0	3	0	0	1	1	1	1	1	4	1	0	0	1	0	3	0	0	0	0	0	0	0	2	0	0	0	0	1	0	1	0	0	1	1	0	1	1	0	0	0	0	0	1	0	0	0	2	0	0	9	4	0	1	5	0	0	1	0	0	0	0	0	0	0	3	2	0	0	0	0	1	3	0	3	0	1	0	2	0	0	0	1	1	7	0	3	0	0	0	1	4	0	5	0	0	1	4	0	0	13	0	1	1	0	2	3	3	1	9	0	0	0	21	10	6	0	4	0	3	0	0	0	0	5	0	1	0	30	0	1	6	0	0	0	0	0	2	1	2	3	1	0	7	2	0	0	0	1	0	0	2	0	2	0	1	1	4	0	0	0	0	0	1	0	0	1	0	0	0	0	0	0	0	0	4	0	1	1	5	1	0	0	0	1	0	3	0	0	15	1	1	2	0	4	0	4	0	16	0	0	0	0	0	0	0	0	1	0	1	8	3	1	0	0	0	0	0	0	0	0	0	0	0	0	0	0	0	0	3	0	0	0	0	1	0	0	0	0	0	1	0	1	0	0	0	0	0	1	0	0	0	0	2	0	0	0	2	1	0	0	2	0	2	0	0	0	0	1	1	2	0	0	0	0	0	19	8	0	1	0	0	0	0	0	3	0	0	0	0	0	0	0	20	16	0	1	0	1	1	1	0	0	2	0	0	0	1	0	0	1	1	0	0	0	0	4	3	0	8	0	0	0	3	0	1	0	0	0	0	0	0	1	6	0	0	0	0	9	1	0	0	0	0	0	0	0	0	0	0	0	0	0	0	0	0	0	0	0	0	0	0	0	0	1	1	0	0	0	0	0	0	0	0	1	0	0	1	3	7	3	0	3	1	6	2	1	3	2	5	4	0	13	2	1	5	1	2	5	9	1	5	5	1	2	1	1	0	4	7	2	3	4	3	3	2	4	1	4	5	5	2	4	4	6	5	0	0	2	2	0	0	3	7	3	2	3	3	6	1	1	9	1	0	2	4	7	1	0	2	1	13	8	1	13	0	1	2	1	2	0	0	0	0	0	0	0	0	0	1	0	0	0	0	0	0	0	0	0	0	0	2	0	1	1	0	0	4	0	0	0	0	0	4	1	0	0	0	0	0	1	0	0	0	4	2	1	1	0	0	1	0	0	0	0	0	32	3	74	0	5	2	0	0	0	0	13	2	3	0	1	1	0	0	1	1	0	3	0	3	0	4	0	2	0	1	0	0	0	0	0	2	0	0	0	8	1	2	0	0	0	3	1	2	0	0	1	1	0	0	1	3	1	11	1	2	0	0	0	0	1	0	0	1	0	1	0	0	0	0	0	1	0	0	0	0	0	0	0	0	0	0	0	0	0	0	1	0	0	0	0	0	0	0	0	0	0	0	0	0	0	0	0	0	0	0	0	0	0	0	0	0	0	2	0	0	0	0	1	0	1	1	0	0	0	2	0	0	0	0	0	0	0	0	0	0	0	0	1	5	0	0	0	0	0	0	3	1	0	0	1	1	0	0	0	0	1	1	0	1	6	0	0	0	0	0	0	0	0	1	22	0	0	0	0	1	25	0	0	0	0	0	0	0	0	0	0	0	0	0	2	0	0	0	0	0	16	0	1	1	0	0	2	0	1	0	0	2	5	0	0	0	0	0	0	0	0	0	0	0	1	0	0	0	0	0	1	0	0	0	3	1	0	9	0	0	0	4	2	0	0	2	1	0	0	0	1	0	0	0	4	1	1	0	9	0	3	5	1	0	0	0	0	0	1	0	3	13	1	1	1	1	1	0	0	0	0	4	0	0	0	0	0	0	0	0	1	1	0	2	0	0	0	0	8	7	1	5	18	29	8	1	4	1	0	0	8	0	0	0	0	0	0	0	0	0	0	0	0	0	10	0	1	4	0	0	0	2	1	3	0	1	4	0	0	0	1	1	9	5	0	1	0	0	0	0	0	1	0	4	0	0	42	1	0	0	0	0	0	21	0	0	2	0	6	4	4	0	3	2	0	1	0	2	1	4	4	0	11	1	0	0	0	2	2	44	7	3	0	2	0	0	11	21	46	0	0	0	0	12	22	19	61	0	24	24	15	11	2	6	11	18	24	13	1	0	4	2	4	2	1	0	17	24	10	29	16	14	8	11	23	16	15	21	17	9	10	9	5	26	13	8	8	8	7	16	1	1	1	1	1	7	3	0	2	0	1	0	0	4	3	17	0	4	13	8	2	0	0	0	2	0	0	0	0	1	2	0	4	0	0	0	3	3	1	0	0	10	1	0	0	6	3	0	0	1	0	2	3	7	1	0	0	7	1	0	0	1	0	5	1	1	0	0	0	0	0	0	1	0	4	2	0	2	0	0	0	0	4	0	0	0	3	1	1	1	0	0	0	5	0	0	0	0	1	1	1	4	0	0	3	3	0	1	15	0	0	0	0	4	1	0	0	1	0	0	0	6	0	1	0	5	0	0	2	0	1	1	0	0	0	1	2	1	0	0	1	0	0	5	3	0	1	13	2	1	0	0	0	4	1	0	0	1	0	0	5	0	0	1	2	0	0	0	0	0	0	0	0	0	0	0	0	0	0	0	0	0	2	0	3	0	0	0	0	0	0	0	0	0	0	0	0	0	0	0	0	0	0	0	0	0	2	0	0	0	20	7	0	0	2	0	1	0	0	0	0	6	0	0	0	0	0	5	4	0	0	0	1	0	0	1	0	0	1	0	2	4	0	0	0	2	3	4	1	1	1	0	1	0	1	1	2	1	0	2	0	0	10	0	0	6	1	1	0	0	0	0	2	0	1	0	0	0	0	0	0	2	2	0	0	0	0	0	0	0	1	0	0	1	0	0	2	0	2	13	0	4	0	0	0	0	0	1	0	0	0	0	0	9	0	0	0	2	0	0	1	0	0	0	1	0	0	0	33	13	0	20	0	0	21	2	0	0	0	0	0	0	0	0	2	5	4	0	0	0	0	0	0	1	0	0	0	4	0	1	5	2	0	0	0	0	0	0	0	0	0	0	0	0	2	2	4	4	2	0	4	2	0	0	1	0	0	247	0	0	1	0	0	0	10	0	0	0	0	0	6	4	0	13	3	4	1	2	2	1	0	24	3	6	15	0	1	0	4	2	1	9	1	1	0	2	0	0	0	5	0	0	4	3	2	0	0	4	0	1	3	0	0	0	4	3	0	0	0	3	1	0	5	0	6	3	0	0	5	0	0	2	0	0	0	1	0	2	4	1	0	4	0	1	7	5	3	0	0	1	2	2	2	0	0	0	1	1	0	0	0	1	0	6	1	0	0	0	0	0	2	1	5	0	0	0	0	0	2	0	1	3	0	0	0	0	0	0	1	0	1	0	0	0	0	0	0	1	0	0	0	0	0	1	1	2	0	0	0	0	0	0	0	0	1	0	0	1	0	0	0	0	0	0	0	2	0	0	0	0	1	0	0	0	0	0	0	0	0	0	0	0	0	24	7	0	0	0	0	0	0	0	0	0	0	0	0	0	0	1	0	0	0	5	4	0	0	2	0	0	0	2	0	2	0	0	0	0	0	0	1	0	0	2	5	1	1	3	0	0	3	0	0	10	0	2	0	0	7	0	80	6	0	0	0	0	0	0	0	0	0	0	0	0	0	0	0	0	0	0	0	0	0	0	0	0	0	0	0	0	0	0	0	0	0	0	0	0	0	0	0	0	0	0	0	0	0	0	0	0	0	0	0	0	0	0	0	0	0	0	0	0	0	0	0	0	0	0	0	0	0	0	0	0	0	0	0	0	0	0	0	0	0	0	0	0	0	0	0	0	0	0	0	0	0	0	0	0	0	0	0	0	0	0	0	0	0	0	0	0	0	0	0	0	0	0	0	0	0	0	0	0	0	0	0	0	0	0	0	0	0	0	0	0	0	0	0	0	0	0	0	0	0	0	0	0	0	0	0	0	0	0	0	0	0	0	0	0	0	0	0	0	0	0	0	0	0	0	0	0	0	0	0	0	0	0	0	0	0	0	0	0	0	0	0	0	0	0	0	0	0	0	0	0	0	0	0	0	0	0	0	0	0	0	0	0	0	0	0	0	1	0	0	0	0	0	0	0	0	0	0	0	0	0	0	0	0	0	0	0	0	0	0	0	0	0	0	0	0	0	0	0	0	0	0	0	0	0	0	0	0	0	0	0	0	0	0	0	0	0	0	0	0	0	0	0	0	0	0	0	0	0	0	0	0	0	0	0	0	0	0	0	0	0	0	0	0	0	0	0	0	0	0	0	0	0	0	0	0	0	0	0	0	0	0	0	0	0	0	0	0	0	0	0	0	0	0	0	0	0	0	0	0	0	0	0	0	0	0	0	0	0	0	0	0	0	0	0	0	0	0	0	0	0	0	0	0	0	0	0	0	0	0	0	0	0	0	0	0	0	0	0	0	0	0	0	0	0	0	0	0	0	0	0	0	0	0	0	0	0	0	0	0	0	0	0	0	0	0	0	0	0	0	0	0	0	0	0	0	0	0	0	0	0	0	0	0	0	0	0	0	0	0	0	0	0	0	0	0	0	0	0	0	0	0	0	0	0	0	0	0	0	0	0	0	0	0	0	0	0	0	0	0	0	0	0	0	0	0	0	0	0	0	0	0	0	0	0	0	0	0	0	0	0	0	0	0	0	0	0	0	0	0	0	0	0	0	0	0	0	0	0	0	0	0	0	0	0	0	0	0	0	0	0	0	0	0	0	0	0	0	0	0	0	0	0	0	0	0	0	0	0	0	0	0	0	0	0	0	0	0	0	0	0	0	0	0	0	0	0	0	0	0	0	0	0	0	0	0	0	0	0	0	0	0	0	0	0	0	0	0	0	0	0	0	0	0	0	0	0	0	0	0	0	0	0	0	0	0	0	0	0	0	0	0	0	0	0	0	0	0	0	0	0	0	0	0	0	0	0	0	0	0	0	0	0	0	0	0	0	0	0	0	0	0	0	0	0	0	0	0	0	0	0	0	0	0	0	0	0	0	0	0	0	0	0	0	0	0	0	0	0	0	0	0	0	0	0	0	0	0	0	0	0	0	0	0	0	0	0	0	0	0	0	0	0	0	0	0	0	0	0	0	0	0	0	0	0	0	0	0	0	0	0	0	0	0	0	0	0	0	0	0	0	0	0	0	0	0	0	0	0	0	0	0	0	0	0	0	0	0	0	0	0	0	0	0	0	0	0	0	0	0	0	0	0	0	0	0	0	0	0	0	0	0	0	0	0	0	0	0	0	0	0	0	0	0	0	0	0	0	0	0	0	0	0	0	0	0	0	0	0	0	0	0	0	0	0	0	0	0	0	0	0	0	0	0	0	0	0	0	0	0	0	0	0	0	0	0	0	0	0	0	0	0	0	0	0	0	0	0	0	0	0	0	0	0	0	0	0	0	0	0	0	0	0	0	0	0	0	0	0	0	0	0	0	0	0	0	0	0	0	0	0	0	0	0	0	0	0	0	0	0	0	0	0	0	0	0	0	0	0	0	0	0	0	0	0	0	0	0	0	0	0	0	0	0	0	0	0	0	0	0	0	0	0	0	0	0	0	0	0	0	0	0	0	0	0	0	0	0	0	0	0	0	0	0	0	0	0	0	0	0	0	0	0	0	0	0	0	0	0	0	0	0	0	0	0	0	0	0	0	0	0	0	0	0	0	0	0	0	0	0	0	0	0	0	0	0	0	0	0	0	0	0	0	0	0	0	0	0	0	0	0	0	0	0	0	0	0	0	0	0	0	0	0	0	0	0	0	0	0	0	0	0	0	0	0	0	0	0	0	0	0	0	0	0	0	0	0	0	0	0	0	0	0	0	0	0	0	0	0	0	0	0	0	0	0	0	0	0	0	0	0	0	0	0	0	0	0	0	0	0	0	0	0	0	0	0	0	0	0	0	0	0	0	0	0	0	0	0	0	0	0	0	0	0	0	0	0	0	0	0	0	0	0	0	0	0	0	0	0	0	0	0	0	0	0	0	0	0	0	0	0	0	0	0	0	0	0	0	0	0	0	0	0	0	0	0	0	0	0	0	0	0	0	0	0	0	0	0	0	0	0	0	0	0	0	0	0	0	0	0	0	0	0	0	0	0	0	0	0	0	0	0	0	0	0	0	0	0	0	0	0	0	0	0	0	0	0	0	0	0	0	0	0	0	0	0	0	0	0	0	2	0	0	0	0	0	3	0	0	0	0	0	0	0	0	0	0	0	0	0	0	5	1	1	11	1	0	0	0	0	0	0	0	0	3	0	0	0	0	0	0	0	0	0	0	2	0	0	0	0	1	0	1	2	3	5	19	2	0	0	4	0	1	0	0	0	0	2	3	0	1	0	1	0	0	0	0	5	1	0	0	0	0	0	0	0	0	0	0	0	0	0	0	0	0	10	1	1	1	0	2	0	2	0	0	3	1	0	0	0	0	0	1	0	4	0	3	4	0	0	0	0	1	6	0	1	0	0	0	0	0	0	0	0	0	0	0	0	0	0	0	1	0	0	0	0	0	0	1	1	0	0	1	3	3	0	0	0	0	0	0	1	0	0	0	1	2	7	1	1	0	0	0	0	0	0	5	7	1	0	0	0	0	2	2	13	2	11	3	1	3	0	2	2	0	0	0	0	2	0	0	1	6	1	1	0	0	2	2	0	0	6	0	0	1	0	0	0	3	0	0	0	0	1	0	0	3	0	1	0	4	3	0	0	0	0	0	3	0	0	0	9	2	3	2	2	0	0	0	4	0	0	0	0	0	0	0	0	2	0	0	0	0	0	0	0	0	0	0	0	0	0	0	0	0	0	0	0	1	0	0	0	0	0	0	0	0	0	0	2	0	0	0	0	2	3	4	1	0	0	0	0	0	0	3	2	0	4	0	0	1	1	5	6	2	5	2	1	1	5	1	3	1	2	0	0	0	1	2	1	0	0	0	0	0	0	0	0	0	0	0	0	0	0	0	0	0	0	1	0	0	0	1	1	0	0	0	0	0	1	0	0	0	0	0	0	0	0	0	0	0	0	0	0	0	0	0	0	0	0	0	0	0	0	0	0	0	0	0	3	0	4	0	1	0	3	0	0	0	1	1	9	5	4	0	3	1	0	3	2	1	0	0	1	10	3	0	76	19	0	0	0	0	0	0	0	0	2	2	0	2	0	3	4	0	0	0	1	0	2	5	5	1	1	2	0	2	0	2	0	2	0	8	0	1	6	3	0	0	0	0	0	0	0	0	0	0	0	0	0	4	0	1	0	0	0	3	0	0	0	0	0	0	8	0	4	3	0	3	0	0	1	0	0	1	1	0	0	0	0	0	1	0	4	2	0	5	0	1	3	1	3	0	0	0	5	1	8	0	0	0	1	0	1	0	2	0	0	0	1	0	13	1	0	0	21	0	0	0	4	2	0	0	4	0	0	0	1	0	0	3	2	4	1	2	0	0	0	0	1	0	0	1	1	0	1	1	0	0	0	1	0	0	0	4	1	6	0	0	0	5	12	1	29	3	0	0	0	0	4	12	1	4	26	0	0	0	0	0	20	0	2	0	0	1	0	7	0	3	0	0	1	21	0	3	0	0	0	0	0	0	6	0	0	7	0	0	1	0	6	0	4	4	0	2	0	2	3	3	4	2	0	1	0	0	2	0	0	2	3	0	0	0	2	0	0	0	0	1	0	1	0	1	3	0	0	0	7	2	0	2	2	3	0	0	3	4	0	4	1	0	0	0	1	0	1	0	0	1	0	1	0	1	0	5	0	2	8	0	6	0	7	0	0	0	2	0	0	2	0	0	7	0	1	0	0	0	0	0	0	1	0	0	0	0	1	0	0	0	1	2	2	0	2	3	1	0	0	2	4	0	0	0	0	0	0	0	0	0	5	0	0	0	0	0	4	3	2	1	0	0	1	0	0	0	0	0	1	0	14	0	4	0	16	0	1	0	1	3	4	2	1	2	1	0	8	0	0	0	0	0	0	4	5	14	4	0	1	6	0	0	0	0	0	0	0	0	0	0	9	13	0	4	0	0	0	1	0	0	0	0	0	0	4	1	4	0	32	0	1	0	0	0	5	0	0	0	1	0	0	0	0	0	0	0	0	0	0	0	0	0	0	2	2	0	0	0	0	0	0	1	2	3	0	0	0	0	0	0	0	0	0	0	0	0	0	0	0	0	0	0	0	0	0	0	0	0	0	0	0	0	0	0	0	0	0	0	0	0	0	0	0	0	0	0	3	5	0	0	2	1	3	2	0	1	0	1	2	0	0	0	0	0	0	0	0	13	0	0	0	0	5	0	0	2	0	0	0	2	2	1	0	3	2	0	0	0	0	0	0	0	1	3	0	0	0	0	1	1	2	6	2	0	0	1	0	0	0	2	0	0	0	0	0	0	4	0	0	0	0	0	0	0	2	15	0	2	4	0	3	0	0	3	2	1	2	4	3	1	0	0	4	0	0	1	0	0	1	0	2	0	1	0	0	1	0	0	0	0	0	0	0	2	3	0	0	0	0	0	1	0	0	0	0	0	8	0	0	0	1	1	0	0	1	3	2	7	0	0	0	0	0	1	2	0	0	2	11	0	2	5	0	0	0	0	0	0	0	0	2	0	2	0	0	1	2	3	0	1	0	0	0	9	0	0	2	1	2	0	0	2	1	1	2	0	1	1	0	4	2	0	0	0	1	1	0	0	1	0	0	0	0	0	0	0	0	4	0	0	1	5	1	6	8	8	1	5	8	5	3	11	0	0	1	0	0	0	0	0	3	3	1	6	0	0	0	2	0	1	13	0	0	0	1	0	0	5	2	4	0	0	5	3	0	0	0	0	0	0	0	0	0	2	1	1	0	0	0	0	0	0	2	0	0	3	3	1	0	0	1	1	0	0	0	0	1	6	0	0	1	6	4	1	2	0	0	107	4	0	3	0	0	0	1	0	2	3	1	3	0	1	1	0	7	3	0	2	1	1	0	0	1	2	0	0	6	0	0	20	5	2	14	1	0	3	0	0	0	0	0	2	0	2	1	6	4	2	8	6	0	3	1	0	1	0	0	0	0	1	1	2	0	0	0	1	1	0	1	1	0	2	0	14	1	12	2	5	5	6	0	1	1	1	1	2	6	6	9	2	48	8	0	18	0	1	1	0	0	0	1	4	1	3	0	1	1	4	1	1	1	0	4	0	0	0	0	4	0	0	0	0	0	0	0	0	0	0	0	0	0	0	0	0	0	0	0	0	1	0	0	0	0	0	0	0	0	0	0	0	0	0	0	0	0	13	28	2	1	12	8	0	0	11	0	1	2	0	0	2	5	2	0	0	0	0	0	3	3	0	0	0	0	0	0	0	0	0	2	5	7	1	1	0	0	0	8	40	0	1	5	10	0	5	2	0	2	1	1	9	0	0	0	0	1	0	0	1	2	0	0	0	0	0	0	0	0	0	0	0	0	0	0	0	0	0	0	0	0	0	0	0	0	0	0	0	0	0	0	0	0	0	1	1	2	1	0	3	1	0	0	39	0	0	0	0	1	0	0	0	0	0	0	0	0	0	1	0	0	0	0	2	0	0	0	0	0	0	0	1	1	2	0	3	0	2	0	0	1	0	0	2	0	0	0	4	0	0	0	1	0	1	0	0	0	0	0	0	0	0	0	0	0	0	0	0	0	0	0	0	0	1	0	0	0	0	1	5	9	0	0	0	0	0	5	0	0	1	0	0	0	0	0	0	0	1	1	0	1	1	0	0	0	0	0	0	0	0	0	1	0	0	0	0	0	0	0	0	0	0	0	0	0	0	0	0	0	0	0	0	0	0	0	0	4	0	7	5	0	67	0	2	0	22	1	7	0	0	0	6	0	0	0	0	0	0	0	0	0	0	0	0	0	4	0	9	5	10	3	5	5	9	0	12	4	7	9	11	10	9	0	0	3	0	2	3	5	0	2	4	3	1	6	4	2	3	2	1	5	2	4	0	3	2	3	3	2	0	3	2	0	1	3	1	0	0	0	2	0	0	2	1	0	0	0	1	2	1	0	0	1	1	0	0	0	0	0	3	6	8	0	0	0	0	0	6	0	0	0	0	0	1	4	0	0	0	0	0	0	1	0	0	0	0	0	1	0	0	0	3	12	0	0	10	24	10	9	0	6	3	7	0	1	1	0	0	2	7	0	0	1	4	1	0	0	0	0	0	0	1	5	0	0	0	0	1	0	0	0	3	0	0	14	0	1	0	0	6	1	0	1	1	0	4	1	0	6	4	0	0	0	4	1	3	1	1	6	0	0	0	0	0	0	3	13	0	0	1	1	2	1	0	0	0	0	1	4	0	0	1	0	1	0	0	0	1	6	0	0	0	1	0	0	0	0	0	2	13	6	0	0	0	0	0	0	1	0	0	0	1	0	1	1	0	0	6	4	8	0	0	11	1	17	0	55	8	5	0	0	3	0	2	2	4	7	3	4	3	18	22	10	0	0	0	2	0	7	1	5	8	0	1	4	2	0	0	4	6	1	12	6	0	7	0	0	1	0	1	1	0	2	1	0	2	1	0	2	0	0	1	0	0	2	0	0	0	0	1	3	1	0	0	0	11	4	0	1	0	3	0	3	3	1	1	0	2	12	0	1	0	9	3	1	0	0	1	3	0	1	7	1	0	0	1	0	0	1	2	0	0	0	0	0	1	0	0	1	0	0	0	0	0	2	0	1	0	1	4	2	0	1	4	4	3	5	1	1	10	6	0	2	0	2	3	0	0	5	2	3	0	10	5	0	13	1	1	1	1	2	0	0	0	2	0	0	0	2	1	6	1	0	0	1	0	0	0	3	0	1	0	2	0	2	2	0	0	0	0	5	4	2	10	9	11	0	0	0	0	0	5	3	1	2	0	2	0	0	0	0	0	0	0	0	0	0	0	0	1	5	0	0	5	1	2	11	0	0	0	3	2	0	1	0	7	5	0	0	2	6	0	1	0	6	0	0	4	0	1	0	0	0	0	0	0	1	1	1	1	0	0	2	0	1	1	0	2	0	0	5	0	3	0	0	0	0	0	0	0	0	0	0	0	0	1	0	0	1	0	0	2	0	2	0	0	0	1	9	1	1	2	3	0	0	0	0	4	2	0	1	2	0	0	2	0	0	0	0	0	0	0	0	0	0	0	0	0	0	0	0	0	0	0	0	0	0	4	0	0	0	2	0	1	0	0	2	9	1	0	12	2	0	0	0	0	0	0	0	0	1	0	0	0	10	1	1	0	0	0	0	0	0	0	3	3	1	0	0	0	13	0	1	1	0	0	0	0	9	0	0	2	3	7	0	3	1	2	0	3	3	0	0	1	0	0	2	0	2	5	0	0	2	0	0	1	1	0	2	0	0	0	1	0	0	3	5	1	0	0	2	3	0	0	0	0	1	0	27	2	0	2	9	0	0	0	4	2	1	0	0	0	2	0	2	2	0	0	0	0	0	2	0	0	0	3	0	0	0	0	0	4	0	1	0	4	8	0	3	0	0	0	4	0	0	0	1	0	1	2	1	0	0	0	0	0	0	0	0	0	0	0	0	0	0	0	0	0	0	0	0	0	0	0	0	0	0	0	0	0	0	0	0	0	0	3	0	8	0	0	2	1	3	1	0	1	0	0	0	1	0	7	0	1	0	3	0	5	1	0	1	0	0	0	0	0	1	0	1	0	0	0	0	0	1	0	0	0	0	0	1	5	0	1	1	1	0	0	2	1	0	2	2	0	0	6	4	0	0	0	0	0	0	0	0	0	0	0	0	0	0	2	2	11	0	0	0	0	0	3	0	1	3	0	1	3	2	5	6	2	15	0	1	0	1	1	1	1	2	0	0	0	0	1	2	0	6	0	0	9	0	0	0	1	1	0	2	0	4	1	0	0	0	0	0	1	0	3	0	2	0	0	0	1	0	0	5	1	1	7	0	0	2	0	2	0	0	1	0	25	0	11	0	0	0	0	0	0	1	0	7	0	0	0	0	3	2	3	0	1	2	0	1	2	7	2	0	2	3	0	1	3	5	1	8	0	0	0	0	1	1	0	0	0	0	0	3	1	0	0	1	0	3	1	0	0	0	2	0	0	0	13	0	0	22	0	31	24	29	18	18	2	28	48	0	1	19	0	18	0	33	37	60	37	29	27	51	16	38	35	57	17	20	18	22	33	41	20	40	31	35	30	18	31	28	22	36	35	0	7	0	22	56	45	58	20	0	70	9	69	29	5	4	2	2	0	2	0	1	0	1	0	1	0	3	10	18	32	32	28	22	11	0	1	1	0	0	1	0	0	3	1	25	41	24	26	29	27	22	46	54	22	34	20	21	31	1	40	75	26	49	21	24	25	24	1	0	18	55	34	0	2	0	8	0	0	1	0	1	0	1	3	1	0	1	0	0	0	0	2	0	0	12	0	0	0	0	0	0	0	1	0	0	0	0	2	0	0	0	0	3	0	0	1	0	1	0	0	0	0	0	0	0	1	0	0	0	0	0	2	3	0	2	0	3	2	0	4	3	2	0	0	0	0	0	2	17	5	0	0	0	72	5	31	26	0	8	5	0	0	0	0	0	8	0	0	0	0	0	1	4	0	1	7	1	0	0	1	0	0	0	0	4	4	3	0	2	0	0	0	0	0	0	0	0	0	4	1	0	1	0	0	7	0	3	0	0	0	1	5	0	0	0	0	8	0	0	0	1	0	2	0	0	5	0	0	0	0	0	0	0	0	2	4	1	0	6	3	0	0	1	0	0	0	0	1	1	0	0	0	0	2	0	0	0	0	0	0	5	0	0	0	0	0	0	0	0	0	0	0	0	1	0	0	6	3	9	0	0	0	3	6	0	3	2	1	0	0	3	1	2	1	0	0	0	0	1	1	1	5	1	0	0	0	2	0	0	0	2	0	2	5	1	1	0	4	2	1	2	0	10	3	3	0	0	0	0	1	0	0	0	2	3	30	0	0	0	0	1	3	6	21	0	0	0	0	0	0	0	0	0	0	0	0	0	0	0	0	0	0	0	0	0	0	0	0	0	0	0	0	0	0	0	0	0	0	0	2	0	0	0	2	1	0	0	1	64	5	6	0	2	0	0	0	0	7	0	0	0	0	0	0	0	0	0	3	3	0	0	0	1	1	4	0	1	4	1	0	0	0	0	0	1	2	1	1	0	0	0	6	0	11	0	1	1	7	1	5	13	1	2	1	3	6	3	4	0	0	0	0	0	1	0	0	1	0	0	2	8	2	7	0	0	0	0	2	0	0	3	0	3	4	2	0	2	3	0	0	0	3	0	2	5	5	2	0	1	0	0	1	6	0	1	0	0	0	6	3	0	11	0	9	2	0	3	3	5	0	85	0	0	1	5	0	0	0	0	0	0	0	1	0	0	4	1	3	0	0	0	3	0	0	5	0	5	1	2	2	2	0	1	2	0	0	0	11	6	2	5	12	17	2	0	3	0	0	0	19	5	36	0	0	34	1	13	0	0	1	11	0	0	0	0	0	0	0	0	0	0	0	0	0	0	0	0	0	0	0	0	0	0	0	0	0	0	0	0	0	0	0	0	0	3	0	0	0	0	0	0	1	0	0	0	0	0	0	0	0	0	0	0	1	0	6	0	0	0	0	0	8	0	0	0	0	1	1	1	0	1	0	5	1	1	2	0	11	0	0	1	0	0	0	0	1	4	1	21	5	0	5	1	5	7	2	3	8	2	2	1	0	0	2	4	0	0	0	0	1	1	1	0	0	0	0	0	0	0	0	0	2	0	1	0	1	0	1	0	0	3	4	0	0	0	0	0	0	0	0	0	2	1	0	0	4	2	1	0	0	0	2	0	0	0	0	1	0	0	1	0	0	0	5	0	10	0	0	1	1	0	0	0	0	2	0	3	8	1	1	0	0	0	0	0	0	2	7	0	0	2	0	0	0	0	0	0	0	0	1	0	1	2	0	0	0	4	4	0	1	0	0	0	0	0	0	1	0	0	0	1	0	0	0	0	1	0	1	6	0	0	0	0	0	0	1	0	2	1	0	0	0	0	0	0	0	0	0	0	2	0	0	0	0	0	0	2	0	0	1	1	0	10	0	0	0	0	2	3	0	1	0	1	0	0	1	0	0	0	0	0	0	0	0	0	0	0	1	1	0	0	0	0	0	0	0	0	0	0	0	0	0	1	0	0	7	0	0	0	1	0	0	0	0	0	0	0	0	5	33	3	3	0	1	0	1	0	5	0	0	0	0	0	0	0	0	6	0	4	0	0	0	6	3	0	1	2	0	11	0	0	0	0	0	0	2	0	0	0	0	0	0	0	4	0	0	0	0	0	1	0	1	1	0	0	0	2	0	11	0	0	0	0	0	0	0	1	0	1	0	1	1	0	2	0	2	0	0	0	1	0	3	1	1	0	1	0	1	0	1	0	1	3	0	1	0	0	0	0	0	0	0	0	0	0	0	0	0	0	1	0	1	17	0	0	1	3	0	0	0	0	0	0	0	0	0	1	0	0	0	1	0	0	0	0	0	2	0	0	0	0	0	0	0	0	0	0	0	0	0	34	0	0	0	0	0	1	1	0	0	2	0	0	0	0	1	0	0	0	0	0	0	0	0	0	24	0	0	0	0	0	0	0	0	0	0	0	0	5	0	0	0	14	2	0	0	1	0	20	42	12	1	6	6	0	3	0	1	1	3	3	0	0	4	7	0	0	0	1	1	0	0	0	0	2	0	0	0	2	0	1	0	0	1	0	2	1	2	0	0	2	2	0	0	0	0	0	0	0	0	0	0	0	0	1	0	0	0	0	0	0	0	0	0	0	0	0	1	0	6	3	1	0	0	0	4	0	0	0	4	0	0	0	0	2	1	0	4	2	2	1	1	3	0	1	0	0	0	2	1	1	0	1	0	0	2	0	0	0	0	0	0	0	0	0	0	1	0	0	0	0	1	2	1	0	0	0	0	0	1	3	0	0	0	1	0	0	2	3	0	0	8	0	0	2	2	0	0	0	0	0	0	0	1	0	0	0	0	3	0	0	2	1	0	0	0	0	13	5	3	0	0	0	0	0	1	0	0	0	2	0	0	0	0	0	0	0	0	1	0	0	0	0	0	0	0	0	0	0	0	4	1	0	0	4	0	2	1	0	0	3	6	0	0	0	0	3	0	0	0	0	1	0	0	0	0	1	1	0	0	0	1	0	0	2	7	1	4	7	3	0	1	2	0	3	3	0	1	1	0	2	0	0	0	4	0	0	1	0	0	0	0	0	0	0	16	5	5	1	1	1	0	0	2	1	0	0	0	2	1	0	4	0	1	4	9	4	0	0	1	2	0	0	0	0	3	1	0	0	0	0	0	0	0	0	0	0	0	0	0	0	0	0	0	10	0	2	1	0	0	0	0	0	0	0	0	0	0	0	1	0	0	0	2	0	0	2	0	0	0	0	113	0	18	11	0	1	0	1	5	2	11	0	12	0	3	0	5	3	1	0.5	0	1	0	7	0	0	24	4	3	0	0	0	0	4	1	6	0	5	5	1	5	1	0	0	1	5	4	4	6	3	3	6	5	3	1	2	14	53	2	0	2	1	1	0	5	1	0	4	0	1	11	0	1	1	0	0	1	4	0	0	0	1	1	0	5	0	2	0	0	0	0	2	1	0	1	0	1	0	0	0	1	1	0	0	1	4	0	0	8	4	0	0	1	0	0	4	0	3	0	0	3	1	0	0	7	12	0	0	0	0	2	1	0	0	1	0	2	0	0	0	0	0	0	0	0	0	0	1	0	0	0	1	0	0	1	0	0	0	0	0	0	0	1	0	0	1	1	0	0	0	0	0	0	0	0	0	0	0	0	0	0	0	0	0	1	0	1	0	1	1	0	12	0	0	0	0	0	0	2	50	1	0	1	2	0	0	0	0	0	1	0	0	0	0	0	0	0	0	0	0	0	0	0	0	0	0	0	0	0	0	0	0	0	0	1	2	0	0	9	3	6	0	0	0	0	0	0	0	1	0	0	0	0	0	0	0	0	0	0	0	0	0	0	5	0	0	0	0	0	0	1	0	0	1	0	0	4	0	0	0	0	0	4	0	0	0	0	0	0	0	0	0	0	0	0	0	0	0	0	0	0	0	0	0	2	0	0	0	9	1	0	6	0	0	0	0	3	12	0	0	0	5	0	3	0	0	0	4	0	3	0	5	3	0	4	0	0	0	0	0	0	0	0	0	0	0	0	0	0	0	0	2	0	0	0	7	0	1	0	0	3	1	0	6	4	13	11	6	2	1	0	0	5	0	0	0	0	0	0	11	1	0	0	1	1	0	0	0	1	0	2	0	0	0	0	0	1	7	0	1	0	3	0	8	14	3	0	0	0	1	4	4	3	0	0	1	0	0	0	2	1	3	0	0	1	0	0	3	5	4	1	2	3	1	0	0	4	0	0	1	0	1	4	4	4	2	3	1	3	0	0	2	0	0	0	4	0	0	0	2	1	3	2	4	33	0	0	0	0	0	0	0	0	10	3	0	0	0	0	0	0	0	0	0	0	0	2	0	0	5	0	0	0	0	0	0	0	1	0	4	1	0	1	0	4	0	0	2	0	3	0	0	0	0	0	2	0	1	1	0	1	0	0	0	0	0	0	1	0	3	1	0	0	1	0	0	6	0	0	2	2	0	0	0	0	1	1	0	0	0	0	0	0	0	0	0	0	0	0	0	3	0	6	0	0	0	1	1	2	0	1	1	8	0	0	0	0	6	0	1	0	1	0	4	0	0	45	16	34	18	0	2	0	3	3	0	0	0	0	1	0	0	0	0	0	0	0	0	4	3	10	0	2	0	0	1	0	11	0	1	8	2	6	11	0	0	1	1	5	2	4	0	2	5	0	0	0	26	0	0	0	2	0	3	0	0	0	23	9	9	0	0	2	2	0	0	3	2	2	0	1	0	0	0	0	0	0	0	0	0	0	0	0	0	0	0	0	0	15	0	0	0	1	0	8	16	5	1	1	0	0	0	0	2	4	1	2	2	2	0	4	0	4	0	0	0	0	4	1	0	1	0	0	8	11	1	0	0	0	0	1	0	0	0	5	0	0	0	0	0	0	0	0	0	13	0	0	1	1	0	0	0	0	0	0	0	0	0	2	0	1	0	3	17	4	0	0	0	0	1	5	0	6	1	0	0	3	8	0	11	0	5	0	0	0	2	0	0	4	1	19	0	0	4	28	0	2	7	6	0	0	0	0	0	16	0	4	0	0	3	2	0	6	0	0	0	3	0	0	0	0	0	0	0	0	0	0	0	0	0	0	0	0	0	0	0	1	1	1	1	2	0	8	0	0	0	0	0	0	0	0	0	0	0	3	0	0	2	1	1	0	1	0	0	0	0	0	1	0	0	0	1	0	2	2	1	0	1	1	2	4	0	0	5	0	1	0	0	15	0	0	4	0	0	0	7	0	2	2	0	1	0	0	0	1	1	0	1	1	0	1	1	0	0	0	0	0	0	0	0	0	0	0	0	0	0	0	0	0	0	0	0	0	0	0	0	0	0	0	0	0	0	0	0	0	0	0	0	0	0	0	0	0	1	0	0	0	0	6	0	0	0	0	0	0	1	0	2	0	0	3	6	1	1	0	0	2	3	0	0	3	3	3	0	2	1	0	0	1	1	6	1	0	8	2	0	1	2	2	0	0	1	1	2	0	0	2	1	4	0	4	0	1	0	0	0	0	0	0	0	0	0	0	0	0	0	0	0	0	0	0	7	0	0	0	0	0	1	2	0	2	10	3	3	0	1	9	0	1	1	1	1	3	0	0	0	0	1	2	0	0	0	0	24	0	0	0	0	0	1	0	0	0	0	0	0	0	0	6	0	0	0	0	0	0	0	0	0	0	0	0	0	0	0	0	0	0	0	0	0	0	0	0	1	0	0	0	1	0	0	0	0	0	1	0	0	0	0	0	0	1	0	0	0	0	0	0	0	0	0	0	0	0	6	1	21	0	0	0	0	0	0	0	0	0	5	0	0	0	0	0	0	0	0	5	1	1	0	2	2	0	2	0	0	0	0	2	0	2	0	0	0	1	0	0	0	0	6	0	4	0	0	0	2	0	1	1	0	0	0	0	0	0	0	0	0	0	0	0	0	0	0	0	0	0	0	0	1	0	0	0	0	0	0	0	0	0	0	0	0	0	0	0	0	2	4	0	0	0	0	0	0	0	0	1	0	2	0	0	0	0	0	0	0	2	3	2	0	0	0	3	0	1	0	0	1	0	1	0	0	0	0	0	1	0	0	0	0	0	0	0	0	0	0	0	3	0	0	0	0	0	0	0	0	2	0	0	0	0	3	0	0	0	0	0	0	0	2	0	3	0	0	0	0	0	0	0	1	0	1	0	0	6	2	0	10	0	0	0	0	0	0	0	0	3	0	3	26	0	0	1	0	3	0	0	0	1	0	0	1	1	0	0	0	0	0	0	0	4	0	18	1	8	9	16	5	1	0	1	6	4	1	3	0	0	3	1	0	0	0	0	0	1	0	0	0	0	0	0	0	0	2	4	0	0	0	0	0	0	0	0	0	31	0	0	2	3	0	0	4	1	3	0	0	0	0	0	0	0	0	0	0	0	0	0	0	0	0	5	3	5	0	0	0	0	0	1	0	0	0	0	4	5	0	12	0	1	2	5	0	0	0	0	0	0	2	0	0	0	4	0	0	2	0	0	0	0	0	1	1	2	2	0	0	0	3	2	4	3	0	2	4	0	0	3	4	2	4	2	0	0	1	1	0	0	0	12	0	0	5	0	0	0	5	0	0	0	0	1	1	1	0	5	0	0	0	3	12	4	0	0	0	0	0	0	2	5	18	4	0	1	0	3	0	1	1	0	0	0	3	0	0	0	0	0	0	2	1	0	0	0	0	0	0	1	0	1	0	1	0	0	0	0	0	0	0	0	5	1	2	0	6	0	1	1	0	0	1	0	0	1	0	0	3	2	3	2	2	5	0	0	7	4	1	0	0	0	3	3	1	0	0	0	1	0	0	0	10	1	0	0	0	0	14	0	0	0	1	0	6	0	0	0	0	1	5	0	0	0	0	2	0	0	0	1	1	1	1	3	3	5	0	2	0	3	0	1	1	2	0	3	2	0	6	6	1	1	0	0	0	0	0	2	1	0	0	0	0	3	1	0	0	0	0	2	0	0	0	5	2	1	0	5	2	0	0	1	0	0	1	0	3	0	0	0	0	0	0	1	0	4	0	3	6	0	1	0	5	2	0	0	0	0	0	0	0	7	6	3	0	0	0	0	0	0	0	0	0	0	0	1	0	0	0	0	0	6	1	0	3	0	0	0	0	0	0	0	0	0	0	0	0	0	0	0	0	0	0	126	16	0	0	1	0	0	0	0	0	0	1	7	3	3	0	0	2	0	0	0	0	1	0	0	0	0	0	0	0	0	0	0	0	0	0	0	0	0	0	0	0	0	0	0	0	0	0	0	0	0	0	0	0	0	0	0	4	2	0	0	0	2	0	2	0	4	0	0	2	0	0	0	0	0	0	0	0	0	0	1	2	2	0	1	0	0	1	0	0	0	0	0	1	0	0	1	0	4	4	0	5	8	15	0	9	9	0	6	4	3	4	6	0	0	2	0	0	6	0	1	0	0	2	0	2	1	1	0	1	0	0	1	0	1	1	0	0	0	0	0	0	3	1	3	2	4	0	0	46	0	11	0	2	0	1	0	0	2	3	6	0	0	4	0	0	8	1	0	0	0	0	2	2	38	0	0	2	1	1	0	0	1	0	0	1	0	0	0	0	0	0	0	0	0	0	0	0	0	0	0	0	0	0	0	0	0	0	0	0	0	0	0	0	0	0	0	0	0	0	0	0	0	0	0	0	0	0	0	0	0	0	0	0	0	0	0	0	0	0	0	0	0	0	0	0	0	0	0	0	0	0	0	0	0	6	3	2	2	0	5	2	0	4	3	3	1	0	3	1	0	6	0	4	2	2	3	3	0	0	0	0	0	0	0	0	0	0	0	0	0	0	0	0	0	0	0	0	0	0	0	0	0	0	0	0	0	0	0	0	0	0	0	0	0	0	0	0	0	0	0	0	0	0	0	0	0	0	0	0	0	0	0	0	0	0	0	0	0	0	0	0	0	0	0	0	0	0	0	0	0	0	0	0	0	0	0	0	0	0	0	0	0	0	0	0	0	0	0	0	0	0	0	0	0	0	0	0	0	0	0	0	0	0	0	0	0	0	0	0	0	0	0	0	0	0	0	0	0	0	0	0	0	0	0	0	0	0	0	0	0	0	0	0	0	0	0	0	0	0	0	0	0	0	0	0	0	0	0	0	0	0	0	0	0	0	0	0	0	0	0	0	0	0	0	0	0	0	0	0	0	0	0	0	0	0	0	0	0	0	0	0	0	0	0	0	0	0	0	0	0	0	0	0	0	0	0	1	0	0	0	0	0	0	0	4	0	0	0	0	0	0	1	0	0	2	0	0	0	1	4	6	0	0	0	1	3	0	0	0	0	0	0	0	0	0	0	1	0	0	1	2	4	0	0	0	0	0	0	3	2	0	0	4	0	8	0	1	0	3	0	0	0	0	4	0	1	0	0	0	0	0	0	0	0	0	0	3	0	0	0	0	0	0	0	0	0	0	0	0	4	0	0	0	0	3	1	0	0	10	0	1	2	0	0	0	0	0	0	0	0	1	0	0	0	1	0	0	4	1	1	8	0	5	0	1	1	1	0	2	0	0	1	1	1	0	0	0	0	0	1	1	0	5	0	0	1	0	0	0	2	0	0	0	0	2	0	0	1	0	1	0	0	0	0	2	3	2	0	0	0	0	0	2	14	1	3	6	0	3	6	0	2	2	0	1	0	0	0	0	0	0	1	0	0	0	0	0	4	8	0	0	1	0	9	1	6	1	57	0	0	0	0	1	9	4	0	2	0	3	0	0	1	0	1	0	2	6	2	0	13	0	0	3	1	0	0	0	0	0	0	0	2	0	0	0	4	0	1	1	1	13	2	0	0	0	9	1	1	17	3	0	0	3	0	1	0	0	0	0	0	0	0	1	0	0	0	0	1	0	0	2	2	0	0	0	0	0	0	0	0	0	0	0	0	0	0	0	1	3	0	0	0	0	0	5	0	0	0	1	1	0	0	0	1	38	11	0	5	4	36	11	0	0	0	29	1	0	0	11	3	6	13	12	14	0	0	0	2	1	3	1	0	0	0	2	0	1	0	0	0	0	0	2	11	8	1	0	1	1	0	0	2	2	0	0	0	0	0	0	2	0	0	3	6	0	0	0	2	0	2	5	1	5	3	6	3	0	0	2	1	1	0	0	7	1	0	0	0	1	0	3	2	1	0	0	0	1	0	13	0	3	2	2	0	0	11	2	1	2	2	1	0	0	3	0	2	108	20	0	3	10	0	0	3	6	0	9	0	0	6	5	2	1	4	0	0	1	8	1	5	6	0	7	4	6	3	4	10	2	6	0	0	0	5	10	2	4	2	0	5	2	0	0	0	0	1	1	2	2	0	28	2	2	1	0	0	2	3	4	0	6	0	0	0	0	2	4	0	2	1	0	5	0	3	0	1	1	2	0	0	0	1	27	0	1	0	3	1	1	1	0	0	0	0	0	0	1	0	0	2	3	1	1	0	2	1	1	0	1	3	0	0	0	0	0	0	0	0	0	0	0	0	0	0	0	0	0	0	0	0	0	0	6	0	0	2	2	0	0	3	2	0	0	3	0	0	0	1	0	0	0	3	6	0	0	0	0	0	0	2	0	6	0	0	0	0	0	0	0	0	0	0	0	2	4	1	0	0	0	0	0	0	0	0	3	0	3	24	5	27	27	24	7	11	10	40	35	0	0	0	0	2	1	0	0	0	0	1	3	1	5	0	0	0	0	0	1	0	2	1	2	4	1	3	0	1	0	1	2	0	0	4	0	0	0	0	0	0	0	0	2	1	0	6	1	0	0	0	0	1	0	1	0	7	4	0	0	1	0	0	2	0	0	0	1	5	0	0	5	1	1	0	0	0	0	2	1	0	2	1	0	2	0	0	0	0	0	0	0	0	0	0	0	1	3	0	0	0	0	0	0	5	30	1	2	0	1	1	0	0	0	9	1	1	2	0	0	0	0	1	1	0	0	0	0	0	0	2	0	1	0	14	4	0	9	11	7	0	2	7	0	0	0	0	0	5	0	0	1	0	1	0	0	1	0	3	3	2	0	1	0	0	0	0	6	0	0	0	0	0	0	0	0	0	0	0	0	0	0	0	0	0	0	0	0	0	0	0	0	0	0	0	0	0	0	0	0	0	0	0	0	0	0	0	0	0	0	0	0	0	0	0	0	0	0	0	0	0	0	0	0	0	0	0	0	0	0	0	0	0	0	0	0	0	0	0	0	0	0	0	0	0	0	0	0	0	0	0	0	0	0	0	0	0	0	0	0	0	0	0	0	0	0	0	0	0	0	0	0	0	0	0	0	0	0	0	0	0	0	0	0	0	0	0	0	0	0	0	0	0	0	0	0	0	0	0	0	0	0	0	0	0	0	0	0	0	0	0	0	0	0	0	0	0	0	0	0	0	0	0	0	0	0	0	0	0	0	0	0	0	0	0	0	0	0	0	0	0	0	0	0	0	0	0	0	0	0	0	0	0	0	0	0	0	0	0	0	0	0	0	0	0	0	0	0	0	0	0	0	0	0	0	0	0	0	0	0	0	0	0	0	0	0	0	0	0	0	0	0	0	0	0	0	0	0	0	0	0	0	0	0	0	0	0	0	0	0	0	0	0	0	0	0	0	0	0	0	0	0	0	0	0	0	0	0	0	0	0	0	0	0	0	0	0	0	0	0	0	0	0	0	0	0	0	0	0	0	0	0	0	0	0	0	0	0	0	0	0	0	0	0	0	0	0	0	0	0	0	0	0	0	0	0	0	0	0	0	0	0	0	0	0	0	0	0	0	0	0	0	0	0	0	0	0	0	0	0	0	0	0	11	0	0	2	0	0	0	2	4	3	1	1	1	3	0	1	1	0	0	2	4	0	4	6	3	0	4	0	0	2	1	0	2	2	7	2	1	2	3	4	0	0	0	0	2	0	0	0	0	0	0	0	0	35	1	2	7	0	0	0	0	2	0	3	12	0	1	0	0	0	0	0	2	0	3	1	0	0	0	0	10	4	0	1	5	0	0	9	0	1	1	4	3	1	1	2	0	1	33	0	5	3	0	0	0	0	4	0	0	1	2	0	1	1	3	1	4	0	1	1	1	4	0	1	0	2	0	2	0	1	0	0	3	1	0	0	2	1	0	3	2	0	4	4	0	0	2	0	0	1	0	0	0	0	0	1	0	0	2	1	0	2	0	1	1	1	6	0	1	0	1	0	0	0	0	1	0	0	0	0	0	1	0	0	0	0	0	0	0	0	0	0	0	0	0	0	0	0	0	0	0	1	0	0	0	3	4	0	0	1	1	2	3	1	0	0	0	0	0	0	0	0	0	0	0	0	0	0	1	0	2	0	0	0	1	1	1	0	2	1	16	1	1	0	0	3	0	1	0	0	1	3	0	4	0	3	0	0	0	2	0	0	0	0	0	0	0	0	0	0	0	0	0	0	0	0	0	0	0	0	0	1	0	0	1	0	0	1	0	0	0	1	1	0	0	0	0	1	0	2	1	1	0	2	0	0	2	6	4	0	3	2	0	4	0	1	2	1	1	0	0	2	2	0	6	2	3	0	0	2	0	5	0	2	0	4	0	25	2	6	3	3	1	2	3	0	20	16	28	61	27	35	2	0	0	0	0	0	0	0	0	0	0	0	0	2	3	0	3	1	0	2	0	0	1	0	0	0	1	2	0	0	0	0	0	7	0	0	0	0	0	0	0	0	2	0	1	0	1	1	0	0	0	2	1	0	0	3	0	0	0	0	2	0	0	2	0	0	0	0	0	0	0	3	3	0	0	0	0	1	2	0	0	1	1	0	0	0	0	1	3	6	2	6	0	0	0	1	3	3	0	3	2	0	5	0	0	1	0	2	0	2	2	2	0	2	1	1	0	0	0	1	0	0	2	1	1	0	6	0	3	1	6	0	0	0	0	0	0	1	0	0	0	1	0	0	0	0	0	0	0	0	0	0	0	0	0	0	1	0	0	0	0	0	0	0	0	0	1	0	0	1	0	0	0	0	0	0	0	2	0	0	0	0	0	0	1	0	2	0	0	0	0	1	0	0	0	0	0	0	0	0	0	0	0	0	0	2	0	1	0	0	1	0	0	0	0	1	0	0	0	0	0	1	0	0	0	0	0	3	2	2	1	0	0	0	1	0	1	1	0	2	2	1	0	0	2	3	0	0	1	0	0	0	0	0	1	1	0	0	0	1	0	0	1	1	0	0	0	1	0	0	1	1	10	0	0	0	0	1	0	0	0	0	0	0	0	0	0	0	1	0	0	0	0	0	2	5	0	0	0	0	1	0	0	1	3	0	0	0	0	0	0	1	1	0	0	0	0	0	0	0	0	3	4	1	0	0	0	0	0	3	0	0	1	0	1	0	0	1	0	0	0	0	0	1	0	0	1	0	0	1	0	0	1	0	0	0	0	0	0	0	0	1	0	2	0	0	4	0	0	0	0	0	0	1	0	1	4	0	0	3	1	1	2	0	0	0	0	0	1	0	0	0	0	0	0	0	0	1	2	0	0	1	8	0	0	0	0	0	0	1	0	0	1	0	0	1	2	0	0	0	0	1	0	1	0	0	0	3	0	0	0	0	1	0	0	0	3	0	1	0	0	0	0	0	0	0	0	0	0	0	0	1	1	1	0	1	0	1	0	0	2	1	0	0	0	0	1	0	0	0	0	0	0	1	0	1	0	0	0	0	2	0	0	1	0	0	0	1	0	0	1	0	0	0	2	0	0	0	0	1	0	0	0	0	0	0	0	0	0	0	0	0	0	0	0	0	0	0	0	0	0	0	0	0	0	0	0	0	0	0	0	0	0	0	3	0	1	3	0	12	3	0	0	0	1	2	0	1	1	0	0	3	0	0	0	1	1	0	1	1	0	0	0	0	0	0	0	0	0	0	1	0	1	0	0	1	0	0	0	0	6	2	1	3	3	0	7	0	0	1	2	0	2	0	2	0	3	0	0	3	1	3	1	5	0	1	2	2	4	0	0	0	0	0	0	0	0	0	0	0	2	9	0	3	2	0	0	0	0	0	0	0	0	0	0	0	0	1	0	2	0	0	3	0	2	0	0	0	0	0	1	3	0	0	0	0	33	2	0	0	2	1	2	1	0	0	1030	20	1270	715	1165	597	453	431	118	447	11	71	1
[truncated: 9,001,933 more chars]
